# Supplementary material for: A stable and replicable neural signature of lifespan adversity in the adult brain
Source: Nat Neurosci. 2023 Aug 21;26(9):1603–12. doi: 10.1038/s41593-023-01410-8 (PMC10471497; doi:10.1038/s41593-023-01410-8)
Supplement: Source Data Fig. 1 — Voxel-wise Pearson correlations (two-sided) between the true morphometric changes of the JDs and the predicted values in the normative models built on adversities, sex and TIV for MARS T1, MARS T1 (only intersection sample T1/T2), MARS T2, IMAGEN. [file 41593_2023_1410_MOESM3_ESM.zip]

Archive with 4 entries (4 files):
- Figure1/Rho_estimate_IMAGEN.txt
- Figure1/Rho_estimate_intersection.txt
- Figure1/Rho_estimate_T1.txt
- Figure1/Rho_estimate_T2.txt
