# Supplementary material for: A stable and replicable neural signature of lifespan adversity in the adult brain
Source: Nat Neurosci. 2023 Aug 21;26(9):1603–12. doi: 10.1038/s41593-023-01410-8 (PMC10471497; doi:10.1038/s41593-023-01410-8)
Supplement: Source Data Fig. 1 — Voxel-wise Pearson correlations (two-sided) between the true morphometric changes of the JDs and the predicted values in the normative models built on adversities, sex and TIV for MARS T1, MARS T1 (only intersection sample T1/T2), MARS T2, IMAGEN. [file 41593_2023_1410_MOESM3_ESM.zip › Figure1/Rho_estimate_IMAGEN.txt]

4.083609625246814034e-01
4.091107007398490092e-01
4.073317072531434935e-01
3.943917356801779905e-01
3.703317310403262397e-01
4.150559471804290412e-01
4.161062942355612804e-01
4.243621864844074887e-01
4.326335879163683007e-01
4.302278335620281502e-01
4.192072146541489519e-01
4.333087282103467719e-01
4.276740339776770039e-01
4.324421157812061711e-01
4.463857881596641763e-01
4.618050791752239537e-01
4.649298407541833100e-01
4.573904271276626465e-01
4.440562138848032636e-01
4.499686768820976290e-01
4.492993424867015584e-01
4.563917485266850704e-01
4.721062613458591462e-01
4.898098860482111849e-01
4.952379593428319349e-01
4.892150305044647984e-01
4.757728362520630139e-01
4.514649015064373661e-01
4.629702989654722600e-01
4.702706370230159694e-01
4.789650564659062026e-01
4.925699720210739985e-01
5.070793319584454562e-01
5.109687084872754914e-01
5.045940076456314483e-01
4.895546120755726593e-01
4.599581906861877623e-01
4.294650682265862551e-01
4.631208296917111999e-01
4.804685112432534599e-01
4.922988110117752503e-01
5.037536324443839808e-01
5.133247879725268970e-01
5.133059380839649632e-01
5.046272593013618746e-01
4.870646254688046906e-01
4.533037109338904913e-01
3.844171808862595352e-01
3.387365909156275223e-01
4.021219745598328954e-01
4.502007731834235527e-01
4.775834258486000294e-01
4.947816334256897042e-01
5.069779618254376397e-01
5.135709630563021211e-01
5.097062726346277550e-01
4.982449029574286814e-01
4.788616303027736221e-01
4.441751934354893350e-01
3.766264430055450974e-01
2.624708792322278383e-01
3.718529637871431648e-01
4.305275011228952842e-01
4.654892965914661507e-01
4.888278275952189778e-01
5.047928367901250990e-01
5.118117520970916212e-01
5.058079300739095618e-01
4.922769566823990695e-01
4.725624854221938675e-01
4.405028848589228607e-01
3.807462251096258576e-01
1.692368187225280207e-01
2.358087947227189285e-01
3.504680722758671818e-01
4.140420173699143613e-01
4.522595195604782181e-01
4.800073572923583831e-01
5.005261130855368501e-01
5.104704984476232665e-01
5.046338023264236305e-01
4.904997036712639424e-01
4.719596735942857557e-01
1.187072485632321150e-01
2.216848374939681954e-01
3.425277176399388335e-01
4.044341010596827490e-01
4.420086770599103709e-01
4.706838452308819143e-01
4.935263201951599621e-01
5.064037098901795764e-01
5.027121941970703611e-01
4.904376598641425056e-01
3.626883725439378203e-02
7.266072642613834176e-02
2.118799821124408289e-01
3.392560464134362075e-01
3.989786883165833964e-01
4.339584150287340569e-01
4.604809737671495262e-01
4.828119823942896849e-01
4.974873022207133011e-01
4.974383243280141031e-01
4.903265678042086351e-01
-3.767440881271313241e-02
2.373191950144359214e-02
2.316798572268795875e-01
3.369088222090761975e-01
3.964385526728174680e-01
4.280575852030601425e-01
4.505335602143213380e-01
4.705516079321899747e-01
-8.683461827494670660e-02
-2.232091382795361317e-02
2.249478754566411054e-01
3.334936681778385426e-01
3.948911169335983518e-01
4.239738445727563865e-01
4.424432279091651266e-01
4.599318621576177213e-01
-9.166023853493818208e-02
5.522515103298776540e-02
2.200736396769759906e-01
3.292478854947794020e-01
3.930095842496350023e-01
4.219315430179952364e-01
2.275899891362285765e-01
2.241791652284350622e-01
3.119018865585809208e-01
2.725762433206337376e-01
1.434077659386170378e-01
1.897852389891412084e-01
2.394995582950010249e-01
2.674586494305373208e-01
2.894924061918638936e-01
3.058439207993347009e-01
3.126258674588074382e-01
3.364367736926673902e-01
3.071854141442674213e-01
2.703095366504055241e-01
1.572835162836175305e-01
1.599167296512877812e-01
2.223678465634809365e-01
2.531424391537323570e-01
2.765894450484551736e-01
2.931082830629011537e-01
2.979926772285786951e-01
2.875758830128122279e-01
2.748200935376044485e-01
3.636773433392773702e-01
3.380966981273854643e-01
3.120604585188263558e-01
2.867936373948127837e-01
2.124250440557425290e-01
1.674152921743798650e-01
2.063793738000685718e-01
2.476688627135285037e-01
2.713576235078644650e-01
2.869367703401664582e-01
2.874341868491505081e-01
2.691722152924358458e-01
2.486728020201450229e-01
2.362897962969013610e-01
3.846816204692168895e-01
3.695228784738534000e-01
3.471971154185233832e-01
3.277245620248768199e-01
3.171680671597852941e-01
3.146592290865188879e-01
2.944095184121154340e-01
2.642385617306359236e-01
2.503814356986955314e-01
2.736459796932702582e-01
2.854595637809202446e-01
2.773275064026730075e-01
2.466598008717792168e-01
2.155609349622716886e-01
1.975321776452516054e-01
3.845593885395517941e-01
3.802223771136654662e-01
3.655242821150598287e-01
3.546430720647963386e-01
3.561387390085521409e-01
3.698914341456564503e-01
3.873580292633632127e-01
3.916357832749212675e-01
3.819870976249979955e-01
3.512703529490553422e-01
3.224162799374406529e-01
2.736263038371081757e-01
2.159125823671413369e-01
1.731444699376528951e-01
1.511419836161125851e-01
1.498944788829266739e-01
3.778931028934752745e-01
3.918086811919886392e-01
3.912300911827851224e-01
3.903324775279816139e-01
3.995101452457597846e-01
4.193093623277489024e-01
4.416754407423276185e-01
4.492749105276000465e-01
4.424897510808291634e-01
4.257396274665756208e-01
3.916530520816609018e-01
2.877099164193120950e-01
1.749340336592097589e-01
1.298175769858879447e-01
1.053320892419163934e-01
1.034684991804990517e-01
1.135173523288701691e-01
3.563464288211555253e-01
3.938678462483873877e-01
4.132036589258194503e-01
4.236653883027354794e-01
4.371878115525923980e-01
4.566671524065432086e-01
4.764181070131494611e-01
4.814229576971753577e-01
4.717637322265931799e-01
4.495354883017732006e-01
4.059503988878677694e-01
2.778651376275595997e-01
1.273881914428330042e-01
7.634443210491008436e-02
4.964217591797873835e-02
4.480677433143934185e-02
5.873832090386883753e-02
8.715492533545524112e-02
2.221701982859939362e-01
3.099504750063559189e-01
3.807942274196020049e-01
4.215037638126587494e-01
4.439272953505326580e-01
4.614324802152436900e-01
4.788270862041955622e-01
4.928430224363050116e-01
4.923259297347666874e-01
4.779511548336736193e-01
4.498717679948229797e-01
3.984763140422106220e-01
2.738334764018510170e-01
9.168270861875935096e-02
4.380155744476323110e-02
1.712182895632757829e-02
5.834739862367223015e-03
8.490431709275249317e-03
2.891117724454567856e-02
1.847861535271428657e-01
1.157707180540390318e-01
1.394535321361445868e-01
1.981191795201516226e-01
3.462266821644464643e-01
4.133901231080218674e-01
4.471559657403106347e-01
4.700953699613176218e-01
4.878615430044063728e-01
4.981555496041984998e-01
4.928271407309669505e-01
4.744245882917799140e-01
4.429617979971339214e-01
3.894326566807553291e-01
2.731023373219480521e-01
8.780791329566635384e-02
4.728532663091657151e-02
2.080432308454970708e-02
-1.652208691965474999e-03
-2.048391512035650092e-02
1.064662414949479885e-01
9.181080012861732309e-02
1.160923850857942530e-01
1.538393601045101311e-01
2.568721498119598268e-01
3.921656140349926711e-01
4.356808426675223833e-01
4.651592769333421362e-01
4.869638574127655439e-01
4.979289525142093775e-01
4.905826370869138531e-01
4.700286975638117704e-01
4.380826171651215906e-01
3.876596006490922730e-01
2.921837065026368085e-01
1.157396099664861205e-01
8.694232019477086959e-02
5.958884129058491380e-02
2.340677998666606044e-02
6.392374005011484950e-02
7.527226066015654804e-02
9.924184480568769284e-02
1.307380829252311472e-01
2.175130251666602121e-01
3.674293347293228762e-01
4.181532824412080296e-01
4.533476704285691050e-01
4.808460189983354560e-01
4.958525269797730561e-01
4.894655410741995394e-01
4.686494830807561018e-01
4.380582630163595281e-01
4.085267280845841231e-01
3.250580677917581651e-01
1.456565731435322530e-01
1.051083725070327546e-01
8.377640717363063483e-02
-2.773081467632505358e-03
4.686817314301942872e-02
8.348922688479713805e-02
9.565302435482825327e-02
2.318496536347126602e-01
3.187429342298021551e-01
4.181334630359768156e-01
4.556812736001253361e-01
4.865175984098608630e-01
5.063717332445633046e-01
5.044556353828597572e-01
4.866803273791582840e-01
4.589069144531305322e-01
4.187308678079078583e-01
3.551350212450476995e-01
2.283169182286368393e-01
1.551296152391065664e-01
1.247437996783461595e-01
-7.246394147372900441e-02
-3.347378450044530968e-02
-6.162407113102193364e-03
4.143128388698300024e-02
2.190967611446380803e-01
3.017945415513376695e-01
4.073136158836921372e-01
4.474520929924069579e-01
4.802072636885761359e-01
5.025359933154468495e-01
5.039879833509020024e-01
4.906662673843534272e-01
4.700426799820675572e-01
4.419881211726512937e-01
3.990075067990468960e-01
3.400131636736683505e-01
2.580902276630208658e-01
-1.577986906144700774e-01
-1.820303924647295180e-01
-1.652505028016429400e-01
-1.285707341759804723e-01
-5.298147442665915308e-02
1.928727018596077258e-01
3.313389459318446528e-01
3.982500436888667950e-01
4.402206165331846721e-01
4.743205103379047327e-01
4.992090284863073824e-01
5.054222794443240518e-01
4.991352184373915590e-01
4.884190661711246828e-01
4.744190095000910823e-01
4.513577439729345997e-01
-2.382409570588689685e-01
-3.013840516242533574e-01
-3.191843486023557830e-01
-2.728536568820142949e-01
-1.105608424297980508e-01
1.703139738028413286e-01
3.274429676299315251e-01
3.932780459523796401e-01
4.370454376662951113e-01
4.721414740052939929e-01
4.984574897691005368e-01
5.084647041984976523e-01
5.093514036559206870e-01
5.090867183744868241e-01
5.090349915959377913e-01
5.033814651711775445e-01
-2.735786978568146566e-01
-3.691892248418138789e-01
-4.202933659305339575e-01
-3.836037550853275135e-01
-1.616761647921731160e-01
1.650387221758551626e-01
3.290485924699550480e-01
3.960473105979603337e-01
4.413667592816518104e-01
4.759008451334220124e-01
5.000816779232420961e-01
5.104866789440301034e-01
5.169370417691782071e-01
5.261016147988641922e-01
5.378075956625680831e-01
-3.479541653908858057e-01
-4.087195255570412744e-01
-3.244396836131766548e-01
-7.125863536125731645e-02
2.197230455677899319e-01
3.357593055534432436e-01
4.035533876311619417e-01
4.486305029744693806e-01
4.794136038468719829e-01
4.974295932303334777e-01
5.055323977975394456e-01
5.159128292608200494e-01
-2.819770820294487668e-01
-3.327932950050317973e-01
-2.301319453590428832e-01
3.015720737635798482e-02
2.378874204391161762e-01
3.424751336051655159e-01
4.070674880384805849e-01
4.487310136375148306e-01
4.742555806562391285e-01
4.867681478323800937e-01
4.938076053690027001e-01
-1.135582387852182851e-01
-1.455382480040455506e-01
-3.160179553356397969e-02
1.131524166475272875e-01
2.541911133846619375e-01
3.421291389164570207e-01
3.974744248187285223e-01
2.592805125088866736e-01
2.933935712588648936e-01
3.258527356405744868e-01
3.407761812315044936e-01
3.473842908828098652e-01
3.472211783243942529e-01
3.190688903633089879e-01
2.338730284619734145e-01
1.930149536137948096e-01
2.412829908497648723e-01
2.926680437044418825e-01
3.197396267529198921e-01
3.361717971007934791e-01
3.432840153795648219e-01
3.409410762288531127e-01
3.332803523740812124e-01
3.259523879640244259e-01
3.181188714107398563e-01
3.259562236034294069e-01
2.484732325782224860e-01
1.402713113542061463e-01
1.745399201393877942e-01
2.446911689026179115e-01
2.839283640089509952e-01
3.113239205533290255e-01
3.289198091141651292e-01
3.373455044285295634e-01
3.349218073829862696e-01
3.235963669502219253e-01
3.098043126885870469e-01
2.947895904854592186e-01
3.737117323769381105e-01
3.444198455370727219e-01
3.089497090831165305e-01
1.858769026655895940e-01
1.085077606013804680e-01
1.872113308430813083e-01
2.332120532126803203e-01
2.720370263067120042e-01
2.998533157014004469e-01
3.189913678394441510e-01
3.296629659676059698e-01
3.287476278582800449e-01
3.157471250938686524e-01
2.977150575401477650e-01
2.780993439414947144e-01
2.599748931991129886e-01
2.591354540919723615e-01
2.948112936412125018e-01
3.490167200671496772e-01
3.637531753966934400e-01
3.371420979875051627e-01
2.984646162852246931e-01
1.603538560868660034e-01
8.382826390631319124e-02
1.677531130898546330e-01
2.152320679466633579e-01
2.552889669617806057e-01
2.847936115855269068e-01
3.063354738117300413e-01
3.199879412338149653e-01
3.214980760829678763e-01
3.081846924816327715e-01
2.879824376809048125e-01
2.665354640811714582e-01
2.470369616369568477e-01
2.463265949274299205e-01
2.867491771896332753e-01
3.454846727140172824e-01
3.888909067520429641e-01
4.184831238580594137e-01
3.559299846760153319e-01
3.320613729672272640e-01
2.906854078120677531e-01
1.126433475502994080e-01
4.979615948057924957e-02
1.377353644908853314e-01
1.880975017647135428e-01
2.319542498727237001e-01
2.649745610404044549e-01
2.898304939456743945e-01
3.066075038582387058e-01
3.103028068925737237e-01
2.970091063239752582e-01
2.763270170242593249e-01
2.563666365524527868e-01
2.389331200469015093e-01
2.407167571618796520e-01
2.769428091949034387e-01
3.229749683619904110e-01
3.788631479215653353e-01
3.996344711649270631e-01
4.037872460100912497e-01
3.783795902902487573e-01
3.632990477799474816e-01
3.493050832035862752e-01
3.281269507967943810e-01
2.858816216528042298e-01
9.855276440777235858e-02
3.091004847480310902e-02
1.074846507648219013e-01
1.615749023949248908e-01
2.103632858793475779e-01
2.471582813676270196e-01
2.747385014765815758e-01
2.931860683155323999e-01
2.967662250168446314e-01
2.813587813916073044e-01
2.595150610535180702e-01
2.420883634491303449e-01
2.313548214857759078e-01
2.352803570465424043e-01
2.688319273316814861e-01
2.987835858991774729e-01
3.342916075976407053e-01
3.428353615297272672e-01
3.223460544296589680e-01
2.662926553583953582e-01
2.227435014661823809e-01
3.597597459891448413e-01
3.527728527608638975e-01
3.458392097639718110e-01
3.288058328444858902e-01
2.901437193725790453e-01
1.059623013766334693e-01
3.403349729443902461e-02
5.620390565595631549e-02
1.480143798690049528e-01
2.010668637866656061e-01
2.401532764526508601e-01
2.684434430269538319e-01
2.858442944731907631e-01
2.850597475166959383e-01
2.624315680883912427e-01
2.363058699057709600e-01
2.200415757735421085e-01
2.179296812938557870e-01
2.243928442328751438e-01
2.615634930900728183e-01
2.805414420009469945e-01
2.906007306254989042e-01
2.810637255690827674e-01
2.218339839352511389e-01
1.875426249688165736e-01
1.508793163916085367e-01
3.420678613737799800e-01
3.388113792240787792e-01
3.419108014366725734e-01
3.446938733301838087e-01
3.348675685326803486e-01
3.049645908596438360e-01
2.100845058596476356e-01
9.519175626811535174e-02
9.299949195282083969e-02
1.321709786955332089e-01
1.886073492898381332e-01
2.437871714930461009e-01
2.701309456704450440e-01
2.825580284863586922e-01
2.707378564737952242e-01
2.343434233439715131e-01
2.019847221385538683e-01
1.872347863936507373e-01
1.915602566292598785e-01
2.067494365265960810e-01
2.287217747649124000e-01
2.653326748496629972e-01
2.638504598772901111e-01
2.158241500094177368e-01
1.874349792795877157e-01
1.481349822543248929e-01
1.098289360638885631e-01
3.043193566760556412e-01
3.104236329290592233e-01
3.260131847632065094e-01
3.427802481888451713e-01
3.456995868828358631e-01
3.292232938193362379e-01
3.103960758339621706e-01
2.497194238617610751e-01
2.610945277451144353e-01
2.604857067666742076e-01
2.694089202644635028e-01
1.862944678426335932e-01
2.129496921664994491e-01
2.278944011638364131e-01
2.183180042948708321e-01
1.838972722639518331e-01
1.560577631008904509e-01
1.441501398991630878e-01
1.490033522385220965e-01
1.611839915754551822e-01
1.717284578603783529e-01
1.975194373041283813e-01
2.233408015863889429e-01
1.996683820363903406e-01
1.526347712667687206e-01
1.182558473589531561e-01
7.622211901327088923e-02
3.453139863901798223e-02
-9.208860514892183713e-04
3.095548108157102352e-01
3.055289458278625525e-01
3.126463628115677684e-01
3.265450884440536106e-01
3.352657671414612794e-01
3.320550004982761871e-01
3.323624566524780999e-01
3.460302952517696484e-01
3.714972239106547613e-01
3.989132001723110776e-01
4.075993943167099953e-01
3.973548574357702590e-01
3.729885298918578784e-01
2.665882363044452252e-01
1.764780381115575447e-01
1.290714999817689224e-01
9.766776714327711495e-02
8.713264063741210652e-02
9.574865313822857049e-02
1.182294235802338472e-01
1.340188960048823985e-01
1.747037567100997446e-01
2.028051860594638212e-01
1.939412170294890214e-01
1.471504504301645033e-01
9.389252277730243679e-02
5.982679865458892521e-02
2.662135482142827247e-02
3.642410221218680966e-03
-1.018877175363889359e-02
2.453553549454548788e-01
2.070244074196535278e-01
2.209511540181123557e-01
2.942084232789378695e-01
3.381389409594610651e-01
3.577465329228546320e-01
3.739943583460001442e-01
3.961882648996313261e-01
4.248122668014897574e-01
4.520279725571807461e-01
4.587549047340783170e-01
4.446210821730889884e-01
4.131070705750024552e-01
3.527427474930779350e-01
1.254876106613282971e-01
6.828538727014046850e-02
3.807553609046704368e-02
2.828474630611454987e-02
3.676193873058947181e-02
5.955441165798425890e-02
7.816120221917299826e-02
1.231629870557336137e-01
1.643307050235248146e-01
1.868526117012695997e-01
1.433077496887747715e-01
1.031387442895054518e-01
4.968850153572182404e-02
2.722239842589986233e-02
1.605310338561713110e-02
2.652525646908301254e-02
2.733595828855002741e-01
2.203487253446262117e-01
1.305146249104098821e-01
1.356886550027053551e-01
1.647231197927436497e-01
1.966331246367223895e-01
3.024831291378629605e-01
3.760325926812838060e-01
4.039198115005152578e-01
4.290447453206412964e-01
4.551810922363523915e-01
4.767699417300478859e-01
4.782290878800951606e-01
4.590550619016875999e-01
4.200149102209657093e-01
3.503669817270149700e-01
1.004866988656633597e-01
1.888715949480428494e-02
-5.548610358661198658e-03
-1.471502243894502390e-02
-1.003424451606849642e-02
6.379653806953818757e-03
2.682939317123328796e-02
4.163525528028470812e-02
1.433927131769429930e-01
2.156985414946482604e-01
2.127353417541914260e-01
1.883361314670153885e-01
1.270963827089078291e-01
6.751553699449963641e-02
5.761217209501685865e-02
4.782076030445296666e-02
4.947742759246522015e-02
2.365460203981860354e-01
1.327644877577623672e-01
1.284975578815726605e-01
1.619752818215714485e-01
1.909542360995288846e-01
2.159943829834441997e-01
2.368369789035484618e-01
3.803300324149642142e-01
4.184069931253707741e-01
4.453190573552769926e-01
4.688840728348286357e-01
4.854714723891149220e-01
4.829896478311840879e-01
4.613650818592314184e-01
4.199320145358064749e-01
3.492531131570534852e-01
1.025107246780763703e-01
-2.326819369776069943e-03
-1.746049090954214511e-02
-2.755495222534539920e-02
-3.340276695758952197e-02
-3.426093595694581356e-02
-2.856280226216700857e-02
-3.246682432833639803e-02
1.029714456334565043e-01
2.048899905803169275e-01
2.244677521809363696e-01
2.244267591651901150e-01
2.157290530892135016e-01
2.033770058946120229e-01
1.886295124033128268e-01
1.681069467001106155e-01
1.259433052870366221e-01
1.849820725903340568e-01
7.609141330256323499e-02
1.283364015920383239e-01
1.649812227798914954e-01
1.950265661362187430e-01
2.211742650145669675e-01
2.483294236401587529e-01
3.249466593063275455e-01
4.175050664458860306e-01
4.475925061621274792e-01
4.720381329795512171e-01
4.879491523771285477e-01
4.847851405607322417e-01
4.635370330620914303e-01
4.241183329314242578e-01
3.593586684137746179e-01
1.665405537379863188e-01
1.402298691968947159e-02
6.372585073980628102e-03
-8.210217179837487472e-03
-3.141349921156053049e-02
-6.219507406959028095e-02
-8.334074723072271151e-02
-1.029471161031327575e-01
6.574717213529487903e-02
2.010684798091358361e-01
2.981336348016085935e-01
3.202854056756779255e-01
3.226590110575716652e-01
3.149434019097947512e-01
2.985410327184753188e-01
2.261124598620272153e-01
1.960325720273729533e-01
1.814469047203017271e-01
9.150672759965348957e-02
4.113317936515530765e-02
1.026138665096968106e-01
1.421418325190152709e-01
1.746866679979761916e-01
2.035792355130151554e-01
2.252998204694960371e-01
2.888238494114073740e-01
4.077492041026483660e-01
4.427129593880850256e-01
4.714645820529788645e-01
4.908775174579005918e-01
4.897842226179477954e-01
4.703119517290615392e-01
4.345828764955318446e-01
3.780257721665361559e-01
2.740601999767460772e-01
5.566233611050544483e-02
4.603228648191264732e-02
2.308346557629719839e-02
-1.944465790678676087e-02
-8.645876863653784161e-02
-1.396506298417832803e-01
-1.637499335741484929e-01
-3.331165496396676362e-02
2.030246514426802817e-01
3.206201027743805221e-01
3.507715551065649917e-01
3.605959141713134253e-01
3.602557176334878486e-01
3.513456816415667094e-01
3.304549976708185954e-01
2.986291429493809213e-01
8.196532413997346944e-02
-3.700284377752779963e-02
-1.839865367826166997e-02
3.479158112457464425e-02
7.559925436452556713e-02
1.136166806309997362e-01
1.513957745193086901e-01
1.822301536305147296e-01
2.676277851754824688e-01
3.939967443600532748e-01
4.342008512281923527e-01
4.677757955718470084e-01
4.920876540182237968e-01
4.947353228672442538e-01
4.782225963320280715e-01
4.473215905764973410e-01
3.998073094802483407e-01
3.177968297879533721e-01
1.021692419910936178e-01
7.796462242385922281e-02
4.293393926409115602e-02
-1.936147547204727579e-02
-1.191495449018490083e-01
-1.953659763936241855e-01
-1.840457555348655183e-01
-1.504783562283182607e-01
7.534894697285990373e-02
2.974075847377165016e-01
3.361029478259725534e-01
3.535215942985922566e-01
3.620720836898015937e-01
3.634985149421127715e-01
3.539265905232732989e-01
-5.898853537035300687e-02
-1.458600751485564784e-01
-1.104816125620532857e-01
-7.643975355483238754e-02
-4.030965034986849077e-02
6.002370805053411883e-03
6.255504126816746613e-02
1.152514998077726061e-01
2.615568228525977923e-01
3.787259705106311714e-01
4.234806807475602342e-01
4.607718392313971956e-01
4.898215101847342989e-01
4.976071691503947680e-01
4.866023475346911153e-01
4.636243352720328392e-01
4.282509416467966679e-01
3.692008867478170919e-01
1.977517336113872870e-01
1.130589911353640092e-01
6.070475217344020735e-02
-2.288678761064876985e-02
-1.451583808231439454e-01
-2.019232773333463626e-01
-1.649935777799564074e-01
-1.142151279861855773e-01
-8.558510618135077574e-02
7.872962893006091312e-02
2.060472141699569160e-01
2.961938851599840161e-01
3.203738907141324699e-01
3.362935039359439271e-01
3.428321651175881279e-01
-1.835466379994772634e-01
-2.159524774942963299e-01
-2.182689030299677924e-01
-2.184561015303597975e-01
-2.003236575161401190e-01
-1.457281430805996147e-01
-5.880910980192903537e-02
3.730957983427691388e-02
2.370613477226717614e-01
3.659748781739365353e-01
4.141944171230540483e-01
4.541212132635533139e-01
4.869098628166713683e-01
4.998410342107337256e-01
4.957606494918420648e-01
4.826165576590220052e-01
4.612639173695111672e-01
4.242769721299875507e-01
3.668667092233259819e-01
2.457523752997914090e-01
1.214341811675784949e-01
-1.802438520670561831e-02
-1.608707683721150583e-01
-1.663335611807456316e-01
-1.078551626060094276e-01
-5.669962095077870495e-02
-2.334545673081563077e-02
-1.012793628622946258e-02
-6.434482914679493654e-03
3.930731036810265061e-02
1.028662335195020816e-01
1.278126090167954199e-01
-1.630902273527479740e-01
-2.613004853670694017e-01
-3.056446542767216057e-01
-3.025258025161877140e-01
-3.090222853794339364e-01
-3.219168849997054993e-01
-2.851645609829831507e-01
-1.754297710531470822e-01
-2.034120630983573402e-02
1.881699496476729738e-01
2.898564809823163113e-01
3.983050824111074584e-01
4.446110142332745929e-01
4.779881713768789897e-01
4.875680364932339916e-01
4.815720872982163225e-01
4.710457550497343382e-01
4.597456597516793586e-01
4.442894214103333961e-01
4.159259926744576785e-01
3.729204326939823400e-01
2.912832006295970610e-01
1.323052281094341531e-01
-9.935461999675115896e-02
-1.154230601571288595e-01
-7.246410750519910460e-02
-3.083914164884847542e-02
-2.797219125836190520e-03
8.226268719594980947e-03
4.413884612642214600e-03
-2.415958340458740361e-02
-2.726156638141351632e-02
3.702474622796645548e-02
-1.713432303435530324e-01
-2.691229424600821152e-01
-3.145933860429449558e-01
-3.168369087953393781e-01
-3.204626155298807566e-01
-3.600127637675103465e-01
-3.934601738785553082e-01
-3.177973063078318727e-01
-3.626483153275578131e-02
1.681399412503908619e-01
2.905311219803923262e-01
4.010606856318829072e-01
4.466568781734947535e-01
4.750392837838801063e-01
4.825000424445991531e-01
4.815730531379892043e-01
4.816840601567139446e-01
4.843879286940378504e-01
4.833548094899194902e-01
4.637538603640624646e-01
4.232185943193727540e-01
3.490518997412253022e-01
1.343643574956993880e-01
-4.525097686274850289e-02
-7.718480519882559010e-02
-5.427079443202524611e-02
-2.354391161211227476e-02
-7.206558834568083105e-04
7.989301035088079012e-03
2.163978176044372218e-03
-9.596390931867553389e-03
-1.931096779962396259e-02
-2.335558089612095323e-01
-2.843335373383144571e-01
-2.914725197372450838e-01
-3.025949727170680337e-01
-3.469313875456636054e-01
-3.788246390276180930e-01
-3.247734107219845678e-01
-6.398128909928026131e-02
1.710453504526360247e-01
3.265958887114925324e-01
4.036408380069837487e-01
4.436020141439856457e-01
4.621821893000001569e-01
4.659573292396240740e-01
4.704783857345845033e-01
4.809370499459653669e-01
4.950264770681816473e-01
5.026362773016974650e-01
4.845272873274686365e-01
4.383434749403485875e-01
3.375502259044216857e-01
1.310929025717889329e-01
-9.842314269030760787e-03
-5.507728859947182143e-02
-4.901522153341020260e-02
-2.891317977324927083e-02
-1.223592316224673959e-02
-6.628263155601062974e-03
-1.307184338483245722e-02
-2.503346270725319983e-02
-1.634298228577329981e-01
-2.397250255636671212e-01
-2.682108677021197707e-01
-2.942618709084283690e-01
-3.373628887092949280e-01
-3.736907776648154544e-01
-3.042420907592358059e-01
-4.266541992671886441e-02
1.779055327184985991e-01
3.241698723170754470e-01
3.961273780553571378e-01
4.285712479761104587e-01
4.394294380117193533e-01
4.430344582681974286e-01
4.548418961016200135e-01
4.751370872712493143e-01
4.978956434993047075e-01
5.104838631414304606e-01
4.925857356060572845e-01
4.427024783135140584e-01
3.338593598362328274e-01
1.197795289507992966e-01
8.011543200162674072e-03
-4.568390834421556107e-02
-5.090647895120449518e-02
-3.921025281164308707e-02
-2.846474515658977550e-02
-2.639256065499457835e-02
-3.269050837700952089e-02
-4.204697267785888204e-02
-7.639952736693308988e-02
-1.621638069044770980e-01
-2.369511349253088373e-01
-2.950352187927465231e-01
-3.411207206863971497e-01
-3.477514887208018601e-01
-2.432861660593201580e-01
-1.214090292661542010e-02
1.790991821329228351e-01
3.014815365025018679e-01
3.662638783479295612e-01
3.965773458062956114e-01
4.090657540921620594e-01
4.189053723358199810e-01
4.398059984264495181e-01
4.687274316552644815e-01
4.975717319406249839e-01
5.130012698321249065e-01
4.962110885416481376e-01
4.475494938028357073e-01
3.426184257643239972e-01
1.402760992701043152e-01
1.732078216207310478e-02
-4.487215746633824165e-02
-5.887446073533842555e-02
-5.311182995952434122e-02
-4.620103334572590870e-02
-4.555705852304477166e-02
-4.973529806538066339e-02
-5.501206194792895854e-02
1.982055801540485648e-02
-7.590065037750978738e-02
-1.638127578978778864e-01
-2.400704409701888420e-01
-2.981884974932190180e-01
-2.629388241536874671e-01
-1.420651469402473555e-01
2.850581042614360253e-02
1.698087438397141435e-01
2.643514133200783323e-01
3.158564145158805347e-01
3.426600850334692860e-01
3.597219287824918177e-01
3.963021038063475054e-01
4.270297082669465838e-01
4.613970220065936045e-01
4.926387277146099808e-01
5.088739341029736574e-01
4.948113428959319826e-01
4.530724876735986451e-01
3.840847768688129271e-01
1.851126371394803682e-01
2.604758517968863013e-02
-4.884122180169708782e-02
-7.233135513030417019e-02
-6.942872370902797297e-02
-6.172592168137092106e-02
-5.768247870811395867e-02
-5.669961028908700185e-02
1.158269154387670530e-01
3.275743228154483905e-02
-6.860825220934085866e-02
-1.561307730724635079e-01
-1.848315808819082362e-01
-1.500789804128142835e-01
-5.238123241834567040e-02
6.354456845597808434e-02
1.529102695563206438e-01
2.091913444596318894e-01
2.484910123959676309e-01
2.805376042190842467e-01
3.074402353731965354e-01
3.770198812381168052e-01
4.154254693547403954e-01
4.497141224552340111e-01
4.786905423808673343e-01
4.938008902687379686e-01
4.846253168873132511e-01
4.553659325411654746e-01
4.094452242360673289e-01
3.154913952250898435e-01
1.650418403693370839e-01
-4.219210634118425451e-02
-8.212256043544995110e-02
-8.086702727480916952e-02
-6.658307940031096828e-02
-5.360592901069292926e-02
1.604364673446952161e-01
1.145255184142117133e-01
3.350739420871724772e-02
-4.084585503500764297e-02
-6.651877250006678344e-02
-4.428012413770619771e-02
1.816232842233128988e-02
8.678133137904124605e-02
1.145172535247471618e-01
1.511854255121007906e-01
1.927557236482300151e-01
2.508411591127515661e-01
2.953902273535654599e-01
3.704024970460145227e-01
4.084841442328013827e-01
4.374401992037829645e-01
4.608171025211390548e-01
4.733707413863130209e-01
4.690348391161708319e-01
4.525261671497722293e-01
4.269596087493022774e-01
3.914050708606857110e-01
3.329981422117216372e-01
1.862756072137284058e-01
-9.797119460432398771e-03
-6.509309031726334682e-02
-5.001766054597685945e-02
5.936441623793644456e-02
4.165072984855114346e-02
6.084129887005235160e-02
1.077935448887256675e-01
1.413305063971128372e-01
1.139435070614034096e-01
1.323295878968967221e-01
1.746491724345729524e-01
2.536296040491141657e-01
3.086259080369935792e-01
4.569459906575517594e-01
4.485233015462362083e-01
4.362241938181074530e-01
4.198514053418921921e-01
3.919385876610880226e-01
3.402435678011190845e-01
1.987072311751940934e-01
4.387382356839469866e-01
4.328417588192541854e-01
2.205932406482985220e-01
2.267878353770619582e-01
2.696749822165978028e-01
3.032605806736508036e-01
3.128332968411840498e-01
3.169130911918941473e-01
3.189897763720506707e-01
3.159279848231184018e-01
2.754874114374670779e-01
2.071803452832831904e-01
1.260174592809641114e-01
1.457154525404284751e-01
2.070972611923327655e-01
2.794793228357598802e-01
3.025895947965853150e-01
3.143311046194875447e-01
3.183278187155832439e-01
3.168627744948224190e-01
3.142789666507755375e-01
3.131809182687824711e-01
3.094387873538289035e-01
2.993355493934720668e-01
2.826143059770693244e-01
2.805293782025873317e-01
3.048260188677746063e-01
2.563934188385538215e-01
1.698762257000220044e-01
5.811919288508993892e-02
6.590595944197406852e-02
1.267322893627237101e-01
2.352393329446263448e-01
2.744955865048523402e-01
2.983598936199257645e-01
3.081287831568070845e-01
3.109923675250997332e-01
3.038417664122021189e-01
2.918520867148329812e-01
2.808186866843445650e-01
2.683036943108877415e-01
2.533971293827639304e-01
2.381380255564428117e-01
2.371456680641725878e-01
2.719801740805057322e-01
3.349324203369608011e-01
2.839903561916354291e-01
2.403598772245882642e-01
7.750290933221995471e-02
3.841987531082532992e-02
8.524082113057086796e-02
1.519624459530896365e-01
2.049519698000996371e-01
2.479575738311124156e-01
2.753477338607390745e-01
2.910302024659339182e-01
2.966547899242171216e-01
2.906687732267310142e-01
2.757818265448361839e-01
2.588214476372563966e-01
2.398624921128885978e-01
2.202858173411386955e-01
2.034139373476094581e-01
2.075560755361361143e-01
2.504602480006957177e-01
3.227436636163769079e-01
3.740390361909876615e-01
2.918529215595026538e-01
2.546664677510201424e-01
2.062229170550120005e-01
-6.180433702144965367e-03
5.147892495506596090e-03
7.763848905947055845e-02
1.271176252397830664e-01
1.780715654450658325e-01
2.204372656046668655e-01
2.498045728386259767e-01
2.693708740615639030e-01
2.796251039678522843e-01
2.769135776884216193e-01
2.615424305015338069e-01
2.415361501240192166e-01
2.194272388846020549e-01
1.984619379631059888e-01
1.823707930385556897e-01
1.913595204088181234e-01
2.424424601660356837e-01
3.187151543165260281e-01
3.665905390029183808e-01
4.009319675830918528e-01
4.203130195449203410e-01
4.310305525431558094e-01
2.695158062096831841e-01
2.373776109369915566e-01
1.891411156863566645e-01
-3.745765638384009055e-02
-3.120719754157237971e-02
4.448028192353685462e-02
9.123508707816091468e-02
1.411825119788936711e-01
1.858148533091481258e-01
2.197348498860122179e-01
2.449574092693308225e-01
2.610967698844240403e-01
2.629067669446269462e-01
2.489034857683169455e-01
2.287299975480722447e-01
2.072735665277367079e-01
1.887650381634364827e-01
1.747176740835767461e-01
1.781366307521943526e-01
2.326313409944272825e-01
3.152750840685101252e-01
3.537667898729846550e-01
3.729167875827071321e-01
3.758468567355855439e-01
3.767906967495412429e-01
3.806457661563896755e-01
2.795004202362839640e-01
2.542859527058099478e-01
2.294852808213270479e-01
1.873402676050879567e-01
-6.184699128815783487e-02
-7.382471550626647228e-02
-3.122178226647138316e-02
4.594930461921602205e-02
9.611259829875917760e-02
1.455638700846655642e-01
1.859380637375231682e-01
2.176647044943200437e-01
2.397726771988094585e-01
2.461439198757977564e-01
2.347565538892943116e-01
2.174499435585826868e-01
2.009117645241115524e-01
1.889262052106747691e-01
1.772048003839060692e-01
1.792493375422076762e-01
2.317055870764438974e-01
2.579820035972161252e-01
2.945260832311284438e-01
2.842750068095420968e-01
2.633446044208266335e-01
2.468596367847205875e-01
2.406639052252473598e-01
2.607221390830229968e-01
2.871933113348811295e-01
2.607243798514303212e-01
2.449565334275451145e-01
2.299945730969246704e-01
1.973804079997911465e-01
-2.042441945543036624e-02
-1.054272235294304721e-01
-7.136624664277640973e-02
1.041956569920118522e-02
6.038241443782719348e-02
1.133532496711585763e-01
1.581962483225980987e-01
1.941236059436293460e-01
2.198324435304446767e-01
2.287861415085477024e-01
2.194464911118762240e-01
2.059592890677973964e-01
1.959114611582270515e-01
1.919322333813508474e-01
1.864782008693658677e-01
1.854188244566628840e-01
1.930356637016418520e-01
2.135699773240938848e-01
1.914043548383089766e-01
1.795787934220244297e-01
1.582064306898298689e-01
1.224514628702230712e-01
7.696460742764560381e-02
3.451481172429475552e-02
8.167752409547326953e-02
2.629952536535260510e-01
2.460878892268219542e-01
2.418884033877816420e-01
2.400343742629761634e-01
2.215520620828434484e-01
4.554861542563899690e-02
-1.021668264381243862e-01
-7.989298409582458460e-02
-4.203945744127938339e-02
4.668833971850292613e-02
1.002557885734358112e-01
1.457845532784468601e-01
1.821074328431687428e-01
2.078498040892959586e-01
2.159386669697628547e-01
2.055945546860382944e-01
1.938284757195193331e-01
1.887110620291865271e-01
1.917053308855213856e-01
1.925785150090701392e-01
1.877915777028655031e-01
1.892232622021290944e-01
1.791488037476574868e-01
1.698070937582727702e-01
1.557086387671003103e-01
1.231128996865751835e-01
7.912742234523831297e-02
2.655515478669474155e-02
-2.956778414249649350e-02
-7.975493227313458500e-02
2.389567728435972871e-01
2.327842837967964151e-01
2.421365117371140629e-01
2.558970000228275588e-01
2.540726659998276404e-01
1.641043739172608484e-01
-2.168899896371372094e-02
-3.105651509160453280e-02
-3.297968749488500856e-02
1.368877594952629118e-02
7.888835277397157619e-02
1.465243344488049992e-01
1.794231516968656237e-01
2.010798869277853063e-01
2.033664430429047432e-01
1.875431833337211640e-01
1.752041938404008958e-01
1.738506358832438980e-01
1.831532538688984413e-01
1.968305555259091122e-01
1.919801260865245940e-01
1.879821223011907128e-01
1.791989310168869975e-01
1.603820238921916386e-01
1.359753386625315863e-01
9.667711573960109661e-02
5.052105317899394793e-02
-2.587202605594425553e-04
-5.072525666162562563e-02
-9.105156971732561444e-02
2.103904562781764298e-01
2.146624900539191305e-01
2.395494423945527251e-01
2.713997029464593758e-01
2.880467654208955230e-01
2.725744595313658314e-01
1.835858611051032763e-01
7.740949103649848173e-02
1.172169134062027163e-01
1.195136250355122443e-01
1.117073495800012112e-01
1.445983880083576423e-01
1.828529854333129645e-01
1.952078441593262381e-01
1.858248740199370808e-01
1.610757347712689358e-01
1.468123434379863257e-01
1.480786409857868524e-01
1.624788891215229458e-01
1.826745938415955950e-01
1.876107871312124864e-01
1.883059169148242062e-01
1.754282952801378137e-01
1.548112995192498509e-01
1.227444168232642713e-01
7.969251276998272349e-02
3.567537585239801551e-02
-7.555352490585339267e-03
-4.672231017663333597e-02
-7.451819814318529078e-02
-8.843543886251008235e-02
-9.502916283454630741e-02
1.744141372186613637e-01
1.271271712010957899e-01
1.367349680686650026e-01
1.841909841947896587e-01
2.715592216493894484e-01
3.138350554750407029e-01
3.234415859292855133e-01
3.228107739316252722e-01
3.296040914427799118e-01
3.476506449570824775e-01
3.695962065898062976e-01
3.747453818709416962e-01
3.606830026415104307e-01
3.064358316296029172e-01
1.975566808174648858e-01
1.584779334031671816e-01
1.263699995408313070e-01
1.102193944975899675e-01
1.118967292137483388e-01
1.280746579843537458e-01
1.518132862589285925e-01
1.670048360156770328e-01
1.689765014002736210e-01
1.683304197048692830e-01
1.564910708093517344e-01
1.133291057709906596e-01
7.083895229641595792e-02
3.299998234128444924e-02
1.187154764735430523e-03
-2.342221081031629903e-02
-3.737439034584580377e-02
-4.435082820154616357e-02
-5.529350847915190381e-02
-5.748680768325172691e-02
1.314672106332145235e-02
-1.929145528697386730e-02
1.679686021897229542e-02
5.884640741465951147e-02
1.673657945598184815e-01
2.443762224432377284e-01
3.526543665147671702e-01
3.732613385607382317e-01
3.921407442200839366e-01
4.159568493455133020e-01
4.409377329366518383e-01
4.476629109920808314e-01
4.332273744204470645e-01
4.010911051895122426e-01
3.327285510577502325e-01
9.702423847748632701e-02
8.437644756738506280e-02
6.976203886139853427e-02
7.092113883650434658e-02
8.603221021890274101e-02
1.094726088138837233e-01
1.263684499032485253e-01
1.329759317493925674e-01
1.478200656971428717e-01
1.606630748620580251e-01
1.064535011798508207e-01
6.034766398534634896e-02
3.156771739098070823e-02
1.140591465538814964e-02
-4.776592825002428863e-04
-3.541289869590818172e-03
-5.976319123244392892e-03
-1.469564153014266822e-02
1.601229862089360162e-02
1.259858271904116256e-01
2.417646999424698587e-02
-1.358382407203939657e-02
4.227060184076709276e-02
9.089307535878964062e-02
1.304962294282361046e-01
1.676972180430425785e-01
2.281941727635719841e-01
3.894172530996200532e-01
4.241061306951475762e-01
4.502746688376571549e-01
4.776509443671839716e-01
5.035715552703046161e-01
5.073337374314766945e-01
4.838526448936647517e-01
4.349114845902755100e-01
3.403913918808839090e-01
5.250130490126924537e-02
1.643188942640979103e-02
-3.294802844019552486e-03
-8.327583016010917799e-03
-1.063263527069998379e-03
1.405458163536332794e-02
2.430976628221049804e-02
1.655710846422472904e-02
6.680454368888921746e-02
1.304562773713223156e-01
1.177851394132792828e-01
8.697254629764897271e-02
5.984357164087539954e-02
7.835221869845007681e-02
7.767250277562301464e-02
7.919127686135314648e-02
6.647823967891808294e-02
4.376844866818074831e-02
1.524162648878274982e-02
5.888330922361126318e-02
-2.019493496325078241e-02
1.512200437620744506e-02
8.472241526584996241e-02
1.326966102753601717e-01
1.702105460913097279e-01
2.029485932896585298e-01
2.306330164487896128e-01
3.659365784747324324e-01
4.453608457351552197e-01
4.761484076174368196e-01
5.017094388478082756e-01
5.215855344358673040e-01
5.195480585929015405e-01
4.930561233969955048e-01
4.435666042124878916e-01
3.601770988683298813e-01
6.175845376451225693e-02
-6.917189181067458573e-03
-2.522455359378261708e-02
-3.864096958213388000e-02
-4.391089293282792599e-02
-3.869414454520686553e-02
-3.129702155978501127e-02
-5.402472587582360375e-02
1.363870925168459911e-02
1.088919944394697720e-01
1.762648231040457036e-01
1.813161638118186147e-01
1.746296028966718705e-01
1.309776764451167641e-01
1.021236181834924012e-01
7.394459170959005734e-02
7.058139368290369808e-02
4.867465551565598042e-02
1.983161803891569236e-02
-1.194038557005747646e-03
-3.796176018349998321e-02
3.923864279621358531e-02
1.106866860558105986e-01
1.562173353995108815e-01
1.907175846201412950e-01
2.212618892158989825e-01
2.494531928965464385e-01
2.855876790191010928e-01
4.410945632675289940e-01
4.787578622064386225e-01
5.052554308599395139e-01
5.237630345071180304e-01
5.201283415093828078e-01
4.940791782636194673e-01
4.483723469729347100e-01
3.762884251597646834e-01
1.003518597895613068e-01
3.197962254060164339e-03
-1.238915008291199306e-02
-3.716545524117977756e-02
-6.554845822823797408e-02
-8.422433932217665564e-02
-8.325615194267139973e-02
-1.049581349710109190e-01
-6.264868821479605519e-03
2.510059166818399135e-01
3.131969029354231826e-01
3.383027460759516769e-01
3.401272519352235846e-01
2.688770853600653821e-01
2.005105306694522083e-01
1.472234101533498596e-01
8.629627163843336946e-02
5.532686498669481256e-02
3.340533631531400482e-02
-6.393118800855376871e-02
-4.884946485553055828e-02
4.257087746833571051e-02
1.115877596927127430e-01
1.534935123960027292e-01
1.851404659478303738e-01
2.134013192411323978e-01
2.393939428498547406e-01
2.503067358727861236e-01
4.036640795894925748e-01
4.647420265842292508e-01
4.949597042162789395e-01
5.167168943764977040e-01
5.151689511206118954e-01
4.913598322207100577e-01
4.503217769806186488e-01
3.877176194012897370e-01
1.962147915865366521e-01
3.225254656233265266e-02
1.370068030583080666e-02
-2.417574989797536059e-02
-8.062163036082185819e-02
-1.325872867350830486e-01
-1.335436501530073150e-01
-1.386975836564433018e-01
-7.453303771110407483e-02
2.629569539177454285e-01
3.396303083778814402e-01
3.752016641348803194e-01
3.872179969020367318e-01
3.849212765387239332e-01
3.671781297501576780e-01
2.734880900111608115e-01
1.663799415996923547e-01
9.951784913744970984e-02
4.838210025139420833e-02
-1.355953039813551642e-01
-7.556714943100628634e-02
1.553788864965441330e-02
7.558563362430392729e-02
1.105693124767700153e-01
1.393515178436354474e-01
1.689439272005214265e-01
1.991558810199165475e-01
2.167994273123707294e-01
3.728159019203904356e-01
4.409204466620713636e-01
4.754254267862446648e-01
5.023220317397333323e-01
5.052949834263090745e-01
4.853251764652068423e-01
4.493679636625090290e-01
3.944470771188890446e-01
2.512209351074720098e-01
5.750751854291742682e-02
2.836094738463168161e-02
-2.375281991939403800e-02
-1.060803810119196333e-01
-1.807905552067099464e-01
-1.648056504901297126e-01
-1.258423918144469800e-01
-8.674367816876389636e-02
9.200558894852084446e-02
3.157226130738343128e-01
3.585090866975083612e-01
3.764832377968500010e-01
3.829538655368951439e-01
3.796238342060611615e-01
3.600935320023015418e-01
2.687332292155862890e-01
1.713528770645155186e-01
9.472638008647349395e-02
-1.821871972271654760e-01
-1.874215144938933264e-01
-1.176905398889571824e-01
-3.912213493479790166e-02
2.014987339424604076e-03
2.183124162807664401e-02
4.644053393008301667e-02
8.547179424799526692e-02
1.349536310704701758e-01
1.750133923764027044e-01
3.071134643828133948e-01
4.132883499240652125e-01
4.527995410392138820e-01
4.858368525183502928e-01
4.954119921385713443e-01
4.823274371243753134e-01
4.546556340345567215e-01
4.106654354679865060e-01
2.921420737757944863e-01
1.603759248047792185e-01
4.625979641561496492e-02
-2.077970349393929925e-02
-1.204936970137388680e-01
-1.922621650845553753e-01
-1.569099960979098152e-01
-1.088002710812616958e-01
-7.490229872141776490e-02
-5.311429633029880748e-02
1.149184780782836618e-01
2.570725689621419230e-01
3.140916207671651250e-01
3.316898121699309310e-01
3.430850440904893439e-01
3.453849278254311206e-01
3.311813089951547440e-01
3.032470938849742281e-01
-1.819827760097570690e-01
-2.460991160846191239e-01
-2.332450206611984544e-01
-1.728355396799434729e-01
-1.117959015524514904e-01
-9.926486040619156292e-02
-1.104601790585042626e-01
-9.567652426948707045e-02
-3.612661453797278571e-02
5.116363075175176661e-02
1.501664362816876042e-01
2.761095273375023251e-01
3.888112882043507912e-01
4.343686680012772139e-01
4.730929194265587334e-01
4.890012634111180478e-01
4.839016146615632286e-01
4.664370802277397199e-01
4.360116004277337365e-01
3.828969677598717536e-01
2.569046683879504522e-01
1.819457434810848040e-01
1.573891641333658234e-02
-9.867871616580221883e-02
-1.575100667196786264e-01
-1.255352719770840564e-01
-8.468100651027275771e-02
-5.441027200499012895e-02
-3.373633031213242595e-02
-2.076757102875188832e-02
-1.865482427940830246e-02
-2.601944757356564747e-03
1.106693464935351451e-01
1.551174513305128289e-01
2.637934012446780940e-01
3.135217983162460476e-01
-2.257142268045174982e-01
-2.810996503372760746e-01
-2.768571459240755095e-01
-2.286678279373830780e-01
-1.770068296959318166e-01
-1.861870941843120353e-01
-2.470113103717904712e-01
-2.731128062571173132e-01
-1.887234795981609092e-01
-4.370944895815823128e-02
1.720092123324911126e-01
2.574001884004497032e-01
3.753220018292662830e-01
4.257641722173518550e-01
4.661254973196614637e-01
4.841572852499657076e-01
4.849631528426550098e-01
4.775709365973559994e-01
4.617733729984794810e-01
4.295879577053945964e-01
3.777272242871439478e-01
3.145246648794207123e-01
1.784359120866861326e-01
-3.408853492373565414e-02
-1.007811532600356164e-01
-9.156955652968386261e-02
-6.630341125155093940e-02
-4.339809191448774917e-02
-2.608043790142772558e-02
-1.566668796262703223e-02
-1.155520364706667455e-02
-9.141137195217769601e-03
-4.773838658966789855e-03
4.960234540374554996e-03
5.316723349670059856e-02
2.096507746607731426e-01
-2.267552889198606314e-01
-2.947202399834282782e-01
-3.079976904552393924e-01
-2.686947187810580506e-01
-2.114467331786534232e-01
-2.128484421645072677e-01
-2.963568348940938679e-01
-4.039194019124501822e-01
-3.386863613359523684e-01
-1.234533669458582616e-01
1.672626998352566841e-01
2.608940937154287099e-01
3.195501480971876807e-01
4.083409565875733560e-01
4.590205403640788551e-01
4.803317407248388626e-01
4.863900435188054927e-01
4.865496020522969145e-01
4.797470940508852255e-01
4.568913139660085720e-01
4.087045962844626512e-01
3.390399388571765926e-01
1.801629047082668189e-01
-5.193715990276728117e-02
-4.506496613075521018e-02
-4.874805498283348026e-02
-3.214021508353509526e-02
-1.482773114587287305e-02
-7.948547653180860345e-05
9.922472597879676212e-03
1.019882721346361369e-02
2.482812069776874422e-03
-8.723313678415870256e-03
-1.746526456255966669e-02
-2.720519327214963173e-02
-1.845466989868652374e-01
-2.542295111549540132e-01
-2.984324937591764648e-01
-3.009515310499180085e-01
-2.839721603384737780e-01
-3.022028067167790710e-01
-3.727584455954293663e-01
-4.588419292310347286e-01
-4.152944123178978764e-01
-1.747046341328951924e-01
1.766347057327819214e-01
2.887047452197814557e-01
3.743662829983105955e-01
4.302130461448752663e-01
4.599909465328886338e-01
4.707797250463379157e-01
4.775555298970689533e-01
4.856125654547273074e-01
4.911990046895440831e-01
4.821811846650553846e-01
4.414722997933259729e-01
3.681040988481512621e-01
1.578339351276459301e-01
-6.751587385911674011e-03
-1.821380669246878622e-02
-3.803585380811815020e-02
-3.237240926316869993e-02
-2.255591523378550761e-02
-1.492047157235159259e-02
-1.183257894705004240e-02
-1.704450928430838175e-02
-2.936727234856299773e-02
-4.505313531261127824e-02
-5.796181082431695053e-02
-6.000045114178106931e-02
-1.410878149695244665e-01
-2.277469256040308143e-01
-2.776078549877715740e-01
-2.973259571282376168e-01
-2.979378973520220297e-01
-3.252812517082821486e-01
-3.902841480620403702e-01
-4.489190541379349808e-01
-3.833653251423803088e-01
-1.563602796432772835e-01
1.499232452886596068e-01
3.149663112266197218e-01
3.885613657478078631e-01
4.258062319914622251e-01
4.434455413300962268e-01
4.513294692681339426e-01
4.625821830984940819e-01
4.782007367338196313e-01
4.921504518788757387e-01
4.904769565454363267e-01
4.529527316307267459e-01
3.765523900411951175e-01
1.334028056596844869e-01
1.840799458158265053e-02
-1.470002831244741209e-02
-4.310879849816711545e-02
-4.201565595977770073e-02
-3.561743401444664170e-02
-3.323389761226733241e-02
-3.739246986008966378e-02
-4.854328519257222752e-02
-6.380904848717237898e-02
-8.033980363962107962e-02
-9.313187944319316347e-02
-9.498946666866008026e-02
-1.858071716644139892e-01
-2.520846032516603219e-01
-2.850118523672201531e-01
-3.106531303782871234e-01
-3.524522186359156373e-01
-4.031438644485894063e-01
-4.108467269904511610e-01
-3.132779738498648880e-01
-1.262624272224363853e-01
1.048883797099976617e-01
2.643026009494702233e-01
3.359660383948114282e-01
3.787182937952013329e-01
4.072241560429623042e-01
4.266136347393482686e-01
4.473140098685948751e-01
4.705952779562752597e-01
4.901284685608265912e-01
4.915918148049862046e-01
4.555953835657264306e-01
3.812483135584553429e-01
1.517626427675528300e-01
2.617590379124554861e-02
-2.480382332800872003e-02
-6.088889626933262356e-02
-6.105572456222192745e-02
-5.439701336825608635e-02
-5.344413502375961605e-02
-6.114999479086163925e-02
-7.497531936609763692e-02
-9.020031274783008035e-02
-1.050461083193279105e-01
-1.163350062223778847e-01
-1.265915817546572064e-01
-2.012208727413754283e-01
-2.596372686254979634e-01
-3.048337347404876385e-01
-3.543340094661313056e-01
-3.770752974871229846e-01
-3.395239739084364716e-01
-2.348256449477001406e-01
-8.742297159209845570e-02
6.436584494664462919e-02
1.689476150562372325e-01
2.331125473783868807e-01
2.781748182869072106e-01
3.309814868533081378e-01
3.981374083020886023e-01
4.336803657860645034e-01
4.626203305350252148e-01
4.838953637495514437e-01
4.844449136083436303e-01
4.489539996566717650e-01
3.812538659371751404e-01
2.165231764441646611e-01
2.466829501520967013e-02
-4.382449334488425219e-02
-9.177862153100137255e-02
-9.090118932055901713e-02
-7.867086023200509093e-02
-7.227905492995143066e-02
-7.567933925832427688e-02
-8.541730222338567158e-02
-9.624841580277526676e-02
-1.071395261784328229e-01
-2.786947857843725257e-02
-1.361487538407223086e-01
-1.992204309882634472e-01
-2.616324915338165136e-01
-3.119389408036793432e-01
-3.110595038351464670e-01
-2.595249926521652206e-01
-1.713382103521678412e-01
-6.595920040756006464e-02
3.182044482943320596e-02
1.093896137454119233e-01
1.705784920352783618e-01
2.164223017557886375e-01
2.733542812386411391e-01
3.578282371291446329e-01
4.205382652871771376e-01
4.496504150295851931e-01
4.667321036136927725e-01
4.619217684968175419e-01
4.266412772520940533e-01
3.695402788321370258e-01
2.851282228993500256e-01
9.172538982821477893e-02
-7.376678130309159698e-02
-1.313052941684556552e-01
-1.307343900332715858e-01
-1.050453823855526103e-01
-8.312564183581000465e-02
-7.246903077523182690e-02
-7.119383845554469459e-02
-7.354710001202451053e-02
-7.753410692353054912e-02
3.191286476421903440e-02
-4.060851159639571051e-02
-1.215926045621220503e-01
-1.905114352658729693e-01
-2.366912640228048814e-01
-2.329949099240173904e-01
-1.931887006002938056e-01
-1.318695956720141726e-01
-6.490087739061740912e-02
-4.563137854461695939e-03
5.659440093511204639e-02
1.176228185867862486e-01
1.759961929474757603e-01
2.327471956956649046e-01
3.464910544554847815e-01
4.098773979256810085e-01
4.328074314661694566e-01
4.407636758466477733e-01
4.278198202618812562e-01
3.923215974070159984e-01
3.462539854768370562e-01
2.921747752913945728e-01
2.025776805062288743e-01
3.421191855877694227e-02
-9.759583127396304070e-02
-1.458501878733444723e-01
-1.146764992387643567e-01
-7.655013559405614287e-02
-5.104988883427588608e-02
-3.987268438012994687e-02
-3.515698338392081457e-02
1.090203399053068893e-02
-3.979164008311104894e-02
-1.015459777448655121e-01
-1.485217855108304508e-01
-1.564235009441434232e-01
-1.364674039072130973e-01
-1.004546062342958485e-01
-6.359106422068737385e-02
-2.971091222690645101e-02
2.133757751016371676e-02
8.239884774525968458e-02
1.468900960783759146e-01
2.334070081888816872e-01
3.466867702748420710e-01
4.066886514674184494e-01
4.200833129017053080e-01
4.179881441906179163e-01
3.974002827772059598e-01
3.615675366108344058e-01
3.244086104992411901e-01
2.906260532684218356e-01
2.630927885795680821e-01
2.351464075762483841e-01
1.542765695745782206e-01
3.185718436404566534e-02
-6.996839834195790753e-02
-4.740118342423965681e-02
-2.035238799271782070e-02
-1.068901118160133293e-02
5.116298882627440259e-02
2.049356171942337893e-02
-1.474246628984627466e-02
-4.814024077090812287e-02
-6.027227751187370225e-02
-4.971237924344210080e-02
-2.380372953214188528e-02
-2.146085359293516126e-02
-2.163353149987037871e-02
8.236220525824580752e-03
6.828679917619062678e-02
1.357837392971792956e-01
2.971353038576682870e-01
3.834448670526904301e-01
4.087370861105355524e-01
4.123603131856912185e-01
4.016954288906730564e-01
3.758776805065216498e-01
3.407000944216017069e-01
3.103236761537672694e-01
2.895581484344714185e-01
2.814541641365626012e-01
2.792231413951031249e-01
2.625927311037162815e-01
2.269572498039482411e-01
1.348124379978127285e-01
4.280605185169140264e-02
-2.667213802568382287e-03
6.760963814571319119e-02
6.125606894665248242e-02
6.787542627520397331e-02
9.199058573136023598e-02
1.373726772071806324e-01
1.452819493587522992e-01
7.736126603159111659e-02
6.572090043482051169e-02
1.172172706466922676e-01
2.543704502363637321e-01
3.540587054055658878e-01
4.007623515565601480e-01
4.148372673339120742e-01
4.104072891783282495e-01
3.941908757012452247e-01
3.663907068270406131e-01
3.326009385754981063e-01
3.056473218879774967e-01
2.899249035623450155e-01
2.884088864359604099e-01
2.958617708644566413e-01
3.479332834501815963e-01
3.214294307928324823e-01
2.863548482507698445e-01
2.412972154925405177e-01
1.227509886598336930e-01
3.833745556826397283e-01
3.649079744886028487e-01
3.541795335543708179e-01
3.530702268832381363e-01
3.578825917691371705e-01
3.873055678169847749e-01
3.675547131251289956e-01
3.545723402147267223e-01
3.500182226958588050e-01
3.632651313256322068e-01
2.981279533333995313e-01
3.076233399677578140e-01
3.183274215607629354e-01
3.204581006432749568e-01
3.163195624489582025e-01
3.327675106258025095e-01
2.831232681109924210e-01
2.326250090290586381e-01
2.582382122220541198e-01
2.978518356846834858e-01
3.199418180110664145e-01
3.282301671049572267e-01
3.256060805640556000e-01
3.149526982180111401e-01
3.070064275694415756e-01
3.106286740170420835e-01
3.207960153382256041e-01
3.081709259775127774e-01
2.809049940026235870e-01
2.096987563282097788e-01
1.538886031276268385e-01
1.836696477294334495e-01
2.446700986808311162e-01
2.934930756006272623e-01
3.222483982969728267e-01
3.339060486094966307e-01
3.316975846934040462e-01
3.175163621978207562e-01
3.017850301253817702e-01
2.953631899075335743e-01
2.946920978194632612e-01
2.947634120064379082e-01
2.904886317975737264e-01
2.815984105251830849e-01
2.646091109103048122e-01
2.245562037680891299e-01
1.185086438686085986e-01
6.565910431036266204e-02
1.085252323220009807e-01
1.708354232619239688e-01
2.335293479143450701e-01
2.866649089353214275e-01
3.173087060762166400e-01
3.299130713165185913e-01
3.276143397095344634e-01
3.106392863010110639e-01
2.877148326479736506e-01
2.707891698833734262e-01
2.583704916789523187e-01
2.477931630812215125e-01
2.358632286803011568e-01
2.235269806804000003e-01
2.272994255645728601e-01
2.686011327082835076e-01
3.354815259186730847e-01
2.634939396591428062e-01
1.698966573018823589e-01
7.571508803694228240e-02
2.335134669508841265e-04
4.018998001622222510e-02
9.954472226256869116e-02
1.542710978281133793e-01
2.162983591398822958e-01
2.676850936427777050e-01
2.976881211147677786e-01
3.111169350754323104e-01
3.102714894301548676e-01
2.934063707909535523e-01
2.664609272446161192e-01
2.411880189024758481e-01
2.182492239550557767e-01
1.979959488665791190e-01
1.799063504414589731e-01
1.646527625590387123e-01
1.684804345747298315e-01
2.172190423860207442e-01
2.775905107321437471e-01
3.637479912342478361e-01
4.102025723246054412e-01
2.323872544621890801e-01
9.750692003269312291e-02
-1.257914705982126832e-02
-1.556278214383422127e-02
3.517746806089101091e-02
8.001381601306568891e-02
1.311208364502102486e-01
1.886475219826798944e-01
2.372311043871624392e-01
2.676596248399686906e-01
2.839374714140329159e-01
2.871389269419060142e-01
2.736247026797233306e-01
2.462478329686948741e-01
2.162627742523898500e-01
1.863762278329544053e-01
1.595431723216146347e-01
1.372399010045330658e-01
1.188426655147817868e-01
1.192833627978706762e-01
1.764111526981967382e-01
2.411248067362560255e-01
3.238105917489112473e-01
3.792745050109042060e-01
4.093276416244138183e-01
3.301316749096381287e-01
2.692883372062941927e-01
2.085163753090519267e-01
2.938509701731858298e-02
-3.433275572880690324e-02
-3.201010851413053221e-02
1.400128004172270305e-02
5.406773490797722043e-02
9.983320727778294268e-02
1.526002298299506676e-01
1.999588447292165727e-01
2.328335244451677499e-01
2.537386394691782399e-01
2.626181579657057563e-01
2.542434057514988965e-01
2.287684446798701476e-01
1.975719865394535979e-01
1.655360165965032715e-01
1.372542312056807545e-01
1.143725481506541186e-01
9.292205025003608121e-02
8.814384033445375743e-02
1.371881943213869859e-01
2.212537508759152005e-01
2.771375550585257752e-01
3.392589906158969826e-01
3.733016184387513148e-01
3.936145830584293903e-01
4.073089303201241074e-01
4.163314693671022471e-01
3.002689688196370499e-01
2.462334054858719146e-01
1.935509436647777359e-01
1.289166390591266025e-02
-5.523473299041098405e-02
-5.327209905153248992e-02
-1.192236181188827647e-02
2.294496310983534446e-02
6.249606570031387975e-02
1.110691189345444641e-01
1.593953583351617187e-01
1.966162772175316931e-01
2.231071174164284410e-01
2.379077174746353773e-01
2.348361210672619825e-01
2.126679476563428650e-01
1.841685969935645262e-01
1.564076100178497242e-01
1.340796626442005979e-01
1.165113704466343714e-01
8.096284138253438678e-02
8.476473496131337049e-02
1.327010340926110532e-01
2.130459022771971078e-01
2.513578070506292672e-01
2.760590362118620078e-01
2.919800660228998312e-01
3.088885429842522790e-01
3.458007622783609847e-01
3.661298598224685952e-01
2.701127463858788436e-01
2.253577423019221260e-01
1.876100316455263373e-01
6.603424925772835574e-02
-1.437188762016998814e-02
-7.637666855930413945e-02
-3.970917204583866017e-02
-9.560759824527169035e-03
2.375320201779077683e-02
6.849007859535918841e-02
1.187539738760407387e-01
1.606698122988073629e-01
1.919797783163497140e-01
2.109567570220768074e-01
2.113352324800670257e-01
1.931725759706850731e-01
1.721918870583193928e-01
1.561968498906795566e-01
1.474944423203393140e-01
1.411861595629955446e-01
1.029687145332299075e-01
1.066463696778554709e-01
1.295764634332529086e-01
1.522817342206365665e-01
1.654800328332950432e-01
1.568106058456500973e-01
1.467001102242006805e-01
1.249666359162890511e-01
1.645958077714229084e-01
2.197856697218131261e-01
2.417150204722436080e-01
2.093390307129386618e-01
1.897636224956027740e-01
1.211877840255730504e-01
-3.304695271339933710e-02
-8.638887187131806533e-02
-5.955205479141702229e-02
-3.238680442253083491e-02
-2.975233761127884981e-03
3.920399489028215945e-02
9.020985724044291998e-02
1.340262997615980500e-01
1.665655423422185977e-01
1.855623566113828726e-01
1.855920167528463949e-01
1.710253959110430433e-01
1.604701159037379699e-01
1.590131489849112567e-01
1.649597154428698309e-01
1.331326201352668881e-01
1.338779587430514173e-01
1.360074076440510871e-01
1.418776089635562232e-01
1.314039020965298565e-01
1.448030090447496587e-01
1.512968309489041985e-01
1.224076440979252611e-01
5.633402078043430600e-02
-1.205953052482051750e-03
-4.279753394796791122e-02
-1.928078246141043395e-02
1.470624549211362320e-01
2.519344270924583906e-01
2.181836662891661893e-01
2.008410000873514512e-01
2.002124358471794319e-01
2.026393096310976083e-01
6.652510360908683862e-02
-7.417232369885380650e-02
-6.818229347631463155e-02
-4.235339156041886127e-02
-1.343159798038827055e-02
2.927768510369482477e-02
8.091065786358429823e-02
1.239375019128713534e-01
1.540739379766752071e-01
1.692589580397705906e-01
1.653353304517340971e-01
1.520697733888964065e-01
1.498599626717782574e-01
1.591030291865799529e-01
1.744877971904233993e-01
1.474916056460159608e-01
1.572403527017542935e-01
1.575380893295129925e-01
1.378963802139076544e-01
1.483216959168806026e-01
1.555935553831106766e-01
1.337513586620212580e-01
9.630687515345469352e-02
4.660539203769027694e-02
-1.102138272284944667e-02
-9.659354882996680491e-02
-1.121843856195320066e-01
-8.716262340167199585e-02
2.120210247688235072e-01
1.960767155400917894e-01
1.950104641477008183e-01
2.124718311513281999e-01
2.344028659766894396e-01
1.950107449244254942e-01
2.351276270549676820e-02
-4.041758225952055833e-02
-4.158701242134608261e-02
-1.107270299793279913e-02
3.427631335271750374e-02
8.668240697441582931e-02
1.267951519519812387e-01
1.514500933073610056e-01
1.596006949906280392e-01
1.481151874436882621e-01
1.321723666834790922e-01
1.340434446035037308e-01
1.492935069018299088e-01
1.694928715226981242e-01
1.636110422932812447e-01
1.688548859247597511e-01
1.680441250252878715e-01
1.393916921024759836e-01
1.592950777317769517e-01
1.458303277642243323e-01
1.441509432719055850e-01
1.063257014341233847e-01
5.537177330872445485e-02
-7.157013127867812088e-03
-7.001546066737966700e-02
-1.104948838324309873e-01
-1.216129236531250102e-01
-1.019335912039379261e-01
1.200750551666678045e-01
9.678598231177343303e-02
1.113814545455681093e-01
1.380042449544769401e-01
1.594874914963099466e-01
1.678050776176866765e-01
1.599150590124469862e-01
1.033687893772759631e-01
5.702313714351346652e-02
5.427509849029620026e-02
8.976290071367296064e-02
1.078974024401383736e-01
1.411430441151671489e-01
1.637225581736566071e-01
1.716616844304237888e-01
1.545964644385280362e-01
1.254321442587855995e-01
1.192822769765823770e-01
1.360733038111325566e-01
1.655542857908105236e-01
1.787657970124895968e-01
1.869255988438209559e-01
2.007055974166562784e-01
1.763483079871765447e-01
1.722772439612684781e-01
1.577048222045117631e-01
1.316387227460691922e-01
9.849586505716659279e-02
5.941775296265223300e-02
1.573357327205649955e-02
-2.473520700159148253e-02
-5.076712414733113715e-02
-6.126459447950610704e-02
-5.723327685080689675e-02
-1.493181167013377282e-02
1.881679605174225653e-02
1.117948536772506336e-02
5.423177619336242566e-02
1.023875789091720362e-01
1.909834965951300867e-01
2.106324579357861937e-01
2.163696712564202318e-01
2.240853446449897479e-01
2.405500707996847121e-01
3.102590065996231328e-01
3.946147676288797590e-01
4.051583906879712704e-01
3.866894108928894958e-01
2.757519179270370713e-01
1.784464004158269612e-01
1.452075944217012804e-01
1.025796466730700685e-01
8.897926508058252859e-02
9.917868989436975924e-02
1.214571474511089016e-01
1.417197640711455042e-01
1.365279961101089345e-01
1.783914391734557903e-01
1.702162006269487826e-01
1.378944170472616582e-01
1.317941594791900706e-01
1.101038923895253097e-01
8.795206072339149805e-02
6.742434989494586195e-02
4.866454859427826046e-02
3.441222256305737082e-02
2.360340463375973710e-02
1.332855604360938702e-02
6.170563954838448328e-03
-1.396298676053378540e-01
-5.636424855235847020e-02
3.033260011778689605e-02
9.221172657606042933e-02
1.206540081349434246e-01
1.528470125685133241e-01
2.468816533407987568e-01
2.708373995609351104e-01
3.284296468192143825e-01
4.051377813146790907e-01
4.407097563471876200e-01
4.750992783919243956e-01
4.854881709794177103e-01
4.680174301914726276e-01
4.290089560849513761e-01
2.567306212806187982e-01
9.345584090077525830e-02
6.252115628326211649e-02
4.441634159686068395e-02
4.716821576875340760e-02
6.006240168020588605e-02
7.105913408073089021e-02
6.892764031295951777e-02
9.226166077087971651e-02
1.158109420439851073e-01
1.006556905331473378e-01
7.349209092597999704e-02
7.475035987524257519e-02
6.831004412227342781e-02
6.742697121606631983e-02
7.060671550545943864e-02
7.660111365989492882e-02
7.672788497118465667e-02
6.701730603225596050e-02
5.272229173260797874e-02
-2.418442122612284306e-01
-1.808834048396690264e-01
-3.673768241003762952e-02
7.933276350998398618e-02
1.408886147321651017e-01
1.793623231344784186e-01
1.832591697708498280e-01
2.168477077982025047e-01
3.090324791154998585e-01
3.692748019866107789e-01
4.481194031177404002e-01
4.807532689907168533e-01
5.113129856666784878e-01
5.194968229022340900e-01
5.005044933833062704e-01
4.567251826425617334e-01
3.738847588843423053e-01
7.846573622246029445e-02
1.635336864257307815e-02
-8.163852178728579767e-04
-2.375491747783119688e-03
4.190242791752064357e-03
8.935495765262341239e-03
2.950714967171571244e-03
-2.460675211921273774e-03
5.486387326428657230e-02
7.329820667209127616e-02
5.189429507866856472e-02
3.018030719314064234e-02
4.125187475647253826e-02
5.639887822066824014e-02
7.440662425453890838e-02
9.146750919465052032e-02
9.693939757707797922e-02
8.878369479332126613e-02
7.379430978109732808e-02
5.739847785442982880e-02
-2.631095580640520071e-01
-1.563896433583001622e-01
9.216389321258802725e-03
1.151923942874876483e-01
1.718088921611046482e-01
2.085960993081543702e-01
2.352881076404374217e-01
2.290873387045137821e-01
2.842829806568692441e-01
3.836038144175735742e-01
4.590386733974588518e-01
4.907601130983101356e-01
5.190756905397921894e-01
5.272845375321004724e-01
5.099175714433193951e-01
4.673092478268424665e-01
3.885916088654994827e-01
7.545615707283831464e-02
-1.748633845818632973e-02
-2.739981080463431071e-02
-3.135850797227954928e-02
-3.198553313290686262e-02
-3.414042931840557266e-02
-4.237327774250593954e-02
-5.081454462203267852e-02
5.935468403128800474e-02
9.378969883045280842e-02
1.614262549135716540e-01
1.650120550626354432e-01
7.436100447966823013e-02
4.816513245067705062e-02
5.607960691995966113e-02
8.993053043789855927e-02
9.720886951069857007e-02
9.150828864322918532e-02
8.018903143512579046e-02
6.773894948197579924e-02
-2.716067832067898813e-01
-1.318443150231360106e-01
3.595814885542610723e-02
1.339638767599400371e-01
1.840154933280359617e-01
2.170578744561611484e-01
2.425015510176627420e-01
2.625986051886056161e-01
2.492883829981468458e-01
3.402147643127036991e-01
4.473859728099954247e-01
4.816970275777484600e-01
5.125234355826747690e-01
5.239812686123989094e-01
5.104533606715232485e-01
4.730714376407144095e-01
4.032635728710183276e-01
7.103131038610026315e-02
-2.060702762328119400e-02
-1.974960349242025140e-02
-2.733091007479099971e-02
-4.203294571243892941e-02
-5.674791206137454191e-02
-6.376181092546649720e-02
-6.962289524440518074e-02
4.436709294066407128e-02
1.981644531552249344e-01
2.996881908348351664e-01
3.209514673400970519e-01
3.175014729276768866e-01
2.596124139901185290e-01
1.583975614120673170e-01
6.533214342087696747e-02
7.713671597518838297e-02
8.374568571299451092e-02
7.696239346053537767e-02
7.525081076235465294e-02
7.056025145388331032e-02
-3.033742556051128303e-01
-2.798384019110899956e-01
-1.217734870386993906e-01
3.976604943005870169e-02
1.283939080589467374e-01
1.718548697754624099e-01
2.007250634515106436e-01
2.239362739710103190e-01
2.430552924818858707e-01
2.337703221973160828e-01
2.730052304247887474e-01
4.246604211076259738e-01
4.640078254072931285e-01
5.000434677966942854e-01
5.158185554722434230e-01
5.057702651787481241e-01
4.730120802041849482e-01
4.103488342098315367e-01
2.021010490017094707e-01
-2.305771230695158672e-02
-5.626619317259164491e-03
-2.050551052490743112e-02
-5.099467323057875479e-02
-7.356827256809878035e-02
-6.436259667077370850e-02
-5.451350644883320995e-02
-1.342266969041007105e-03
2.705033214131222774e-01
3.400541362404006507e-01
3.660971365926027898e-01
3.670735541838037186e-01
3.550081757305695862e-01
2.800539241296521875e-01
1.975202031262322522e-01
8.677349990722613149e-02
7.817892529285198899e-02
6.800522630361310883e-02
6.152440714287369522e-02
-3.269370895854368797e-01
-2.747408878132782672e-01
-1.321387579961951497e-01
7.685840432242810327e-03
8.297039412549983561e-02
1.195000459678711158e-01
1.461004347495186706e-01
1.721204269782309337e-01
1.981446504469585312e-01
2.085745118396581388e-01
2.492672315970990149e-01
3.980074948572726590e-01
4.428301562989247486e-01
4.835395366950680507e-01
5.032913582621433290e-01
4.959148533015663718e-01
4.657277017608013603e-01
4.068255299841321837e-01
2.861365559593074259e-01
-3.053606452600030052e-02
-1.817994715493231883e-02
-4.941571036054070304e-02
-9.646280024924423768e-02
-1.046796707642684565e-01
-5.842830979862002200e-02
-2.532903543302111177e-02
-2.266010645548460420e-02
1.233903544252031720e-01
3.187747051109746654e-01
3.458959498239137509e-01
3.484762181779385015e-01
3.405090494274312096e-01
2.715208330036544826e-01
1.987167890750037857e-01
7.337126136513337504e-02
5.017930552038540187e-02
4.290643971768855897e-02
3.107854682264094698e-02
-2.976804938747103502e-01
-3.696093799696877902e-01
-3.282418137965207316e-01
-2.128430846161224466e-01
-9.063155376000790742e-02
-2.905885124214749315e-02
-2.107780411957927043e-03
2.783149305981163710e-02
7.442328415821700127e-02
1.303624873139931084e-01
1.612936963342469499e-01
1.661564084512164863e-01
3.649531469065148692e-01
4.125863775950163181e-01
4.560391155136095942e-01
4.782738416602792531e-01
4.756488259158461740e-01
4.560166809732256743e-01
4.197199919822219849e-01
3.585270450000988540e-01
9.954493023346053238e-02
7.100707050509878770e-02
2.392873009497308370e-02
-5.343061872281090058e-02
-8.518575919005141883e-02
-5.681969888446652961e-02
-3.686451173174585400e-02
-3.248879629802788743e-02
-3.326105013748209549e-02
9.090831557235598548e-03
9.664372823707330362e-02
1.370344723065320125e-01
6.822183543964363550e-02
1.083411632476226211e-01
6.418994424141043209e-02
2.381654562954726995e-02
-1.930377992873109211e-02
-4.391975210843750838e-02
-5.423337513167771767e-02
-1.611693857169508304e-01
-3.018672177214221652e-01
-3.537971918535366411e-01
-3.347553618448830814e-01
-2.597968258679664300e-01
-1.769498000348145583e-01
-1.491730356154264969e-01
-1.494960116322011090e-01
-1.182217612432786696e-01
-3.645698328218190815e-02
6.720312882579049241e-02
1.336654873574650848e-01
1.570040871214614109e-01
3.519512738505404803e-01
4.053238478767418052e-01
4.509708466879563948e-01
4.755317579660031102e-01
4.776032078723559393e-01
4.654418804838359458e-01
4.391808762742205885e-01
3.927019616121483758e-01
3.196085539372686690e-01
9.706944392949881650e-02
1.652098306186827043e-02
-5.484299656122521710e-02
-6.734695497861777069e-02
-3.838895934146167171e-02
-2.025899655025589427e-02
-1.638276860464133247e-02
-2.255105501006925139e-02
-3.322798959568146193e-02
-3.828916577043856018e-02
-2.912994911487544469e-02
-1.674392064980075728e-02
-1.161158413118615687e-02
-2.077437192420899387e-02
-2.554029561756741840e-02
-2.595336753660813095e-02
-4.688397484073283245e-02
-1.799058331777587116e-01
-2.864665459066286779e-01
-3.413988131596911724e-01
-3.464601920684051706e-01
-3.062526841383577114e-01
-2.574380810481174953e-01
-2.650585015347922124e-01
-3.145196904416601158e-01
-3.073688102397186261e-01
-1.782352219925316394e-01
-3.958470831305164854e-03
1.233294945354564826e-01
1.898084984696114808e-01
3.389840672977564306e-01
4.096307220911891145e-01
4.522002443464513965e-01
4.737887325930776328e-01
4.779956830293357606e-01
4.735389568896658519e-01
4.598303923779289981e-01
4.288758022627514599e-01
3.734274272117260041e-01
2.422458216995763969e-01
6.086631630483051864e-02
-2.986154756032888963e-02
-4.333539321197317495e-02
-2.649465148648091559e-02
-1.490510293040106342e-02
-1.314782033417224993e-02
-1.831980142029333847e-02
-2.642791305273748531e-02
-3.225195352942325511e-02
-3.395703339617103800e-02
-3.502757410646744479e-02
-3.862367562986464276e-02
-4.609151313871603928e-02
-5.805255965645746141e-02
-3.884672364979474546e-02
-3.120251103866705095e-02
-1.667805810014227619e-01
-2.603923464897363593e-01
-3.241612322035677396e-01
-3.476104238697329540e-01
-3.282070847078095155e-01
-2.972483794961872094e-01
-3.202637513749576059e-01
-4.023809265855758377e-01
-4.536351504683255875e-01
-3.133740070907351516e-01
-6.116714255895235042e-02
1.684467287255098922e-01
2.973953221647631096e-01
3.610696561660385884e-01
4.242269931379691328e-01
4.553622368249203856e-01
4.667597166468389069e-01
4.695417820843507117e-01
4.717569302390068886e-01
4.713012121926290487e-01
4.562375949978299539e-01
4.077207996966513703e-01
3.002679361041354911e-01
6.517506869290461136e-02
1.139220018896637196e-02
-1.652515940738339198e-02
-1.917386541648380058e-02
-1.851875274258357046e-02
-2.177565899366145849e-02
-2.776103017450359117e-02
-3.335066097545423547e-02
-3.782339141867666066e-02
-4.385533896342952431e-02
-5.432307343849333142e-02
-6.980539141138075721e-02
-8.642950925774776916e-02
-9.896631430233987503e-02
-1.141091872946443514e-01
-1.265597162462450131e-01
-2.215649670970643581e-01
-2.917897908725004541e-01
-3.269194107669798344e-01
-3.224416936601601780e-01
-3.083909275438955766e-01
-3.440827228211343902e-01
-4.341372882396914434e-01
-4.977875909747639382e-01
-3.674267932832795402e-01
-1.042786727017514653e-01
1.410945540629586492e-01
3.084104281402013092e-01
3.820342684502923136e-01
4.340645911401271317e-01
4.499561910157752198e-01
4.501163112942732081e-01
4.515897085122175802e-01
4.595790272423195266e-01
4.697737747798233499e-01
4.671312403744670716e-01
4.233967110203336603e-01
3.135385642928495975e-01
9.772385987628695592e-02
4.865096163200540585e-02
6.305664227946039535e-03
-1.424244847493921599e-02
-2.550850438105480011e-02
-3.548218192397795817e-02
-4.462191593947288648e-02
-5.170697095669558874e-02
-5.671722878842725551e-02
-6.459479855170230378e-02
-7.917908663745716613e-02
-1.003791460841067240e-01
-1.215792999712194400e-01
-1.340058135020024133e-01
-7.513553459974327275e-02
-1.743125459804585053e-01
-2.475602572961610182e-01
-2.913077148447392184e-01
-3.043332926778983261e-01
-3.145328280604667848e-01
-3.680565301919946353e-01
-4.541377239822380618e-01
-4.818869774391568161e-01
-3.413933250817119402e-01
-1.030072179821903272e-01
1.190488228746840044e-01
2.879856403262087694e-01
3.818503096280102538e-01
4.215515727461180417e-01
4.321834678949590947e-01
4.290070783800010723e-01
4.336236654840567306e-01
4.484117019982534202e-01
4.666769305593701511e-01
4.719100814666988275e-01
4.334144920411817092e-01
3.256168805785934484e-01
1.244018970434256910e-01
7.160891015211241772e-02
1.819438901770065176e-02
-1.425647250661756134e-02
-3.370285991244692525e-02
-4.858796008260432564e-02
-6.026276083457250687e-02
-7.053802390839870873e-02
-7.928607874924110954e-02
-8.889326349112032510e-02
-1.034731886390838629e-01
-1.235100956286597079e-01
-1.422106893868567423e-01
-1.506922434146078515e-01
1.816903704029496081e-04
-1.217239664172780483e-01
-1.959113542656766849e-01
-2.462017351396178222e-01
-2.774378628200792063e-01
-3.143087576795861038e-01
-3.828143409822694077e-01
-4.463263451983202623e-01
-4.195263294959979961e-01
-2.727094059892270494e-01
-7.259823491133246542e-02
1.097307119233053851e-01
2.359468525976262943e-01
3.080069634868071171e-01
3.619786652832392981e-01
3.830150269163458132e-01
4.068750895505148235e-01
4.206119944647063735e-01
4.431572844641510356e-01
4.671872555244889202e-01
4.762184525247682987e-01
4.427572431425741417e-01
3.394401024612438422e-01
1.420107143138173156e-01
8.415371339486103774e-02
1.959376876986225133e-02
-2.207896982841666550e-02
-4.606559176149752077e-02
-6.278278214024593518e-02
-7.489042618473934487e-02
-8.570350497270887158e-02
-9.655444529199976034e-02
-1.068881197369240255e-01
-1.197015740493085345e-01
-1.359900435039395616e-01
-1.491348808595782116e-01
-3.643063739529849021e-02
-1.323669460718312207e-01
-1.918657595484168921e-01
-2.378722722166106696e-01
-2.959943681754828582e-01
-3.660675514462195523e-01
-3.913267537758716719e-01
-3.264097542893663051e-01
-1.915386998699417087e-01
-3.325885146937587744e-02
1.021160519530352612e-01
1.898941173486882183e-01
2.403216703190264036e-01
2.666325921425433121e-01
2.864085624401129238e-01
3.609255042645967970e-01
4.143239407244492800e-01
4.424521437508081023e-01
4.684705001019519588e-01
4.768870026218540170e-01
4.460189934021374647e-01
3.504176573823926111e-01
1.705290426157672068e-01
8.739287212386792625e-02
8.179781802095036775e-03
-4.383237105628597086e-02
-6.860545442404827887e-02
-8.210269477835986651e-02
-9.014045979222197469e-02
-9.640170201419775986e-02
-1.025831545497106895e-01
-1.085694842633796453e-01
-1.163626351959134997e-01
-1.265738399789718693e-01
-1.327349949779802474e-01
6.888475710837341226e-02
-1.282161399830604107e-02
-5.484492441161640391e-02
-1.054634590644946551e-01
-1.872435805000053910e-01
-2.958753574216247406e-01
-3.304761891940301011e-01
-2.944383542962517031e-01
-2.189074117628475036e-01
-1.270739998913788527e-01
-4.520847593331337594e-02
2.213104444876821605e-02
7.881741540410559799e-02
1.251377779799245638e-01
1.471677475986745975e-01
2.858862751717717310e-01
3.590731108220915901e-01
3.904857506671107203e-01
4.142007442245339011e-01
4.190183571228647263e-01
3.921526433573357950e-01
3.136471932715251265e-01
2.104465377247367874e-01
7.609890812675949856e-02
-2.803439410171608068e-02
-1.066869606337516874e-01
-1.154683174316842448e-01
-9.433995633245821633e-02
-7.029211437177122768e-02
-5.472805206880009682e-02
-4.992615617540650808e-02
-5.173311160035749118e-02
-5.818965311891893116e-02
-6.656954274285588335e-02
-6.923952916414778669e-02
9.974810189015236028e-02
4.302675728640362879e-02
-3.287555200468948897e-03
-5.989000407588148528e-02
-1.534113211724040526e-01
-2.633435555360512659e-01
-3.031223549803969686e-01
-2.895633047026353046e-01
-2.456119650551462641e-01
-1.876172744650782265e-01
-1.278645567841378561e-01
-6.425063032361337523e-02
6.906816771233495337e-04
6.386460150422978987e-02
1.110537622800217700e-01
2.785424224488842748e-01
3.596915504735987978e-01
3.860054120970233815e-01
3.990441521243889844e-01
3.904859476125430162e-01
3.550080392746038371e-01
2.784037813005257878e-01
2.016751192706102980e-01
1.351673693087044881e-01
2.027212133807685182e-02
-1.385161295918931057e-01
-1.735161147994224717e-01
-1.328145001066302067e-01
-8.423328012053132863e-02
-4.944843342062976016e-02
-3.444708972837941946e-02
-2.868730935625360065e-02
-2.526216343967963365e-02
-2.212499702847016414e-02
7.484929757272019979e-02
4.895780695297693996e-02
2.245079317892224521e-02
-2.553663092221723774e-02
-1.172369126506391107e-01
-2.250462846631858804e-01
-2.794189591870910871e-01
-2.899213528088047109e-01
-2.717686991855205458e-01
-2.361820135570580348e-01
-1.853150468058899214e-01
-1.190464545235860316e-01
-4.680951532289285427e-02
2.630606334147883238e-02
1.231096753786592030e-01
3.192831940641115973e-01
3.666925869974066998e-01
3.851348368368434638e-01
3.866764735144935794e-01
3.661813505234941535e-01
3.244964703984697385e-01
2.485693783700064496e-01
2.178320522165632656e-01
2.002066496368153925e-01
1.455988632140901851e-01
8.728661006207966144e-02
-7.440460236163454200e-02
-1.302124316362920642e-01
-7.811491718126448158e-02
-4.052500282206265153e-02
-2.881296471897207626e-02
-2.561510470966105527e-02
-1.991623503519562507e-02
1.442657176357566885e-02
2.382759498325441941e-02
1.450349108590950550e-02
-1.327019009794162124e-02
-7.840133063798480906e-02
-1.819127291294686810e-01
-2.514416023378136522e-01
-2.832678272801215091e-01
-2.850896522501855102e-01
-2.633981110164138606e-01
-2.140828818469759920e-01
-1.429234823606391203e-01
-6.528042281078742792e-02
1.268591477869846981e-02
1.353155252987262025e-01
3.398500645366604456e-01
3.783211439274637988e-01
3.886149698617509807e-01
3.810918869620683602e-01
3.535990083429447206e-01
3.110088129743269203e-01
2.727646189705663082e-01
2.511049450570363439e-01
2.572195857584965717e-01
2.627512491138915274e-01
2.320083180249001842e-01
1.370414509087242438e-01
1.786334054493477277e-02
-3.349116641773921405e-02
-3.486227811212656846e-02
-3.974489431066249162e-02
-4.649060604771182437e-02
-4.311737077892686260e-02
-1.896944632295380004e-02
-1.309295637872772214e-02
-1.883367538483859960e-02
-4.597052773400221032e-02
-1.017984039975781407e-01
-1.586614061789365371e-01
-1.763807346541077514e-01
-1.736277276441965112e-01
-2.013753926465819133e-01
-2.033057453718050134e-01
-1.348130614611196820e-01
-3.217730250793714164e-02
6.370743128680010636e-02
2.870986835151466132e-01
3.635198474515318745e-01
3.910973179102706365e-01
3.941167297061581865e-01
3.816536272519813755e-01
3.532019046803825946e-01
3.140116273661350821e-01
2.830566169419308498e-01
2.704702667117700465e-01
2.785931041963441435e-01
2.903446420722932686e-01
2.734885306000863214e-01
2.247548910810620582e-01
1.207886009136805716e-01
8.290798910664287646e-02
-2.325689395909083870e-02
-6.279182613997491558e-02
-9.495935423166423917e-02
2.814310877706495753e-02
2.846827490718129364e-02
3.549275594620985436e-02
4.736825081580953167e-02
4.975302792154021742e-02
2.046761981446919634e-02
5.295372146872397157e-02
1.157288876778586051e-01
2.577902405541330211e-01
3.407785745593976956e-01
3.867330449510849033e-01
4.005409947292110640e-01
3.968368992779781612e-01
3.829208361914646641e-01
3.578402573361745831e-01
3.238096093473641912e-01
2.969640560456370815e-01
2.858687480821755500e-01
2.922100589551536731e-01
3.032402568366980855e-01
2.889503337104675218e-01
2.453147412698629959e-01
1.692327579735382337e-01
7.765085563649269662e-02
-1.197484947210485443e-02
-1.297405863045564545e-01
2.217035077345804461e-01
2.406304499262899299e-01
2.805350911332670227e-01
3.307848561662989906e-01
3.777619950004043048e-01
4.004693358276858461e-01
4.003633322465502409e-01
3.898956843339489442e-01
3.752549521568550595e-01
3.550863411993462337e-01
3.283908324805540624e-01
3.069737476369034934e-01
2.976523580352078979e-01
3.012463140874971357e-01
3.074792831404738469e-01
2.905178681232433724e-01
2.431702498977469373e-01
1.551900866053953776e-01
4.956287873164291757e-02
-1.254546173650817886e-01
3.813604686412451761e-01
3.652442071387201339e-01
3.493820510292955372e-01
3.314753444597427490e-01
3.181469711597417205e-01
3.131284875348698260e-01
3.155329086753909662e-01
3.160179286109306984e-01
2.942231259996315185e-01
2.423426014583903720e-01
1.385536108699635671e-01
9.439768928342629623e-03
-2.932422598389771151e-01
3.458099056724244780e-01
3.352205182159634367e-01
3.301866562891977441e-01
3.308164630305160947e-01
3.339889653964547289e-01
3.301915163586467417e-01
3.042342628437854635e-01
2.510964285163028165e-01
3.385503496150701341e-01
3.380301641869545848e-01
3.428069277271525994e-01
3.474775890207454365e-01
3.414720003896274947e-01
3.137192566160419416e-01
4.609691570039534114e-01
4.005175818458502901e-01
3.215141090246210198e-01
2.617123250428484149e-01
2.404427944558306385e-01
2.306816427678390624e-01
2.276869637014028724e-01
2.328805106252552770e-01
4.846025738419270645e-01
4.647532108248856320e-01
4.273269014235523966e-01
3.725990644455811629e-01
3.022671572801953754e-01
2.483111338565285597e-01
2.401022532953146216e-01
2.384498841999041496e-01
2.369032359192901616e-01
2.363036349732910157e-01
2.387663950398685730e-01
2.488668853975295470e-01
2.678312825915586948e-01
2.904625332666779247e-01
3.106067342309186685e-01
3.227241520444508183e-01
4.690874664257564941e-01
4.410454689579671461e-01
4.240244306538832331e-01
4.090120736022935244e-01
3.792338161473653435e-01
3.275308706385754998e-01
2.574249095844631796e-01
2.037283759176953535e-01
2.131264218000186450e-01
2.315293404897160734e-01
2.431431859118616812e-01
2.487614262854499214e-01
2.503053785231274531e-01
2.506353841085245393e-01
2.561526015727016437e-01
2.702136610274688544e-01
2.871580777453844324e-01
2.994091262702930911e-01
2.983372640616492877e-01
2.803558867164956947e-01
2.684003046079700971e-01
2.951570357599263006e-01
3.329570659753017803e-01
3.776696636523745876e-01
4.658403422084864132e-01
4.117245703624187181e-01
3.727016080637553519e-01
3.458328463562974631e-01
3.203696607964968690e-01
2.708624569709439101e-01
1.986133259049408517e-01
1.360679180490750595e-01
1.594808618851600024e-01
1.959924459775942429e-01
2.310628606006941699e-01
2.527263874309355063e-01
2.635518076231448958e-01
2.944458861069858546e-01
2.888297105217338401e-01
2.829987390762436217e-01
2.836519882196089637e-01
2.865161880338136235e-01
2.843437151556364451e-01
2.669534706976074423e-01
2.307389805780609704e-01
2.012467500469801718e-01
2.364896167900085999e-01
3.112210794045580098e-01
3.757380490658942529e-01
4.231909686970413698e-01
4.452908062831621439e-01
4.527586350466592524e-01
3.925143124825677954e-01
3.458749431468849389e-01
3.082313786670897726e-01
2.679507291908785893e-01
1.663588426842889101e-01
9.991375535490133741e-02
1.324708791986047851e-01
1.735509075473739282e-01
2.239983792737110790e-01
2.662849021386681225e-01
2.903271829275562155e-01
3.005198556144764166e-01
3.003722964934790185e-01
2.910173205056192924e-01
2.783693702903176082e-01
2.707032154036062011e-01
2.648094729506802469e-01
2.545555726463059054e-01
2.305003302296762813e-01
1.892869798295848671e-01
1.507946683143205902e-01
1.600858640588552206e-01
2.847663041042650667e-01
3.642630693567718292e-01
4.160196107943365251e-01
4.369156937030667098e-01
4.420836500000527303e-01
4.094331907892159728e-01
3.417679664233658765e-01
2.842039393979380324e-01
2.262606206635845163e-01
5.678630840981239991e-02
1.514257468741256503e-02
6.746627372181035476e-02
1.117789440790775968e-01
1.638865743026794997e-01
2.216547177286490866e-01
2.670471940143628320e-01
2.910568874799931982e-01
2.999935488889124424e-01
2.979923740181025238e-01
2.850690194346677808e-01
2.657985866599225644e-01
2.488311056704836655e-01
2.319331699132416436e-01
2.109894607862776439e-01
1.793235791003785495e-01
1.360851031176983084e-01
9.567122187685575541e-02
8.581938750478615430e-02
2.276928454731664553e-01
3.256630629142805433e-01
3.812013729712529497e-01
4.041490808582072214e-01
4.115280860989646294e-01
4.131793802123954196e-01
4.132293894010773960e-01
4.443367589876366375e-01
3.640529281619012680e-01
2.931314649034026942e-01
2.194973838882551265e-01
1.880270620575724694e-02
-2.122720041193115054e-02
2.274193397425146659e-02
6.341670195043851155e-02
1.097580471073991704e-01
1.611625969898844435e-01
2.159271562666202904e-01
2.575646667966130510e-01
2.785586999459830904e-01
2.854766490547898661e-01
2.821963219688249924e-01
2.675137721984664485e-01
2.440042677447501474e-01
2.191336798072039960e-01
1.914301603684855080e-01
1.599747281536096910e-01
1.226920747634948766e-01
8.030135925394962793e-02
4.249810883584504567e-02
1.883104887335221647e-02
7.865654252160578230e-02
2.601505620073917835e-01
3.224828851899486648e-01
3.512252993708377957e-01
3.641392453871724055e-01
3.701936774393070340e-01
3.738162114157162486e-01
3.780062374896331900e-01
4.013480977194772703e-01
3.228188108102378884e-01
2.476046408989260872e-01
5.367357202126722682e-02
-6.695392718979955964e-03
-2.177153456961194306e-02
2.916213735805752577e-02
6.737515427184773142e-02
1.098726114646721985e-01
1.552378683703473372e-01
2.017429335425002246e-01
2.368324110961581297e-01
2.550513535092262529e-01
2.618084672366751686e-01
2.598936211651716177e-01
2.464779733231715064e-01
2.214461253597979351e-01
1.913741523728792193e-01
1.563047576531048921e-01
1.188826792604180532e-01
8.080784457659891118e-02
4.217886900626262314e-02
8.615927594811176662e-03
-1.429137833322141615e-02
1.396760235875526591e-02
1.656919212436519517e-01
2.632797951783032997e-01
2.977310428883782611e-01
3.163007646186472566e-01
3.282978558114331702e-01
3.385283245552440645e-01
3.495044279316512625e-01
3.630449681078972701e-01
4.359945820083490076e-01
3.637404728221256267e-01
2.867674850553488253e-01
1.324064466420929731e-01
-6.170572906734194708e-03
-1.477039278683535753e-02
-2.710666060352195927e-02
3.143929702003209897e-02
6.566656467250611695e-02
1.024306503035901372e-01
1.401476138156244888e-01
1.774299700525424073e-01
2.061559778014776800e-01
2.231855050512120409e-01
2.322739029501469932e-01
2.345462242684720200e-01
2.249261747986869286e-01
2.003058423404969757e-01
1.679762745490217257e-01
1.310844493890435669e-01
9.521012860746146111e-02
6.294196470445018177e-02
3.195452791630009476e-02
5.346395780855973945e-03
-1.097959504429984676e-02
-6.653586205793683706e-03
5.648675177570187944e-02
1.246237749363718478e-01
2.126773315783547502e-01
2.591246375906424149e-01
2.828367063891478739e-01
3.045768782695342236e-01
3.253841311905932843e-01
3.453152985647800488e-01
3.639508727022305878e-01
4.026152493233925433e-01
3.340949002533074030e-01
2.585555099408143320e-01
8.250669099931152994e-02
-2.597583734924386809e-02
-3.435838032073286474e-02
-4.541386200180257127e-02
-3.484483326186484098e-02
5.250360810134178241e-02
8.220543136890964830e-02
1.119966632905410320e-01
1.414165249953238945e-01
1.659808621467051826e-01
1.842998456853369160e-01
1.982018551487733926e-01
2.066001825632478861e-01
2.020239862923756125e-01
1.793507241582511236e-01
1.488594491126870589e-01
1.179164403379031612e-01
9.277748957623774273e-02
7.265724795925193602e-02
5.152274515747755357e-02
3.217287809629579970e-02
2.006901397658612113e-02
2.156786931091125500e-02
4.480403733808904082e-02
7.330261142610978997e-02
8.507676986641279915e-02
9.881438054367805424e-02
1.812569096619246478e-01
2.531297128792796558e-01
2.896860899600243733e-01
3.179586930711411075e-01
3.409182883418344079e-01
3.729536260002768722e-01
3.117098338772326116e-01
2.422340797763419262e-01
6.621598451257487694e-02
-2.439128914486420052e-02
-6.116892227877033378e-02
-7.528553510301540241e-02
-6.798586163219545730e-02
-5.272076398272563386e-02
4.497313465049919412e-02
6.811159463593605135e-02
9.364227960559447228e-02
1.184788870899146362e-01
1.408273028165745178e-01
1.604923678754779370e-01
1.744514422988128477e-01
1.742894522751870789e-01
1.560944480935987921e-01
1.342603780603709718e-01
1.179943335646777142e-01
1.103250633998860142e-01
1.046913190135409233e-01
9.202725577241546717e-02
7.718213151588249055e-02
6.762438569235665331e-02
6.524811674424914332e-02
7.658020242689492219e-02
8.480810636716251683e-02
7.320502362751639402e-02
4.239917744246913395e-02
-9.316678101883815732e-03
1.664798273666971001e-02
1.916210791186700180e-01
2.440376587782749074e-01
2.791217596577791893e-01
3.050838437943114156e-01
3.397507229844233811e-01
2.908462250536211768e-01
2.334451412802045489e-01
6.443508173575769604e-02
9.960960217127237670e-03
-5.229965878315839117e-02
-9.302007989473669303e-02
-1.007504229136153145e-01
-9.463456567417022347e-02
-7.812901120789800258e-02
2.112745135912761502e-02
4.930025305348890302e-02
7.964032792694837604e-02
1.069285061067739018e-01
1.299779467927800469e-01
1.458483592037552456e-01
1.486071182589889794e-01
1.392165943901767233e-01
1.319039789370953231e-01
1.316933026682436669e-01
1.375419794345273394e-01
1.401033266863595805e-01
1.297969923361768918e-01
1.193317197763087700e-01
1.004118774031008271e-01
9.416999567912766322e-02
9.724114256264002054e-02
9.453216821998071395e-02
7.109274066927165348e-02
2.626417368907197833e-02
-3.793964011242214468e-02
-1.133987470864955827e-01
-1.733648517508091791e-01
-1.764242584877382392e-01
6.055697577781819774e-02
1.949523630053980050e-01
2.364344281643979140e-01
2.946476737128778667e-01
2.635969585387963887e-01
1.704840998415414199e-01
7.441701635590806940e-02
2.884750306614761173e-02
1.627731994979819685e-02
-1.064437983720799147e-01
-1.200478242459628170e-01
-1.205294077698283173e-01
-1.108998657477069938e-01
-8.117036801057955775e-02
2.125308868620218866e-02
6.126000675104055493e-02
9.375196316058903578e-02
1.173539689219743887e-01
1.316732360448054084e-01
1.354497734513581131e-01
1.343461040692977559e-01
1.387511004878284882e-01
1.480682103720365184e-01
1.649711190481152334e-01
1.766334297059317104e-01
1.855415496674922560e-01
1.499125425852717575e-01
1.399277501065219753e-01
1.289717024364295250e-01
1.218678866571951680e-01
1.085905264779838814e-01
8.090310714153685356e-02
3.697957343822213389e-02
-2.354573738427021348e-02
-9.279125097685460288e-02
-1.425802255142581965e-01
-1.576886555715608373e-01
-1.701811224877489148e-01
-5.659599363399175215e-02
1.355394778059731964e-01
2.379018315821354035e-01
1.017104999418036310e-01
1.565755529354397046e-02
-7.136810744002772267e-02
-1.078650267941695801e-01
-5.450701584897323787e-03
1.721119910203336434e-01
9.879016250995459325e-02
-3.680777135559348996e-03
-1.826519435986297124e-02
-1.305020356769078134e-02
1.150031662957036807e-02
4.640116030305845018e-02
7.714318069883176199e-02
9.527151458322660749e-02
1.055182904767975466e-01
1.113204664966049445e-01
1.129093468882950285e-01
1.147905000111150153e-01
1.275437457900008564e-01
1.487161416522148061e-01
1.707446638241216508e-01
1.843622907350183360e-01
2.026618382614464864e-01
1.618900546710185240e-01
1.420961758303246891e-01
1.287965040507581538e-01
1.186541019167342281e-01
1.039407003941025948e-01
7.904175160653492682e-02
4.197916269215296037e-02
-8.022477895137448620e-03
-6.374853963911680799e-02
-1.028984560691191819e-01
-1.174792682495095081e-01
-1.122698129667204642e-01
-1.227828109737098827e-01
-5.835303411928345618e-03
1.639549947678830000e-01
-5.912541660588470360e-02
-7.712096123173134421e-02
-8.379672175911757892e-02
-1.013079974867249072e-01
-6.676921373595141873e-02
-7.371412436205773688e-03
1.476682397767316024e-01
2.360282031179949946e-01
3.985016556101029367e-02
1.732465352781708667e-03
-9.539936818126735357e-03
1.839894466952492896e-02
6.896795159713210721e-02
1.044451755072615395e-01
1.208392233612747280e-01
1.242961910906597994e-01
1.225338767236646142e-01
1.162087835840302369e-01
1.101920730924196290e-01
1.172919224807498634e-01
1.346557486338751664e-01
1.542660398479966111e-01
1.699371675616470623e-01
1.669334055157835617e-01
1.428313205905515915e-01
1.126966896654105904e-01
1.183730828734382845e-01
1.076232426637872275e-01
9.294169727291803906e-02
7.373069860110365026e-02
4.809011583238167326e-02
1.472839088739760077e-02
-2.125293544405669130e-02
-4.708896460449556870e-02
-6.062578776397033881e-02
-6.491497294107111127e-02
-8.240204198296599558e-02
-5.260568493590232070e-02
1.442369897015782221e-01
-2.343092135378340712e-01
-1.846089745144425254e-01
-1.169971312704814886e-01
-5.612370609815246769e-02
-8.757672608584969945e-03
4.259088320870665911e-02
1.048393331668837358e-01
2.129873992457880227e-01
2.618922267947937921e-01
2.035848489495191427e-01
2.026776382513873487e-01
2.242512588245065275e-01
3.143919884915225005e-01
3.310036952260857479e-01
2.814995878602231660e-01
1.670078439955930694e-01
1.357202870661118610e-01
1.125378641413089104e-01
9.107229775045017073e-02
8.749258501895267048e-02
9.741235923873681202e-02
1.127194710929334820e-01
1.228978539021082089e-01
1.136470230804225434e-01
1.093318116571958959e-01
9.325482617244498784e-02
9.112953480411371820e-02
8.888336585787305621e-02
7.646530199762509306e-02
6.647688205937693495e-02
5.638403913988178362e-02
4.291314421227961778e-02
2.745963934112819610e-02
1.337648691252880592e-02
-3.369551933954974265e-04
-1.430560224275253048e-02
-2.823395736191364885e-02
-4.137394542492295324e-02
9.274223861764663290e-02
-2.476458438023453335e-01
-2.056625662060490300e-01
-1.018171499214830522e-01
-3.221529013369753974e-02
5.985490923414912671e-03
4.208523595411317597e-02
8.520500373286743478e-02
2.048210037963818508e-01
2.466488911860474087e-01
3.029629781731253413e-01
3.154540289517935858e-01
3.987194261543565155e-01
4.457997986387839950e-01
4.657136782068912462e-01
4.494009777522989246e-01
4.082257405436980346e-01
2.443522226984482515e-01
7.352908772135338666e-02
4.653600622746344173e-02
3.650846672516591673e-02
4.198688051716287922e-02
5.552450118493900549e-02
6.745681000613973355e-02
6.423382164895533042e-02
7.501039489719994735e-02
6.098758604247003084e-02
6.219269365725262066e-02
5.665243614780465786e-02
5.049982553277964498e-02
5.190752719238879431e-02
5.694974888556568471e-02
5.992136752674952910e-02
5.910304454058060153e-02
5.205624287515401433e-02
3.722095288430223026e-02
1.602487659645465343e-02
-1.028881891724603426e-02
-3.565706836704232024e-02
2.569355870739337133e-02
-2.204828458587439199e-01
-2.357064076588757107e-01
-1.498993708336668895e-01
-3.455879191104070658e-02
3.756361665293807967e-02
7.695552738506968027e-02
1.100838823445899201e-01
1.337103904807778465e-01
1.585474787486720327e-01
2.637182709157066540e-01
2.829375675276100677e-01
3.471438729127340750e-01
4.264325379856601650e-01
4.735088889411112612e-01
4.968432523549225488e-01
4.874439069212507802e-01
4.504278986172900456e-01
3.729399728284261695e-01
8.101435846061089130e-02
-1.684435311783281236e-02
-2.921501123300340383e-02
-2.280011560797691808e-02
-2.943743590600142977e-03
1.945078292718224397e-02
2.205140028377782294e-02
3.480237133903273800e-02
5.143778919601638827e-02
6.354296690646626944e-02
2.534164504416197561e-02
1.475902682917103192e-02
2.684216325612115081e-02
4.343091155926683683e-02
5.693825007387924575e-02
6.375121019954241297e-02
5.979314017863977815e-02
4.479312253956218431e-02
2.137899808159387377e-02
-9.070327223208728834e-03
-5.575859314743589201e-02
-1.998871253261813585e-03
-2.553820713057978198e-01
-2.282986097588285690e-01
-1.098213125054241235e-01
1.642661380973248902e-02
8.709998722721944142e-02
1.243767564387704694e-01
1.539604999051665812e-01
1.819660193097086542e-01
1.931835308088455938e-01
1.738502957905939672e-01
2.749679814727776783e-01
3.449816868237038925e-01
4.165640147244605851e-01
4.714899344204888654e-01
5.020415082284734876e-01
5.013469898794655766e-01
4.715352307535942145e-01
4.018826115045838199e-01
1.279072630082573048e-01
-7.648735067637549290e-02
-8.814239279968780205e-02
-7.978432756847805840e-02
-5.139487482375095645e-02
-1.518584335574937882e-02
-4.025855117562999325e-03
-1.452370468968630819e-02
5.786455581277574062e-02
1.420168473047235536e-01
1.502253681877508129e-01
9.518153829251160825e-02
2.677857985746409653e-02
2.652735187605856360e-02
4.007124096461799762e-02
5.101517919172785659e-02
4.842844099991334278e-02
3.468876297561236666e-02
1.320928776595746597e-02
-1.513240304201494621e-02
-4.589666597860036362e-02
-3.857621697218094337e-02
6.393293271907117548e-02
-2.911598941966527243e-01
-2.301182196027046489e-01
-8.663074072066576092e-02
4.696665815738511329e-02
1.141505434649491141e-01
1.482898951477462923e-01
1.752345097533920815e-01
2.008354633397954614e-01
2.238130163976674858e-01
1.984252817636356081e-01
1.838390154069236282e-01
2.750236338942296799e-01
3.472258697013244078e-01
4.589566379350319414e-01
4.992775528288003750e-01
5.060031306439740639e-01
4.837244167275294160e-01
4.241863694271049701e-01
2.739294031852962941e-01
-1.138240950403482943e-01
-1.099736687902638510e-01
-1.054629712446412959e-01
-8.058091470118504407e-02
-3.904775110109239000e-02
-1.795195939566603116e-02
-3.392423036909825163e-02
8.021404690869952947e-02
2.135468172905707618e-01
3.074045976506866729e-01
3.234240522003500873e-01
2.547828267439370964e-01
2.384744084228729022e-01
3.082311276849165546e-02
2.277135282452077622e-02
2.857036052184518116e-02
1.573069245050674053e-02
-2.393031139116876330e-03
-2.595945345642754892e-02
-5.416234862493624763e-02
-7.590545488657024498e-02
6.194377997705960426e-03
-2.730221750537643044e-01
-3.202926727952856156e-01
-2.384758760902048746e-01
-8.530478039982426763e-02
4.926595518531293877e-02
1.143649477940205939e-01
1.522129718566671008e-01
1.800775520895399051e-01
2.059567508680320291e-01
2.290922625319818107e-01
2.343421669290624842e-01
2.240809906143285679e-01
2.444845075487220576e-01
4.119332697359365247e-01
4.629248349426846598e-01
4.927123111016999957e-01
4.950710783743731414e-01
4.769310953666126562e-01
4.338059248439079529e-01
3.347264499031797347e-01
-2.268888303590476177e-02
-2.534717554774845033e-02
-4.857364384956730508e-02
-6.438484656447497623e-02
-4.449968372551040691e-02
-1.260664971483708985e-02
-4.770101633003286622e-03
1.059383107143434255e-01
3.324513909899491915e-01
3.799563282134070796e-01
3.864072819837482964e-01
3.704839205838126870e-01
3.367824895305466804e-01
1.885264230056288570e-01
6.322226382465288841e-02
-1.328347020647187640e-02
-2.984980555200327651e-02
-3.830873490620972238e-02
-3.565485987465585871e-02
-2.555869898598640486e-02
-4.494363181037444588e-02
-1.315733398750279781e-01
-3.260485577625397702e-01
-3.670181412516388963e-01
-2.852346072937825272e-01
-1.276958140470340897e-01
1.392122441565770558e-02
8.047075208554231585e-02
1.097839324824726598e-01
1.343287027110496579e-01
1.615929499541150782e-01
1.880619684556535665e-01
1.952352180862636510e-01
1.822993375025702412e-01
1.948766066148366893e-01
3.774664242762696409e-01
4.432572179306447646e-01
4.827312562005179331e-01
4.888213842180469948e-01
4.704329991850909609e-01
4.239090748593541402e-01
3.223541676303658954e-01
-4.078135560876926941e-02
-4.592908646427767277e-02
-8.071187816149408278e-02
-1.022927097384698225e-01
-5.882092607637841308e-02
1.665870463121898321e-03
2.637861832751030311e-02
6.133253669706378863e-02
2.464444292607972931e-01
3.651045572271267026e-01
3.818481147620311766e-01
3.711464769582245582e-01
3.433454382799353000e-01
2.499607112922551944e-01
7.257070103936714978e-02
-1.923374799574461766e-02
-4.120330666853131568e-02
-5.559581963073458033e-02
-5.380482263311600621e-02
-4.208402223227501043e-02
-7.631897392353176324e-02
-1.485635454708091607e-01
-2.811071022198683433e-01
-3.036806725690796571e-01
-2.401143794099487583e-01
-1.241504816408009054e-01
-2.386315048489494328e-02
1.360022397291205110e-02
2.605422391217733155e-02
4.946427632052211032e-02
9.180364052116707363e-02
1.404844149223491712e-01
1.637663939028120019e-01
1.421992916809764751e-01
1.662657716140464592e-01
2.991744723226916203e-01
4.222726935224967448e-01
4.687913192616778302e-01
4.795759186271791319e-01
4.639722573291818475e-01
4.190991136129506578e-01
3.240993470935841780e-01
-2.217627030932305468e-02
-8.862592579740533050e-02
-1.063666346753980307e-01
-1.170561041013400139e-01
-5.127107166036453528e-02
1.806790064692619796e-02
4.848919872218586391e-02
5.539352375160060821e-02
6.447277450642953378e-02
9.015077695775926270e-02
2.072315183182225073e-01
1.291029187302800696e-01
8.971268740929402852e-02
6.077650885911495965e-02
3.805327625337348585e-02
-1.605675916771887729e-02
-4.880832371831573396e-02
-6.953380181245655267e-02
-7.393454554429700065e-02
-7.998232665665050423e-02
-1.050677556810221125e-01
-1.359325500559979694e-01
-2.192711321749420128e-01
-2.370678038757472739e-01
-2.002102843152805400e-01
-1.281826703518311739e-01
-7.475269471413248379e-02
-7.908115867760434625e-02
-9.514531159498949842e-02
-6.933641184272235081e-02
4.666092666232467788e-03
9.293727794992162616e-02
1.437669183698705166e-01
1.347939937315392467e-01
1.403313379003889305e-01
2.868281862478205269e-01
4.075760261274691820e-01
4.561988625428282651e-01
4.710521776071314726e-01
4.622391661589309031e-01
4.272081878447536174e-01
3.499848332091107794e-01
1.352651482949921158e-01
-7.307981711492943233e-02
-1.176537033108375069e-01
-8.557002579538461329e-02
-2.122626614690306668e-02
3.635497458108551821e-02
6.230064947515429746e-02
7.118327731327928065e-02
6.763251028198703774e-02
5.573248534589014119e-02
4.486296489962546263e-02
3.973647945408224913e-02
3.520834860324602300e-02
2.543259780002752463e-02
4.564234363393451094e-03
-2.614343679439423695e-02
-5.611423357073257179e-02
-7.719629319904006137e-02
-8.001230026403773066e-02
-7.120691680045226901e-02
-5.703970441853720846e-02
-1.649272061211473975e-02
-1.055182148608435483e-01
-1.615346179686625028e-01
-1.842020077702833381e-01
-1.728604204932470967e-01
-1.375922593424908635e-01
-1.242398852115165625e-01
-1.705373222001009825e-01
-2.297758933818391525e-01
-2.044099224426241257e-01
-8.259461296560717536e-02
5.568416349007096477e-02
1.146925416854854690e-01
1.427416502725889491e-01
1.386886773862185396e-01
2.927757330085324905e-01
4.010673193881258425e-01
4.438067215416090505e-01
4.586362024963317463e-01
4.577106666798450019e-01
4.387801846733528910e-01
3.870820277334970916e-01
2.315682173769225416e-01
4.137223246194415144e-02
-5.157143599187342248e-02
-2.577845737270206133e-02
1.515201332147805141e-02
5.139026495194794902e-02
6.674461180958349282e-02
7.440449687784222998e-02
7.567311645175417434e-02
6.750600459960473532e-02
5.451262111202658661e-02
4.160704850312388348e-02
2.685937946020058517e-02
7.374895594335125620e-03
-1.830253649439978272e-02
-4.507178360089407476e-02
-6.701612334594930775e-02
-8.525414951382626061e-02
-5.345331880529573254e-02
-2.582906292642825688e-02
-1.266976027428256928e-02
-6.859727649061321542e-02
-1.113050645778331099e-01
-1.435262852303947623e-01
-1.528924103570957760e-01
-1.432490045169183546e-01
-1.529048876014632852e-01
-2.214511629173209206e-01
-3.202367243894964077e-01
-3.069784735920363938e-01
-1.364282199822569874e-01
2.070524762250313192e-02
1.284299525732957858e-01
1.687853040858530718e-01
2.010695494041267184e-01
2.951243154607007257e-01
3.980443564385225952e-01
4.256643545981530496e-01
4.350395044789387433e-01
4.402366472614582804e-01
4.389164098603821618e-01
4.150454701764964005e-01
3.120691639719005983e-01
1.228999770319799956e-01
5.593254498244567413e-02
3.974907681771668033e-02
4.801010470469647268e-02
5.997996872746302888e-02
6.251228422740878754e-02
6.206669944373236630e-02
6.392633516723557341e-02
6.068959409939300720e-02
4.852239483977402457e-02
3.005002997486520486e-02
5.729230398719191431e-03
-2.389305948335177648e-02
-5.459467013869662155e-02
-7.606870542324470352e-02
-8.613013497929181139e-02
-9.246614088988883151e-02
-3.749945318093072383e-02
9.036961606455397311e-02
1.164472462757298182e-02
-3.622597686818663371e-02
-7.387066128986279068e-02
-1.088282566373179328e-01
-1.310203601875963020e-01
-1.378069537048731419e-01
-1.610782737629382344e-01
-2.393193846281287951e-01
-3.450702251482168914e-01
-3.223457649171767025e-01
-1.398449290804624767e-01
4.927222889015354240e-02
1.626124183090666697e-01
2.209576938976473559e-01
2.497219459109524808e-01
3.278392933765594264e-01
3.691757128243344233e-01
3.705028277161710459e-01
3.725146311946159750e-01
4.092850119558481548e-01
4.234676067684018386e-01
4.212471743769933830e-01
2.959777323182359865e-01
1.587037689158425080e-01
1.206185946906620371e-01
8.824858836082886959e-02
6.841516543487639879e-02
5.851119754070895768e-02
5.032369663355553552e-02
3.974643746127660970e-02
3.355472823179171671e-02
3.019347485308031612e-02
1.852063205519820926e-02
-2.723795292021892120e-03
-3.224324433120061284e-02
-6.624377911989967616e-02
-9.567780765536630649e-02
-1.082704785359110272e-01
-1.054653742363962504e-01
-9.664735546929609233e-02
2.810769111811274590e-02
1.164129986253725213e-01
5.429569128424323321e-02
-5.180278545206383478e-03
-4.509665187713542134e-02
-7.581670144009641787e-02
-1.036478049945917107e-01
-1.214265361051730802e-01
-1.581863252210020387e-01
-2.468740892900510853e-01
-3.385781539071501811e-01
-2.875031993574759803e-01
-1.225267404527033283e-01
4.913733623360991981e-02
1.146783866620073172e-01
2.195690962802263335e-01
2.789538963169065355e-01
3.249549427016901748e-01
3.282631849814108271e-01
2.975400647398933063e-01
2.851441331281140412e-01
3.138016271935503698e-01
3.387562975819770061e-01
3.872253283667577706e-01
2.791638823345947706e-01
1.669033892758401971e-01
1.333072886342021590e-01
8.492221611756681221e-02
3.777218210757268824e-02
-3.038440058610735947e-03
-3.180167099899736116e-02
-5.291268268222002608e-02
-6.630716353702438559e-02
-7.149014458536123717e-02
-7.546118587688360746e-02
-8.184170654553196700e-02
-9.027770009302199528e-02
-9.909759309912442860e-02
-1.034043292263157332e-01
-1.014005312813324733e-01
-9.863860032377441689e-02
-1.007397424095616278e-01
9.573341217054219532e-02
4.352745352985132321e-02
-2.758540266984185058e-02
-6.389165788371198307e-02
-9.424530947337250719e-02
-1.243323345673258695e-01
-1.764184088789765015e-01
-2.574455880284073350e-01
-3.761930097007537555e-01
-4.464221970505283799e-01
-3.868727269442126526e-01
-2.320742714687347164e-01
-4.766308122062012237e-02
9.349210321263891343e-02
1.922924254356384866e-01
2.432279288942874595e-01
2.599487121596640860e-01
3.050110145068121170e-01
2.797795686536357906e-01
2.702331701782541562e-01
3.027831242467712292e-01
3.335636124363153265e-01
3.919665046691040433e-01
2.936485488686185752e-01
1.901022800309088989e-01
1.553138781577877992e-01
9.624701915521247098e-02
2.979628379239164862e-02
-2.649031285370724229e-02
-6.065617557840070201e-02
-7.981038992043261449e-02
-8.942270777825254979e-02
-9.377461117891898457e-02
-9.874801026529246573e-02
-1.065905075046504891e-01
-1.163013871677728572e-01
-1.248837385153904606e-01
-1.246890967917257398e-01
-1.139780842905502856e-01
-1.013655752116911501e-01
-9.318392569396224956e-02
1.050813981959868582e-01
7.668415197298783514e-02
1.688874933534104811e-02
-4.082402909127162000e-02
-6.551290170888655895e-02
-8.625679818979542501e-02
-1.157253362277011477e-01
-2.011918202344907536e-01
-3.086511065401526532e-01
-3.561798978845072683e-01
-3.034884546989838339e-01
-1.894540717717131673e-01
-5.354615832108964441e-02
6.877725498398028214e-02
1.512999239166223642e-01
1.995014006630877745e-01
2.077705281561622319e-01
2.276880832143912681e-01
2.373382997540452732e-01
2.805850839606541247e-01
3.013020959768519802e-01
3.752447655547925254e-01
3.954981045774582649e-01
3.184803599528341356e-01
2.157983847587742754e-01
1.611190608376730227e-01
9.528288816954985641e-02
9.818781505241295365e-03
-5.957794510269775329e-02
-9.418225085405490526e-02
-1.056185539073898061e-01
-1.051076889644526335e-01
-1.018008011042843136e-01
-1.010676149235489457e-01
-1.043630959463177493e-01
-1.114913333787940913e-01
-1.191385117434751312e-01
-1.179111278054163769e-01
-1.043148704588659076e-01
-8.758672332280209583e-02
-5.232667551564652852e-02
8.228539669187792671e-02
6.731072544267224789e-02
3.608545468217171093e-02
-4.727719899361733542e-03
-2.555222638056202367e-02
-3.830026621981509616e-02
-6.103449826945253620e-02
-1.318935742831830737e-01
-2.203357793075602644e-01
-2.553503258544211896e-01
-2.249409770006319809e-01
-1.553073527468467885e-01
-7.337604771581406060e-02
-1.760196789454830830e-03
5.573676656609258956e-02
1.045784179602019248e-01
1.450984999301935530e-01
1.839859035304990675e-01
2.387444688517176838e-01
2.827994893639715346e-01
2.990495652327793130e-01
3.727290339012082065e-01
3.793925545223471585e-01
2.952415018529262469e-01
2.082550892618704741e-01
1.540431059780716094e-01
7.652914057704153505e-02
-2.821722244956553077e-02
-1.103848890118041826e-01
-1.370321289134446285e-01
-1.321654901746939781e-01
-1.136920770904022576e-01
-9.340499421218893816e-02
-7.855721433284910959e-02
-7.005766961407063065e-02
-6.811866869624541576e-02
-7.038016757246257082e-02
-6.833252996555659597e-02
-5.843847239706757152e-02
-6.048716304230653679e-02
2.088673747286876742e-02
1.528637140574129472e-02
1.012998970965731625e-02
6.911582886487126209e-03
9.466251562915199008e-03
8.723910260184548904e-03
-6.466547352858266484e-03
-6.702604460880612347e-02
-1.376449312436844041e-01
-1.734568513087265673e-01
-1.716681186058623965e-01
-1.456915222189368309e-01
-1.146935176253163491e-01
-8.336105980930552661e-02
-4.026036514707170139e-02
1.181976088106743115e-02
6.828656031574847907e-02
1.359125502129568952e-01
2.327611719353869790e-01
2.834023139953528170e-01
2.924431791339644482e-01
3.533528144672756222e-01
2.944308765255332361e-01
2.463163713805661958e-01
1.791419768192754336e-01
1.171793941630328711e-01
5.848564557285584886e-02
-3.594120679712397431e-02
-1.700708342769661485e-01
-1.894238201131919763e-01
-1.606935455785994116e-01
-1.181766471320654516e-01
-7.789813871897691144e-02
-5.035301168070404482e-02
-3.325499803579531205e-02
-2.342974637610966554e-02
-1.894859479964808649e-02
-1.327078782707750981e-02
-3.328974781281319323e-02
2.295115384883185394e-02
-7.016932172583822958e-02
-7.507095140911655695e-02
-3.872125644821252516e-02
-1.034787149167579884e-02
1.234786776657247759e-02
2.291084843630205800e-02
2.046070428915634787e-02
-1.991887343589775206e-02
-7.891605233207851788e-02
-1.235871563477285440e-01
-1.485522481720771004e-01
-1.577119354895159253e-01
-1.608393005684814470e-01
-1.476071871609897224e-01
-1.060789086385653807e-01
-4.868015414791138085e-02
1.717803950119530659e-02
1.095999683140988085e-01
2.670646769587437519e-01
2.888530203257069773e-01
3.528884834827872852e-01
3.409429149882422516e-01
2.592630264669164575e-01
1.996205069869174675e-01
1.476799396102106421e-01
1.013520602485486477e-01
1.131460517824099538e-01
7.070944975884131678e-02
-2.699268982879446735e-02
-1.972208913168911892e-01
-1.674583874153865171e-01
-1.138468820367201373e-01
-6.766352139854737990e-02
-4.236844105331640659e-02
-2.754494975503102988e-02
-1.604252582435927027e-02
-6.237627445245629357e-03
6.207001184405650657e-03
-1.296634607068281736e-02
-1.226116998801999314e-01
-8.561423684288972658e-02
-4.365015230655806128e-02
-7.284203830397351087e-03
-1.438819548691367767e-03
7.095567637580810737e-03
-4.214327154033033207e-03
-3.874643143641656740e-02
-9.463462254365130610e-02
-1.414208083918497283e-01
-1.761564540751695551e-01
-1.974257481503293998e-01
-1.859888358761016269e-01
-1.386510121168670340e-01
-7.495188920275498712e-02
-3.408227468934389368e-03
1.740046469611109536e-01
3.346643907231702242e-01
3.682308342460012263e-01
3.673247111555101307e-01
3.454519320628861578e-01
2.405050275376717783e-01
1.926472151650795994e-01
1.457395291412719451e-01
1.429261705465413590e-01
1.610083124077031913e-01
1.955303430012816090e-01
1.661529458983760088e-01
1.311803874889690656e-02
-7.165438712878235972e-02
-8.936014352254750825e-02
-6.517185365713028256e-02
-5.945819654631333967e-02
-5.465432635440055364e-02
-4.421038619311219026e-02
-2.818936013439759386e-02
-1.461842910787800043e-02
-2.314029034640088106e-02
-1.499444609807284723e-01
-1.277712385869183842e-01
-1.133084961104724453e-01
-7.573185887503333658e-02
-3.986874360299536013e-02
-5.653789292364851289e-03
1.771272792260965637e-02
2.047785973836946296e-03
-4.687122101378422140e-02
-1.096424279267809720e-01
-1.581178715428659953e-01
-2.055497721169467773e-01
-1.890266993427740516e-01
-1.348941822261339740e-01
-5.114829642273244215e-02
5.163834600664637953e-02
2.444094332335841890e-01
3.670634204734845030e-01
3.871330108908861423e-01
3.797633747960466599e-01
3.545053754873782603e-01
3.051534659584473896e-01
1.930713691266765786e-01
1.670265276630338858e-01
1.682428727680866931e-01
1.945241675883006560e-01
2.224981063188481711e-01
2.136375094450589929e-01
1.656036070180028630e-01
3.394037437006530711e-02
-4.140781084913179588e-02
-9.693953791016168831e-02
-1.251789322405889304e-01
-1.807813096351819360e-02
-1.700283256044281266e-02
-5.420150277512326802e-03
-9.809002389153421986e-03
-1.565965170033039311e-01
-1.122328483367231178e-01
-5.999366994638456740e-02
-1.157369373171537701e-02
5.586392783271211526e-02
1.301791452759301360e-01
1.411758305854199647e-01
1.232521787235597854e-01
1.040512252986640629e-01
8.846672361756952041e-02
2.995845026338631034e-02
-6.845093093660434280e-02
-3.341698497094450909e-02
7.585364680491699096e-02
2.753624434057621029e-01
3.614381943548145015e-01
4.039455620977417394e-01
4.139026227274652525e-01
4.093672892059183055e-01
3.975307712732108478e-01
3.739628008185335584e-01
3.387096450723840468e-01
3.103095507380314588e-01
2.974944538260170801e-01
3.116652883489722803e-01
3.307035819356874962e-01
2.845833116310232946e-01
2.439172484900928306e-01
1.851126223126823567e-01
4.541457978438823151e-02
-7.570494671573563261e-02
-9.890345895701482815e-02
-1.028233627646273074e-01
-8.788294705171507959e-02
-6.431447777529648857e-02
-1.325135733791733827e-01
-1.089499123473741393e-01
-6.874005685352646555e-02
-1.147190220278121453e-02
9.443596599234052591e-02
1.621153745555660719e-01
2.038908140254958867e-01
2.178600947735048754e-01
2.263815164528653057e-01
2.373569569074505115e-01
2.437905605796068520e-01
2.474739311793600627e-01
2.704498886183514528e-01
3.131433775856591883e-01
3.635396538028576319e-01
4.063745111990944014e-01
4.178700627752114372e-01
4.047248311829545475e-01
3.844221533808898084e-01
3.651209354916437611e-01
3.444637620281016388e-01
3.196120887197331784e-01
3.014737112778494432e-01
2.961654871691462576e-01
3.052294754438087399e-01
3.168152275523030692e-01
2.790587057803100013e-01
2.264401369836428479e-01
1.308510234705844988e-01
-5.552940550097022060e-02
-2.053466671243100450e-01
-2.343727264628275020e-01
-1.994683254102422032e-01
-1.519377901081721827e-01
-1.088159849213466424e-01
-4.841275792803686334e-02
-4.525998103313816356e-02
2.148475321470400684e-02
9.604291706015209706e-02
1.455577608257310473e-01
1.962755173649228801e-01
2.213169145960519613e-01
2.442936939073484526e-01
2.696646019840795994e-01
2.929808844166678639e-01
3.145013697967797284e-01
3.431682973162287764e-01
3.778573711014686087e-01
4.119979416606306954e-01
4.339852010909787672e-01
4.265653836941531440e-01
3.979581225100769504e-01
3.644467596463902281e-01
3.361407598802224617e-01
3.153415727297667059e-01
2.996008480151052811e-01
2.921058137991733861e-01
2.936844478849210405e-01
3.022250220262970299e-01
3.065127004004267741e-01
2.730465718966781363e-01
1.956664446126962220e-01
6.845204773049368141e-02
-1.935190499235663331e-01
-3.511559946155979328e-01
-3.506937851194001365e-01
-2.703253576342436459e-01
-1.931934004246348702e-01
2.831907709436606857e-01
3.184276045637350339e-01
3.512779924227306672e-01
3.843190616017102545e-01
4.154205031128950232e-01
4.396261070225181422e-01
4.494560785593230690e-01
4.336404535432063501e-01
3.992573053894408752e-01
3.597358929070222366e-01
3.250862039506486889e-01
3.005560037434351073e-01
2.868958740651481598e-01
2.849687702700106073e-01
2.918201191226543756e-01
3.019702599884188099e-01
3.019320718059458342e-01
2.673554287690235731e-01
1.671667342247945554e-01
1.627351556858768269e-02
-2.800973010696337639e-01
-4.577197084477656608e-01
-4.295401098324176936e-01
-3.225821630995511224e-01
3.316016898658307732e-01
3.691771268266803019e-01
4.024497872555760081e-01
4.292929089204163828e-01
4.470663324221972323e-01
4.523169910857274822e-01
4.372360349953077763e-01
4.066398046314954606e-01
3.703031570881476497e-01
3.352964744556574117e-01
3.052349640958170740e-01
2.840288810778037742e-01
2.773104476535188656e-01
2.824706204123678122e-01
2.917772618861458334e-01
2.886931785827901997e-01
2.519960279558864369e-01
1.394513495442212536e-01
-1.250254050925616103e-02
-2.938048550034257911e-01
-5.088787175066802337e-01
-4.740396742316481116e-01
-3.649815593329894248e-01
4.130728545326764478e-01
3.886836758434704109e-01
3.601182546323237754e-01
3.255894972177801328e-01
2.890114497050838560e-01
2.640501380001322174e-01
2.531648082119842824e-01
2.507052948277565529e-01
2.400397942601651124e-01
1.999765506412952143e-01
7.893048545574496422e-02
-3.031150888163249013e-02
-2.771119320861213930e-01
-4.785558292277997672e-01
3.950202070149665401e-01
3.736170063106921679e-01
3.365787045633726327e-01
2.849562745836373701e-01
2.345627080260061226e-01
1.926601944077810658e-01
1.618490029313441325e-01
1.307896027555536522e-01
1.318960541870449824e-02
-5.076565431871011419e-02
-2.056514852738550170e-01
-3.412577328396958487e-01
3.903877270457971616e-01
3.726332374452274721e-01
3.343116627293881149e-01
2.723595860272301494e-01
1.970984892133619271e-01
1.103076399654682460e-01
-4.541160072229263184e-02
-1.872043732143058303e-01
-2.653263032670163390e-01
-3.737748698419938176e-01
-4.200230365497841234e-01
3.823216049447807352e-01
3.658976438234975426e-01
3.266673904427827013e-01
2.568349934277604496e-01
1.432637016049550516e-01
-8.525086320093974712e-02
-2.157971967011068082e-01
-3.381917505921390177e-01
-4.221719545028048137e-01
5.263447877080579262e-01
4.788011739424846147e-01
4.166554593907944581e-01
3.368014420963757471e-01
2.606749175157644927e-01
2.277862608430508140e-01
2.187469189609934916e-01
2.238497123791544363e-01
2.389437482202612095e-01
2.590985420924907245e-01
2.814774011935509690e-01
3.046352601817425287e-01
3.268910244618884464e-01
5.359172963190077521e-01
5.272094714609202315e-01
5.068184514151560238e-01
4.716349668575752774e-01
4.215412487295734922e-01
3.540350184432826675e-01
2.754984282289596464e-01
2.311817776297885318e-01
2.173765956897089069e-01
2.183930793109197521e-01
2.276831145140152945e-01
2.406518204126582572e-01
2.539707566917849269e-01
2.690826337701597848e-01
2.857784493395847947e-01
3.005955716724109106e-01
3.074713450187562813e-01
2.995318452634171957e-01
2.818035750503244397e-01
2.674442993133711033e-01
4.796476525586473305e-01
4.662224551738214373e-01
4.525349568700516856e-01
4.271015071409177688e-01
3.864525059452408873e-01
3.263885435821350378e-01
2.569574712700750108e-01
2.200595807020296335e-01
2.102618027855995275e-01
2.131463052041837614e-01
2.228271165799632358e-01
2.345236789100151875e-01
2.439013196349964219e-01
2.500009945270152412e-01
2.582456247929361681e-01
2.694418200785647644e-01
2.795442033679236271e-01
2.801334711022139268e-01
2.625371755125248674e-01
2.349144392740296072e-01
2.189370523588813899e-01
2.477189420825140487e-01
3.056892495942132304e-01
4.837204466882732423e-01
4.406657600758895899e-01
4.111269643148047770e-01
3.904595401576550495e-01
3.695680128968063527e-01
3.345210694515562966e-01
2.731163294607938941e-01
2.066655480823903490e-01
1.859951330182110785e-01
1.887248756802490379e-01
2.007096804656197386e-01
2.157939958333918717e-01
2.315281643679875101e-01
2.444414695111052360e-01
2.507786267525187740e-01
2.512059331542665364e-01
2.539272585304657159e-01
2.606726355631648895e-01
2.674222498711237850e-01
2.644943485715739451e-01
2.414430784341103087e-01
2.069473583697248043e-01
1.818593700476560659e-01
2.050461230293823267e-01
2.941426309089055224e-01
3.351047164479293294e-01
3.588941377733115279e-01
3.713778854678707053e-01
4.319285302224748491e-01
3.755445349917477804e-01
3.354702174574027973e-01
3.057697361164860017e-01
2.728709878091808982e-01
1.942523973726643649e-01
1.281028689576373392e-01
1.305017165603511720e-01
1.458254575051919910e-01
1.721264435609594634e-01
1.997009363084100986e-01
2.226648263448024745e-01
2.415938687274756524e-01
2.547418596367648780e-01
2.586535784832719176e-01
2.544675668655735912e-01
2.332938462825846493e-01
2.354089115304477675e-01
2.360564804039939624e-01
2.254763653880146324e-01
1.935047406354741262e-01
1.497265194857061443e-01
1.082506841989599178e-01
1.700766053171046122e-01
3.024665821507729890e-01
3.591147116788195315e-01
3.864548221638773318e-01
3.978812473717978082e-01
4.019526785830866422e-01
4.028765042954598474e-01
5.026744513993389729e-01
4.190265365295143818e-01
3.475183047304759021e-01
2.898034696924144393e-01
2.349322236734321945e-01
1.275510868155106947e-01
3.005416142488506748e-02
4.276348501258857293e-02
7.233259023004204313e-02
1.140945717652255970e-01
1.666307173275470843e-01
2.116560548132157549e-01
2.387642171402915015e-01
2.533351016049235627e-01
2.584881145926978263e-01
2.536720159184265855e-01
2.428036502875575708e-01
2.359509140675576655e-01
2.330233687858212777e-01
2.293488845980407864e-01
2.141188213007446939e-01
1.764533255913816046e-01
1.288035803656550071e-01
8.648990823423370611e-02
1.372380647985311231e-01
3.036587476494495563e-01
3.625192688623476989e-01
3.844480110141189066e-01
3.891900449472652790e-01
3.874642373124305150e-01
3.831351335163174499e-01
5.340976208961774052e-01
4.533903027250077988e-01
3.565821205430405594e-01
2.720491467633573412e-01
1.857160381468726806e-01
-2.667163327811707639e-03
-6.137578339900193192e-02
-2.549072035585144697e-02
1.688935671276364098e-02
6.274970383192657319e-02
1.142998476181062012e-01
1.734831357417263853e-01
2.224301357213091523e-01
2.505316590535755505e-01
2.643802304708829931e-01
2.675938035761533662e-01
2.587446349482490637e-01
2.420384062927438129e-01
2.289643107753805418e-01
2.191097463716551730e-01
2.074671008644485282e-01
1.831637284733065862e-01
1.374232760163766331e-01
8.421745102794640780e-02
4.344591571948514669e-02
5.533924528930413839e-02
2.648811137630867063e-01
3.356278008890684061e-01
3.580946721863160764e-01
3.603525070320044432e-01
3.542426013440129751e-01
3.444090872140949111e-01
3.351782572828210238e-01
3.333691776081043057e-01
4.876977343527916786e-01
3.962907735404366805e-01
2.908437207592539098e-01
1.392488083150465461e-01
-3.799310678952631803e-02
-9.157191863416665190e-02
-5.807414498617703702e-02
-1.326950874079192363e-02
3.206903294489932971e-02
7.536995296364562558e-02
1.202712009312322111e-01
1.719329754512840536e-01
2.166104678316864152e-01
2.430686278456067606e-01
2.562053676401114810e-01
2.583664192841598761e-01
2.466302057081179722e-01
2.252448571694557478e-01
2.062918251986087803e-01
1.886853811238975442e-01
1.676697246182056455e-01
1.341893820476190713e-01
8.229422998266937295e-02
2.458796020721686071e-02
-2.005845627872828579e-02
-2.576368717324405144e-02
7.741275375345141319e-02
2.637396630403147646e-01
3.025055016997919566e-01
3.075141921396661870e-01
2.996769597121813899e-01
2.870717256346475565e-01
2.786825159709585553e-01
2.826885355166668390e-01
2.969778335713123552e-01
4.409061167100932210e-01
3.442838800926071308e-01
2.248150745575056009e-01
-3.648199610757887207e-02
-9.122489854181863034e-02
-6.327859518432521480e-02
-2.734678186284765847e-02
1.436558065821111514e-02
5.318983285028793667e-02
8.669235348015083553e-02
1.187774169790007661e-01
1.568936173532408107e-01
1.937700883195318524e-01
2.193158476862860362e-01
2.348734119221668748e-01
2.392731202559382486e-01
2.265337142023961803e-01
2.002570705547285779e-01
1.747189906308894702e-01
1.499319756731606612e-01
1.226186047077459790e-01
8.547922687649138485e-02
3.342073801976054581e-02
-2.060019564760711200e-02
-5.850252956220317047e-02
-6.144120479383548966e-02
-1.505109642644136131e-02
6.543448874040050378e-02
1.449323008054113071e-01
1.495641673357221424e-01
1.769150102568899652e-01
1.878855564083326268e-01
1.814873992865375651e-01
1.880974907955418884e-01
2.620833949033152810e-01
4.655659115358921074e-01
3.982945786981629266e-01
3.000661654621903374e-01
7.155257734975956074e-02
-1.103156760241912060e-01
-8.190112651449948933e-02
-4.516012509992500812e-02
-5.696910185268064253e-03
3.414187248816503983e-02
6.614832492847716461e-02
8.931431149850603546e-02
1.084492147850670968e-01
1.326818487654800871e-01
1.616214786870744102e-01
1.876405806063847770e-01
2.079318100928494450e-01
2.166338468499849346e-01
2.032653939502206963e-01
1.704647233288800467e-01
1.379861952167790728e-01
1.094930851269073496e-01
8.329271834550729114e-02
5.160275081602110070e-02
9.824875138487010329e-03
-2.833265718105642747e-02
-5.025557778581701829e-02
-4.519455768480135083e-02
-5.181692239560017552e-03
4.049509599549116351e-02
6.221920271515005152e-02
5.610279348776908703e-02
4.339660786549754540e-02
5.012267706566959913e-02
1.478664958630002968e-01
1.629354978672757359e-01
1.835691948803245821e-01
2.662571034506783785e-01
4.253666322053756832e-01
3.613305974342745364e-01
2.642503079316653181e-01
-7.779330854754144819e-02
-1.519156592791691407e-01
-9.776020061645382397e-02
-5.021091879069217168e-02
-1.437056995858246918e-03
4.058251240450022612e-02
6.737336152327200178e-02
8.189822834513485472e-02
9.029753916347046938e-02
1.026050113284645016e-01
1.250312052450198719e-01
1.525065013410200621e-01
1.779326507954410441e-01
1.905237702194634286e-01
1.749958327078739995e-01
1.345789567678113141e-01
9.834294454386825757e-02
7.476058434553742305e-02
6.090643494564119270e-02
4.498182319624464964e-02
2.140932139268299228e-02
2.176617867725775396e-03
-4.572111750382679835e-03
8.049658364752883613e-03
4.337285933876105365e-02
7.488612484177781248e-02
7.658638315621341119e-02
4.984835778085458524e-02
-4.932290869243690680e-03
-6.061624182258097682e-02
4.877372539364691756e-02
1.300411342139727588e-01
1.543419491412933442e-01
1.821873073178855718e-01
2.676719141403203217e-01
3.842326615242609988e-01
3.262359996530098671e-01
2.343599630971208714e-01
-9.036835149664662614e-02
-2.098582890431233694e-01
-1.643588704313541649e-01
-8.249404916939651056e-02
-1.688398138466501788e-02
3.067867340101353493e-02
5.356138417101367899e-02
6.166282900082842300e-02
6.315646725408419204e-02
6.802181590195061078e-02
8.653229464880902999e-02
1.151715725216743286e-01
1.432781737326525862e-01
1.561200200310379482e-01
1.361722697475623578e-01
9.290758132954840542e-02
6.418609863924493175e-02
5.755551312883859516e-02
6.470860797299826661e-02
6.893008598530971087e-02
6.170066872715848638e-02
5.481424603169720439e-02
5.625413518941087959e-02
7.131222596438134553e-02
9.936406859985340290e-02
1.158491206529082829e-01
1.024645185877228748e-01
5.977871199829246779e-02
-1.423785869207967389e-02
-1.227526406750269056e-01
-2.187364823664493807e-01
-2.326179800397363551e-01
1.681125156727012251e-02
1.101085930116114664e-01
1.563099606382064577e-01
3.310099599265484693e-01
2.822811477853527373e-01
2.019027035987998875e-01
-1.199629679285226791e-01
-2.717930871264981896e-01
-2.238444398023219650e-01
-1.444922538673457379e-01
-4.362376664413893795e-02
9.706862176368794698e-03
2.989338809780262354e-02
3.485761946278951445e-02
3.563734992333391499e-02
4.130284953795182457e-02
5.997619348551911506e-02
8.771870037167962819e-02
1.132141437797418299e-01
1.215301699330548629e-01
9.966516015396904848e-02
6.540290874629324513e-02
5.385212485328363247e-02
6.543257686722231403e-02
8.851001804990760169e-02
1.047273733075012730e-01
1.032829581226544086e-01
9.803299125714620699e-02
9.846620748463726092e-02
1.092214733549042444e-01
1.279778829028559162e-01
1.330669124572182449e-01
1.104890305708327164e-01
5.889560498267822769e-02
-2.618119319527652950e-02
-1.474686270417301104e-01
-2.698468605971876544e-01
-3.468712053674370410e-01
-3.639461133574641849e-01
-3.001521512155652660e-01
-5.861517938649572768e-02
9.501867187925940039e-02
2.967167151697415184e-01
2.762659973661014678e-01
2.319875093787266418e-01
1.956955045286671094e-02
-1.581566068423760074e-01
-1.769592022463839232e-01
-7.337633532419285398e-02
-6.368422408316148919e-02
-6.401672687317755406e-02
-4.615223060706558078e-02
-5.375736451045335512e-02
-6.590831359840131076e-02
-7.266405905685496824e-02
-6.154373566831577297e-02
-3.513378399627128251e-02
-5.533476430133220554e-03
2.019855815240836558e-02
4.138324042700294858e-02
6.184262488920671402e-02
8.642248811829200683e-02
1.119967194574840313e-01
1.337601401399048651e-01
1.398652072149541570e-01
1.217775799807813142e-01
1.033980419385066712e-01
9.193210902749578139e-02
1.182326127928210735e-01
1.159217183300964710e-01
1.055429001715278564e-01
7.705162174647160744e-02
2.696825468400610923e-02
-5.040380886650219772e-02
-1.553531545624645682e-01
-2.496769324632367448e-01
-3.012703854884167809e-01
-3.146606957733437127e-01
-2.951127691240835182e-01
-2.091835960445053988e-01
3.828312087477041964e-02
1.814714420078622770e-01
1.896483111152030832e-01
8.213697737859193548e-02
-5.783819844793052639e-02
-1.380058320731407939e-01
-7.982925536668981914e-03
7.640061146519099011e-02
3.804614970383304873e-02
-5.027719239831586473e-02
-5.630401969930159956e-02
-6.319767617347882283e-02
-7.205146765843012391e-02
-7.363099966749250824e-02
-5.835246772667087439e-02
-3.160488222710551576e-02
-5.140948764809324598e-03
1.894095369984557728e-02
4.373752463283647057e-02
7.145088042708712395e-02
1.024063181196904482e-01
1.313368412080077041e-01
1.514499431878067459e-01
1.660644872712387365e-01
1.415101094979416274e-01
1.031717458178960378e-01
8.769210348766239005e-02
1.110948309555587904e-01
1.072296625662000624e-01
9.441258852909653609e-02
6.742041203038827424e-02
2.470621986662792022e-02
-3.833610459595181152e-02
-1.204722321865858009e-01
-1.900785535042617824e-01
-2.288763340692397952e-01
-2.448063200217949487e-01
-2.400553351150544468e-01
-1.947738006077166795e-01
-1.407821609610239721e-01
-1.206736454641703926e-01
-7.081391330359737557e-02
-3.994302147079849957e-02
-7.571847077820011152e-02
-7.743760686786663183e-02
3.535052892226162730e-02
1.824072063104723584e-01
1.709667649023624281e-01
4.440376133755571247e-02
-5.649036307783323468e-02
-7.896333127223872927e-02
-8.634631664971291476e-02
-7.299917684461709744e-02
-3.336594796139159824e-02
-1.021681383655751070e-02
9.028508617408739778e-03
2.782382076732465084e-02
5.056122655469700439e-02
7.697572556337024807e-02
1.060973149994762776e-01
1.323307077638372353e-01
1.476266267620837125e-01
1.654204802673726327e-01
1.545081752416780085e-01
9.226734333769251450e-02
6.983463380195276127e-02
8.725645427402863030e-02
8.305629916592635609e-02
6.839409852923356015e-02
4.517462060603173735e-02
1.401665594551517770e-02
-2.776919445979744716e-02
-7.845555614204739736e-02
-1.197031748784340155e-01
-1.457828589438120159e-01
-1.635173438982421845e-01
-1.725453568896687384e-01
-1.645501652235295542e-01
-1.201633617230720708e-01
5.102907282715117565e-02
-1.694803814171945422e-01
-1.154362182290995520e-01
-3.462854772141631121e-02
1.182403449178377058e-03
1.427058829502009761e-02
1.058056431693114030e-01
1.488886690710151395e-01
2.858750371339645047e-01
1.938881501978668431e-01
7.427058289374566247e-02
5.467819545194024800e-02
8.571521047261848603e-02
1.071214497292154039e-01
1.198732311153087732e-01
9.237182119270874459e-02
2.808035047651371435e-02
3.062644513695389134e-02
5.443889615702443563e-02
7.107155869636078149e-02
9.080039822834913565e-02
1.091144682159494728e-01
1.179901606102250755e-01
1.147664592734263245e-01
1.129750739601944193e-01
6.710185904783766420e-02
1.077388603082834843e-02
4.069338305201690431e-02
3.506214736628098655e-02
1.933628461832076484e-02
4.281183748550966041e-03
-1.026919985683949488e-02
-2.659530924283710213e-02
-4.368576739260667668e-02
-5.641406383650128531e-02
-6.908543123360105787e-02
-8.638264159460053160e-02
-1.063553822527133347e-01
-1.172089883690968504e-01
-9.411154664394570657e-02
3.621394438428576085e-02
-1.971717021178727436e-01
-1.058118407978861641e-01
3.034553557931169310e-03
5.887626281695585578e-02
8.536887052132820231e-02
1.163876235458395775e-01
1.582703633483178163e-01
2.464537153570563188e-01
2.606872068319935343e-01
2.441641024507355817e-01
2.386322732160975346e-01
3.508927977010564692e-01
3.889120849900171151e-01
3.907517990325358181e-01
3.588312857775536324e-01
2.654492005950917499e-01
1.506832415397652836e-01
3.408326885585419297e-02
4.838616863782023436e-02
6.127809858991387776e-02
7.392936274648830020e-02
7.898939418929659673e-02
2.375479286805066981e-02
2.235304002974470780e-02
-1.120484261756146509e-02
-4.925336932777804599e-02
-5.790671254024646469e-02
-3.272107359598710324e-02
-4.535197269413091675e-02
-4.756774517369371374e-02
-4.322379330096133565e-02
-3.616253062594854822e-02
-2.682921380179271315e-02
-1.823420132329205481e-02
-2.016623340969800685e-02
-3.556673990591254636e-02
-6.157280672722688364e-02
-8.464117535258512681e-02
-7.534017159198590219e-02
2.593147087132774073e-02
-2.504972646411430248e-01
-2.265409775331019004e-01
-1.050716090476876974e-01
2.553833478879466087e-02
9.718343063309174690e-02
1.348338799636592811e-01
1.693957434288349551e-01
1.818906022379838117e-01
1.996782180333404877e-01
2.775146984668289130e-01
3.559752677198201321e-01
3.623030384018288141e-01
4.144214334309040404e-01
4.437996736782980900e-01
4.493017141549344173e-01
4.307378506368653159e-01
4.004363804703955920e-01
3.569904134725452316e-01
6.345191489635798598e-02
-3.225390435427599213e-03
3.161926773715161704e-02
4.558980215782823531e-02
5.379214263710341282e-02
-1.320324441558519239e-03
-4.351533533313780427e-02
-8.828268499304293970e-02
-9.403752341678431326e-02
-1.246881065560310337e-01
-1.189732105038031895e-01
-9.803865616054904808e-02
-8.519915586031467924e-02
-6.421343292892524313e-02
-4.108027650200540143e-02
-1.832610092465286958e-02
-1.242723753454866038e-03
1.514449044205158808e-03
-1.182565782916171135e-02
-3.880105852480280476e-02
-6.621469162720881874e-02
-6.480133957106906650e-02
-4.143836154893595913e-02
-2.997778450678492135e-01
-2.501178731926975707e-01
-1.108036148688305578e-01
3.562441372247576732e-02
1.182090623505234472e-01
1.627969831736610640e-01
2.001465636478217958e-01
2.359793100228426699e-01
2.439991457594126723e-01
2.476799969174323657e-01
3.080033783152569260e-01
3.358839490535499572e-01
4.189752544856288896e-01
4.529273186331886913e-01
4.700111342431051997e-01
4.662638131542648501e-01
4.487943102216192526e-01
4.151744992161884862e-01
3.365636749816123263e-01
-2.685221303448652452e-02
1.385009399704264718e-02
3.228775742333422211e-02
4.707851597805417371e-02
4.509858154359417531e-02
-4.186902500467380023e-02
-9.377084028847487707e-02
-7.456731088927191775e-02
-5.025410071606986606e-02
-8.609363744891548875e-02
-1.407780805444662497e-01
-9.647858694723492057e-02
-6.408251961720295986e-02
-3.275059053097752193e-02
-7.858396126347711938e-03
7.167978208031708376e-03
9.145529122260215305e-03
-2.627986052874365167e-03
-2.723249938685473950e-02
-5.461314417091314016e-02
-6.661264904116728780e-02
-6.074463408415923388e-02
-2.432299416477639586e-01
-3.198854734523600696e-01
-2.568225669683867896e-01
-1.134705074066984509e-01
3.840143849946572180e-02
1.260636732420286898e-01
1.750950959945526131e-01
2.149179474801015677e-01
2.510327842823622535e-01
2.780181600956984078e-01
2.614401971410730274e-01
2.412172254550579154e-01
2.536183657657342105e-01
3.509099798463267139e-01
4.402699829932981146e-01
4.737765910731440155e-01
4.834194707929708734e-01
4.780563349396701467e-01
4.557238225308275492e-01
3.670537843159416558e-01
-3.851146596072351803e-03
-5.333645223774504535e-02
-4.837917521015138583e-02
-3.285017061883009626e-02
-7.094913931230848944e-03
2.350692825385883485e-03
-9.851687095753089082e-03
3.097303937318137898e-02
2.201008146915560126e-01
3.015121934212171007e-01
2.444683035718741848e-01
1.451778409358669975e-01
9.713628016492935335e-02
1.291869161505549909e-02
2.299353272739560611e-03
1.964003595824548309e-02
1.164674634424213949e-02
-3.275740686694920620e-03
-2.474615766995058586e-02
-4.633519998217534852e-02
-5.690925651952846720e-02
-5.610228966673189849e-02
-5.298001535169519910e-02
-3.320684457729639050e-01
-3.670318976993383053e-01
-2.995639562145734902e-01
-1.500011310150691224e-01
2.816481979246715853e-02
1.331727287754712052e-01
1.801155834458534055e-01
2.082021920691726480e-01
2.328296727377199837e-01
2.564882360829126573e-01
2.612617360801391397e-01
2.190735479580379619e-01
2.179316293520551506e-01
2.998115047314328097e-01
4.471413207783145882e-01
4.841328908917978957e-01
4.917137062406432557e-01
4.850418243113929218e-01
4.606315926103689007e-01
3.832181480155873454e-01
3.607277380168769781e-02
-5.302792804858207087e-02
-5.456930782102150518e-02
-4.501873314476147192e-02
-7.791052126961564225e-03
2.699711010132893954e-02
1.696535192613689985e-02
1.287016213281750310e-01
3.505235097025613533e-01
3.990368344182510518e-01
4.070011067185668741e-01
3.914041872590390270e-01
3.599934074924873717e-01
2.171558662794248751e-01
1.312707462050016066e-02
-5.933433723984169600e-03
-2.689580087392087066e-02
-4.538562212482492864e-02
-6.175395266287738577e-02
-7.517785016630339212e-02
-8.290915418104102819e-02
-9.045398550278151151e-02
-1.652200254283317793e-01
-2.980982876662966463e-01
-3.180648248010555790e-01
-2.637141804623356345e-01
-1.438309449859265232e-01
1.831786886569575744e-03
9.454630084685577973e-02
1.397930643944944040e-01
1.697570523756355421e-01
1.985215155896403461e-01
2.266834166934005301e-01
2.347985415347962623e-01
1.990851133634827241e-01
1.681399381919284064e-01
2.807187284159524121e-01
4.341507225614743559e-01
4.767012200310616898e-01
4.858637489711100654e-01
4.773890273437476628e-01
4.464714284410437051e-01
3.622051483443582964e-01
1.215482232969328398e-02
-7.858127128778188975e-02
-8.403877600943666926e-02
-7.398574155654649709e-02
-2.014586407923372666e-02
3.903135013062070807e-02
6.673170725702869122e-02
5.480962512015703780e-02
3.328526698170223841e-01
3.985298546576572232e-01
4.087516361407838028e-01
3.915847276254409426e-01
3.561436593762840053e-01
2.170833233521147210e-01
2.647579103246340201e-02
-1.944660694395321937e-02
-5.877184747845757423e-02
-8.837209418994367016e-02
-1.061093200790747815e-01
-1.159213346896540708e-01
-1.227703422173685166e-01
-1.308534916676629134e-01
-1.583355685066455132e-01
-2.371757725152831842e-01
-2.527035002012451570e-01
-2.201625132500327486e-01
-1.443838302334572721e-01
-5.061674774166184665e-02
1.108188150372054967e-02
4.626387185169237443e-02
8.444108306812622700e-02
1.355207876944155010e-01
1.885100744750497770e-01
2.137809413921955837e-01
2.100947306421248606e-01
1.696383713158157724e-01
2.784574034027634815e-01
4.204759647499415331e-01
4.629480907980113580e-01
4.718546088522122539e-01
4.605011488434500588e-01
4.240792367802068696e-01
3.388089110039495533e-01
-1.337072600790685864e-02
-1.067929515365999005e-01
-1.051501476366833443e-01
-7.675470257490353554e-02
-9.336274236714511149e-03
5.238370708686899274e-02
8.291075157260253958e-02
9.187653829222618140e-02
8.664310309990230774e-02
1.212786662518980513e-01
1.975183188603429896e-01
1.473897384207060457e-01
5.831095568349781155e-02
5.053387150150933510e-02
2.596033375498256815e-02
-1.913315534958007214e-02
-6.984486865140655809e-02
-1.117220953226319147e-01
-1.386298218197321852e-01
-1.551146756846733532e-01
-1.672598192914744042e-01
-1.766373619566462549e-01
-7.119844089020878342e-02
-1.317919561054267941e-01
-1.745287180619906342e-01
-1.895557449422100027e-01
-1.806008534251043185e-01
-1.515060906847491007e-01
-1.206576211377857755e-01
-1.114059599495603597e-01
-9.715891182513751445e-02
-3.968011181455358138e-02
5.383809165180197115e-02
1.494737499989346463e-01
2.016757123534111407e-01
2.132973301467465943e-01
1.920717549030332982e-01
2.903611957642621144e-01
4.125286112599856891e-01
4.487998442273970490e-01
4.547903473597554314e-01
4.423883749066797044e-01
4.069703107896958660e-01
3.285211951575250922e-01
2.636872569117012371e-03
-9.462512638166784007e-02
-9.832879563352629748e-02
-5.427819029907727383e-02
1.399703817214803872e-02
6.537050810960302882e-02
8.931983243883842571e-02
9.824962396972210243e-02
9.434447590386439708e-02
8.246369913351558889e-02
7.057735118264903129e-02
6.557736166055400107e-02
6.289086450402429918e-02
5.486398348524836044e-02
3.193490760524619887e-02
-1.104130753844136982e-02
-6.288530339091069621e-02
-1.109066648086427104e-01
-1.484375062404371670e-01
-1.797312406884319647e-01
-2.052766023952970198e-01
-7.258756943672416140e-02
-9.645283546243760275e-02
-1.183084550147841252e-01
-1.357194784524223263e-01
-1.467861655716035107e-01
-1.578700851982035580e-01
-1.875416863170843162e-01
-2.358675185288751919e-01
-2.415705226613110435e-01
-1.585482846597822126e-01
-2.121504266318305701e-02
1.188865072214658480e-01
2.006687781338837295e-01
2.272061899885974845e-01
2.236221256154415638e-01
2.586998404048356792e-01
4.095018897852329975e-01
4.339362395639743131e-01
4.331363698453690181e-01
4.201029591697384991e-01
3.908379425781824401e-01
3.242979231121249084e-01
9.301665692399097018e-02
-8.127206130992466193e-02
-7.169340412679305052e-02
-3.022439529903763258e-02
2.883064594501360753e-02
6.999783614151539046e-02
8.672146939735278504e-02
9.687257531638901464e-02
9.869070642618926748e-02
8.900967483468910646e-02
7.631491517541304226e-02
6.882558089713197713e-02
6.368600738151340701e-02
5.506511995881274713e-02
3.541108494490255443e-02
-3.302440555133599048e-04
-4.512324274895074261e-02
-9.047664548103395710e-02
-1.331640067726403143e-01
-1.847313999379404104e-01
-2.111640195130011499e-01
-3.655988550924420873e-03
-4.215180519459524322e-02
-6.327407144162254526e-02
-7.055325550307375848e-02
-9.130145827479900500e-02
-1.155051862630462611e-01
-1.530110987765165853e-01
-2.237744473006531842e-01
-3.086175221456338158e-01
-3.215472595702497105e-01
-2.186067091897793968e-01
-5.787798135729509824e-02
1.058424646011708603e-01
2.092497222944406932e-01
2.486382516532163189e-01
2.589391135655581544e-01
2.782438023225315415e-01
4.034980311316619939e-01
4.113858982699797329e-01
3.998559760161008447e-01
3.837415440991813198e-01
3.596176963359608014e-01
2.772653387546830106e-01
6.377605896714039213e-02
-5.650729166366912082e-02
-3.696682252325490803e-02
-1.299706192477361258e-02
2.749006139524924966e-02
6.054975195428194401e-02
7.423259449664114384e-02
8.251726720771537793e-02
9.036111736795163218e-02
8.682739614039336473e-02
7.615598741014503736e-02
6.757818554139585765e-02
6.006397797780025499e-02
4.979962208121296169e-02
3.289158806004460756e-02
6.507565779717887355e-03
-2.641762291366688692e-02
-6.276121792631060570e-02
-1.042496648278226079e-01
-5.578859655175599785e-02
-5.473597806585618619e-02
5.900682842055232635e-02
9.374530596573315763e-03
-2.893940371846703830e-05
-5.599567320618415237e-03
-3.402137191032753721e-02
-5.502408550547744498e-02
-8.233173788716961761e-02
-1.276717783245729931e-01
-2.118802178170955397e-01
-3.085698070003317639e-01
-3.195447005225708348e-01
-2.118516603125912001e-01
-5.757698858320896979e-02
9.847593310568775182e-02
2.082653739326892350e-01
2.593775806041146437e-01
2.779359054402693596e-01
2.924312083459057465e-01
3.073950428489107267e-01
3.066606748888707212e-01
2.654095173167971278e-01
2.581382611504957625e-01
2.829596944687431392e-01
2.479660639846247572e-01
1.436635412936495826e-01
1.105031762696205844e-01
1.003579310859936263e-01
9.712107135031040894e-02
9.286442953803188127e-02
8.278684106751406369e-02
6.874284947012589131e-02
5.493063162229344654e-02
4.949875011544044301e-02
4.293887297877549414e-02
2.885941626310461333e-02
1.744863758346529292e-02
1.191994149805283496e-02
1.066446200739476491e-02
1.007833785985854172e-02
3.106236215359058778e-03
-1.063999263467875836e-02
-3.050698717977632854e-02
-6.252808320342768955e-02
3.445302899281504905e-02
1.285046991812192618e-01
7.081228526437141624e-02
5.151722054129602435e-02
1.027531809732960648e-02
-1.744373765787108482e-02
-3.308574200437038038e-02
-5.760786829674820197e-02
-8.744981971572038382e-02
-1.862690294809511982e-01
-2.566219561361787749e-01
-2.450306330750209316e-01
-1.505499312849720439e-01
-3.107997291815930291e-02
9.655461625325570396e-02
2.065559376747673204e-01
2.529132960256570972e-01
2.824156281581904349e-01
2.829112465424832301e-01
2.711409081012033373e-01
2.223325768788674273e-01
1.758494425192596577e-01
1.604685143814185422e-01
2.270505615696185031e-01
2.295530701605694446e-01
1.539408212458600600e-01
1.389525432995031284e-01
1.244585728452994866e-01
1.084352187698954945e-01
8.480422828568306981e-02
5.924659203481786457e-02
3.861841937129881913e-02
2.068097327160476825e-02
1.066381404957715204e-02
1.501140687739109525e-02
9.153241916939927961e-03
-1.350535192010227092e-03
-7.421238106502530893e-03
-6.966198085728524808e-03
-2.934282062165203403e-03
-5.155529350667386462e-03
-1.548298547762206288e-02
-3.240441011492602857e-02
-6.042909386091313562e-02
6.989899487101634834e-02
1.465916775255453330e-01
9.554510816714727184e-02
7.945978868015635133e-02
4.722381440229916211e-02
4.134225013139446181e-03
-1.777746019507332048e-02
-3.719314183119609013e-02
-6.492411304832289287e-02
-1.572533358084469979e-01
-2.229241253510134968e-01
-2.181647734173457476e-01
-1.453295700701401627e-01
-4.910549120653546346e-02
5.891886702676969040e-02
1.620839359636289945e-01
2.356030787368499912e-01
2.617815643410922322e-01
2.703681652620678055e-01
2.678281793149482337e-01
2.398101364529261204e-01
2.090864387148034520e-01
1.990688686686048203e-01
2.508753592768172003e-01
2.277988749613640285e-01
1.672912139156925437e-01
1.521394775328310245e-01
1.338864823705069318e-01
1.069873080188002423e-01
6.680958724997211606e-02
2.799469562148250087e-02
4.066035200274147922e-03
-1.153456432855006625e-02
-2.459386368846192342e-02
-2.002301613766786781e-02
-1.361001261516994396e-02
-1.944348090995168948e-02
-2.292784635905718849e-02
-1.883304823550831231e-02
-8.884407774410279374e-03
-5.410369384957376682e-03
-1.239784412958458253e-02
-2.714616238961382877e-02
-5.468587328794831393e-02
1.337742341644189703e-01
1.119351621732853630e-01
1.020360066470003546e-01
6.914730516533840188e-02
2.306604678401492220e-02
4.530344737952609994e-04
-1.495435000113932988e-02
-3.490001082468683485e-02
-7.908246187724783660e-02
-1.797040967992721561e-01
-1.870949229377038558e-01
-1.411524830976123579e-01
-7.306921349782065367e-02
5.525598947448064936e-03
8.297992530164140235e-02
1.464372825708879500e-01
1.928207085670143317e-01
2.192686672994984542e-01
2.317105326161113810e-01
2.958142223835340534e-01
2.841861675003166665e-01
2.801169382243896000e-01
2.817906129590070363e-01
2.532767657097333980e-01
1.632374904354241263e-01
1.478134772268759611e-01
1.253929466427255446e-01
8.732000150516977532e-02
3.153274054700996865e-02
-1.588013573603407752e-02
-3.747071102652544533e-02
-4.431721494536189354e-02
-4.526796685163853723e-02
-4.217691275614469937e-02
-3.091920049948568630e-02
-2.384192318254743301e-02
-1.665652194861886454e-02
-5.069776737763430005e-03
9.960285836203206650e-03
1.600951985391889376e-02
9.004957019477566327e-03
-2.946524247269131230e-02
1.045408611162063212e-01
8.380490752726711678e-02
7.965856236375667976e-02
6.544691092652021869e-02
3.456921986150623960e-02
1.919527529074918984e-02
1.099141825874510280e-02
-5.076225130661643145e-03
-4.303532192923512772e-02
-1.374609722213959717e-01
-1.627748815660087500e-01
-1.495457229685284994e-01
-1.168041871035741808e-01
-7.745443759273018536e-02
-3.436344333034860310e-02
1.568372921760604125e-02
6.936757664707093873e-02
1.210357792229162927e-01
1.954358534991947616e-01
3.359801374000684904e-01
3.341191462509905952e-01
3.260491090242053636e-01
3.146487817134241416e-01
2.419348003123528157e-01
1.420898214742429833e-01
1.272554099846764653e-01
9.794233305158443759e-02
4.809380610073741430e-02
-3.296467442129303455e-02
-8.616057229011504781e-02
-9.568193166071124744e-02
-8.492885404186113762e-02
-6.707956513949039912e-02
-4.690877064273274444e-02
-2.456939539954065832e-02
-4.547232984839178968e-04
2.201811953320303994e-02
4.267830984815770140e-02
6.063155083472319268e-02
6.502193949625759140e-02
2.217347414479702017e-02
3.168010662170293174e-03
4.039438858766114526e-02
1.848619912836364787e-02
1.963004561520323085e-02
2.216653065780000223e-02
1.860769422751836974e-02
2.338868659015716153e-02
2.764341080514543664e-02
1.925352582236180068e-02
-4.226047249985548371e-02
-1.058703388002314449e-01
-1.511821880990879274e-01
-1.711708109493892960e-01
-1.736723103490732389e-01
-1.682416968449245986e-01
-1.476725111404335322e-01
-1.028207772094099776e-01
-4.247004486254491590e-02
2.508850192435330834e-02
1.199777628260194906e-01
3.689574196463780709e-01
3.834539827022079295e-01
3.692890206055035041e-01
3.028407989853539872e-01
1.657161681099095785e-01
1.134650767703519053e-01
9.322549484609925219e-02
6.371774660651771671e-02
1.391846254652724484e-02
-7.716990984787358565e-02
-1.751342191562460515e-01
-1.708172467766157221e-01
-1.345737664016668778e-01
-8.943473959593188638e-02
-4.311822798698405207e-02
-4.916098205979465077e-03
2.797172476244058278e-02
5.720516450927499302e-02
8.127950574398830341e-02
9.925975050434597546e-02
1.019851685102562688e-01
5.961096083605673529e-02
3.790353778678606789e-02
-1.011496286235800263e-02
-5.331125302536918187e-02
-6.669914826556860854e-02
-4.601660336670158891e-02
-1.800164740964480328e-02
9.706720931841557320e-03
2.958264688785464114e-02
3.318849367120798449e-02
-1.806792263528718759e-02
-7.842002414904707119e-02
-1.385660883635415341e-01
-1.829072162722679140e-01
-2.099249543571632404e-01
-2.220937795192841069e-01
-2.089333441157419369e-01
-1.647188040165776524e-01
-1.024320180146444798e-01
-3.151328118612332224e-02
6.528822772739321934e-02
3.537440929006125390e-01
3.782145888858088334e-01
3.604404259895333529e-01
2.806248303443841796e-01
1.662631573028321708e-01
9.785151212605495974e-02
6.760716973433664179e-02
4.127995704845432295e-02
6.834166257630433505e-03
-2.618194151480204152e-02
-1.315059887097326241e-01
-2.157811286636516501e-01
-1.694170194963513787e-01
-1.035579303160853587e-01
-4.087286218533361243e-02
-4.226043299282813449e-04
2.803367460594401520e-02
5.461711011874885446e-02
7.810924895750517849e-02
9.690131724528025514e-02
1.023362236850890172e-01
7.219355236354679795e-02
5.277405379359499660e-02
-6.747610055745624502e-02
-1.136384045563749445e-01
-1.284057723557368580e-01
-1.074348150499952331e-01
-5.904179580531866700e-02
-1.203395459034025533e-02
2.399955200694098290e-02
4.287715262820516321e-02
1.171067984286618818e-02
-5.071549432142258285e-02
-1.084257403527790070e-01
-1.646565808061318525e-01
-2.065178916345781490e-01
-2.271237811731924017e-01
-2.146874571650200514e-01
-1.718138586471102403e-01
-1.134216100881828976e-01
-6.421343040933270852e-02
8.719536998722712817e-02
3.675156872004473052e-01
3.787562514203411945e-01
3.530400860125331164e-01
3.011080608092676636e-01
1.017403377001162845e-01
4.008383929167161353e-02
3.315682296998836293e-02
3.813314009416810674e-02
4.934193628132740872e-02
1.063900335170025052e-01
5.539352463270336147e-02
-1.293292328207185649e-01
-1.415678367217391709e-01
-9.067654479712225490e-02
-3.907204665896937823e-02
-1.672518360225720355e-02
-6.758029219976546126e-03
5.546062403629120618e-03
2.263269325730100923e-02
4.453243806898449925e-02
6.041493356531228709e-02
5.125358023140581809e-02
4.762726870309282740e-02
-1.203950970531065395e-01
-1.482595109052123328e-01
-1.563162224934413480e-01
-1.085989825635896994e-01
-3.349257690455990921e-02
2.432031600202047214e-02
5.705024364926766789e-02
8.107029803502457943e-02
8.245429153332821393e-02
3.089938776544607496e-02
-5.203507165980042481e-02
-1.490606789996484216e-01
-2.049706519268756633e-01
-2.280827085706640112e-01
-2.044976273694416036e-01
-1.550204470848980109e-01
-1.289300996070916194e-01
-1.468968440851242847e-02
3.127585784220135445e-01
3.730092894007372428e-01
3.736729242965087794e-01
3.464859594686142685e-01
3.030379937321080464e-01
2.033066886954700836e-01
3.868726290459312267e-02
1.441165288910130869e-02
2.996209202227927137e-02
8.367150852492630242e-02
1.948099252983207796e-01
1.536012305586571813e-01
-1.526891704502168420e-02
-9.788857258463633249e-02
-1.095916448465275583e-01
-9.217914587008267657e-02
-8.473934640808374053e-02
-7.653442061499969584e-02
-6.173766243326569286e-02
-3.921948381006084422e-02
-9.272865597282685043e-03
1.615381564611769946e-02
3.197719414992408749e-02
4.234797276206883621e-02
-1.679999820114463083e-01
-1.792398212349985143e-01
-1.516970453787531148e-01
-8.879191741556514972e-02
-2.594656368369608127e-02
2.703456396701631528e-02
9.619372349608668049e-02
1.755047857238233588e-01
1.870037782540518723e-01
1.319626012004910809e-01
6.705580189600407470e-02
-7.256215048009957702e-02
-1.747477606971962472e-01
-1.804797861092514999e-01
-1.299971238015368569e-01
2.245756463917837967e-03
2.836551888973743440e-01
3.631662866721229177e-01
3.836414186035945750e-01
3.644426299766770905e-01
3.288272080375814754e-01
2.869286355930821819e-01
2.313132651436252130e-01
8.200042594534739937e-02
2.078324520212796248e-02
4.522762023753001959e-02
1.664665751977642272e-01
2.251696023376563993e-01
2.244169396420283291e-01
7.588917667536261569e-02
-8.135284298838643680e-02
-1.714042559726588755e-01
-2.015250397147117234e-01
-1.979948516980212514e-01
-1.751403898876220666e-01
-1.458344771870733747e-01
-1.125717534368842754e-01
-7.345201429863004727e-02
-3.709784494530042609e-02
-1.790406573562513537e-01
-1.635321126659794733e-01
-1.225615627770846872e-01
-7.191981010567576049e-02
-4.480217099029190977e-03
9.661043325253684810e-02
1.893280084781348849e-01
2.203206815695255283e-01
2.116823053531525500e-01
1.922666569268297876e-01
1.732320405079811887e-01
1.202797269569456928e-01
8.263132306352669043e-02
2.116568971154187129e-01
2.887504437092536791e-01
3.565533184208269923e-01
3.987486277857476558e-01
3.906977202350582767e-01
3.498108617932083608e-01
2.982399870589100277e-01
2.475347582511020494e-01
1.966531929173902515e-01
7.487605996570334543e-02
6.566131030094196630e-02
8.967255283503464125e-02
1.577302233609447490e-01
2.209620106190836319e-01
1.972934113223081543e-01
8.213340460297854917e-02
-1.409347221843364750e-01
-2.767315750491328719e-01
-3.380638485937133564e-01
-3.123034563268456965e-01
-2.602083115657101153e-01
-2.090713779911084202e-01
-1.632372402332290806e-01
-1.193301440733129659e-01
-1.555111448096029858e-01
-1.462276809316641613e-01
-1.278173737500934715e-01
-9.815153641524469730e-02
-4.265891493981262272e-02
7.397968158235655733e-02
1.358729559203968873e-01
1.639914639103543237e-01
1.924449600073345756e-01
1.991685885290889468e-01
2.077894945762868706e-01
2.192192350822367575e-01
2.424973535676309688e-01
2.882050540576747699e-01
3.446268847578842776e-01
3.956595290442326829e-01
4.205083433038696028e-01
3.984496279960089704e-01
3.454460821236088330e-01
2.817725409738399689e-01
2.206960556114133110e-01
1.665969323300702520e-01
6.415585722854390271e-02
6.685931715279587462e-02
1.078260097302995019e-01
1.505112381461204130e-01
1.898245176629576314e-01
1.616386018005902814e-01
3.779180591600916211e-02
-1.797854463778359724e-01
-3.790018634812898912e-01
-4.410536618535067510e-01
-3.856678793483884204e-01
-3.122552805983225266e-01
-2.473490394617515187e-01
-1.932877744490435756e-01
-1.476618911972289727e-01
-9.637531229170134828e-02
-9.526473115914330103e-02
-4.693056980381637988e-02
3.105138121389348568e-02
7.594206141322848436e-02
8.781831438596646167e-02
1.239209655572123259e-01
1.847493163979450626e-01
2.138454235929342084e-01
2.422063323935387258e-01
2.759726810007864795e-01
3.215612802471789489e-01
3.717008639948521931e-01
4.136639349431523449e-01
4.310414150631678432e-01
4.073148020733715069e-01
3.541138691759710966e-01
2.889672991574928074e-01
2.252164270303191607e-01
1.725176838059170881e-01
1.168530820024787503e-01
8.784492928266221523e-02
1.077145845138896829e-01
1.596786656536838267e-01
1.638423240247085244e-01
1.215625708817252015e-01
-7.321470435336690369e-03
-2.384231362804530296e-01
-4.604555600831827245e-01
-5.028325485122202565e-01
-4.282730080001337369e-01
-3.472773240187814192e-01
-2.784128191919533202e-01
-2.216125637034662421e-01
3.554213609583448813e-02
3.400499224940124049e-02
1.062741844600352814e-01
1.741776005930928128e-01
2.150916220699964909e-01
2.521135476930505548e-01
2.891904038656462617e-01
3.312551877667472278e-01
3.744961020681030206e-01
4.104389781476086574e-01
4.280346359673918299e-01
4.125676450988408628e-01
3.700754702773283999e-01
3.147102995166908279e-01
2.574497799983320179e-01
2.061506620763721431e-01
1.639901785364835662e-01
1.361048022711243699e-01
1.323409126947310277e-01
1.391764936071850089e-01
1.259984549518150532e-01
6.385492328606789947e-02
-6.254737725328048115e-02
-2.946244884623020477e-01
-5.151086213196237606e-01
-5.326061270819431037e-01
-4.498113267512497959e-01
-3.697581977351210858e-01
-3.044092758804780030e-01
1.897748873371677969e-01
2.211157072001637969e-01
2.542206314537157064e-01
2.840895731592102402e-01
3.156495801297041215e-01
3.493633356447821692e-01
3.818809764889787295e-01
4.061824420488667764e-01
4.067020135871804998e-01
3.838735032613503351e-01
3.474787676487250399e-01
3.035054760124955564e-01
2.532865590388316268e-01
1.990628885426580508e-01
1.486029814922316394e-01
7.585709226918070647e-02
4.988718377558883088e-02
1.331316220599565274e-02
-6.669913186935272353e-02
-2.204707206069616565e-01
-4.111324269329668102e-01
-5.334651738900622053e-01
-5.398803845281576752e-01
-4.476379275908322630e-01
-3.675858789305416208e-01
3.837570664243479257e-01
3.800030739342735164e-01
3.612535154412874205e-01
3.296203611600276306e-01
2.815101944516614774e-01
2.150076163074222668e-01
9.533673162434698478e-02
-2.292985021630558617e-02
-1.282193979750506085e-01
-2.808651112583853693e-01
-4.836042138335600593e-01
-5.096957118053133673e-01
-5.316638972184321021e-01
-5.463883188543153802e-01
-5.137425177534574727e-01
3.551859269301953503e-01
3.614109525718000038e-01
3.504225963497461516e-01
3.242810759504468621e-01
2.775025313867444665e-01
1.971464702573640371e-01
-2.686312369397451591e-02
-1.737672675716106785e-01
-2.979756436291524091e-01
-4.434290048355227221e-01
-5.043201520455936615e-01
-5.153473890956101755e-01
-5.158868188727566695e-01
-5.128422602371754957e-01
3.333698674167657749e-01
3.205352629619331317e-01
2.914623462610443361e-01
2.095862018638166568e-01
8.775792472887915252e-02
-7.796050787596058018e-02
-1.890400575015169504e-01
-2.896150838569520047e-01
-3.747761578290365048e-01
-4.094484604106290448e-01
-4.002907831609230360e-01
-3.889397355886418661e-01
-3.756337306677756116e-01
2.529645540286616923e-01
1.855658314651260077e-01
9.419895396646660313e-02
-9.159092166066652371e-03
-9.821885962855898822e-02
-1.668551892967430894e-01
-2.541081253353235092e-01
-3.364014456977492129e-01
-3.678539106126146874e-01
-3.626956924832649976e-01
1.477301198731498511e-01
6.780451494841259474e-02
-2.008040716262762121e-02
-5.216071927626490801e-02
-9.960027492254429349e-02
-1.601627579507799437e-01
-2.334592065475323552e-01
-3.024641992267162460e-01
-3.248785780878780671e-01
-3.161460663992102793e-01
-4.183263022919179314e-02
-5.915480331819587129e-02
-6.728446727545157879e-02
-9.400338575873817826e-02
-1.282014057857298328e-01
-1.737756999072883057e-01
-2.289777745318305746e-01
-2.780493298812459768e-01
-2.888720312636308685e-01
-1.224548047279047230e-01
-1.207653191486021682e-01
-1.352191599455979665e-01
-1.497272135269831772e-01
-1.700703049169760006e-01
-1.997445154920572119e-01
-2.029556486753831823e-01
-2.060717555172157378e-01
-2.179181681478421784e-01
-2.209712098823359561e-01
-2.268757954953073419e-01
-2.400389514538080749e-01
-2.818628168932533762e-01
-3.208378940476186436e-01
-3.150467318701586361e-01
5.292290108542488936e-01
4.753731379055377015e-01
4.054187727184003776e-01
3.136787524153355489e-01
2.278247698298171975e-01
1.902360359087326980e-01
1.818921719834703798e-01
1.895191826719389849e-01
2.088150196104394674e-01
2.320241407973834269e-01
2.520773862812547561e-01
2.656973894521569290e-01
5.692471655640753969e-01
5.557919064208771687e-01
5.326753301230124915e-01
4.954720755277650657e-01
4.424336288195593880e-01
3.700206607499271216e-01
2.743571062683278217e-01
2.125157755887555622e-01
1.941981983414566570e-01
1.949754853846065450e-01
2.059728854417633148e-01
2.225428212638248804e-01
2.383446622217046951e-01
2.498128326984864478e-01
2.553073301022539821e-01
2.505607641891114401e-01
2.298907301401507397e-01
1.951848187349386199e-01
1.566218379452592180e-01
1.213910132797209884e-01
8.949738895121432669e-02
5.439410429116000589e-01
5.239621919997372590e-01
5.080176754360722358e-01
4.920901293360255280e-01
4.675891634957766718e-01
4.300198712306479432e-01
3.754533470272032880e-01
2.963450174069929277e-01
2.306270018503968344e-01
2.093162650535296543e-01
2.082320355589311334e-01
2.164222757401274566e-01
2.276759363938309910e-01
2.373511815801391811e-01
2.416502320251548708e-01
2.414586526426926727e-01
2.361944582792697145e-01
2.220375234666743247e-01
1.932263997012270973e-01
1.508701348985030388e-01
1.076043376605409219e-01
7.039360832260554979e-02
3.548293958810219001e-02
3.301956227977090319e-02
1.137829121687510825e-01
1.893432845370279782e-01
5.225140916407459146e-01
4.864760408828254779e-01
4.574369021916461775e-01
4.334333970839948091e-01
4.095239193041974035e-01
3.767046185404301917e-01
3.278131555878899261e-01
2.578923611640348001e-01
2.100838637973082290e-01
2.008595341632873066e-01
2.088353304823346301e-01
2.229962077454487601e-01
2.376839086736846629e-01
2.481313031350860787e-01
2.501734152339403772e-01
2.427504529394420019e-01
2.313064913959657354e-01
2.167037757193273906e-01
1.958926338645088361e-01
1.629296304519178562e-01
1.167564718464687568e-01
6.908344285718913402e-02
2.837979148248743685e-02
-9.056196801299619403e-03
2.405226343664466915e-02
1.341702549399091671e-01
2.329997742476108136e-01
2.841283935282435946e-01
5.658480581255186381e-01
5.279346107993835302e-01
4.761802022963200764e-01
4.281709821491815893e-01
3.877505940293256570e-01
3.516586844964222358e-01
3.116825157078230712e-01
2.471083432698110427e-01
1.818480191267562163e-01
1.530398802386752355e-01
1.565005271304138190e-01
1.789124070740748251e-01
2.082135763384330707e-01
2.340012444923925683e-01
2.536507433728476535e-01
2.639538100712359725e-01
2.610023395817819281e-01
2.453602279932340924e-01
2.264313913584781734e-01
2.067258616954177897e-01
1.840863356016852193e-01
1.521046184961931391e-01
1.056484154406812787e-01
5.459081073261507627e-02
1.015603865030196597e-02
-3.056750408588511728e-02
3.514978039726440046e-02
1.597449806693323759e-01
2.495992404187511171e-01
2.879757244381653258e-01
3.124642241741115711e-01
3.303787524443836388e-01
5.660681822198426749e-01
5.372735647660120684e-01
4.889680408901170283e-01
4.239478664017325427e-01
3.625913418450326109e-01
3.068441688118438426e-01
2.480847097409528412e-01
1.495710691901541156e-01
7.765047181017958877e-02
6.608860477731598460e-02
8.002089207337159671e-02
1.120737331870244741e-01
1.595058586172432014e-01
2.048432674691278432e-01
2.378305653869495495e-01
2.601826557227996384e-01
2.706675746292979134e-01
2.651829396760154167e-01
2.448506607230929721e-01
2.220751627324985267e-01
2.004474306121135641e-01
1.785308150509253566e-01
1.496414327133349653e-01
1.044278900992869075e-01
5.126502421178904395e-02
4.810469136387246492e-03
-3.844459662612099982e-02
4.983620857211266270e-02
1.998896053018667240e-01
2.564920342540247256e-01
2.818968001853181526e-01
2.961268113352577558e-01
3.071765433402438572e-01
3.117974828374121543e-01
5.384525327829143837e-01
5.007513216430339309e-01
4.399604633839802603e-01
3.612957367741226333e-01
2.844524707887092219e-01
2.015907234553012406e-01
3.792146551373459795e-02
-4.626298773518516122e-02
-4.448728034062131992e-02
-2.022486245779312949e-02
2.011358423498207926e-02
7.445426514850762845e-02
1.401008826248006656e-01
1.954570709778401250e-01
2.312350620728992889e-01
2.537079962067566585e-01
2.637628207324961838e-01
2.569314886283837196e-01
2.346240923113761256e-01
2.108040767195600573e-01
1.888015453554024170e-01
1.673862915017261810e-01
1.398750337282191891e-01
9.429738962738004604e-02
3.885112649631246307e-02
-8.936175365633155024e-03
-5.389952730628261302e-02
2.047128156018480569e-02
1.898888703307003711e-01
2.401483555261735015e-01
2.557608939548786098e-01
2.611440849873382097e-01
2.651148660171580018e-01
2.648410345979770875e-01
2.642673316905026493e-01
5.372465089075766365e-01
5.024590023091233260e-01
4.522830560108551667e-01
3.771100860269107069e-01
2.834827920599874429e-01
1.468522431308089682e-01
-2.992322147996594531e-02
-1.363283185325945002e-01
-1.338224401894884397e-01
-1.035583629197354555e-01
-5.858316556338923758e-02
-6.922862974646891085e-03
5.125801321482208184e-02
1.182681238482028857e-01
1.738383886661037103e-01
2.074627836809709580e-01
2.275646937956768701e-01
2.363725340729886382e-01
2.291398379415290065e-01
2.077597591252958731e-01
1.853318216076828007e-01
1.630420922394452410e-01
1.390463495847474307e-01
1.072946581847080000e-01
5.716822477812199405e-02
-2.537958417899625809e-03
-5.480956759022499042e-02
-8.017635428483467497e-02
-7.379243089702322567e-02
4.794692686475747478e-02
1.341281685982923522e-01
1.100485993335230533e-01
1.062276182344350922e-01
1.018947532220560032e-01
1.312078565892592363e-01
1.346965695334501334e-01
1.451459418837061088e-01
4.623726853913219248e-01
3.991999465654362256e-01
3.084480458896539101e-01
1.488081323936685241e-01
-5.547413476299543900e-02
-1.346296224685406273e-01
-1.370989234504579046e-01
-1.192852921198786081e-01
-8.398440023036453372e-02
-4.310403296188133199e-02
-2.245706937417190404e-03
4.108134986506635500e-02
9.247912331587863910e-02
1.368206158202822098e-01
1.636300103400255557e-01
1.808806507212992187e-01
1.897275046775395990e-01
1.836573696241859954e-01
1.645547342796482293e-01
1.433515259225280336e-01
1.185891579786577527e-01
8.855829617144835020e-02
5.049133705510071291e-02
3.702206131075592294e-02
-2.293502337280915043e-02
-7.868028047723130136e-02
-1.081321768665174793e-01
-1.219802843432235412e-01
-9.194647074895351269e-02
-5.464460043468918893e-02
-4.989678279677191991e-02
-5.499362046737189119e-02
-5.310748344239457630e-02
-3.204327550882940523e-02
-1.201938109873901955e-02
3.202522943469007094e-02
1.143969182209077090e-01
4.442482690428296577e-01
3.700756581139108548e-01
2.581355857691509659e-01
-5.481762411668688988e-03
-1.577816343141764943e-01
-1.518210005673020779e-01
-1.345520288640171258e-01
-1.091751609243042237e-01
-7.326470733673393076e-02
-3.454972763606883879e-02
2.685030553985066730e-03
4.048991041889370840e-02
8.421190446628457060e-02
1.247092783104680053e-01
1.536197748233085747e-01
1.751603530972562217e-01
1.860990161102448470e-01
1.771024298579489120e-01
1.516411227239187753e-01
1.261147095371329685e-01
1.008272078999168930e-01
7.303001019293782481e-02
3.852565769535733209e-02
-1.012105711170669005e-02
-6.669428080091274746e-02
-1.153673566599573569e-01
-1.384381935321234713e-01
-1.213418791337099595e-01
-1.225935545101978913e-01
-1.060962143530717328e-01
-1.035192071582634182e-01
-1.164341684049718106e-01
-1.451751566993776110e-01
-1.765714023452857329e-01
-1.274773150814058342e-01
-7.744408166915781044e-02
-3.128701973142214432e-02
1.022828209995835652e-01
4.156493566994518551e-01
3.427165713832229788e-01
2.238552738398429109e-01
-1.029785887305106895e-01
-1.582574236272815127e-01
-1.375945612887671254e-01
-1.147255758696046207e-01
-8.781371800483493695e-02
-5.348290989476307128e-02
-1.951591636407562849e-02
1.037390261685328975e-02
3.760008687876445488e-02
6.816843859463923849e-02
9.993728772782725644e-02
1.257236240794363247e-01
1.466511776052806248e-01
1.592207035515031677e-01
1.517919964450750447e-01
1.235738597897836771e-01
9.284957544742829250e-02
6.447410863985407470e-02
3.798297726708405042e-02
8.720080725448199621e-03
-2.982533790648198013e-02
-6.950723109866718818e-02
-1.008450659475235295e-01
-1.125906889617747653e-01
-9.152032840527922486e-02
-5.256514877758616811e-02
-2.924992260159037932e-02
-2.890530984274675141e-02
-5.384965075914190102e-02
-1.540554517449856942e-01
-2.076472862890151871e-01
-2.193216250886806107e-01
-1.300198999522467758e-01
-8.108064277106538653e-02
1.319249175193495244e-02
1.189973872796201149e-01
3.905184226753509180e-01
3.245235057125417932e-01
2.043110718102009449e-01
-1.547375170710882375e-01
-1.738945291710878860e-01
-1.456759714435575115e-01
-1.152725764460233449e-01
-7.936341964781076785e-02
-4.074741935493052941e-02
-1.015853343837154130e-02
1.249998810301091064e-02
3.005922487218980893e-02
4.912871316842919167e-02
7.369327412822451739e-02
9.834565950307727622e-02
1.184910151333232742e-01
1.303368461875029360e-01
1.233712591076317477e-01
9.551182326909300746e-02
6.597393098742837525e-02
4.353795864287314521e-02
2.849038058065453405e-02
1.267881714770846893e-02
-9.500191339351224049e-03
-3.095851214331168597e-02
-4.574952180186168255e-02
-4.417010629259220111e-02
-1.713120532110950014e-02
1.736853704989495956e-02
3.030624672649685422e-02
1.655939517099840746e-02
-2.757828800867445640e-02
-1.073044364142159285e-01
-2.365438654318544331e-01
-2.830747525966460509e-01
-2.730345414917746960e-01
-1.564992939026000895e-01
-8.755432021165109047e-02
6.348038587574300617e-02
3.620078395640829449e-01
3.065810264331289559e-01
1.916340904369134568e-01
-1.830894647780445805e-01
-2.169558616673842311e-01
-1.829837596909630881e-01
-1.366598393320587190e-01
-8.124811701940680420e-02
-3.461591820092832505e-02
-8.835647592484063839e-03
5.192675324522654304e-03
1.462712930055984177e-02
2.607738996598666856e-02
4.448513333362973804e-02
6.567082862505524421e-02
8.261904525507463015e-02
8.990963499774116963e-02
8.156417813869018540e-02
6.216826889368160663e-02
4.942945712596440860e-02
4.679570871188311332e-02
5.018136866267283031e-02
4.887183653169425990e-02
3.856290579964332527e-02
2.870195994611459203e-02
2.612384212855732232e-02
3.767206377097638559e-02
6.633861639308114011e-02
9.132862269206379335e-02
9.057804332523752833e-02
6.084593605039701619e-02
-4.712515795300976570e-03
-1.166042107375397652e-01
-2.418341472167362949e-01
-3.484282079782856090e-01
-3.710171040156380884e-01
-3.219959015316098960e-01
-2.272883669092893577e-01
-1.383156339127536993e-01
3.104414719598977412e-01
2.668089218617186731e-01
9.805073366029518067e-02
-1.751418501297361818e-01
-2.658686485163337387e-01
-2.298216080408500284e-01
-1.623733374881143332e-01
-8.569628223533720668e-02
-3.421149586227147793e-02
-1.508650743128583417e-02
-9.231394078314100402e-03
-4.574225514861782020e-03
5.513306907312185388e-03
2.105243616862256112e-02
3.559372301839194147e-02
4.375541358760724059e-02
4.269854945202939539e-02
3.354169698595488996e-02
2.927870992608947245e-02
3.991533005670615253e-02
5.912943179458174381e-02
7.827904730133761202e-02
8.524466321343465713e-02
7.814342566462224859e-02
7.182665039863507517e-02
7.373362963792365332e-02
8.784320615348080452e-02
1.132244844381045945e-01
1.289482943419490435e-01
1.174894828285574511e-01
7.521037107493958040e-02
-7.710121654995527769e-03
-1.452405356798762426e-01
-2.968522656728965758e-01
-3.935637003334384043e-01
-4.296005630162169631e-01
-4.148635043597234673e-01
-3.502654153857731600e-01
-2.499601094472437279e-01
-1.400942188263379629e-01
1.984957889981736889e-01
1.402914398009476871e-01
-2.791261988135361471e-02
-9.666837787648693836e-02
-1.733955715568434863e-01
-1.542264261045565299e-01
-1.205821828068147916e-01
-3.706535750116084216e-02
-3.636854496586402336e-02
-2.355660991708476842e-02
-2.277160606291282752e-02
-1.906726951947497126e-02
-5.594322341673445276e-03
1.132527111777852959e-02
2.091398060712628196e-02
2.042925080044759659e-02
1.259448555401336371e-02
4.951549324808770559e-03
1.223616466607414105e-02
3.786175855344635355e-02
6.930392820864676728e-02
9.431968087440495419e-02
1.000504654973772556e-01
8.881181281755452794e-02
8.049038236590058681e-02
8.265948950792116612e-02
9.728199702305607988e-02
1.201804240054445694e-01
1.295222588412427989e-01
1.106971916905045428e-01
6.053425927921589345e-02
-3.067426516949244703e-02
-1.743646998283068794e-01
-3.219914328802395143e-01
-4.036226434321339429e-01
-4.220561871030097945e-01
-3.925510279829689253e-01
-3.224918102240786344e-01
-2.375346853005480263e-01
-1.833791051065096211e-01
-6.308849125236987154e-02
-7.236546062848660255e-02
-6.933684952678235980e-02
-7.144592672337764239e-02
-6.943976251392773580e-02
-1.289646064475786363e-02
9.537484348407182511e-02
3.976305330369383356e-02
-1.299639242652111774e-02
-2.742002979678793279e-02
-2.928743348288911572e-02
-2.460382789827878641e-02
-6.722092614334455526e-03
1.244956320043778472e-02
1.842445734328985313e-02
1.235592991564291206e-02
2.802940335792466608e-03
-5.058322533417769235e-04
1.253003476860409769e-02
4.244230644608831815e-02
7.583192425216110644e-02
9.293989033520948240e-02
1.408021782410801837e-01
8.569957884324955200e-02
6.506331142661678224e-02
6.710482441276550969e-02
8.307243708437819785e-02
1.046817840098938496e-01
1.081530751273116764e-01
8.364444512910390594e-02
3.080461735702528028e-02
-5.671515049334329567e-02
-1.832742282134598444e-01
-2.991411805119743583e-01
-3.509571834171230087e-01
-3.516784131937307767e-01
-3.178390656303356487e-01
-2.546321853447912620e-01
-1.817543566946748235e-01
-1.491792024931112570e-01
-1.973084199261871396e-01
-1.750169875196186942e-01
-1.118821347405296596e-01
-2.919641880348913116e-02
-4.640004600914188508e-04
6.177663596598217260e-02
1.140820492650606588e-01
1.967000570654011682e-01
8.082783224751971529e-02
6.991588990923336411e-06
-1.914726792523929744e-02
-6.178423531453099138e-02
-4.019682442084360902e-02
1.022007703755374586e-02
2.818944990451912117e-02
3.563944866745422102e-02
4.400407203685270663e-02
6.194261429402558167e-02
8.759338563996840743e-02
1.132486583041161787e-01
1.299240724315000595e-01
1.900402233951337394e-01
1.905322077327641084e-01
1.579828548796696208e-01
8.971349013939985961e-02
7.728244824131758062e-02
7.603365534985842555e-02
7.165600688363273074e-02
5.300885373356207381e-02
1.960726978669072307e-02
-2.613240725946187545e-02
-8.335008409869494594e-02
-1.491411831301347468e-01
-1.982116923856778457e-01
-2.137920021807428184e-01
-2.068117035858213493e-01
-1.851805620523050144e-01
-1.482037830828631664e-01
-1.040220026102687267e-01
-7.002260128991924515e-02
-5.047854763087646079e-03
-1.853300857074859920e-01
-1.161854482456303878e-01
-1.441436768935961711e-02
4.584785835342884697e-02
3.820303217943325780e-02
8.101738833521061889e-03
1.095732134151172765e-01
1.471700291745100253e-01
1.122533291412872308e-01
9.807656959956481679e-02
6.712463454444980021e-03
2.142324139442932512e-02
3.337193267031002275e-02
9.918122338760647708e-03
2.933425283999253723e-03
1.531759910836280776e-02
4.153817805099780519e-02
6.961193995436802673e-02
9.768221359109585666e-02
1.130089957401187312e-01
1.031543364870051160e-01
1.737346553715277131e-01
1.849032680614991209e-01
1.293428906986469895e-01
5.891736681113276392e-02
2.274242782386529452e-02
4.790527041014330800e-02
4.739883107901382564e-02
2.817597450767491546e-02
2.631501288668686676e-03
-2.593062233906138006e-02
-5.649374367816709097e-02
-8.882450998170908496e-02
-1.118594585975973416e-01
-1.183803143474219388e-01
-1.156124671695559630e-01
-1.076151825920926564e-01
-8.979465473152663246e-02
-6.324271126412506216e-02
-4.214127387062806956e-02
2.735680544355412191e-04
-2.201296411104809725e-01
-2.027478319164041920e-01
-1.128265704504794464e-01
1.076833813761687852e-02
9.191801525571442755e-02
1.251640005484328799e-01
1.037637397965038705e-01
8.282737750131970167e-02
1.744955092333387303e-01
2.059418862640081671e-01
1.782611760971920534e-01
1.797911635049660173e-01
2.155552375606260285e-01
3.292936155217600636e-01
2.544886699736313429e-01
1.201331116509977981e-01
4.585973175670977897e-02
2.602440835562009475e-02
6.152564964916746454e-02
7.727669765920085199e-02
7.192594976201376056e-02
5.866464107564164920e-02
3.766555389512655366e-02
1.144971280722336532e-01
3.724662124067383562e-02
2.494002418504006995e-03
-2.713440160295350900e-02
1.021278085916878069e-02
1.350506467089035434e-02
-2.687271336345267367e-03
-1.523604142248168210e-02
-2.432182629932502435e-02
-3.172068605510407202e-02
-4.043068315999175100e-02
-4.810369004018311134e-02
-5.117162337493300073e-02
-5.312053997248096515e-02
-5.456425807451886767e-02
-4.816841314314528749e-02
-3.282936666737447384e-02
-2.811421233189949007e-02
-3.047468531140583650e-02
-2.689955416412456168e-01
-2.296492202143462502e-01
-1.217412191815515216e-01
2.181200966257697965e-02
1.194112517981949229e-01
1.658206855765279875e-01
1.935627356587970582e-01
1.858004473143984592e-01
1.919437143173083338e-01
2.445556896441862249e-01
2.336786840046320146e-01
2.678664613986525556e-01
3.639438446571013897e-01
3.769347343169722198e-01
3.599641303850199536e-01
3.336298133671180000e-01
3.144338462115338628e-01
2.388931254357515022e-01
1.783571862303637290e-01
7.791401101101498583e-02
3.214503374514784961e-02
3.794764109796865126e-02
-3.081567977466895952e-03
-2.726817938898389027e-02
-5.947809282551350801e-02
-6.997081560840516523e-02
-5.531927689358843298e-02
-4.069750691290163064e-02
-2.100038415449036189e-02
-2.789412510801689976e-02
-2.625060594660478738e-02
-1.902514737020057772e-02
-1.165146843093255689e-02
-1.055883834617711570e-02
-1.631912193897797417e-02
-2.282533406838384293e-02
-2.977951411699467782e-02
-3.564896951633938355e-02
-3.181851294480347175e-02
-1.884744219732577969e-02
-2.297699608330958446e-02
-3.352978810608548549e-02
-2.469932705008072438e-01
-3.023517147443140485e-01
-2.486936817878064310e-01
-1.320572888023828495e-01
2.345755139280283896e-02
1.320953155511364607e-01
1.883908382723344377e-01
2.270609554542476760e-01
2.587159006152303098e-01
2.805753858682574764e-01
2.601462237064809946e-01
2.632600251724323548e-01
2.593058151366232633e-01
3.462883062820923397e-01
3.923525072583209372e-01
3.938586158435596341e-01
3.853718038202987861e-01
3.776516092138044178e-01
3.710032871587877201e-01
2.652591919724975877e-01
9.182219358233940920e-02
5.353979338323948747e-03
1.341054140488216230e-02
8.005467695489300317e-03
-2.716880265272917511e-02
-4.998994247541805463e-02
-6.530897913618528838e-02
-7.877188979661978174e-02
-5.781360505714041448e-02
-6.017326544118430792e-02
-4.088031392590548568e-02
-2.510099864469248626e-02
-5.253594194775128637e-03
9.242900425477415527e-03
8.634065637076984712e-03
-6.280034756009262448e-03
-2.207349127063634037e-02
-3.462262114205286873e-02
-4.135341806646571777e-02
-3.444712905661979907e-02
-1.909112445097278787e-02
-2.599358994185628838e-02
-4.092917875790950261e-02
-2.719599191986397102e-01
-3.021341751458404556e-01
-2.444667698431107761e-01
-1.307971179340937096e-01
2.225739421110858873e-02
1.343208618315090697e-01
1.981547244065934299e-01
2.446347969055351346e-01
2.812977668197884085e-01
3.043233973938425097e-01
2.963700146633903021e-01
2.488534551224373392e-01
2.038930591304881912e-01
2.984575587912512984e-01
3.994879128278836511e-01
4.171843439163172573e-01
4.189189815255930371e-01
4.173297021746671387e-01
4.129327144957548046e-01
3.780768737237434896e-01
1.761445310570475542e-01
-2.897006733590668653e-02
2.977999439852766460e-03
2.072689084683590477e-02
4.886819456572651793e-03
-8.294764816789555739e-03
-3.272632924891594186e-02
-1.570821817754674415e-02
-3.373924894848584488e-02
-3.226618751174132119e-03
1.164556588289943073e-02
5.967248846839785098e-02
5.699311179534529564e-02
5.353482330041757498e-02
1.781277242751818854e-02
-1.424498886312781237e-02
-4.343509082325931053e-02
-6.152131596353504345e-02
-6.611991418261355113e-02
-5.312199901117615336e-02
-3.411065880141193191e-02
-3.060608078475947000e-02
-5.546402250400168932e-02
-9.552825696604874683e-02
-2.476707365378051917e-01
-2.609194067043484888e-01
-2.085468916709303788e-01
-1.093278683738834467e-01
2.322122726235044052e-02
1.279417990940378558e-01
1.959430152503581213e-01
2.471785329046554958e-01
2.833041391088144123e-01
2.991584766493207703e-01
2.834656594102433758e-01
2.458967376481426825e-01
1.904885719051751802e-01
3.192301149767121649e-01
4.026701224294491066e-01
4.294386161106825694e-01
4.353188674748546538e-01
4.362149433671638765e-01
4.310530251497099452e-01
3.885145940185223967e-01
2.093706179063376804e-01
-5.371968497257574582e-02
-1.491835495533038423e-02
2.554005174671182543e-02
6.103753392734540678e-02
5.017437369757777460e-02
4.986530766173210422e-02
1.563788977703234051e-01
2.838887340764860157e-01
3.690559363779542523e-01
3.784724680760264692e-01
3.732172473767776388e-01
3.484049671575835116e-01
1.941404479689614326e-01
1.681471313579298299e-02
-3.454988691266031725e-02
-7.859314777822376530e-02
-1.029866832434807450e-01
-1.053203983640686459e-01
-8.769585379894524746e-02
-6.743048823002627257e-02
-6.319444767871505719e-02
-7.724486861004746518e-02
-8.111694645831019068e-02
-1.791189933356591713e-01
-1.876390536843700052e-01
-1.477725582205707267e-01
-7.388421577138369611e-02
2.085091126698464942e-02
1.017822845647217839e-01
1.667878101855311268e-01
2.222909574031696200e-01
2.617468691316721663e-01
2.786454664628282285e-01
2.659022550656927608e-01
2.338511915548857900e-01
1.968896385582126207e-01
2.571072047352526702e-01
3.868473301925910435e-01
4.408531056399089265e-01
4.627981717336580036e-01
4.681202201420844311e-01
4.560845337030611790e-01
4.030940119545311506e-01
2.865021374273755139e-01
-9.479459065789024030e-02
-5.646912579268611315e-02
-3.004537370788313427e-02
4.793077781322253178e-03
3.028408182509951391e-02
3.647745275965156436e-02
6.117879431816838909e-02
2.151639862003193460e-01
2.722662282613239615e-01
3.452584961244151152e-01
2.821076260394135282e-01
2.186313109631363993e-01
3.420298577590621253e-02
5.941055132387087177e-03
1.186624023710180012e-02
-2.373460219799679652e-02
-5.888338547864237910e-02
-9.027821388429849159e-02
-1.199767819377972888e-01
-1.478856540205659709e-01
-1.763982470712158745e-01
-2.241005997141244377e-01
-6.191138057583566584e-02
-1.303693113187382457e-01
-1.461709333568742553e-01
-1.266821475471778813e-01
-8.066420612558183878e-02
-1.711867539295044635e-02
4.886420465269504521e-02
1.158932529329066985e-01
1.766486868307746427e-01
2.224388707734613335e-01
2.480316350051233465e-01
2.458059265137622074e-01
2.252008528868713333e-01
1.789023103613635868e-01
1.247871230018213068e-01
3.582171135447886900e-01
4.147042483184115169e-01
4.399645470463365848e-01
4.467069248118549774e-01
4.329939009138819572e-01
3.817361473465175625e-01
1.630180748278224068e-01
-9.819505898739173955e-02
-5.349101383171431939e-02
-1.458034073106179856e-02
2.660114498908828021e-02
4.891129673277391787e-02
4.988668267647596022e-02
3.890869284062316996e-02
2.385240628738347080e-02
6.123001814783372854e-02
5.493141580358282261e-02
8.792669587876569826e-03
3.930659329374180250e-03
-3.134173926704238167e-05
2.631604750372562584e-02
-2.857935076726811352e-04
-3.861155711131045165e-02
-8.086040254286006035e-02
-1.240686897111857590e-01
-1.730819531323100624e-01
-2.200749642245295734e-01
-2.552573442241943269e-01
-2.772312577529873479e-01
1.850862091382690644e-02
-2.874655888570591677e-02
-5.807694179022142300e-02
-6.736745771742681799e-02
-6.204260522241756420e-02
-4.759354835778513426e-02
-3.432790916243420171e-02
-1.534974783075633564e-02
3.995514957381808563e-02
1.187626712754020208e-01
1.935860521691433467e-01
2.463053827021601250e-01
2.571590414446027206e-01
2.418450058498193556e-01
2.023728679655521501e-01
1.483283709156553443e-01
3.281202079072831901e-01
3.819887909551278882e-01
4.029600817775060295e-01
4.093597726908665968e-01
3.986962967290103022e-01
3.545155675509667481e-01
1.547358809670603130e-01
-6.733008385480328262e-02
-3.552069315203953970e-02
1.077884580557189956e-02
5.219427994299325607e-02
6.526283886095179954e-02
5.733568600356926670e-02
4.152447982609185073e-02
2.169788541113973693e-02
6.778170765020231220e-03
3.924455577802056505e-03
1.127577677958331928e-02
2.066491197231727986e-02
2.490596141390033144e-02
1.694845535748436965e-02
-8.387314388161039649e-03
-4.561789626089363114e-02
-8.821182303879609998e-02
-1.359937539110211979e-01
-1.999519222531381812e-01
-2.664062264716063888e-01
-3.111224770374962922e-01
4.819808309646312489e-02
8.946976157773473687e-03
1.208279664726548148e-03
-3.403695605562526323e-03
-8.111546850446071932e-03
-1.229599101227938675e-02
-2.146480035214987786e-02
-4.963894249768877054e-02
-7.284763052728768229e-02
-2.645174559633338071e-02
6.536908698862024802e-02
1.633966143289172224e-01
2.450010363235523847e-01
2.736285723524833902e-01
2.650874482107010710e-01
2.403958138595264915e-01
1.852367216363511315e-01
1.994784890189354454e-01
3.389384262139991111e-01
3.474322456869547437e-01
3.494599211328300314e-01
3.439967644302502903e-01
3.075549820227342357e-01
6.440753658966073825e-02
-4.981909699035969030e-02
-1.562830266286248382e-02
3.173780322677601656e-02
7.006907509733674433e-02
7.370358134526927563e-02
5.562499997611026342e-02
3.710195743616014064e-02
1.930843687224481978e-02
3.587682712980176658e-03
-2.031150147586650162e-03
3.208940327724292552e-03
1.202165380102537470e-02
1.679907260451385040e-02
9.701110125074356022e-03
-1.326990598778861330e-02
-4.485900842216149903e-02
-7.925076251465225374e-02
-1.215321715781549350e-01
-1.914194873547744313e-01
-2.430743731938816155e-01
-2.797734263425834533e-01
1.019642382806551228e-01
3.580173178194711453e-02
2.701334744748038613e-02
3.441644904494586821e-02
3.493023357766393555e-02
3.117867818431272614e-02
2.160836114464731450e-02
-1.814033693942726901e-03
-5.549865174763246589e-02
-1.045493190102492059e-01
-6.591733174126594708e-02
2.782254924787469497e-02
1.343810554856972872e-01
2.349331135216899680e-01
2.845919538198078969e-01
2.886288571644191059e-01
2.712900081808612973e-01
2.258547271655211297e-01
1.743890014148274659e-01
1.710786727411601760e-01
1.430491307535827206e-01
1.235910975498599740e-01
1.210812818347134778e-01
9.625585826150093172e-02
-1.501858925312280456e-02
-3.130945096663360905e-02
3.205902818321457095e-03
4.629543215841829679e-02
7.841624725221416070e-02
7.551571731815084898e-02
4.776616873623587556e-02
2.091049943537679617e-02
3.340540897635099413e-03
-9.965277712073245669e-03
-1.560997103078185823e-02
-1.144214512086546599e-02
-3.175926811642370423e-03
1.098960753444719329e-03
-5.645899406021288869e-03
-2.366535114153077435e-02
-4.406256902091411354e-02
-6.446905865343838249e-02
-9.590963199506655212e-02
-1.154398538817232589e-01
-1.863162911618717055e-01
9.115551461836721159e-02
5.536201574586671614e-02
6.350202010992291035e-02
7.043674934867334703e-02
6.579700408162678094e-02
5.608575104990830978e-02
4.453128672680569528e-02
1.739032485782143408e-02
-4.354710836685488778e-02
-1.034253660842592848e-01
-7.799467494549011670e-02
6.306680794042580224e-03
1.070345228806271753e-01
2.095218824570439786e-01
2.751617719926468530e-01
2.965653034813670041e-01
2.899869909593477679e-01
2.590464007239495769e-01
1.962871727935181776e-01
1.293514511547812496e-01
8.582329252233217298e-02
6.140348649431354860e-02
6.151875103608780981e-02
2.595962606280995816e-02
-2.326926152021826719e-02
-9.650399203394268918e-03
2.152043382402262645e-02
5.490106207995516102e-02
7.599824567939861275e-02
6.848598188380509988e-02
3.663022843709546478e-02
-1.433371158117046273e-03
-2.403356659618614832e-02
-3.423782801980026352e-02
-3.941597932859820796e-02
-3.753677122419787904e-02
-3.184903048257761021e-02
-2.915485695852042258e-02
-3.384483015301566200e-02
-4.296320894774825760e-02
-4.983488843531404255e-02
-5.740943114955118776e-02
-7.846179796688881880e-02
-9.611180255003436146e-02
-1.172500164373520976e-01
1.434735129756412042e-01
8.573751355784808847e-02
5.980773231457811590e-02
6.719428958613399283e-02
8.408606291044952441e-02
6.885322885369495050e-02
7.379442971041130783e-02
6.451283152136171040e-02
4.215989568253808439e-02
-1.443389817098737933e-02
-7.709685273342344047e-02
-6.919101721408742189e-02
-2.920673689832433730e-03
8.335782291597607085e-02
1.757871584781934282e-01
2.450853145023819124e-01
2.789097902907194393e-01
2.828735106190216619e-01
2.558156810632621347e-01
1.945532702145820747e-01
1.224277067466705560e-01
6.335652540260069965e-02
2.645290110399623265e-02
5.358881617771068043e-03
-3.306093047766656048e-03
-1.038256337771400464e-03
1.532069112775486658e-02
3.865541456664879638e-02
5.855251437350425525e-02
6.582926260607530056e-02
5.394482710879012349e-02
2.392441945437885631e-02
-1.786058356793844906e-02
-4.920511708266649131e-02
-5.566779935116780015e-02
-6.190238269790322712e-02
-6.579478880734174195e-02
-6.600752691877355416e-02
-6.552617214186579053e-02
-6.424387572057600748e-02
-6.026060568437922871e-02
-5.422645085397775899e-02
-5.180454004426099379e-02
-6.310655913656063043e-02
-4.702115151443159169e-02
-1.312042733222210794e-02
1.333987256083131456e-01
7.496434087012804337e-02
1.003666671279603156e-01
1.076577194093092937e-01
1.168412094543783974e-01
1.189233535201325714e-01
1.158432932042021413e-01
1.122736853214197222e-01
8.566420862415083382e-02
2.851120555435824114e-02
-3.782246265295570453e-02
-4.812517740951286621e-02
-5.530401220894969744e-03
5.855522475676926825e-02
1.270732068078606336e-01
1.798911052441977132e-01
2.123764544207189797e-01
2.266578237463190981e-01
2.176381556833562880e-01
1.656805882592008450e-01
1.073299884468383453e-01
7.469560561714411184e-02
6.393428005871275299e-02
7.924374163278515015e-02
1.106105304639502657e-01
1.362005965961307352e-01
1.498407758038546034e-01
1.513910798078950126e-01
1.341447951877038913e-01
8.873167685804490834e-02
2.683793985616888741e-02
-2.455510412950238225e-02
-5.773406858679975412e-02
-7.377658379076913742e-02
-7.334859836640676700e-02
-6.710866916161178919e-02
-6.462952926477824600e-02
-6.304987795567036646e-02
-5.471586142346361592e-02
-2.964614193870476061e-02
8.677650533477562766e-04
1.646309497789948464e-02
1.079384378865123548e-02
-4.044832323687326536e-02
-1.087714840492933904e-01
6.343789417928348551e-02
1.571535467775664607e-01
1.140154947862574292e-01
1.056066487340081295e-01
1.135945585231816768e-01
1.230873761015702228e-01
1.269314623107698492e-01
1.305785098913798403e-01
1.320094661913083223e-01
1.117045886845864228e-01
6.314945901872284773e-02
4.018634953279226485e-03
-2.604495455854635363e-02
-1.159176384541373353e-02
2.552436966111158723e-02
6.584708096935014410e-02
9.358508336802376371e-02
1.154609912490876106e-01
1.351035341306652815e-01
1.453261375462548133e-01
1.749007952770534058e-01
1.689455287046383314e-01
1.382587358606066907e-01
1.135422408054410637e-01
8.363045556706376338e-02
1.197682285624203508e-01
1.521931615039199270e-01
1.662504079971355297e-01
1.644733082187079531e-01
1.391034766839534531e-01
7.831172872816971609e-02
2.711980767398899320e-03
-5.259961492456357440e-02
-8.075684075821759622e-02
-8.759228144632498492e-02
-8.390577795137624251e-02
-7.047632770406085656e-02
-5.746235102494477720e-02
-4.802729145894706064e-02
-3.488922240168951250e-02
-6.484255882202850235e-03
2.592467853134159533e-02
4.291004785584460329e-02
4.090333590686941190e-02
1.888010396964863447e-02
2.712741828885052026e-02
1.281250807127475300e-01
1.000150525590036976e-01
9.042417858725608493e-02
1.058846748357412243e-01
1.234089760065277680e-01
1.350494539530077420e-01
1.485482759860942414e-01
1.558029076333353746e-01
1.443796984015115470e-01
9.738463021118461127e-02
3.817176130010594554e-02
-1.664230592114442076e-02
-3.667601742159501410e-02
-3.397055920506973636e-02
-2.766960963195407713e-02
-2.569600524264800331e-02
-1.017969523660039628e-02
1.966931634317622274e-02
5.349953653411234494e-02
1.899879434861973249e-01
3.068773580014702018e-01
2.307448240337780510e-01
1.568933293810857721e-01
1.155637080109791354e-01
1.170255987183102947e-01
1.493703161904890997e-01
1.619716666634830049e-01
1.585225218189734442e-01
1.291667887895773803e-01
5.505777985428674665e-02
-2.851490747606886395e-02
-7.861197638822829681e-02
-9.425135683515391272e-02
-8.609221199725525242e-02
-6.795992696100155994e-02
-4.514521225430260382e-02
-1.877962884145888481e-02
3.795929037940449363e-03
2.456685597426041742e-02
5.080370572024229398e-02
7.299935281155986444e-02
8.095658931836605121e-02
7.646767437821117008e-02
6.408874408406128875e-02
1.051234792093159315e-01
8.085606876349439587e-02
6.763342835077561233e-02
7.915257776803764911e-02
1.088938710073349830e-01
1.348222056813619951e-01
1.563419048169478187e-01
1.686934892410420217e-01
1.626805933309905250e-01
1.213907330406045204e-01
5.458871991053915879e-02
-2.370929055138016467e-02
-7.998631046675699907e-02
-1.136650113507288590e-01
-1.342226742857216271e-01
-1.417374012919609405e-01
-1.208697662779875670e-01
-7.858535711435014892e-02
-2.858974682233660775e-02
1.739085764223107233e-01
3.712103134597046772e-01
3.246431173358797495e-01
2.260440550019569561e-01
1.136864464424004739e-01
9.875192778768676627e-02
1.275492843063096848e-01
1.398931449218853984e-01
1.376262538246034173e-01
1.099502186234669887e-01
2.773571889796010506e-02
-5.050696211301602262e-02
-1.025319614206164492e-01
-9.957233878761781454e-02
-7.260636281360291489e-02
-4.083235473684621031e-02
-1.648401802184297146e-02
1.196458011090659017e-02
4.181214698548811615e-02
6.819528441229652516e-02
9.200849094253515936e-02
1.050644864536400547e-01
1.058142088961573912e-01
9.966789534301305487e-02
8.887096636516297887e-02
8.379065103715736818e-02
6.224706002253323212e-02
4.688074504057124225e-02
5.345729881966668207e-02
8.705020938358559723e-02
1.217507106804654321e-01
1.488835989129685400e-01
1.662380597491725787e-01
1.673123671939387991e-01
1.336582769973498064e-01
6.384093197609165549e-02
-3.139029007223134021e-02
-1.172830953719025682e-01
-1.800631691746706620e-01
-2.125199917470132205e-01
-2.140424719299595380e-01
-1.845943403464062882e-01
-1.362348956646197151e-01
-8.243041783882144868e-02
2.576735426383542915e-01
3.784234281529268440e-01
3.693713293987297974e-01
2.898828625238889511e-01
8.583157536224708672e-02
8.451414351369682110e-02
1.057104361661254377e-01
1.161704776681455470e-01
1.161409853440946854e-01
9.612420068880296598e-02
4.081131866678945619e-02
-5.315827812332266089e-02
-9.977747504839724890e-02
-9.594871158206141892e-02
-5.980490004120679604e-02
-2.882213295673541689e-02
-1.778006032987116888e-02
4.172815396029819039e-04
3.093654083875180955e-02
6.299031106086018517e-02
9.078382936798183589e-02
1.049836715737417631e-01
1.069634447652270393e-01
1.035886232112679384e-01
9.738495226474994104e-02
3.669660839803434715e-02
2.044511118133909150e-02
2.597664897418655930e-02
6.032291780323320585e-02
1.005979989747889242e-01
1.321841566541538393e-01
1.563678729393630229e-01
1.692938436788921919e-01
1.454367710457343810e-01
7.602794122351733130e-02
-2.580980680964356511e-02
-1.312221802595862352e-01
-2.132981019641828069e-01
-2.481418915271308145e-01
-2.376544176213110926e-01
-2.016890774069405035e-01
-1.547191394070833170e-01
-8.214448237426383304e-02
3.033706126086853083e-01
3.689477343683695842e-01
3.607187612036302782e-01
2.800600323838611239e-01
7.257120020407659133e-02
8.018564459471566597e-02
8.920077071445098316e-02
9.393719246366519227e-02
9.511110451047220804e-02
8.624499347705694152e-02
5.440377839734687054e-02
-1.563740137308449948e-02
-6.147725056026670520e-02
-6.898835304000709712e-02
-4.496917111311531101e-02
-3.221020668829861072e-02
-4.245231731307417405e-02
-3.922809017800682474e-02
-1.187387611890580036e-02
2.654846145030110086e-02
6.346526578653494122e-02
8.507650203574081138e-02
9.254666471877404099e-02
9.387342196006971673e-02
9.172916182874363278e-02
1.125301207923079874e-02
-2.384201816347978654e-03
-2.740018937543085148e-03
2.751411744143826207e-02
6.941063682713320693e-02
1.086277861410534784e-01
1.432223616848388725e-01
1.754487145323045394e-01
1.733122621120364859e-01
1.102101108729114237e-01
4.001979985886526189e-03
-1.165173255943996455e-01
-2.074843966461193678e-01
-2.406652528564820481e-01
-2.187480192255991940e-01
-1.798259638300901131e-01
-1.394432128880553345e-01
9.231965450973492193e-02
3.218964217076373813e-01
3.543084831880592978e-01
3.367538433304974599e-01
2.534314001058596832e-01
6.095450287708249065e-02
4.787679643838997634e-02
6.945253076770634137e-02
6.663567481777704637e-02
6.800183703722635642e-02
7.089032144742098140e-02
6.110152584683975485e-02
2.290531298458193393e-02
-1.717466974403205476e-02
-4.173866972166239558e-02
-4.687044617245864075e-02
-5.961571272445363029e-02
-8.474109830258545750e-02
-9.087930461163870599e-02
-3.227741084053964427e-02
-9.748752359324132366e-03
1.889108277792886370e-02
4.054363279385941876e-02
5.260323201812255184e-02
6.097893381024134529e-02
-9.052666318537801182e-02
-9.615527886557093118e-02
-9.158944574104511960e-02
-5.334797094053113364e-02
6.066338077656174138e-03
5.448285454476698569e-02
8.501103889520922330e-02
1.233504267736525578e-01
1.891974701813672333e-01
1.798467496476240934e-01
1.246699142562464752e-01
-4.674752988658020109e-02
-1.531487419535491334e-01
-1.861072169336000226e-01
-1.255369942268233785e-01
-6.419193242864160154e-02
1.345368031697906641e-01
2.301624740972630090e-01
3.352299962537999556e-01
3.161837613854764362e-01
2.134368118256342595e-01
1.209939496062380770e-01
1.310642834596059160e-02
1.280129930485278053e-02
8.166809094187373746e-03
6.287914158051403912e-03
1.073815589434970463e-02
1.965938967767639350e-02
4.365994180170978956e-02
4.016380230332565471e-02
1.677176170350996171e-02
-1.855420139699559198e-03
-3.863663392686694092e-02
-7.120848740721161252e-02
-9.094787792307865160e-02
-9.356532819742428841e-02
-8.266093483179481893e-02
-5.825010665653287262e-02
-2.354074294921715271e-02
5.577929711227624238e-03
2.363147677127380025e-02
3.541784055710033019e-02
-1.301184470897770451e-01
-1.212124281795594061e-01
-1.087748933279070046e-01
-7.801706972218425129e-02
-1.777855119000022396e-02
1.692179023929724080e-02
4.233851119707768978e-02
1.089751412391481017e-01
1.856039286282481771e-01
1.956067889237632917e-01
1.670209240670293416e-01
7.292617452207082740e-02
3.714780917073699784e-02
3.213520034325766106e-02
5.960976404038399734e-02
1.441777657918515976e-01
2.330020617206141065e-01
3.497155788576758462e-01
3.633238355739688008e-01
3.148240132955398840e-01
1.954725708500438530e-01
9.443018821856623279e-02
-1.760968199227447295e-02
-6.127129273400222856e-03
-5.344173804112243610e-03
-4.139910713599613545e-03
5.853199691735876814e-04
1.018039327079636562e-02
2.779192834698455267e-02
2.420170612728823195e-02
-7.169069824943344674e-03
-6.518010247361312459e-02
-1.318534998111879630e-01
-1.601867666891221842e-01
-1.499397416110498371e-01
-1.281534681971603917e-01
-1.034761749274169806e-01
-7.562731716899924461e-02
-4.358289117356252407e-02
-1.756606813729239686e-02
-2.509222630986790784e-03
-1.398671610102404927e-01
-1.222608617687411803e-01
-1.010619930043316073e-01
-7.522371556497089995e-02
-2.841756046367581445e-02
-1.426667193876180080e-02
-4.266709172582764525e-03
4.146989226892544567e-02
8.709037968444896527e-02
1.207485507920382367e-01
1.067475088027418362e-01
6.657188888216604428e-02
5.393210713442667115e-02
1.122461237809805334e-01
1.785882970383664281e-01
2.308026539553181267e-01
3.501192293408115219e-01
3.875286227678427786e-01
3.853176467248185522e-01
3.314485947227774898e-01
2.053735382453670266e-01
6.344642060275171302e-02
-2.147871265643079911e-02
-2.233982601955322028e-02
-2.648612077074321072e-02
-2.385225351696955085e-02
-2.279157323783256167e-02
-1.750524250456885617e-02
-1.419001590609728081e-02
-2.533539706590461765e-02
-6.396512072949062100e-02
-1.417884609399433227e-01
-2.355839536129499534e-01
-2.435944415830152976e-01
-1.925567895884792435e-01
-1.460623822139097416e-01
-1.082521626319949415e-01
-7.751841014155322340e-02
-5.272174092191558858e-02
-1.024182006302698789e-01
-7.662094191133494991e-02
-4.090217750358354082e-02
-3.046130950480911703e-02
-2.586790740357655313e-02
-2.410352570152810014e-02
1.310935939259980608e-03
1.178288978536196942e-02
6.206373819562498173e-02
4.767386670128076487e-02
5.537229599757424042e-02
1.677241304993339621e-01
2.768034574303585571e-01
3.346407870701858522e-01
3.814211401919718747e-01
4.087357792957571068e-01
4.036440938495425290e-01
3.580503640725663517e-01
2.395322152101060920e-01
1.225570096466706838e-01
1.485658425787287837e-02
-1.101046366341899840e-02
-3.720010719140375011e-02
-4.743680430743550669e-02
-5.765281043937939970e-02
-7.481014674464564473e-02
-9.091090083585451342e-02
-1.066241844058119503e-01
-1.385776071045709823e-01
-2.232281531094109095e-01
-3.323819595242591407e-01
-3.077186019760765889e-01
-2.181953117574028100e-01
-1.565575445034219082e-01
-1.132393976128029667e-01
-8.347877988205781863e-02
-6.744216157900467801e-02
5.147061908770896727e-02
-3.464994628208239308e-02
-2.730694608011695335e-02
-2.618622301444715680e-02
-1.602820743806626300e-02
-2.472550598396951529e-02
-1.872380632469627937e-02
-1.650693311337144559e-02
3.753111211209708004e-02
1.352635321491196252e-01
2.473308047822506128e-01
3.056180156431227424e-01
3.535609990439115835e-01
3.910044981825684940e-01
4.129044964757777048e-01
4.125193395368120797e-01
3.830663162453356030e-01
3.285638334246784864e-01
2.240953908650117343e-01
1.211076069390830540e-01
1.820490485935020650e-02
-2.024530646854787869e-02
-7.143831850277018725e-02
-1.091225873182318507e-01
-1.654244019955573852e-01
-2.021361336716945289e-01
-2.249574535587380297e-01
-2.529647255217908342e-01
-3.204066569811720999e-01
-4.151730817284833286e-01
-3.543087008992136799e-01
-2.309991153664105179e-01
-1.602472790702905714e-01
-1.187278532864074199e-01
-9.668170224223451847e-02
4.563233527312778731e-02
3.327470021579298498e-02
5.807568479232719932e-02
7.636182415519936206e-02
7.029518488665048581e-02
1.248242002526646216e-01
2.139850674850795886e-01
2.680991033241219568e-01
3.137222684285367325e-01
3.482832919709448749e-01
3.747389982081252291e-01
3.937018300174307539e-01
4.032306339966730824e-01
3.948926645752284248e-01
3.686451535674002411e-01
3.274305428876176927e-01
2.403586156006143337e-01
1.690872212277339248e-01
2.498426903949330091e-02
-8.328055712397097743e-02
-1.863501230132973696e-01
-2.750891974357464465e-01
-3.589575326767474039e-01
-3.916305185771932207e-01
-4.048136218135391928e-01
-4.322513515776911230e-01
-4.750178136948774443e-01
-4.105620652430340134e-01
-2.428956214134875280e-01
-1.557638525769337035e-01
-1.173707083183020833e-01
2.473382557733067311e-01
2.775498324754892554e-01
3.003167043421215987e-01
3.526955394110698472e-01
3.748998893984736847e-01
3.865192823673732070e-01
3.826055080323104707e-01
3.636947814047882810e-01
3.270756726853715213e-01
2.304676643040097783e-01
1.019072042662897276e-01
-1.134936559050311600e-01
-2.542861188560658903e-01
-3.953215063183683209e-01
-5.005268506614866109e-01
-5.201540774683025559e-01
-5.118327604369388162e-01
-5.286056046312687107e-01
-5.382702750191346031e-01
-4.774244085080128208e-01
-2.669384839528159969e-01
3.451893935402794988e-01
3.701824336397199211e-01
3.770164639431473064e-01
3.659078622799321612e-01
3.351632997598840147e-01
2.746560390155898257e-01
8.313679237800108979e-02
-1.306809503781518333e-01
-2.978889816244760791e-01
-4.115172931989540817e-01
-5.084627281422163803e-01
-5.259181624931889010e-01
-5.157142462113591952e-01
-5.223268248056285312e-01
-5.401408428144620633e-01
-5.060672172080181719e-01
3.162556544365591749e-01
3.472568594796460184e-01
3.521063462592619597e-01
3.341926827321771709e-01
2.529596798296317450e-01
9.852825015664888608e-02
-1.533065013783901920e-02
-1.354260758088135785e-01
-2.539000651035005496e-01
-3.753733548711281620e-01
-4.666335673851612631e-01
-4.911385927594744127e-01
-4.914941257842684319e-01
-5.033098530666505477e-01
-5.124232569837428031e-01
-4.925011697735659499e-01
2.152641758705294561e-01
2.464695939182526552e-01
2.526700079634149332e-01
1.473510521395567652e-01
1.037166454399289645e-01
5.744214177923425563e-02
-1.438079997517741591e-02
-1.015311112890364131e-01
-2.039506318672263396e-01
-3.166531238973019358e-01
-4.156419014551384628e-01
-4.551366062227411580e-01
-4.628359166699494431e-01
-4.719221389357358132e-01
-4.661767299328893888e-01
9.405095395547732884e-02
-1.769110796121744697e-02
3.706595633075828768e-03
2.177213342697582529e-02
1.957363223985588568e-02
-2.209844927815757948e-02
-8.344541183826206798e-02
-1.555352411633699472e-01
-2.389289969944686787e-01
-3.284219933288834992e-01
-4.019875291556811447e-01
-4.207327388857074468e-01
-4.026464745432827841e-01
-3.729869569222667991e-01
-3.269344171367787877e-01
-1.130858109947453227e-01
-5.912680742960458452e-02
-1.980431965653425136e-02
-1.902030288677129463e-02
-3.737174714703244555e-02
-7.425060249946124902e-02
-1.232516189894999198e-01
-1.792916380552292965e-01
-2.436831274699985395e-01
-3.125330212443963029e-01
-3.688003017524477123e-01
-3.804729812185112525e-01
-3.616099229206429788e-01
-3.329855979616067607e-01
-1.143326867528118157e-01
-7.545043825369245061e-02
-6.210242804380435716e-02
-6.968535423880259372e-02
-9.173844873855246940e-02
-1.243898179808294036e-01
-1.620129710769037390e-01
-2.035305442419704791e-01
-2.506486971768251415e-01
-3.009858548046484561e-01
-3.442864667920835231e-01
-3.557950960193432821e-01
-1.597909764511107333e-01
-1.249548327451446839e-01
-1.001263090293954133e-01
-9.989165424256825354e-02
-1.183173282519162511e-01
-1.467181132799758037e-01
-1.776637573038548634e-01
-2.061405061533641281e-01
-2.353739506880591081e-01
-2.683142168504542568e-01
-3.044340818937701920e-01
-3.393763091823912004e-01
-3.538908683892017515e-01
-1.594515852298911129e-01
-1.322563669812936993e-01
-1.215759678643753977e-01
-1.357207655704955607e-01
-1.669521083451579180e-01
-2.048468336102979848e-01
-2.382695947182947860e-01
-2.608997105095565150e-01
-2.799902098527253247e-01
-3.011254615305378746e-01
-3.264676450823448262e-01
-3.567282587298788998e-01
-1.598427809083909357e-01
-1.405906008221513570e-01
-1.440248658994717212e-01
-1.731091564683676365e-01
-2.185275267859644599e-01
-2.690720488645564346e-01
-3.101437338610597561e-01
-3.309212639172469661e-01
-3.414532840190797613e-01
-1.638037363863909246e-01
-1.682922829618462568e-01
-2.092517823004183264e-01
-2.658689252665396019e-01
-3.265877156201582032e-01
-3.754325767962210514e-01
-2.357524883898863000e-01
2.621267314064206211e-01
1.662579007630840544e-01
1.052910469423448403e-01
5.438767416118036602e-01
4.930874761181803234e-01
4.299450056505542128e-01
3.530981114758284800e-01
2.526630695482650624e-01
1.433746629423666985e-01
9.529088733466166417e-02
8.040240861625186364e-02
8.691238510451690380e-02
1.112680033425040710e-01
1.444432941948249338e-01
1.772682292769298396e-01
2.055203436616367119e-01
2.205604877962886179e-01
2.111114984319897581e-01
1.800872226606013704e-01
6.184820637769845586e-01
5.943038135373575059e-01
5.554716070307331721e-01
5.027827898424592767e-01
4.364404433038183151e-01
3.538975819195727679e-01
2.392482002248028650e-01
1.316724764498898026e-01
9.318112164441327838e-02
8.385785697982472975e-02
9.438102006915674580e-02
1.222851200301910551e-01
1.547138381806276441e-01
1.759234693028329799e-01
1.885498744314080821e-01
1.910744686552656724e-01
1.771661247380757753e-01
1.507718285760156485e-01
1.266071573640526748e-01
1.095488227326691100e-01
8.726574398608274996e-02
6.156917798024436062e-01
6.110080218982187894e-01
6.010225797238112344e-01
5.806641990866175940e-01
5.447271113996234870e-01
4.947315110036345498e-01
4.301543195863481439e-01
3.451821565154478688e-01
2.183598366822348813e-01
1.334190155885026652e-01
1.043048980632951400e-01
9.934310777854093999e-02
1.120868375811490125e-01
1.389960193590230320e-01
1.671795493353002149e-01
1.855642758179532059e-01
1.928294695412892112e-01
1.843330239844750973e-01
1.589191499768586036e-01
1.388866962418505158e-01
1.116102872080124847e-01
8.817729396545938292e-02
6.757714369134790178e-02
4.630120231195610642e-02
1.471723706012250353e-02
1.086766405467650548e-02
5.627115954194367164e-01
5.733430163146737701e-01
5.876900920952455865e-01
6.006023559053728089e-01
6.056058203221631464e-01
6.055391579220431586e-01
6.039666291620187089e-01
6.017699160774028222e-01
5.951474972848096456e-01
5.822470243101685039e-01
5.721497834362945234e-01
5.648687483701998469e-01
5.555112715130120504e-01
5.376327996789319608e-01
5.053666074876611569e-01
4.604198358463783003e-01
4.003939762887337994e-01
3.113647799627730639e-01
1.970141333851664345e-01
1.479205649624991958e-01
1.268680589583475460e-01
1.242114537937899915e-01
1.354894585620128600e-01
1.562819543440974734e-01
1.747673426642289973e-01
1.829556335179577109e-01
1.808383489055756244e-01
1.671739361750641806e-01
1.405407375621193500e-01
1.080580690637524682e-01
7.989937987334280733e-02
5.692762703836389687e-02
3.637222835198878484e-02
1.549602861049387791e-02
-1.095360331277618789e-02
1.780344859880410302e-02
9.586455299605636804e-02
2.464852590099415319e-01
3.021467827448773291e-01
5.453686240892847703e-01
5.475171806270072716e-01
5.584057787811521623e-01
5.748821933416538021e-01
5.911303875741231728e-01
5.985440083901333308e-01
5.982583904681157971e-01
5.933926679614160982e-01
5.841614460366868489e-01
5.654011653484646294e-01
5.370732330199585736e-01
5.141948764150463536e-01
4.986237647287005692e-01
4.849327697410514837e-01
4.653437379075445746e-01
4.331659191249178642e-01
3.892277623863264480e-01
3.227805057156586943e-01
2.327437113748452857e-01
1.897167382172432470e-01
1.660487866778194432e-01
1.538581910940737818e-01
1.524548032646166340e-01
1.586804047151758323e-01
1.677356726583295876e-01
1.706700828838025319e-01
1.644903194678770941e-01
1.506582418943447910e-01
1.286156734949982783e-01
9.741561808985971238e-02
6.351038386989403539e-02
3.506964359499999823e-02
1.173281936800136573e-02
-9.057122893099452815e-03
-2.657475353765219664e-02
-2.572475992082305998e-02
4.960068207494756909e-02
1.202834040426481038e-01
2.713396857621830360e-01
3.183442871816334896e-01
5.552866655131638574e-01
5.439884681792670484e-01
5.435259434344095197e-01
5.524957661682394772e-01
5.678404361442869197e-01
5.837260277024967081e-01
5.906231003609715424e-01
5.887153956646583586e-01
5.807383463721090822e-01
5.658064488282908977e-01
5.362722906659681543e-01
4.921242662911838872e-01
4.538239478340935773e-01
4.257683793520335436e-01
4.022904748089636828e-01
3.730517901031826788e-01
3.259877173808768402e-01
2.478570429371173278e-01
2.003678337026871259e-01
1.843462080591204144e-01
1.799060082112360903e-01
1.769200410239351595e-01
1.754763186260601127e-01
1.770120922798794627e-01
1.786317747116376586e-01
1.753774345715712613e-01
1.619037406847197436e-01
1.412893099434876232e-01
1.170480790438689911e-01
8.944566581712044828e-02
5.749311392404010679e-02
2.438729029402816190e-02
-4.863602676602187327e-03
-2.981974012679682040e-02
-4.992155657194793233e-02
-5.856679694691661886e-02
-3.269152391132887359e-02
7.587221425974341460e-02
1.457538706784556881e-01
2.815075085087990203e-01
3.207497974867576929e-01
3.358430043045438351e-01
3.386388164563030601e-01
5.861926360350102616e-01
5.669990021271157365e-01
5.531932764207195818e-01
5.495745889232354076e-01
5.550693587444920363e-01
5.667518041605119627e-01
5.788348922069731506e-01
5.818444611352820983e-01
5.763545870848679753e-01
5.650642007554352864e-01
5.458782506499404441e-01
5.080572789820643198e-01
4.501574010059872788e-01
3.966022200605044401e-01
3.534729622753438605e-01
3.129979928520885690e-01
2.491064198070164493e-01
1.550560088622195132e-01
1.357283277543873679e-01
1.354309689816613482e-01
1.464145440154783206e-01
1.649688274071470229e-01
1.789071640162098187e-01
1.875227866741708826e-01
1.936400612436882385e-01
1.944334084214749958e-01
1.843386248880006240e-01
1.602116897819498564e-01
1.303909260942303638e-01
1.003673259514931138e-01
7.131300104374266313e-02
1.364496860826087676e-01
1.165185355920642929e-01
8.520506885134282449e-02
4.728057156198487571e-02
1.006633481912603059e-02
-1.347648008494883691e-02
-3.721290552342255628e-03
1.976646509549864761e-01
2.610652296804636396e-01
3.119370020944717270e-01
3.381486046120787958e-01
3.474459993193489971e-01
3.469195582750770335e-01
3.462781474917679958e-01
5.843049547906739027e-01
5.674316247076605091e-01
5.551935304424924222e-01
5.533708932080834142e-01
5.605855460924654698e-01
5.728575820874312052e-01
5.830768097344821710e-01
5.813312311681917421e-01
5.698159070753049393e-01
5.523987633495398564e-01
5.274652512961115480e-01
4.839027410983718358e-01
4.183694476467944012e-01
3.513967460831528555e-01
2.865755499839618969e-01
2.039332474552059682e-01
9.263618011081752035e-02
6.474765893954478879e-02
5.846123650006522510e-02
7.552899965476217448e-02
1.112327989179727195e-01
1.584552078081065962e-01
1.980714490919593118e-01
2.257987140701438744e-01
2.446508284034366876e-01
2.505876111921529481e-01
2.366653150551930040e-01
2.052856293168520974e-01
1.746432185637255552e-01
1.517753019417935056e-01
1.378248017890432164e-01
1.294795058220535033e-01
1.116373723148497005e-01
7.947982162806392636e-02
4.303308266156150724e-02
1.433825381860633422e-02
-1.954752306124639752e-02
7.586293193826360026e-02
2.049950231529549804e-01
2.507379602430872545e-01
2.962912576469517445e-01
3.169317370930197497e-01
3.217443085797054292e-01
3.184932864693739707e-01
3.183114024429421485e-01
6.003197661350635483e-01
5.828125901041549817e-01
5.674776084131194498e-01
5.620075271273005102e-01
5.652262115664477005e-01
5.727476917540663681e-01
5.769481317093567707e-01
5.683733985781580511e-01
5.504039216935516787e-01
5.266903888481633267e-01
4.947830130358004674e-01
4.426825883657662386e-01
3.679006208054454441e-01
2.875093932636933469e-01
1.790597630957583009e-01
1.761013840966943467e-02
-4.731795883466455993e-02
-4.995026078283829052e-02
-3.342762751107662689e-02
9.037131888150791090e-03
6.835003367881628544e-02
1.355602770011131997e-01
1.861951984887079414e-01
2.163805072781056771e-01
2.322770203470175543e-01
2.324014571683518104e-01
2.126190756207884391e-01
1.803984634123539099e-01
1.544221129184115138e-01
1.371902634087390216e-01
1.274112221645105902e-01
1.208753116425797108e-01
1.008109419399722678e-01
6.615771842066538178e-02
3.243422685883257106e-02
1.275338430571083467e-02
-2.529912176214250963e-02
6.731845401676427032e-02
1.524976190206704940e-01
1.789867967351099487e-01
2.503302582924711861e-01
2.725234627782709973e-01
2.728999546337799176e-01
2.665725061255317385e-01
2.694046071899691697e-01
2.851708233386148206e-01
6.301085629224083551e-01
6.139454808907831573e-01
5.952112529532218588e-01
5.761401263609347012e-01
5.662874589476506459e-01
5.649745331309505847e-01
5.676169545507903091e-01
5.660797724721604585e-01
5.509590178698067220e-01
5.258856347856746272e-01
4.937058187008457333e-01
4.512848675124775388e-01
3.875100367231575915e-01
3.008011677698311792e-01
1.700032353772719385e-01
-1.102902195094225719e-02
-1.219309699058588881e-01
-1.392820153503607494e-01
-1.231526697996207370e-01
-7.545223875120223023e-02
-1.503902552269711923e-02
5.047009319855685905e-02
1.185543423163753635e-01
1.681458205544953122e-01
1.932794486377729659e-01
2.013835228970072277e-01
1.944439284494919873e-01
1.721449875974222499e-01
1.463419985510924226e-01
1.312935823397299584e-01
1.225054437028891691e-01
1.153737515475728448e-01
1.046685810895518765e-01
7.648022652323523130e-02
3.637205856513765767e-02
4.954034927697492131e-04
-1.943951686646196511e-02
-6.366907777679743641e-02
-4.571245200118366492e-02
3.369901606803890615e-02
4.586550184444560668e-02
5.284136391893455575e-02
3.160607536395045741e-02
4.176126746600699463e-02
5.595020750560912581e-02
5.132304612439904379e-02
1.710853829357373568e-01
2.541325444648697696e-01
2.932691150832193450e-01
6.372189729050867779e-01
6.209458092818448405e-01
5.995290084678394082e-01
5.754576812473627401e-01
5.603782793795080153e-01
5.546173205217018731e-01
5.536620154626844537e-01
5.486471314474140604e-01
5.289661035597974514e-01
4.975319271162074730e-01
4.564611402459411438e-01
4.019947324175649483e-01
3.229169728845487919e-01
1.757757792849080625e-01
-2.213937993236397145e-02
-1.281756551170301905e-01
-1.486924588173754724e-01
-1.363718005436491965e-01
-9.735268572032103329e-02
-4.719676141577987261e-02
4.455031343173464393e-03
5.573017060725187627e-02
1.083272646183679744e-01
1.464690606305094345e-01
1.628874793387495579e-01
1.645573909102102661e-01
1.534332326157544224e-01
1.310953354676483162e-01
1.121961302239767311e-01
1.059023208256567594e-01
1.022477401957091470e-01
9.426459439587624167e-02
7.741502704644895316e-02
4.414438901622259881e-02
7.095331723057283178e-04
-4.179163997476103426e-02
-6.901722697185329325e-02
-6.869424541972225795e-02
-9.857805619383065709e-02
-7.305896316859070150e-02
-6.110354267877650403e-02
-5.821833250527672782e-02
-9.312796989400204395e-02
-1.226965107607265737e-01
-1.481563211785219825e-01
-1.346144307465714229e-01
-4.373937516770170369e-02
3.482068081354838807e-02
2.305370007102394148e-01
6.404142936419574550e-01
6.226256338656996903e-01
5.966590491032051080e-01
5.655935773095555064e-01
5.441939665349828648e-01
5.345151624629264075e-01
5.319569585721809490e-01
5.260648309970441527e-01
5.043157045211476008e-01
4.693909486716117963e-01
4.228007316577305774e-01
3.586413397446036044e-01
2.572749357102174783e-01
9.953198476706677511e-04
-1.158059470231302540e-01
-1.345972850456225167e-01
-1.231599222913078717e-01
-9.581097495578284884e-02
-5.990974135544614027e-02
-2.277531352330426986e-02
1.311216736988355530e-02
4.804417343991862488e-02
8.492756318912572655e-02
1.138204672533775358e-01
1.279866976742232154e-01
1.326202114970057855e-01
1.258759747094052861e-01
1.055000055750978244e-01
8.714744231947711695e-02
8.041976853572840866e-02
7.566925089615660072e-02
6.614701869802575018e-02
4.891110268533992167e-02
1.956208736590980476e-02
-1.966807687878690744e-02
-5.959079712479304486e-02
-8.794992097431772460e-02
-9.130097713819422534e-02
-7.724820478734821527e-02
-6.845879877126459512e-02
-7.094144312518660400e-02
-8.607336768251065695e-02
-1.148646910339266858e-01
-1.480010400513566693e-01
-1.751306854230715582e-01
-1.947405917612987369e-01
-1.911605587975501452e-01
-9.682955979718979589e-02
3.918877078855937529e-02
6.197971959820829380e-01
5.875140207651103896e-01
5.473149065885329900e-01
5.181856978833183636e-01
5.050982803361154794e-01
5.024883510692085276e-01
4.968429070802377057e-01
4.746733725865043829e-01
4.398244735675829742e-01
3.923629197359217446e-01
3.221835414250001639e-01
1.504374743337126286e-01
-6.900367601210072310e-02
-1.459622908438165112e-01
-1.332215750350926875e-01
-1.045201652868806702e-01
-7.124860590292331208e-02
-4.053214201351616752e-02
-1.474186760041834056e-02
7.394201506255241273e-03
2.702615970739884882e-02
4.902848114457226264e-02
7.155299887616625720e-02
8.841431354849098312e-02
9.938649975549909699e-02
9.955748198408767569e-02
8.336854376793487176e-02
6.433282666264718286e-02
5.460934448267937280e-02
4.910676894526893460e-02
4.382119097710989591e-02
3.519363509585524130e-02
1.695494247570874732e-02
-8.501467877419495098e-03
-3.724474518418884050e-02
-6.198237342972871822e-02
-6.888549367053728445e-02
-5.980694034135020792e-02
-5.326170198125971394e-02
-5.871817002120356677e-02
-8.073406705226587876e-02
-1.196552802368884283e-01
-1.591800156879036032e-01
-1.878463950612180022e-01
-2.097439469397931466e-01
-2.211766849365900955e-01
-1.445991255586751845e-01
-8.335354854702743677e-02
2.258275148421478029e-01
6.023167292341674584e-01
5.629325420812294478e-01
5.140874606687273474e-01
4.785943539426829041e-01
4.586652887853433502e-01
4.538736041830066514e-01
4.475893116259841431e-01
4.256888927117689625e-01
3.920225369347733468e-01
3.461447981749806724e-01
2.773609504139064041e-01
1.125136939538165792e-01
-1.744042454314171098e-01
-1.761247328423854730e-01
-1.517512617259803576e-01
-1.243380613244306904e-01
-1.012554119792722918e-01
-8.790082915590918811e-02
-8.096237066564382356e-02
-7.091532108542916713e-02
-4.975537867092319488e-02
-1.160993551490862967e-02
2.617528963894306254e-02
4.188045703058589087e-02
4.414901572276238445e-02
4.762993233619221278e-02
4.867173095509426395e-02
4.287786980489113192e-02
3.801634970936854097e-02
3.280140040969623666e-02
2.972672470773842640e-02
2.874184546437007562e-02
2.137374592221074829e-02
4.984796711660357919e-03
-1.716970248316075295e-02
-3.612072773438585599e-02
-4.108180439350363200e-02
-3.730680999162268308e-02
-4.272767850413062424e-02
-6.450469577199983984e-02
-1.073367006653032640e-01
-1.746603223175027808e-01
-2.398830638554958206e-01
-2.805952897723733019e-01
-3.050211857174557895e-01
-3.129889538298441520e-01
-2.614310055946068023e-01
-9.244948477079231730e-02
-1.677836092066832714e-03
2.058864711251633117e-01
4.510923310997526636e-01
4.157782956848822820e-01
3.990443979577529832e-01
3.753361284379257978e-01
3.420845468058005823e-01
2.857932435926152648e-01
1.269974032431125111e-01
-1.875572012163546909e-01
-2.106063742989232879e-01
-1.903616050560695272e-01
-1.498420522817481837e-01
-1.070314960352632683e-01
-8.468207725859612511e-02
-8.201206917179904021e-02
-8.104681360074039720e-02
-6.955169712442543783e-02
-3.972143110652696929e-02
-2.478650691720926842e-03
2.204098233910176466e-02
2.966112522815811392e-02
3.241470852608992897e-02
1.232629138721980794e-02
-6.199176370758616335e-03
1.556070224843600878e-03
1.787786341954491348e-02
3.836812002842661384e-02
5.777108467525069596e-02
6.363232288139152037e-02
5.784520274469452661e-02
4.813869903949001550e-02
4.027788320712193809e-02
3.840405498398364453e-02
3.524101343731231989e-02
1.782256198903502120e-02
-1.926445948763066268e-02
-8.213651918646740213e-02
-1.756265293367042790e-01
-2.638335046597736211e-01
-3.146045412551157217e-01
-3.408971089420850809e-01
-3.479996949319948407e-01
-3.123876271085191392e-01
-1.679893471252027204e-01
-9.218642307285995763e-02
9.397204661633648190e-03
3.385587592411125613e-01
3.156396200378945860e-01
2.729008441693533960e-01
1.166169960893360807e-01
-7.877096946581517434e-02
-2.445713028754031015e-01
-2.403260548371116134e-01
-1.827059744952674869e-01
-1.149910252265629040e-01
-7.965666673769773720e-02
-7.583119326677256744e-02
-7.936672738063114962e-02
-7.508857835604212938e-02
-5.379775511303146185e-02
-2.033422375674960245e-02
8.011413109495523974e-03
2.267988676474588447e-02
1.305789223982908517e-02
-3.411400215019046167e-02
-6.010781407617994676e-02
-3.515889635705639338e-02
4.222835251830552375e-03
4.522178864400054621e-02
7.875200658164693834e-02
9.125996702212196832e-02
9.142924291672036019e-02
8.838942944641228761e-02
8.530203055411790525e-02
8.348402511319023833e-02
7.563362887642059718e-02
5.162732960921825875e-02
5.681800855591528920e-03
-7.042927729030253048e-02
-1.827555092423757133e-01
-2.891406721347771769e-01
-3.495440840451307651e-01
-3.773377514814296729e-01
-3.779291760276994872e-01
-3.346936584631850509e-01
-2.542989417907781102e-01
-1.503035029360863251e-01
-7.769549295907939024e-02
-1.498350963599548967e-03
2.567682885218525168e-01
2.410877558974912072e-01
1.751337205797324770e-01
5.722264590999918965e-02
-4.913961690404642507e-02
-8.530892014856766847e-02
-9.168663681010390254e-02
-2.854277873593454376e-02
-5.177748649985055435e-02
-7.708090252373993312e-02
-7.097725088835696305e-02
-7.503997539865106536e-02
-7.301618096541656611e-02
-5.514127055074406064e-02
-2.440775257917971938e-02
2.579657323080202305e-03
1.446029231599597030e-02
1.642287018177723519e-03
-3.776517803574703375e-02
-6.382714500164411719e-02
-4.329210759987463936e-02
-1.812679806790642306e-03
4.517768757257192846e-02
8.012080887156823594e-02
9.036026300308248882e-02
9.159916852391686293e-02
9.275486096436144634e-02
9.441941782069279698e-02
9.410074701344728343e-02
8.372278391204626691e-02
5.665096390264826032e-02
7.985012933960661946e-03
-7.101629670665145222e-02
-1.869251807947741595e-01
-2.958739334068685722e-01
-3.532286820814484196e-01
-3.714916343254769382e-01
-3.591238490896022095e-01
-3.102937970173208493e-01
-2.383596475496164435e-01
-1.532742351586943996e-01
-1.081178664891245811e-01
-6.136596210872800883e-02
-5.683127348866995679e-03
-3.415930116178399201e-02
-4.283494225170922376e-02
-8.667187268491886518e-03
-1.444117044620553923e-02
-3.360886943620594591e-02
3.167181539417156244e-02
9.496982900239508973e-02
7.331305892999961937e-02
-7.634630974443765150e-02
-6.818548980973261620e-02
-7.029685100081550786e-02
-6.682111209726650236e-02
-4.945998436195764292e-02
-2.173176647394746072e-02
1.429020178419530916e-03
9.656429107588272720e-03
1.987960453837699613e-03
-1.615526391266709771e-02
-2.778850244209431913e-02
-1.583622250405836845e-02
1.213708493404123609e-02
6.899717982873153355e-02
9.645738567203744618e-02
8.756042326493966577e-02
6.142587872495584855e-02
6.936087193455404976e-02
7.971022039280380167e-02
8.298403465888636032e-02
7.105842431224748679e-02
4.375198060390744770e-02
-1.364488810675121289e-03
-7.181081410884559979e-02
-1.735188502668034705e-01
-2.680043596382040150e-01
-3.129346802113276427e-01
-3.186023638420021897e-01
-2.980964367919850533e-01
-2.533193030382717703e-01
-1.942004888518104599e-01
-1.420288404181171138e-01
-9.437370605626638209e-02
-6.457067498604610045e-02
-9.475680943035318105e-02
-1.080872953433329592e-01
-6.942726665231654937e-02
-1.265625721580932589e-02
5.741554507512852332e-03
2.470935790446521230e-02
6.431134783619074646e-02
1.793231600639553780e-01
1.764424462324313825e-01
1.315371554912150576e-01
-5.848464180653862449e-02
-5.766798985984562115e-02
-5.216515356859618979e-02
-3.659506061072737015e-02
-1.448109043515679456e-02
3.295960969694457232e-03
1.052756312277364735e-02
1.243735925256821660e-02
1.485846146298240925e-02
1.946030690139875091e-02
9.138031362275761058e-03
7.158952467248495821e-02
1.903619028945658653e-01
2.597932840619358030e-01
2.239069076213155152e-01
5.183884312468046984e-02
1.869037304566138410e-02
4.180771022804678771e-02
5.127800433339904651e-02
4.114085461073101191e-02
2.002880320456706595e-02
-1.197398098617427457e-02
-6.056542987688452728e-02
-1.308148920127292503e-01
-1.985159765075183158e-01
-2.326288494833096965e-01
-2.366417449962174291e-01
-2.210571416037440395e-01
-1.882400711217258604e-01
-1.433433740250051880e-01
-1.056787435028121863e-01
-7.508489176979933621e-02
-3.252033175359526906e-02
-1.265685264708798219e-01
-1.303922530996561857e-01
-7.898885034937699889e-02
7.496388981737801827e-03
6.412033281495499448e-02
7.257378052992638495e-02
9.109283344008521632e-02
1.623339404997848900e-01
3.309551245941707576e-01
2.202296717993383057e-01
1.709659806722027831e-01
9.319794692605429254e-02
7.423200982929872849e-02
6.441875046975421848e-02
4.507623626869252352e-03
9.135024594790108060e-03
1.671436998281341374e-02
2.987039784171350090e-02
4.883862284142764798e-02
4.777101407831544494e-02
6.299107872080446369e-02
1.931336503778799951e-01
2.588457152541791539e-01
2.380140425851564878e-01
1.911702013111228615e-01
3.422901212230717444e-02
-7.631205710283310573e-02
-2.151085557197704098e-02
-2.056623350624066718e-03
-3.409597532176807284e-03
-7.412253631921827957e-03
-1.495403772369009385e-02
-5.413513448951159934e-02
-6.649303982738190288e-02
-8.771120854323326277e-02
-1.090536300078106396e-01
-1.237160097951830878e-01
-1.288271629265280438e-01
-1.190251812260292863e-01
-9.639732893554202320e-02
-8.005078655900695062e-02
-9.075357898618299779e-02
-1.004408036422987371e-01
-1.675752961523361839e-01
-1.600464312419627444e-01
-1.079007446571386836e-01
-2.426215477321257141e-02
3.832627536845117922e-02
5.971195174479983908e-02
5.880288444634299005e-02
5.422605926273830340e-02
1.327190265354094290e-01
1.798411553400363627e-01
1.512521391980831409e-01
1.437243469607855373e-01
1.723803435370301618e-01
1.782949718868999944e-01
4.500770168738244675e-02
-1.506166512561248755e-02
-1.046258228464302161e-03
3.561137464861743179e-02
1.024655466696391681e-01
1.791192907611527108e-01
1.922826825825274810e-01
2.153175019077097629e-01
2.097833242955420285e-01
1.999675153408163319e-01
1.724433046035603601e-01
-3.090785765444490837e-02
-8.555211618322892952e-02
-3.075299746077792343e-02
-6.282993708962093631e-03
-1.346263970830725333e-02
-2.273092653725551984e-02
-2.580978687679276809e-02
-2.163356627036559440e-02
-1.913077847014384159e-02
-3.167379684878920965e-02
-5.385282629662919984e-02
-7.659126253209545820e-02
-9.216316260305561225e-02
-9.071368769731753823e-02
-7.637824933932779725e-02
-7.088394228513461570e-02
-9.586885463976670130e-02
-1.400842517390557540e-01
-1.468752339614105284e-01
-2.019131385532894341e-01
-1.827167508365489523e-01
-1.205019056379068032e-01
-2.539882295570784418e-02
5.070284357532069131e-02
8.855139349665691606e-02
1.107481481272827029e-01
1.292530946980035844e-01
1.548915768884526201e-01
1.640309818130534503e-01
1.476220395295277099e-01
1.552583898064651136e-01
2.386235974264838411e-01
2.626274183835640708e-01
2.560774415320583586e-01
2.509578937901312257e-01
2.600640527158033510e-01
2.516525793709039616e-01
2.614380253412904587e-01
2.211626309166137838e-01
1.995781392162371271e-01
1.807223322819638822e-01
1.968915344761885955e-01
1.862696436107121878e-01
-1.148018483237642218e-02
-9.066477744043639764e-02
-6.995460082733503948e-02
-2.666234742477044742e-02
-7.439092804409788359e-03
-9.258226528317894249e-03
-9.716085166393818168e-03
-4.946583780835802323e-03
4.786686312418789689e-03
9.037931144722058038e-03
-6.432283007467568675e-03
-3.411961446907726264e-02
-6.299410601187757641e-02
-8.283442885193834093e-02
-8.223569500132345278e-02
-7.045867973361877312e-02
-7.213794790160997505e-02
-1.146720529937538535e-01
-1.756296423361224102e-01
-1.859700368347511068e-01
-2.292925023251487504e-01
-2.010684444016598016e-01
-1.316125556604528513e-01
-2.929066420888156927e-02
5.680459854338192754e-02
1.080297466639564830e-01
1.453015503645626316e-01
1.764392055981089391e-01
1.974427519170551815e-01
1.912280952341837981e-01
1.816974448226001404e-01
1.608690165349922763e-01
2.015927016261214733e-01
2.647336569678029883e-01
3.445649004593032694e-01
3.655270794262988621e-01
3.824593476393348124e-01
3.954152041546066809e-01
3.882055103691011144e-01
3.425350482961628806e-01
1.455616555781639732e-01
1.043022124493058755e-01
1.066900051974259273e-01
1.292139120033475586e-01
9.900560356669401568e-03
-4.945062624841739529e-02
-3.741731473360515592e-02
-1.724511301587198717e-02
-7.239817916685091503e-03
-4.701964408374238388e-03
1.576888460798731234e-03
-1.785953222483502171e-03
1.905079095086422217e-02
1.651082121166111763e-02
-8.145019771855848204e-03
-4.229715182400751311e-02
-7.374437176601872368e-02
-9.196570219253448475e-02
-8.716754682285560163e-02
-7.511901615494807893e-02
-8.204800335821096913e-02
-1.397462150999315145e-01
-2.122329758931112142e-01
-1.971601046217011100e-01
-2.295888615630186647e-01
-1.991153471377961059e-01
-1.293360554226039572e-01
-2.909823218738996631e-02
6.081787461869326422e-02
1.233711629864472636e-01
1.699905079336368752e-01
2.036930858028093427e-01
2.213836251944259759e-01
2.122166518275022673e-01
1.843656440564242216e-01
1.384412168696017853e-01
1.531156555046264967e-01
2.690365210555846764e-01
3.841156628481099400e-01
4.148969179755241377e-01
4.332580419772683600e-01
4.398068995734485953e-01
4.160613486935838545e-01
3.489695708055353118e-01
1.492997494279743320e-01
9.204599500414889501e-02
1.123798255655402145e-01
1.314092209830324820e-01
4.664234069946290862e-02
2.906816613356290671e-02
5.244374055447534322e-02
3.940685661870112905e-02
2.189872202073700827e-02
1.642971494283794465e-03
1.975425174116547666e-02
3.764759865198226418e-02
2.017626953355255298e-02
-2.799686149019437430e-03
-3.768995321867565917e-02
-7.447627611742045628e-02
-1.020361354202777987e-01
-1.125513391739315083e-01
-1.011614175245818398e-01
-8.930334488761047795e-02
-1.284391393800551895e-01
-1.747106280106319187e-01
-2.535484382114335244e-01
-4.965186655783938863e-02
-1.650947208110294662e-01
-1.910597565957078969e-01
-1.656128365565692484e-01
-1.045820397124829632e-01
-1.868842972406803415e-02
6.372852333932005342e-02
1.333112864217660398e-01
1.853240234147986165e-01
2.164834003637935156e-01
2.265866901312725556e-01
2.152681916518942862e-01
1.896965522332707266e-01
1.437748335017084711e-01
1.264772546701049827e-01
3.457801155804220983e-01
4.128549058390997284e-01
4.499568652938884528e-01
4.692365405700550385e-01
4.706514984415651748e-01
4.292823952660398401e-01
3.362594233146070088e-01
8.633619198807312989e-02
1.703244149894659470e-02
4.649466385925413170e-02
8.694187980036865993e-02
9.972241419922710237e-02
1.403678759594131908e-01
1.772703821220809328e-01
2.261694830856674776e-01
2.675692195018702924e-01
2.518775408370602653e-01
1.792009383860032612e-01
1.629570746030532535e-01
1.094729490849903064e-01
-7.385702633201421397e-02
-8.913469763885224773e-02
-1.208456510825288432e-01
-1.375509538476568372e-01
-1.362949960412943862e-01
-1.199559487623563792e-01
-1.125969869161583953e-01
-1.716394875266940290e-01
-2.207782288049169872e-01
-2.964800468968378788e-01
-2.064669877117500038e-02
-1.001414786553024294e-01
-1.226260272582979372e-01
-1.061182294380969421e-01
-6.278546404532865666e-02
-5.380564206223587692e-03
5.117198624262042639e-02
1.183850087715751370e-01
1.766860380710736644e-01
2.108074304857863179e-01
2.246058285738755378e-01
2.214122936417925180e-01
2.032668143194718557e-01
1.689256473940404235e-01
1.021101084681336618e-01
3.425018200558845871e-01
4.166119219396710038e-01
4.570794116482321257e-01
4.755486185749770445e-01
4.693682136903553070e-01
4.131565691885891178e-01
3.006138874296201413e-01
2.186461850861557213e-02
-2.740137645129809424e-02
3.986080573536791849e-02
9.795907715303395213e-02
1.252094339528768974e-01
1.223866895350997908e-01
1.844682102156723069e-01
2.232198591937435139e-01
2.677038611732336926e-01
2.458650763162428254e-01
2.093713940346068336e-01
6.074218979410420105e-02
-1.083770282160643750e-01
-1.082457008959620548e-01
-1.384595663120103126e-01
-1.604967809494771414e-01
-1.664540260647484338e-01
-1.570153571537638570e-01
-1.431184031179106309e-01
-1.915392600732022110e-01
-2.232703108730209052e-01
-2.702171935200349817e-01
-2.714143527820224167e-01
2.120374007662469834e-02
-2.849305783933512096e-02
-4.535275169767537251e-02
-3.694345583432517843e-02
-1.432135888326327954e-02
6.424947573802624635e-03
1.990889373980431892e-02
7.206754627062064711e-02
1.428181912766759709e-01
1.950111179867930200e-01
2.274437590262956277e-01
2.359188922176912728e-01
2.255798349318934026e-01
1.992750361797060721e-01
1.375603123318855647e-01
2.718478594515080227e-01
4.010908554472222831e-01
4.389210206678251236e-01
4.540988476986470568e-01
4.425790521441326231e-01
3.841416865398420977e-01
2.050798037777893934e-01
-2.903647162299674914e-02
-3.888814041479862066e-02
-1.261590966318702073e-02
3.436562779322931138e-02
7.206283645186008224e-02
9.016160255537480905e-02
8.817847111186033482e-02
7.118359575958133068e-02
9.956441350041911331e-02
5.528251481405314915e-02
-1.269392324550224632e-02
-4.720894102651567587e-03
-1.742075567631929181e-02
-3.988714258546708497e-02
-7.511149974026531950e-02
-1.098115224785310706e-01
-1.324729230938639368e-01
-1.402013664494546341e-01
-1.438199871945146646e-01
-1.565814906546518503e-01
-1.785340784170324491e-01
-2.086973896688949781e-01
-1.914427094614986613e-01
6.905401177569418791e-02
4.221492835499594809e-02
2.899997945770608002e-02
2.808932182929666649e-02
3.093228049172075389e-02
2.535773858487957999e-02
-5.955109757956987201e-03
-3.828257408969366199e-02
-1.429732302162031038e-04
9.400307392419962604e-02
1.886670135372038593e-01
2.593332371163302175e-01
2.847535291100728450e-01
2.808905526137370767e-01
2.621014776803363144e-01
2.279937795274861734e-01
2.322256587292359786e-01
4.106118290458765641e-01
4.271468969914241631e-01
4.270539313000617510e-01
4.026787251080376495e-01
2.874223552876888910e-01
1.124683787815318192e-01
-7.740447345984766137e-03
-1.883940024111474890e-02
1.709842207133946412e-02
5.607424365672996486e-02
8.074543668753739190e-02
9.007654998204692176e-02
8.645836703674249224e-02
6.818730048920558506e-02
4.125160299046898987e-02
1.086221767771753180e-02
-1.272812069279974888e-02
-2.836012226280658702e-02
-4.136688228407556234e-02
-6.081266502603131785e-02
-9.086973189409867924e-02
-1.203420401273279788e-01
-1.389814841955205327e-01
-1.477487642863518635e-01
-1.652205096657763661e-01
-1.972245333238274445e-01
-2.280350594722730662e-01
-2.306593890870302088e-01
-1.506835447499839664e-01
1.060272509949929803e-01
7.514637720463052117e-02
6.338907431306362028e-02
7.312505621087778129e-02
7.659201473131933835e-02
7.914665504811684016e-02
7.545827942054136872e-02
5.275720713120272271e-02
-9.948808280798223172e-03
-6.361903773680084584e-02
-3.015792064055917293e-02
6.058406337857474844e-02
1.670649627538109971e-01
2.588190674165839478e-01
2.983872113646929836e-01
2.997358468463849346e-01
2.843941737506980871e-01
2.569068876757232278e-01
2.021145337437887102e-01
2.272969470894515287e-01
2.745072422133486567e-01
2.700567848582591246e-01
2.916384839739162849e-01
2.418753438622011087e-01
2.451781306280530204e-02
3.756711441786849542e-03
2.545404897254161317e-02
5.841548893334729681e-02
8.697744889692278492e-02
9.422889946617740708e-02
8.936780328432410159e-02
8.312385424717419480e-02
6.976838939036246467e-02
4.167965516055705671e-02
5.523091564927935099e-03
-2.288077971147176384e-02
-4.173011712358368208e-02
-5.603766513192640075e-02
-7.285306392584613155e-02
-9.372826209419446442e-02
-1.086179054955769274e-01
-1.124739078837879713e-01
-1.172390518525785463e-01
-1.293087959605622728e-01
-2.044211639360957455e-01
-2.117911439290713072e-01
-1.455790516324252937e-01
-7.366483632208969262e-03
6.940765715555921589e-02
5.561310056358221426e-02
6.572307492961798614e-02
8.431203877265874835e-02
1.095321604199078341e-01
1.138509581018449512e-01
1.057440540295144643e-01
7.206007632295634291e-02
-1.062031532907889084e-02
-7.928396053210591543e-02
-4.822276497530777334e-02
3.678540165615878932e-02
1.416679206864760454e-01
2.437298824991937229e-01
2.989490015468234119e-01
3.103543429182873403e-01
3.006347511678192919e-01
2.778510211196871804e-01
2.329595394453215784e-01
1.918075027852269299e-01
1.583980275467155030e-01
1.306268329076313572e-01
9.747495606336897822e-02
5.840476427655170999e-02
3.717001575725004114e-02
4.103021052042819111e-02
6.411416116093723860e-02
9.283876888603299904e-02
1.100588904821065833e-01
1.004199619921231634e-01
7.820917396966031720e-02
6.203808530628923679e-02
5.227648520419066885e-02
3.171625132944866365e-02
-2.549548266146322434e-03
-3.311873383351637140e-02
-5.463959754158735638e-02
-6.980280862988738622e-02
-8.056079011153399749e-02
-8.300613380960079890e-02
-7.253063261998196620e-02
-5.848224331552346472e-02
-6.193970277004177960e-02
-9.741740156246667115e-02
-1.327765181691397123e-01
-1.281221295449476161e-01
-1.228762945932181452e-02
2.246785609432379593e-01
9.194703739145569654e-02
5.314355488782081249e-02
4.180696274833795023e-02
5.926328132508087293e-02
9.039062133047993941e-02
1.144679076230415288e-01
1.242602183294786861e-01
1.152347665291130197e-01
7.905362606886139065e-02
-5.289584754497357773e-03
-8.145503195276494746e-02
-6.128478824574852546e-02
1.334340442327432152e-02
1.088670683864543381e-01
2.093330032325065870e-01
2.758128715366767181e-01
3.003250937133559728e-01
2.991396787959794690e-01
2.795045566503336909e-01
2.435209212170784676e-01
1.988103800447309777e-01
1.603247855404454913e-01
1.290767125158475415e-01
1.004298877377956534e-01
7.041190251730775063e-02
5.527871918032072063e-02
6.554921564900742514e-02
8.788503168013257760e-02
1.084463397125168954e-01
1.116540935278236835e-01
8.798068671552336517e-02
5.116413040287143971e-02
1.882278137605268228e-02
6.138650597831031910e-03
-8.659642860997344982e-05
-2.125534366691904722e-02
-4.775142841918773862e-02
-6.828995360860840025e-02
-7.944957618562567547e-02
-7.723839782556435329e-02
-5.769869308469676578e-02
-2.912284856740213895e-02
-9.206289859348640303e-03
-1.761557365645701270e-02
-7.767750675425669216e-02
-7.371362185454098659e-02
3.826370630825843763e-03
6.889799895445689049e-02
2.962643511615218883e-01
1.897075914576510924e-01
7.432943994786386788e-02
4.034872120499458092e-02
3.798760218585554155e-02
4.997284179691539180e-02
7.405556248497144334e-02
9.904754597385606596e-02
1.159592394085739164e-01
1.139487187338169144e-01
8.457807154782001624e-02
1.233325065783268983e-02
-6.319373385117080244e-02
-6.118778394936166126e-02
-3.700024524228510536e-03
7.685525130905798696e-02
1.654000380972110440e-01
2.304683617009484209e-01
2.613604514968190795e-01
2.681330026831491575e-01
2.546696449950658914e-01
2.205781777171496594e-01
1.734930340216034594e-01
1.324819018719584074e-01
1.011821322774387882e-01
7.864668706114114061e-02
6.431812244417696445e-02
6.407125675231417627e-02
7.981144760683456241e-02
9.990824955228028159e-02
1.113120748892199585e-01
1.006237190843727036e-01
6.595313494960126921e-02
2.144700641996749244e-02
-2.179128242069314908e-02
-4.218850998733810614e-02
-3.488460421181312221e-02
-3.750651366309699225e-02
-5.399987229697134072e-02
-6.877201631183958719e-02
-7.132349878169617907e-02
-5.378166198524509528e-02
-2.107995559277161049e-02
9.379332913454680593e-03
2.398430227528567868e-02
9.577292396562200882e-03
-5.927537883607173624e-02
-5.031574587023952827e-02
3.872078929249401363e-02
1.476534632216127685e-01
2.640655488001966700e-01
1.362596835349517144e-01
5.764978673660207942e-02
2.777843404841478722e-02
1.398865949045773570e-02
2.958410791205462465e-02
5.080820400536231046e-02
7.543111826225482042e-02
1.011271754446400190e-01
1.114929390356853567e-01
9.474911711788942814e-02
3.941690271454181826e-02
-3.016626983163925649e-02
-4.740093328894766367e-02
-1.314503366994423245e-02
4.571909129347039719e-02
1.117798276498120774e-01
1.594265733490115022e-01
1.844244597101028227e-01
1.971080511298306803e-01
1.985762672422797248e-01
1.793974737973309530e-01
1.369459959186997144e-01
9.607548062041855463e-02
6.808055355117365037e-02
5.500760881069294284e-02
5.558983106156871468e-02
6.677584638771409675e-02
8.497654479394271820e-02
1.014335737078786298e-01
1.049296159940042994e-01
8.319703566048966548e-02
4.046180331913967754e-02
-5.128571721762125064e-03
-4.658759031984814614e-02
-7.117283931906590033e-02
-5.988636059724639082e-02
-4.454432166286035472e-02
-4.463599102486542902e-02
-8.142110313537102850e-02
-6.756357319610109546e-02
-2.826670229779705557e-02
1.828489055082247600e-02
5.036646313242033879e-02
6.258447081412574220e-02
5.028538034277107299e-02
8.151199055022470552e-03
7.063145740234645642e-02
2.006188995513281115e-01
2.954386790368914162e-01
2.068039793085201805e-01
7.936383334937381628e-02
4.170049513895145166e-02
2.114081852522748176e-02
7.323905420540627841e-03
3.710431232853114714e-02
8.232325043669812270e-02
1.234779084322248227e-01
1.383698637576872836e-01
1.086415247661203926e-01
6.660058734275051129e-02
-5.006156365660502199e-03
-3.030574938722464459e-02
-4.872846644595385870e-03
4.331784336808544578e-02
9.515841309118909519e-02
1.312091210685789600e-01
1.523539550830154132e-01
1.678350426847894372e-01
1.759912513388045552e-01
1.542428724270720197e-01
8.877256535936534076e-02
6.703187839752237920e-02
7.196375126993045934e-02
7.703151929554832855e-02
9.171620399513065458e-02
1.006300195770777617e-01
1.031818453301868027e-01
1.011755274044974368e-01
8.852295038597272903e-02
5.189192128902525569e-02
-4.614358624629565780e-03
-4.773956575445733458e-02
-7.174968279829144202e-02
-8.130959005917869076e-02
-7.441929024276494609e-02
-5.704740721168129886e-02
-4.819398957064180422e-02
-4.235517702071892043e-02
-2.472103807901730732e-02
1.463225200154683568e-02
5.659752794999804715e-02
8.260420900944027978e-02
9.232142335854134907e-02
8.549739058113098311e-02
6.035577776263813254e-02
1.018731917211351673e-01
2.288767363063342053e-01
9.623135613430537638e-02
4.124390940876855594e-02
-5.212531252163740041e-05
-2.703802248682044690e-02
-2.308696410415103997e-02
2.018849431420272761e-02
8.267031766063567821e-02
1.298410150377219408e-01
1.526884882341580096e-01
1.259394768414018040e-01
6.966587913603111692e-02
1.706471402387602088e-02
-3.071873252179904701e-02
-3.794891737082251026e-02
-1.851543739430510857e-02
8.303504228396364067e-03
2.339436776769443505e-02
3.273999220177690322e-02
4.627840717325264197e-02
6.299297894381465646e-02
2.150311139986746667e-01
2.085495640072010937e-01
1.360566250193762927e-01
6.414325129916188806e-02
3.631190909888344642e-02
5.947919724303627614e-02
7.258820537275333107e-02
7.501105076733172172e-02
6.994381058772095039e-02
5.388580699578027905e-02
1.894811122860607169e-02
-2.082115662618141960e-02
-4.794089195812119286e-02
-5.822019686615459433e-02
-5.589932267603620747e-02
-4.297066052225703009e-02
-2.184218163770518945e-02
8.530891277162859151e-04
2.155762245165003532e-02
4.679389704796285687e-02
8.184245103901162388e-02
1.108412094821243227e-01
1.259258044052958270e-01
1.319181684131342513e-01
1.294292466140680442e-01
8.796865491129660097e-02
9.292085013645226543e-02
9.340089044466934332e-02
3.653782797039349661e-02
5.574536586025433636e-03
-2.943696169916276348e-02
-5.401173624821205277e-02
-4.501488946686155873e-02
1.011477515642618050e-02
7.962899161973224782e-02
1.310428062548280870e-01
1.536136168183278305e-01
1.357373477662590644e-01
8.318469600297592748e-02
5.621045282364144080e-03
-4.683270963035383178e-02
-8.683000337291761628e-02
-9.326808006179182486e-02
-7.719413000601144104e-02
-6.349617897296314095e-02
-5.402120842525284794e-02
-4.213754123006689667e-02
-3.010088850709468494e-02
1.909707891912457156e-01
2.012427240864619327e-01
1.655306514884362923e-01
4.465614150580739933e-02
-3.900173990269548141e-02
1.103993337263411111e-02
3.019702172265025311e-02
3.699067831347485624e-02
3.491213292026376647e-02
2.205818285123806177e-02
-9.805381775104784342e-03
-3.537048774270406398e-02
-3.791440949795386178e-02
-3.547716209795537950e-02
-2.733359316589163007e-02
-1.551139075920637996e-02
1.152981672850005284e-03
3.043486844197433247e-02
6.406163845856932548e-02
9.655918794852806630e-02
1.264949294120970291e-01
1.434070423589330900e-01
1.507760848749738480e-01
1.553680727497407654e-01
1.560480783186105891e-01
1.470169103943955169e-01
7.969460847176913776e-02
-1.357537698825894961e-03
-1.791676227027502732e-02
-3.905599004239124900e-02
-6.568764005782323778e-02
-8.426808639373441212e-02
-6.658561348242354738e-02
1.249879913093572287e-03
7.584925867235792207e-02
1.266218590293823054e-01
1.499065820407084748e-01
1.365753287935456695e-01
8.998704219097615475e-02
9.268289192375898933e-03
-5.860483087348124231e-02
-1.220021089985226792e-01
-1.469075860476249107e-01
-1.308092222280255457e-01
-1.072285192545577720e-01
-9.214731407115614448e-02
-8.129034691809014501e-02
-3.346485941558581534e-02
1.804016597435123548e-01
3.096644757091253641e-01
1.425032828341069868e-01
3.790454707108288634e-02
-7.259230300237665134e-02
-2.128766069513576831e-02
1.708504968979006854e-03
1.089231473604009709e-02
1.132633972125065072e-02
4.051583269143290214e-03
8.248137313029486883e-03
3.236527178468298627e-02
-3.256724238138730687e-02
-1.954841635518770812e-02
-9.369891868443166322e-03
-8.160606625963844063e-03
-7.912986012652461001e-03
1.517561015081168342e-02
5.473686345522685293e-02
9.551648024677007742e-02
1.278221477655495930e-01
1.423448058150544315e-01
1.482895207824464212e-01
1.539678472592397596e-01
1.578180106117773873e-01
1.520034107495685516e-01
1.318428439248432449e-01
-6.688307682649158314e-02
-7.414466331985637704e-02
-7.992233480764175668e-02
-9.329268948533377126e-02
-1.019734202141776569e-01
-7.843801079873927162e-02
-7.363567187502152375e-03
6.453066385656024140e-02
1.122853604607016859e-01
1.359535193104327300e-01
1.314266370729595679e-01
9.789714145391294198e-02
2.215884024277831044e-02
-6.181344850491243131e-02
-1.256227566408005258e-01
-1.642696379378455196e-01
-1.519736458626254616e-01
-1.204486562691841622e-01
-9.957643679238148415e-02
-8.895611275220577374e-02
2.844503715303393909e-02
2.503251720918227563e-01
2.955155041372912184e-01
1.165544171436342369e-01
-1.733578666917537717e-02
-1.133042431755432178e-01
-2.669827056411828992e-02
-3.838105607597530524e-03
3.591704353488895090e-03
2.180658189286910614e-03
-3.650744381165970786e-03
-1.409692511942562017e-02
-2.714104611160856814e-02
-2.575701594560506069e-02
-1.329139860875799134e-02
-5.911564420200412021e-03
-2.059504366975811740e-02
-4.114206373408521578e-02
-3.165588316359677079e-02
7.139893619112758910e-03
5.726597811283007378e-02
9.988101081465403097e-02
1.199054718851514933e-01
1.283803580681973644e-01
1.363877130218376921e-01
1.432934194225673752e-01
1.405038232613353422e-01
1.215076891020928362e-01
-1.292234661802333373e-01
-1.240381669856490815e-01
-1.135928580367316504e-01
-1.111183444733569170e-01
-1.078130969520618987e-01
-8.199239802484577233e-02
-1.916761536285993203e-02
4.217520149103329286e-02
8.435688668271502932e-02
1.080191586404826987e-01
1.184176881097683404e-01
1.232496530397807488e-01
6.653024884992943255e-02
-2.569114152576167445e-02
-9.825610899595416114e-02
-1.455467309196566972e-01
-1.475984094235655297e-01
-1.176600952845182624e-01
-9.333522910214363255e-02
2.502358733557745463e-02
2.385129766602590573e-01
3.246824894012356744e-01
2.779885416332205095e-01
4.049752786123565068e-02
-8.390572760141458419e-02
-1.012843437780117511e-01
-1.757297383240759292e-02
4.425878098497110051e-03
1.036404016912589009e-02
6.422027025015090984e-03
-1.522856646831235658e-03
-1.044205946452971337e-02
-2.255624454967592937e-02
-2.879517398965814740e-02
-2.728549694802484549e-02
-3.141331223144622209e-02
-6.172366071596641079e-02
-9.523691748077629804e-02
-9.616327068343732964e-02
-6.286646672999064711e-02
-5.796046950343086354e-03
5.144369929684176196e-02
8.253772414708543392e-02
9.629736028439031537e-02
1.070466526799634804e-01
1.162579764679463196e-01
1.161542364828162255e-01
9.942186372874244060e-02
-1.650751065854805522e-01
-1.420015245668395376e-01
-9.037273892106768847e-02
-7.910522580739881571e-02
-6.193812414213130391e-02
-3.110819537427725670e-02
-1.831149102795272092e-03
1.627442510211982857e-02
2.755752284825052981e-02
5.198327876651494261e-02
1.226229753043941439e-01
1.637474212650558147e-01
1.418749562978644796e-01
6.265259791049216168e-03
-9.482444518057851768e-02
-1.044053175406848694e-01
-3.754020069853268582e-02
1.058936079614300751e-01
3.149729997202281861e-01
3.582906223750587649e-01
3.530799381502277012e-01
2.396032662098747101e-01
6.072725903001974235e-02
-6.192568171491514423e-03
1.063677018869680323e-02
3.898616977944081852e-02
3.646308333740924668e-02
3.813516828673976788e-02
4.815451209814239353e-02
6.756881495879815680e-02
8.840705019402884945e-02
8.508968001473049547e-02
5.735232840068203025e-02
1.808168838523881161e-02
-2.102293430648794967e-02
-5.478564612884122970e-02
-7.924153338578142358e-02
-8.566461369911090862e-02
-7.247139725228325668e-02
-4.021964372549864664e-02
-1.403980473902489284e-03
2.440584133651984428e-02
3.824594289089613269e-02
4.760992413050311317e-02
5.431432564497248178e-02
5.600849111788938628e-02
-1.478248135874434821e-01
-1.257702667233073224e-01
-9.818705940793251430e-02
-7.423109458846052777e-02
-5.469912873129658543e-02
-4.149317197313614342e-02
-4.110903691981808439e-02
-4.830460574335201929e-02
-5.302938493925592189e-02
-4.781849316050792303e-02
3.954989968871330808e-02
1.664629589888381445e-01
1.869627635898118978e-01
1.798122782062318292e-01
1.434749216838350772e-01
1.536813135541904574e-01
2.294908642933533582e-01
3.339297650289057562e-01
3.745765741367570456e-01
3.930787058201146711e-01
3.691092822684342578e-01
2.251652233367598677e-01
-6.448722597928730448e-03
-1.252944767057038306e-02
2.006946982143989477e-02
2.398080313505762673e-02
2.190767906282661825e-02
2.203387333514829349e-02
2.976045661767451334e-02
4.676377765763230915e-02
6.439441975643975247e-02
5.642392410125213892e-02
1.113939289355346182e-02
-6.664572151703404557e-02
-1.364000133387385516e-01
-1.540166962254373717e-01
-1.489895074907859052e-01
-1.372626794026502173e-01
-1.178095479191293427e-01
-8.829749140653510298e-02
-5.164674000707696055e-02
-2.159618996810791156e-02
-2.897580740609606922e-03
7.943803735585064363e-03
1.362809126729662597e-02
-1.409543429072131482e-01
-1.331271553163387578e-01
-9.996354894056609652e-02
-6.848063159256446986e-02
-4.934573324067011851e-02
-5.157746677419376702e-02
-7.694939628201150073e-02
-1.083937870383839264e-01
-1.314881663544379409e-01
-1.393314869317490434e-01
-7.936368925462272683e-02
1.443661304759107609e-02
1.309964542667550191e-01
1.425323996427955708e-01
1.503879136652347959e-01
1.703554313075580362e-01
3.190809213569034131e-01
3.624093482898504970e-01
3.961219973602109201e-01
4.097907446450244073e-01
3.851480654161061334e-01
3.073705537908461571e-01
-1.071485890377589859e-03
-1.386418658679069646e-02
-9.823671611550305587e-04
-1.496501586072482987e-04
-2.226688250561764584e-03
-4.242380520320735739e-03
-4.191699258614392173e-04
1.270159998579426311e-02
2.798794603678684059e-02
1.924714214672534895e-02
-3.708876564481375371e-02
-1.518880859438470898e-01
-2.624895316906094012e-01
-2.536817260209066616e-01
-2.093117838383503349e-01
-1.775972254548902063e-01
-1.510416689766463372e-01
-1.238363705142875720e-01
-9.461585739500755210e-02
-6.891651456948932886e-02
-5.176692414199635800e-02
-4.306451903014894833e-02
-4.011545758520893012e-02
-9.860229363059862251e-02
-7.676549154335794711e-02
-6.246049019328218932e-02
-5.712109977885544698e-02
-9.490137573040323404e-02
-1.363697037856405336e-01
-1.664296026953884511e-01
-1.735879030802827960e-01
-1.490755388063445264e-01
-7.939748011869846023e-02
-2.035201031340490990e-02
9.906446092809435833e-02
1.413092433804744585e-01
2.293763831417340027e-01
3.298618775580871021e-01
3.708403783761007322e-01
4.028236744958197946e-01
4.176978403150888863e-01
4.016027645410042424e-01
3.446931727980261373e-01
1.309796699524207464e-01
-9.825897290858269864e-03
-1.373862111856574177e-02
-2.230345513681834813e-02
-3.030653183325996564e-02
-3.901438253268912221e-02
-4.393954308995239727e-02
-3.955317570270040772e-02
-2.845459711888814053e-02
-3.437039597322743417e-02
-8.935859813929343531e-02
-2.185248375108193586e-01
-3.637497814138838104e-01
-3.301395380539692281e-01
-2.507253726359729984e-01
-2.073475590784527312e-01
-1.792811012372236557e-01
-1.564843834496018049e-01
-1.375274687246196004e-01
-1.220823819204279181e-01
-1.108819781538437493e-01
1.290267569849686269e-01
4.643745502370787148e-02
-5.028237646708537921e-03
-8.741792740781118010e-02
-1.250859522796117784e-01
-1.313306652265747998e-01
-1.578756288375583461e-01
-1.656141151250164478e-01
-1.480061635303366874e-01
-1.012380328697511378e-01
4.727356025395345815e-03
8.791135069134595192e-02
1.339980143980752381e-01
2.261659189210528942e-01
3.268732836808037057e-01
3.643620348813746967e-01
3.943863149892243292e-01
4.124749352939997005e-01
4.093373158772853349e-01
3.761703143106451819e-01
3.147121836877341816e-01
7.148726838525563954e-02
9.375275136434680148e-03
-2.838671850033764460e-02
-5.330157649169116330e-02
-7.871418376086128377e-02
-1.021147213768736628e-01
-1.172541591396572963e-01
-1.184780029478096630e-01
-1.209448301358241329e-01
-1.630310461094262864e-01
-2.750443452593239191e-01
-4.178146419344251905e-01
-3.715073699151101860e-01
-2.661830479196752308e-01
-2.159571929797308720e-01
-1.916620726401824237e-01
-1.800890408644186258e-01
-1.793056170867629029e-01
-1.814707147552636901e-01
3.132164031105592605e-01
2.220567127547313502e-01
1.951556494489308513e-01
1.499915013012313725e-01
1.019874895657342170e-02
-1.110158611423240210e-01
-1.412662886451344912e-01
-1.083416822230026111e-01
-2.059106475521255489e-02
1.107360575761560662e-01
9.610987854907933337e-02
1.103944339575692185e-01
1.827103916139313222e-01
2.119074776068986810e-01
3.018259165167383462e-01
3.312424553364885504e-01
3.582524549216710152e-01
3.817462487749780364e-01
3.954771526835171858e-01
3.894954645822453765e-01
3.643831095111682572e-01
3.210256438656869937e-01
1.706337671755040197e-01
4.389719380208297744e-02
-5.951494962096615798e-02
-1.160906657178554235e-01
-1.744133278591682990e-01
-2.293441733824334028e-01
-2.622591598685503622e-01
-2.631011760283044620e-01
-2.781339216800585157e-01
-3.395035351621503161e-01
-4.273392231842055855e-01
-3.675883949661825079e-01
-2.390014681711709610e-01
-1.822937475298430088e-01
-1.648852422534018702e-01
-1.711750534277399205e-01
-1.995041255058491725e-01
1.903325238624182514e-01
1.486701817329791342e-01
1.307315721525818264e-01
1.412328671423156989e-01
2.324789488590297271e-01
2.464366700077882111e-01
2.393311011027014490e-01
1.748759056084946972e-01
1.717166414594169799e-01
1.766706221341919070e-01
1.828678070452919024e-01
1.986876779745491151e-01
2.797569907816894186e-01
3.178626766354869515e-01
3.542780801009200453e-01
3.739629361439307798e-01
3.734413604297567302e-01
3.534053063601735878e-01
3.138981062359984531e-01
2.185106911707482003e-01
-3.496298630569259769e-02
-1.533837247680842897e-01
-2.519332299265630848e-01
-3.455403406109211484e-01
-4.000926233298149337e-01
-3.868631111881314366e-01
-3.652850047924160459e-01
-3.727780205289539239e-01
-3.997778251150894135e-01
-3.222634249112119043e-01
-1.805407409956314435e-01
-1.204106319030348454e-01
-1.081298180110911167e-01
-1.259353192626848361e-01
2.953274675064183064e-01
3.005391990702225846e-01
3.101985034846110323e-01
3.018630423395943785e-01
2.762170049090149071e-01
2.434273743833013093e-01
1.570061879091190493e-01
9.463739975014913430e-02
-5.891298615790834664e-02
-6.049567741991700859e-02
2.693599619727972058e-02
1.855897763622050001e-01
2.664890922967853015e-01
2.655226704702263740e-01
2.072504311936658461e-01
1.748415118854911021e-01
1.059576877612768003e-01
3.210938906084144506e-02
-5.821265975242198576e-02
-1.861069588541671982e-01
-2.845894865558196152e-01
-3.970144224262053823e-01
-4.635105050642040481e-01
-4.532743045881960087e-01
-4.248496123767773192e-01
-4.183235468163564730e-01
-4.205571553088619519e-01
-3.282406918961585651e-01
-1.814718219949641165e-01
-1.045590845612229675e-01
-8.140057521022041331e-02
3.482014249997869570e-01
3.188821808499894828e-01
2.874991040339044956e-01
2.536627263623542072e-01
1.179810180303314804e-01
-8.688252275788579948e-02
-1.027871258625122075e-01
-5.253175248608538128e-02
2.261680255950417745e-02
1.781761635040493008e-01
1.526544084845342653e-01
9.070228880145983497e-02
7.616435084857098303e-02
5.666494362212302210e-02
1.902069683257522417e-02
-3.384539892679035850e-02
-1.285562510231105515e-01
-2.403033951630366150e-01
-3.518738956779639548e-01
-4.199455507599290649e-01
-4.183190553416043511e-01
-3.990787315835894189e-01
-3.927232293654495665e-01
-3.775244898650525482e-01
-2.829567932018024479e-01
-1.554674324031296018e-01
-8.233148994897321327e-02
-9.741198026084912920e-02
-6.481700390115723021e-02
-1.664593711651208424e-02
4.039718067047808059e-02
6.084829439835839904e-02
6.721905432760794108e-02
6.721194313356035344e-02
8.005180805010182754e-02
4.918233736911498816e-02
-4.800932212276376107e-03
-7.858256261313802116e-02
-1.701613907335131348e-01
-2.704035441919198646e-01
-3.508733151496538638e-01
-3.739645417655172444e-01
-3.703416114177384144e-01
-3.638435511369626507e-01
-3.332816079208714144e-01
-2.401501679702706116e-01
-1.312520105297079465e-01
-7.027828014110248933e-02
-8.676237263601416227e-02
-5.585347945191301844e-02
-1.460834449944455569e-02
3.724893664255018999e-02
7.030143861572374364e-02
7.566327680323219063e-02
6.886772768463644834e-02
5.639677881811867161e-02
3.456571758996145050e-02
-1.704011213541860694e-03
-5.237676495287978129e-02
-1.193130052057065627e-01
-2.018324249835310169e-01
-2.857978173344992712e-01
-3.255444409283049234e-01
-3.311809379606676096e-01
-3.237248932856183758e-01
-2.871080866749779470e-01
-2.179259224125677241e-01
-1.212019367348161070e-01
-2.962613493667722031e-02
-8.265945914848789322e-02
-5.614791588312521842e-02
-2.558095996327466176e-02
1.111921550244687751e-02
3.290502239264414541e-02
3.228294323955082507e-02
2.229683826149494313e-02
1.041823059797202314e-02
-3.630790370273758328e-03
-2.424283253428870244e-02
-5.540770954541526794e-02
-1.006991333071076827e-01
-1.624021512858816463e-01
-2.337728124022933618e-01
-2.745941160048841478e-01
-2.843122896226774610e-01
-2.808969570884858880e-01
-2.728014025685266963e-01
-2.015857797948672481e-01
-1.140441549876647365e-01
3.311694891886844336e-04
1.765387345348114478e-01
-1.121755160261034001e-01
-8.601885393805080993e-02
-6.121163606425097242e-02
-3.768074016907654172e-02
-1.424318436475846897e-02
-5.770919558969599128e-03
-1.595667042171116518e-02
-3.220647865124973142e-02
-4.468889720272852667e-02
-5.053563465707128222e-02
-5.664155399760305298e-02
-7.171170882430541460e-02
-9.958232976429069738e-02
-1.431914891416052604e-01
-2.006424152681915429e-01
-2.414194078016643208e-01
-2.582787314034618031e-01
-2.638678990509277789e-01
-2.637458791880060716e-01
-2.105456214584724151e-01
-1.189200315267968100e-01
1.534778553214641017e-01
-1.243148237526889160e-01
-9.490490836326442858e-02
-6.755406999882139496e-02
-4.687507616142166933e-02
-3.481927960042356662e-02
-4.159005064524214784e-02
-6.418953737150911998e-02
-8.897824893977555882e-02
-1.039775947815497203e-01
-1.029857044591750426e-01
-9.580859207229708296e-02
-9.673212774351863663e-02
-1.099617105745008955e-01
-1.389882585591651065e-01
-1.863821228715996647e-01
-2.304431969101188027e-01
-2.587593513158752967e-01
-2.868762128013719326e-01
-2.787064579760316074e-01
-2.186088876724487928e-01
1.310215882000899390e-01
-1.380829624060429806e-01
-1.054094623143686238e-01
-7.340320057705913837e-02
-5.328829182379885010e-02
-5.109537599773638500e-02
-7.328337317580939370e-02
-1.091983412174270668e-01
-1.441067684751381472e-01
-1.652572542048981741e-01
-1.622905879774075577e-01
-1.447974663664365336e-01
-1.329817992988236164e-01
-1.329000058207169266e-01
-1.500134524242113521e-01
-1.924447053247042849e-01
-2.456898543288161818e-01
-2.901985340333974039e-01
-3.096321509059935528e-01
-2.916932164006902917e-01
2.475616369582893939e-01
1.275540549416468161e-01
-1.309390594962201448e-01
-1.112283939663441384e-01
-7.670935314669986849e-02
-5.784323990200003485e-02
-6.457194114493006176e-02
-1.003776944030125434e-01
-1.491282873356379601e-01
-1.961043508723854800e-01
-2.290251990522918779e-01
-2.330950672828306092e-01
-2.109900295818879501e-01
-1.874428483391831490e-01
-1.737101953630316720e-01
-1.803834363268549124e-01
-2.234099490598192572e-01
-2.939246769021921502e-01
-3.186350155337690504e-01
2.520417170503422288e-01
1.515488591735058010e-01
-1.061129523618316584e-01
-1.142298362673230261e-01
-8.236069268469786708e-02
-6.670427399613182429e-02
-7.988218610570378686e-02
-1.239929899505556321e-01
-1.818477049410186785e-01
-2.394912445076753105e-01
-2.850231040907442170e-01
-3.020625451684844087e-01
-2.821158705844176717e-01
-2.479152968154989534e-01
-2.187911298763778323e-01
-2.125179619852503310e-01
-2.510915856790734146e-01
-2.488029678957689728e-01
2.644687839165068555e-01
1.861663453945260893e-01
-1.700428860569072609e-02
-9.616644980298956480e-02
-9.468330817391211462e-02
-8.407580168712078250e-02
-1.004233033154694615e-01
-1.470569956060143735e-01
-2.077618230932615773e-01
-2.685521315801012721e-01
-3.172661823009435000e-01
-3.400549445453751596e-01
-3.225502001266020158e-01
-2.788697783599634605e-01
-2.342929187659709700e-01
-2.245867615765729519e-01
-2.096988181464403689e-01
2.168008965840485525e-01
1.114440532661078453e-01
-2.784003615839729384e-02
-7.615128049245722952e-02
-9.970822618645862334e-02
-1.265709833395690376e-01
-1.706297993473071539e-01
-2.270381807111811756e-01
-2.811931491206804412e-01
-3.201365755986008144e-01
-3.323725971453850292e-01
-3.060140848178283246e-01
-2.525973971496306980e-01
1.167279793742854177e-01
4.318979622200984358e-02
-4.487569090216127210e-02
-1.167768167460516565e-01
-1.874750025236330553e-01
-2.309401348846855939e-01
-2.679867084693494661e-01
-2.858246519293091148e-01
8.122267834528808239e-02
8.595458190249004315e-03
3.177640817588144317e-01
2.180864545779943597e-01
1.079379849276415476e-01
6.743986960681329357e-02
6.946808515768618242e-02
1.194734456992369021e-01
2.198341403627255275e-01
2.854774714321612894e-01
4.663218323399589416e-01
4.021594012433224452e-01
3.240100951268133356e-01
2.022583286717420381e-01
9.487423360157842822e-02
6.298291055422039486e-02
5.924810508827518113e-02
8.012893961048930813e-02
1.304759448301492097e-01
1.903254272023071347e-01
2.413155026646470469e-01
2.746595371827680321e-01
2.812058427276378225e-01
6.341478795770870702e-01
6.146585154528683148e-01
5.826156190900428911e-01
5.359780303989846173e-01
4.797847423103891451e-01
4.137096900547189704e-01
3.323137305553969800e-01
1.946296059747438523e-01
9.948064150738139544e-02
7.080967052769551739e-02
6.907500740490918334e-02
8.956789291689322419e-02
1.315253547557911351e-01
1.788416870082400467e-01
2.139031964830711841e-01
2.352945916365467294e-01
2.380938016165183579e-01
2.174816035881002030e-01
1.808307689125764062e-01
1.411143823634982419e-01
1.060296481904063198e-01
7.591551051509684567e-02
4.606959577019251184e-02
5.902751642681581812e-01
6.030412181669521088e-01
6.132593190663777616e-01
6.160632569545975157e-01
6.162367869971172585e-01
6.184327700381387904e-01
6.358725359959288559e-01
6.155673051167717125e-01
6.060519027370836476e-01
5.881641815706096788e-01
5.584163577879689422e-01
5.158266268764453155e-01
4.649568816086249168e-01
4.044203386610213946e-01
3.256696263095085198e-01
1.908036603033891332e-01
1.069575307476520742e-01
8.032590829028249391e-02
8.428068947690960100e-02
1.097766351633825549e-01
1.514282805349685956e-01
1.890804788457836338e-01
2.091975311828741524e-01
2.142039426008369163e-01
2.050590466168377979e-01
1.814096825407944813e-01
1.485714537040097316e-01
1.188672746019412141e-01
9.630693697173924039e-02
7.924527505187367593e-02
6.197267834373176160e-02
4.025510298180808022e-02
1.600175316680134407e-02
5.723626116559976662e-01
5.839614948031162101e-01
5.974449189308275177e-01
6.086088785745733531e-01
6.103628312577127346e-01
6.071650422717063122e-01
6.043372740629573414e-01
6.040951719323278679e-01
6.039243303090460202e-01
5.990388430708878387e-01
5.923701151672645659e-01
5.820055548890853414e-01
5.638280144149923068e-01
5.340043410468260365e-01
4.924189810353188368e-01
4.436123982991750370e-01
3.845989453754424248e-01
3.020604515140180579e-01
1.710441925946458996e-01
1.054562702103217925e-01
8.701281812795094717e-02
9.609445041282342614e-02
1.231440305649083716e-01
1.606903189548062050e-01
1.893474305336045882e-01
1.992567464437046965e-01
1.950570620264796273e-01
1.791651884602011580e-01
1.522063433723420400e-01
1.214930819482941404e-01
9.745049207751767251e-02
8.059579600988331372e-02
6.698617457527808461e-02
5.056955634968374885e-02
2.962681340562081655e-02
9.122566594830091788e-03
-6.220310763115084740e-03
2.347530551093131995e-02
5.232287657857279672e-01
5.311832942505747557e-01
5.395578925206337972e-01
5.488617367210977260e-01
5.627693494504040217e-01
5.812228775004221193e-01
5.989521975471798765e-01
6.059749692862828052e-01
6.051573631740133630e-01
6.017178078447685818e-01
5.973104103496160722e-01
5.881476169831398870e-01
5.711319308776384718e-01
5.547407305381173437e-01
5.382568041064994535e-01
5.167853946629890061e-01
4.860716505138107379e-01
4.459964739565222547e-01
3.998135784909087609e-01
3.410082565208789607e-01
2.453954897086886022e-01
1.547805389458105918e-01
1.127331469612383175e-01
1.021245494173978891e-01
1.138621913127388779e-01
1.387584044041839104e-01
1.676114585163673010e-01
1.827418080737440442e-01
1.793899049477917784e-01
1.646631062974980575e-01
1.425559488037635159e-01
1.148910878747513853e-01
8.865416432471515118e-02
7.002177149810515089e-02
5.590343141664254334e-02
4.139635911764193155e-02
2.191878635756965704e-02
8.689031250075644926e-04
-1.305132151703075269e-02
-1.418725848460139841e-02
3.596483331074391138e-02
1.691461103953164902e-01
1.898156242689697792e-01
5.140069227889839665e-01
5.183634203184126488e-01
5.230549004003233193e-01
5.311863571817859730e-01
5.464772524907196560e-01
5.683407842077655703e-01
5.907196511135343053e-01
6.015973143008405133e-01
6.024844737803184413e-01
5.983191232829986328e-01
5.896292390001038886e-01
5.698591891354541916e-01
5.364286358098050433e-01
5.047482091080747191e-01
4.767515005360415947e-01
4.475340139691540986e-01
4.123236493546491577e-01
3.693078701109847595e-01
3.155474021545542351e-01
2.446733272738422227e-01
1.823447749323078015e-01
1.467161058344689517e-01
1.250579192797988959e-01
1.220306579671181085e-01
1.341208000800721278e-01
1.530203372898537306e-01
1.682400110352820222e-01
1.647607165114277072e-01
1.445572401407317076e-01
1.182397186971802239e-01
9.189505740392255040e-02
6.770045825251091998e-02
4.846142631980273480e-02
3.370629500032690240e-02
1.806511453700491987e-02
-2.364605023721373482e-03
-2.805139887977343635e-02
-4.705846651759199029e-02
-4.820960409332795266e-02
-3.304289514742570627e-02
3.901675039725409355e-02
1.656995685778844540e-01
1.819316529841926988e-01
1.929853489127137944e-01
5.138100963967233703e-01
5.145049253062576877e-01
5.156028085843483710e-01
5.224358121471626148e-01
5.379315268695223917e-01
5.606199914785059413e-01
5.839234156924097974e-01
5.951514459187857708e-01
5.955235875021941405e-01
5.899901487316612236e-01
5.779182590119754659e-01
5.490696089875175545e-01
4.992726329479396097e-01
4.501165179272121897e-01
4.065114783236070672e-01
3.630067156067480205e-01
3.100152029498396966e-01
2.469540491359241141e-01
1.905704803937673941e-01
1.587733346787145727e-01
1.424414821007440324e-01
1.335786600600518403e-01
1.307435324648003327e-01
1.374561449236291200e-01
1.514041015002613177e-01
1.647652835658601211e-01
1.661450042937281102e-01
1.433179299676625995e-01
1.060420684291993876e-01
6.972512422994978087e-02
4.293629058462229003e-02
2.647897306364081771e-02
1.459492363955308680e-02
1.451344029017734641e-04
-2.137355353957264004e-02
-5.049776034242507705e-02
-8.168440195126673575e-02
-9.490756311947999568e-02
-8.049791227971812846e-02
-4.571714686715849102e-02
2.596985959300709967e-02
1.176482959821505275e-01
1.393519872563766804e-01
1.419089864208827323e-01
1.798195758621216889e-01
5.445137228203947855e-01
5.285267140455992552e-01
5.227986079361872651e-01
5.209848855612627672e-01
5.191145851179805870e-01
5.241450057377885496e-01
5.381121325158289004e-01
5.586459337179614515e-01
5.786782923798697853e-01
5.859417998316148735e-01
5.829351586778019900e-01
5.751278317821342245e-01
5.608656039488376654e-01
5.257038967128020435e-01
4.621997674496469144e-01
3.968605694789112404e-01
3.356033759922356641e-01
2.690441509397404340e-01
1.947909904003937986e-01
1.364404126678717133e-01
1.061543586381473170e-01
9.506086246255238126e-02
9.655111869023241811e-02
1.080049620144511169e-01
1.233582092578065226e-01
1.411658328355043235e-01
1.597708645068818267e-01
1.717703358678349390e-01
1.644606287466845451e-01
1.273443367607495769e-01
7.800073240585063405e-02
3.640095117300019140e-02
1.271483788065182891e-02
5.557578750933701156e-03
-5.069014295978526569e-04
-1.761013932821007405e-02
-4.612744925280420905e-02
-8.132998651574618876e-02
-1.138840157133950426e-01
-1.231269735475158250e-01
-1.019768849029335372e-01
-6.059464351015562272e-02
2.156329919859144816e-03
6.653772811693133005e-02
8.267214310183187975e-02
9.826410967395675378e-02
1.322378377112363168e-01
1.965861392571875699e-01
5.579923558457096089e-01
5.436565479637470721e-01
5.383977241041190132e-01
5.348990326892318903e-01
5.300633667955951811e-01
5.322244348768236932e-01
5.428272001570690897e-01
5.587917687359615915e-01
5.725089378773925430e-01
5.727195377915696994e-01
5.641421059135349747e-01
5.527984324001240513e-01
5.359862526052538989e-01
4.953643975257429610e-01
4.207127461142580738e-01
3.416023059667067097e-01
2.587053224708769084e-01
1.681588033853981534e-01
6.082342705754005541e-02
2.718159180351078716e-02
1.170808327487492598e-02
1.641468467327012945e-02
3.711893245422837745e-02
7.036861288069191922e-02
1.027323177649799579e-01
1.300971371224912410e-01
1.540544903538704491e-01
1.677572339907851817e-01
1.567413108516318987e-01
1.122415573682520457e-01
5.882535263508533591e-02
1.791817118083708499e-02
-1.085456931699654761e-03
-7.845944678526789104e-04
-3.813634569027602155e-03
-2.498686398262189509e-02
-5.852431827421765431e-02
-9.462697466424405124e-02
-1.253209970189812505e-01
-1.356079053867866036e-01
-1.192351468445295298e-01
-7.969386770576844525e-02
-2.960789484260038795e-02
1.247516355266760357e-02
1.806554432365412022e-02
1.141989580457638924e-02
4.579713626873312127e-02
1.419235454737722835e-01
2.351110426809717158e-01
5.746772754061751920e-01
5.616469468178989510e-01
5.568415694240558267e-01
5.519155111761430144e-01
5.438101014679831424e-01
5.420161257522980724e-01
5.478219604476738391e-01
5.272706874778849695e-01
5.384447418384149531e-01
5.328737344001310827e-01
5.155749158263718268e-01
4.939010430170711619e-01
4.663298448170404287e-01
4.140621702057166176e-01
3.249115380504702943e-01
2.253170798734935310e-01
7.546643236277136846e-02
-4.547551986068848473e-02
-8.973612933790152402e-02
-1.164261255303670334e-01
-1.102580834112668468e-01
-7.645164097367239397e-02
-2.814368380215673607e-02
2.618863933598900712e-02
6.552363468775332378e-02
9.153001162833748761e-02
1.174075746569237660e-01
1.413291466578550926e-01
1.508759902113517848e-01
1.392864792356358905e-01
1.246041029841345044e-01
1.147878520406663966e-01
1.069429051820750681e-01
8.786129211676191320e-02
3.571693860748594018e-02
-3.878311111309796361e-02
-1.082141287954141717e-01
-1.504349331992927141e-01
-1.529929658925798519e-01
-1.249285119652059489e-01
-9.530114249578236496e-02
-8.740998431210721120e-02
-7.196284096122314289e-02
-1.312683624626622553e-02
1.866509745384152541e-03
-1.456495455131116314e-03
6.917821389495849849e-02
1.631082382209745607e-01
2.430432929553982824e-01
2.789812684971172962e-01
6.133234284437456552e-01
5.841135981017292478e-01
5.634658426250022112e-01
5.496582976707324875e-01
5.358154927318701244e-01
5.204688252139195725e-01
5.137449299008990389e-01
5.164058683255299265e-01
5.235829187111452621e-01
5.251331712268408891e-01
5.083855095089351295e-01
4.793097236575420417e-01
4.450660226488395432e-01
4.041223908736671366e-01
3.390562616015070918e-01
2.387710524817710789e-01
7.851859862314324034e-02
-1.095926088101270707e-01
-2.243462553661361158e-01
-2.256646115255060980e-01
-2.025705355346597292e-01
-1.435739247066009916e-01
-8.070577994480343520e-02
-2.382670257285678106e-02
2.722013062621828072e-02
5.782294920758646734e-02
7.241841774430779477e-02
9.186218938817238000e-02
1.135774384944265719e-01
1.209738369176972805e-01
1.154802843785566052e-01
1.153600160659403739e-01
1.184546659795811391e-01
1.150163717660497575e-01
8.696231690673170145e-02
1.550659507326202988e-02
-7.190080434777129659e-02
-1.427289818480981243e-01
-1.810253371659883703e-01
-1.754660114623053102e-01
-1.450752035321258016e-01
-1.327482782710186771e-01
-1.327957414532195957e-01
-1.262195290316503460e-01
-1.159396173361758320e-01
-1.329957327825335711e-01
-1.455058908550847241e-01
-7.649498390235574818e-02
2.562426191314136001e-03
1.057526554713004857e-01
2.043556368042873661e-01
6.204576318295300652e-01
5.947623998966786729e-01
5.760880592592421134e-01
5.625115283480220940e-01
5.467407681769352878e-01
5.268249853766775459e-01
5.138291337033445982e-01
5.100273320695993817e-01
5.105964628904557934e-01
5.045297928584241420e-01
4.789048690516715112e-01
4.391081720719860471e-01
3.916775904878118664e-01
3.349381147291964900e-01
2.522108231490488572e-01
8.374321789893372781e-02
-1.226063485879031884e-01
-2.434291788158206016e-01
-2.750014807764719071e-01
-2.181524832501904876e-01
-1.505474615021563101e-01
-8.551625038929960843e-02
-3.178395240363819652e-02
1.193930098824246000e-02
4.792709954371788400e-02
6.228907619970713155e-02
6.001464811980319197e-02
6.494480150869680335e-02
7.659654191910315879e-02
7.969149068255738932e-02
8.240507360051267660e-02
9.474258232599139240e-02
1.033467195901878743e-01
9.281817011589883759e-02
4.542341535197487457e-02
-3.605224063996124995e-02
-1.143502275407601715e-01
-1.750699865259226218e-01
-2.086819671191392500e-01
-1.990537610824938686e-01
-1.666330636855618830e-01
-1.609387277785087611e-01
-1.633893238478845711e-01
-1.587903024285909903e-01
-1.521959700891920286e-01
-1.703759865705932186e-01
-1.919847407775534254e-01
-2.093435244103219739e-01
-2.133199610672123492e-01
-6.183419658144220787e-02
2.322841432602546635e-02
1.020300812971845356e-01
6.253925632247548938e-01
6.026214319138423203e-01
5.854262075063282333e-01
5.712236306030566979e-01
5.520189605744655337e-01
5.254614450449697216e-01
5.044257569065804248e-01
4.946548751568018987e-01
4.910917222245626546e-01
4.806725159688154392e-01
4.497627006496918711e-01
4.035109886392393985e-01
3.480054457764253928e-01
2.795766853099620475e-01
1.427572989670212456e-01
-2.385726149328617346e-02
-2.226487815664073555e-01
-2.590523336550581979e-01
-2.063906315159859395e-01
-1.516105406751918072e-01
-9.034592983493099083e-02
-4.193744955247950129e-02
-4.865242631262289494e-03
2.446733305619118101e-02
4.903702933126939667e-02
5.658680625508727413e-02
4.962176354065142569e-02
4.680601466053081749e-02
4.918906023629477514e-02
4.622611670832078856e-02
4.896334111339289280e-02
6.094293475744326505e-02
6.391290191351850503e-02
4.127919618593213491e-02
-1.493898552011850567e-02
-8.000309135985168851e-02
-1.316612561650635782e-01
-1.734172973597113421e-01
-2.001273198996027514e-01
-1.898452019312884265e-01
-1.574788663674676348e-01
-1.408546959791320830e-01
-1.365856606975058840e-01
-1.392874471822260762e-01
-1.527727230035141048e-01
-1.760767739121295861e-01
-2.007477114727626855e-01
-2.237710876010509387e-01
-2.398051821186659438e-01
-2.353616229599239384e-01
-8.302539910916352517e-02
4.112865947582675791e-03
6.087759840252219279e-01
5.919091151136004481e-01
5.760518932534691716e-01
5.519812220508262257e-01
5.168379420920767853e-01
4.867145029527965572e-01
4.719686521493585141e-01
4.661675873379186874e-01
4.526253038473757040e-01
4.191084400014726263e-01
3.721190447357043407e-01
3.168982032412316907e-01
2.459362442586358610e-01
8.355591014602929689e-02
-1.716621072050933949e-01
-2.326050856036415981e-01
-2.322900840363693875e-01
-1.637048346758566697e-01
-1.050634360400742179e-01
-5.664290160919557837e-02
-2.383585254991391414e-02
-5.034434251922508853e-04
1.840301873296732588e-02
3.669381970154398515e-02
4.280694536408003598e-02
3.655617392647537295e-02
3.046336144017831871e-02
2.577179815297240412e-02
1.562670191026539063e-02
1.255505747979544090e-02
1.809459098390851783e-02
1.510751812856594122e-02
-7.216232036281025435e-03
-4.712375483474599835e-02
-8.369412035763144908e-02
-1.088669263922868863e-01
-1.327268048610497353e-01
-1.537473858538995763e-01
-1.435575412331982492e-01
-1.159013676746509236e-01
-1.031692667684995929e-01
-1.049834320654533804e-01
-1.197066383409164936e-01
-1.489256372575928911e-01
-1.826306153876588456e-01
-2.117140775845579859e-01
-2.387529189599018886e-01
-2.626331393606450848e-01
-2.693959460491325286e-01
-2.105719534610492050e-01
-5.337003082137691673e-02
2.860363301439501627e-02
6.119006014856362974e-01
5.930467867741719967e-01
5.740301216542968987e-01
5.443220340890499997e-01
5.009659037911220469e-01
4.642926591175172701e-01
4.444118375945597110e-01
4.349223915883583258e-01
4.178567234567038824e-01
3.844419341905119802e-01
3.429436810890472143e-01
2.965751225827996662e-01
2.339296070356111923e-01
2.639601595411215570e-02
-1.742365823971759875e-01
-2.322135097420642280e-01
-2.223780209553093412e-01
-1.479965735890540757e-01
-8.385128245179043760e-02
-4.230212873104390037e-02
-2.186622143733811877e-02
-1.026551684946836948e-02
-1.056459949931264335e-04
1.405044448947960316e-02
2.164051379187259885e-02
1.802472568331963884e-02
9.451537250259989253e-03
-4.074239346059532058e-03
-2.536104866161063148e-02
-3.585711774615766428e-02
-3.054730913951647989e-02
-2.720815773996913475e-02
-3.274528061005051865e-02
-4.607035339164309434e-02
-5.753314027703949896e-02
-6.473855361742315850e-02
-7.727470755113373391e-02
-8.651473412618049252e-02
-7.264661131869901145e-02
-5.230932620986673831e-02
-4.887720646741171293e-02
-6.288141527636867401e-02
-9.483001251413213095e-02
-1.452530658674172082e-01
-1.949071459911948523e-01
-2.316412615473390224e-01
-2.630816984857266005e-01
-2.910330638369610923e-01
-2.993617007843120681e-01
-2.607769406556201819e-01
-1.900002881078204087e-01
-4.860494336318502834e-02
1.282879909619870917e-01
5.578938898062119067e-01
5.126338244906459840e-01
4.543397995287107860e-01
4.077495331071774309e-01
3.699887065476782366e-01
3.507331576803773276e-01
3.415178459792527765e-01
3.250667597303394385e-01
3.088138038226120874e-01
2.895885099539689533e-01
2.504500031757803669e-01
9.660208774092400585e-02
-1.840639365945895833e-01
-3.017879302202690628e-01
-3.385500016508116716e-01
-2.805255891613859798e-01
-2.160138098789963768e-01
-1.333572057011851442e-01
-1.083897270394361956e-01
-9.685665256261474787e-02
-9.100768195467955068e-02
-8.522494326839774592e-02
-7.062689338024306929e-02
-4.802201687749384218e-02
-2.630978170841584418e-02
-2.090492538425151037e-02
-3.901601090278143669e-02
-3.622705155224880541e-02
-7.203175474363580563e-03
1.947521047410577175e-02
4.002248827278572646e-02
4.790504778914298628e-02
3.705533628906832605e-02
1.836307178505068929e-02
3.102878279880039170e-04
-6.416929142825080791e-03
7.296453732233228531e-03
2.354361203714892131e-02
2.075066122449616829e-02
-4.351540967465431647e-03
-5.652654667132959304e-02
-1.368241349318355116e-01
-2.089079242901426270e-01
-2.505761621552596852e-01
-2.781822095823776042e-01
-3.022575865922897953e-01
-3.106843497015882583e-01
-2.474756295454478561e-01
-1.957124666507480126e-01
-1.237937510986767964e-01
-2.860879469876039319e-02
2.711446554104739448e-01
2.598766539655058549e-01
2.502073108907872934e-01
2.217147962156349739e-01
7.293151663481961533e-02
-1.365403325931012768e-01
-2.690269580140370875e-01
-3.432588423339799633e-01
-2.757463331927989536e-01
-2.441990074110228781e-01
-2.169180276868617196e-01
-1.444534110185994036e-01
-1.404380714957181864e-01
-1.425380651211186345e-01
-1.412672894519587941e-01
-1.277365065895790797e-01
-1.077786867952441191e-01
-9.527477425319774706e-02
-1.047176015730274107e-01
-1.363283962194208609e-01
-1.307394936363911742e-01
-6.093832321149660752e-02
1.039612672998745276e-02
5.839547675829281220e-02
7.690063955093601189e-02
6.688905268608169585e-02
5.089786502061402484e-02
3.936032750954120835e-02
3.885975365151529692e-02
5.321484738631619693e-02
6.545314115016925838e-02
5.832274834340906572e-02
2.775484634259216613e-02
-3.448942127304092248e-02
-1.325701229576265461e-01
-2.218986674890753019e-01
-2.682265019765175951e-01
-2.912195950322269411e-01
-3.039633537374306083e-01
-2.946704094069435564e-01
-2.450929234630229991e-01
-1.904352426191419645e-01
-1.404429967373332921e-01
-9.868384506753119512e-02
1.249441762013423496e-01
1.123098122223762929e-01
8.785748891495145929e-02
3.064794297473829796e-02
-3.054832833738549414e-02
-9.559500914936996940e-02
-1.410945699538401765e-01
-2.246536175897347054e-01
-2.089615484603763174e-01
-2.386020159365384308e-01
-2.360735161439773411e-01
-1.768369960249904227e-01
-1.776305946198273866e-01
-1.753288656605295759e-01
-1.614349387521368806e-01
-1.431484033268673184e-01
-1.351128546100864580e-01
-1.428933618177824494e-01
-1.583317163098114655e-01
-1.439214480406149077e-01
-7.100183418216057807e-02
1.602817510250346272e-02
7.661274111354014760e-02
9.447398579313760758e-02
7.673086044855953469e-02
5.692342943497079311e-02
4.561130968123280199e-02
4.676561374268338456e-02
6.089527610129726737e-02
7.069255641354400821e-02
6.117247103419951731e-02
2.790073672713261344e-02
-3.833332588797994794e-02
-1.431046054918054533e-01
-2.421521706572681842e-01
-2.900897030033653401e-01
-3.012734384466317916e-01
-2.925381113691158386e-01
-2.621259058269230224e-01
-2.116629873916564542e-01
-1.721597921174480295e-01
-1.311113070545294190e-01
-9.976252831704239543e-02
-2.928525667819777481e-02
-4.083277150423841179e-02
-2.157728561713890408e-02
4.939716845196585708e-03
1.473476424247330665e-03
1.528214650214334072e-02
-1.012213132373381008e-03
1.116437822439241417e-01
-9.055409174977602227e-02
-2.445548867071527244e-01
-2.485199241376478962e-01
-2.078274426254655693e-01
-2.023832037457835020e-01
-1.939487862530900053e-01
-1.748275015953475731e-01
-1.554400409025566976e-01
-1.492228593602364095e-01
-1.513298859515506134e-01
-1.468688532028838145e-01
-1.144245737576667643e-01
-4.505686836043708982e-02
5.857359543893316152e-03
6.427046860899364444e-02
1.117085777857875772e-01
4.445872003719301968e-02
4.541972755671121881e-02
3.430992774874916384e-02
3.837704459852932931e-02
5.307055742472480825e-02
5.996486517529724114e-02
4.789728346021192990e-02
1.380083272435349978e-02
-4.973131076728627004e-02
-1.478569958944049856e-01
-2.454847351233596930e-01
-2.920543664788972649e-01
-2.899938560748449579e-01
-2.615807931460372160e-01
-2.167551257399621678e-01
-1.638649667713549529e-01
-1.415769280858101831e-01
-1.118770635064743335e-01
-9.324448202526924856e-02
-6.288469568632334972e-02
-7.892033225234232341e-02
-5.561139210379546088e-02
-5.357025637577569367e-03
1.938912263318041951e-02
1.985942429707565626e-02
7.736508500888958362e-02
1.623544627832616549e-01
8.199351696419020230e-02
-1.538317634966370751e-01
-2.307308122198179490e-01
-2.396794548169793315e-01
-2.392439642344016126e-01
-1.893093603532127189e-01
-1.601058087243190375e-01
-1.414394076799415090e-01
-1.386545189221753127e-01
-1.382388332281520860e-01
-1.242421235749535807e-01
-9.933119001796880676e-02
2.828145149716104756e-02
2.020793412139522960e-01
3.319170782904787842e-01
3.290940793776985784e-01
2.780391976854167391e-01
5.308906844809977571e-02
1.338183607021439445e-02
2.705303212158624224e-02
4.575094940513615288e-02
4.778470370183372090e-02
3.146966300326189958e-02
-1.321532183812152176e-03
-5.368609494807114607e-02
-1.284566018397417519e-01
-2.061770763179673338e-01
-2.478760759600741603e-01
-2.442439476239641749e-01
-2.119784597014132688e-01
-1.644152394546583573e-01
-1.140429943905357929e-01
-1.066418208614230423e-01
-9.010090590340255612e-02
-8.648077205607021534e-02
-7.296598439291358817e-02
-9.174898656827283616e-02
-6.933257085154211075e-02
-4.601354340792534157e-03
4.975662479201140020e-02
5.759903826802034721e-02
5.408211861339663057e-02
1.191067706437420742e-01
1.829891498004674599e-01
-1.456339096620129937e-03
-8.646165339759843971e-02
-1.393532435957135218e-01
-1.395556098724869687e-01
-1.159460852608546061e-01
-1.107911351065271055e-01
-1.021189842406461101e-01
-1.079509626299706287e-01
-1.080085207161113892e-01
-9.142018562272351268e-02
8.975066158046018927e-02
2.839979043657159252e-01
3.783741303089400709e-01
3.950997506744527432e-01
3.765702609922608746e-01
2.888779545301066731e-01
1.328736354419125520e-01
1.691630586271470477e-02
1.723581206607615463e-02
5.003162726184923886e-02
4.922399684229442768e-02
2.667712636737801582e-02
-4.831221831090188983e-03
-4.244507878330579936e-02
-8.877978015950116486e-02
-1.398865836662508688e-01
-1.748815203388640327e-01
-1.802952422719728554e-01
-1.585216973198305401e-01
-1.166169396897956539e-01
-9.850427856577861907e-02
-7.777285574535264256e-02
-7.506250496413502393e-02
-8.798467178356736418e-02
-9.039945436149875169e-02
-1.079541419601321023e-01
-8.410696767291576947e-02
-1.078646413384897265e-02
6.262874217914737862e-02
9.600034962483601497e-02
9.740532079316190084e-02
6.300811859441982077e-02
1.247824939836933295e-01
1.753519824394106363e-01
1.189023820249126562e-01
7.964047876294778894e-02
8.127964369270748723e-02
6.834368678515723161e-02
1.313031623609957864e-02
-3.854835238828524524e-02
-7.689083179025812953e-02
-2.467386371011916907e-02
1.515269711365045679e-01
3.208736250650149890e-01
3.671783473052932512e-01
3.808102981483275085e-01
3.687433051349497393e-01
3.347746055276790145e-01
2.446630183746157372e-01
1.154833718893691873e-02
-2.465912162808309160e-02
2.112407276636954837e-02
5.153335197344400403e-02
5.019706242389623818e-02
3.873838681531212996e-02
2.314273502394029527e-02
1.156464107775746937e-02
-6.686687353569732706e-03
-4.021298191182079429e-02
-7.180705376871228396e-02
-9.105111386497592718e-02
-9.415948864786156947e-02
-8.093228859346426884e-02
-6.622441504407128310e-02
-6.778603883132150454e-02
-1.067244926406820948e-01
-1.510055014172177190e-01
-3.414247965980267419e-02
-6.481461405577834678e-02
-5.572755500154253500e-02
-1.045298944897714299e-02
6.887122595915054490e-02
1.390374347004031119e-01
1.850128372157013312e-01
2.154746988410820852e-01
2.292659160227113746e-01
2.395799760469927986e-01
2.551195180272223806e-01
2.288535744907781722e-01
1.877239813655513789e-01
1.637768264374599714e-01
1.543148845526455815e-01
1.169115328279867472e-01
9.723418489705708267e-02
9.342743504883559147e-02
1.313882542471207782e-01
2.615715162138028682e-01
3.265214106822822981e-01
3.380871339054341007e-01
3.243253353281388418e-01
2.917569743010889338e-01
1.279546625939185778e-01
4.921757873878485068e-02
-1.842878248068992308e-02
-9.689728891443120593e-03
4.665138741117464544e-02
6.896909587021460286e-02
6.310384415687511628e-02
5.485563307512852232e-02
4.557527505618064190e-02
3.480466279649839512e-02
1.552400304914374266e-02
-1.632947874756352988e-02
-4.656846330184508803e-02
-6.788930448148429442e-02
-7.619065107868314146e-02
-7.060639081099293057e-02
-6.969282160319215103e-02
-9.194647021559659850e-02
-1.420296613399973373e-01
-2.288829285058835150e-01
-7.282233758896285158e-02
-1.030871787840917236e-01
-8.776499737596488160e-02
-3.157486453099467988e-02
5.677684556525581377e-02
1.352580100769302518e-01
1.970198549743831240e-01
2.422913854199965911e-01
2.672531687107723153e-01
2.461228341582494816e-01
2.246267107335578328e-01
1.648423826864948427e-01
1.148095515472270373e-01
7.674004020397610926e-02
1.483879479213296437e-01
2.152573172773746268e-01
2.681410617345271197e-01
3.155124572366928004e-01
3.260607849261471514e-01
3.354800016007580266e-01
3.353891953695933292e-01
3.261948605128182077e-01
3.047731361298532393e-01
2.688644978475064895e-01
1.290511610444690926e-01
6.516291863064210821e-02
-3.222638896124521701e-02
1.055754137679081224e-02
4.756095011681330670e-02
6.675727672250154898e-02
6.855694687779718965e-02
6.718725744219404550e-02
6.105146953862330972e-02
4.835663932093554884e-02
2.416819989993370527e-02
-1.084438466661100456e-02
-4.157922836053754706e-02
-6.307171526440445708e-02
-7.392820003666294992e-02
-7.570417285881607394e-02
-8.945056573790333143e-02
-1.329757817057676816e-01
-2.104936693358307465e-01
-3.324625779264207548e-01
-9.865349344456825209e-02
-1.295273069623311679e-01
-1.105420073540685083e-01
-4.851217374379201280e-02
3.834373546783802905e-02
1.165840338677083671e-01
1.935601918542290412e-01
2.490390013843582218e-01
2.750334128544500434e-01
2.422552795124712499e-01
1.911429504384890010e-01
1.411077007590191001e-01
9.126513596858304433e-02
4.440032565653687785e-02
1.780820608161960417e-01
3.587832537991608728e-01
3.835476189030034844e-01
3.912245137159974240e-01
3.897495805320275175e-01
3.732850606954196127e-01
3.390708353093128125e-01
3.089114240034756542e-01
2.857542055944607418e-01
2.305435868883877470e-01
1.445527502078898241e-01
7.121210871466665537e-02
9.641606019202438732e-03
2.824494566118521816e-02
5.210545774812674891e-02
6.891090682501163633e-02
7.155428824136526866e-02
8.954667617886032105e-02
8.368537023242307582e-02
1.005778102437678567e-01
7.176518190389409579e-02
-2.220033872758839233e-02
-5.138753425610496223e-02
-7.076471917534384037e-02
-8.320510032954400725e-02
-9.386428338529166637e-02
-1.239140644814522019e-01
-1.879132758949083049e-01
-2.881085154764281286e-01
-4.313219751389376078e-01
-8.538559163168169333e-03
-9.454870905381709822e-02
-1.244314377683830852e-01
-1.047371523348000072e-01
-4.684839061635721197e-02
2.102386830415672869e-02
8.201745092872751719e-02
1.684841299177262386e-01
2.312388147439604080e-01
2.522762397759419906e-01
2.083496059582500559e-01
1.582546583480301527e-01
1.177943890203612121e-01
7.465872441036433549e-02
1.287607735426827930e-02
2.449875621762147015e-01
3.929645611941093852e-01
4.338419799506785246e-01
4.473923227971246530e-01
4.401891626563319004e-01
3.985471253883509091e-01
3.265870400203386703e-01
2.688113042321819135e-01
2.123843512084291063e-01
1.406556997792346164e-01
1.487362161863701737e-01
9.119692058396532131e-02
5.577965210276720348e-02
7.697183855256449492e-02
1.293500453340709067e-01
1.782102103720042130e-01
2.176551429654707548e-01
1.877564131038662598e-01
1.734132931238122344e-01
1.273992345149449756e-01
2.450768884396225394e-03
-4.562346275084861597e-02
-6.948175607940122733e-02
-8.622283439664028826e-02
-1.019014635700312282e-01
-1.246323782468890251e-01
-1.716859735015456856e-01
-2.501796526620289618e-01
-3.585668742374578111e-01
-4.949936355982242353e-01
-4.112148550490780652e-01
1.157167297965057406e-02
-5.996500923750398837e-02
-8.450830696465193304e-02
-6.742948406335419476e-02
-2.582603445799994124e-02
7.619721754246733085e-03
2.684167427298867620e-02
1.076976242309717890e-01
1.822859512230429746e-01
2.098231317273882568e-01
2.016151896001128208e-01
1.837381758743963367e-01
1.219970057235147121e-01
8.116564097995293547e-02
1.386471699167179071e-02
2.171633997634064561e-01
3.836881078990660443e-01
4.404045101032556531e-01
4.617504293829073903e-01
4.498281590027425336e-01
3.883263911211792818e-01
2.893479243094940756e-01
1.361086114274636938e-01
2.489596339409716821e-02
1.158189862231935943e-02
3.838093474518173426e-02
6.118860530556886890e-02
6.529888249958677726e-02
6.215248587747015246e-02
1.143518458379326475e-01
2.347037358508139160e-01
1.638201999957143440e-01
9.832075840283661938e-02
9.948163911876665641e-03
-3.326225302594259386e-02
-5.459649812594972312e-02
-6.835730325560841758e-02
-8.894527590520895366e-02
-1.071785583858935603e-01
-1.298162753509269629e-01
-1.668329991212069707e-01
-2.273413583102829594e-01
-3.074211793083574396e-01
-4.021028426936569256e-01
-5.034434653549910710e-01
4.171446461576971965e-02
-9.878648289087122586e-03
-2.612085181300070891e-02
-1.594898581516592320e-02
1.758058600357782211e-03
-2.406938714637746508e-03
-2.456297703588249462e-02
2.821280771381550617e-02
1.217167913312563465e-01
1.796078250954435407e-01
2.013566279394950198e-01
1.977075215557390075e-01
1.807866778123699003e-01
1.138117841805861563e-01
5.752984728913879131e-02
8.712578444893245844e-02
3.384380102462901108e-01
4.015591188484332053e-01
4.269208969046861535e-01
4.146444413773620608e-01
3.520526503003734153e-01
2.438974169882047738e-01
-2.821554724614476484e-02
-7.515348891456263836e-02
9.740648076522456095e-03
5.724037064090646554e-02
8.182905264215034613e-02
8.879552061306461574e-02
7.922181712194703573e-02
4.098522775002919061e-02
3.755914383547871715e-02
3.861472308146095267e-02
-1.342690740449408934e-02
-3.483268958633992801e-02
-4.619697629056743193e-02
-6.089255285272179158e-02
-8.224707065028129260e-02
-1.042312246100686041e-01
-1.259659438118348185e-01
-1.538781720877629433e-01
-2.016743236338273126e-01
-2.701238696519763782e-01
-3.422433831469078869e-01
-4.132408252576033059e-01
-4.782226542723231333e-01
1.122650707585690910e-01
7.409957555002663621e-02
4.543822928620604162e-02
3.764345780145243042e-02
3.855237739890586546e-02
2.999877742070627962e-02
-1.069511520073222755e-02
-5.433435161225571436e-02
-1.481626964199644902e-02
8.164454669817851340e-02
1.663782462404816143e-01
2.147728713638416831e-01
2.220279620771642981e-01
2.077477595885996731e-01
1.819534427282672451e-01
1.066828069528740486e-01
5.410919987164018036e-02
1.497020747359611159e-01
3.284062829986060250e-01
4.185955501853485528e-01
3.886088281438492831e-01
1.004054172313013915e-01
1.029451268134748756e-02
-7.209136314265622569e-02
-4.521011426435516539e-02
1.140444205451066409e-02
6.362705210169053438e-02
9.325914858379931449e-02
1.000110284737352334e-01
8.899273787412527448e-02
6.460074459038955830e-02
-9.475121494552332657e-03
9.547426878896453362e-03
-1.242812874740023554e-02
-3.096892575773872031e-02
-4.977843568788080375e-02
-7.498959617030517832e-02
-1.057248439453224442e-01
-1.291602780623763158e-01
-1.380798022229917099e-01
-1.402370583169165463e-01
-1.596737513160167432e-01
-2.004863550442878561e-01
-2.439887386267707015e-01
-2.905877973218777277e-01
-2.237458828007061196e-01
8.396453811707474402e-02
5.516357172822233812e-02
4.202989863055901082e-02
4.430231945367520824e-02
5.772469154168077821e-02
7.103596898784952929e-02
7.741696098660803826e-02
6.882743521610719395e-02
3.714979509623249354e-02
2.130641580104071509e-02
6.972468512743668079e-02
1.441876512964447854e-01
2.157392219623527063e-01
2.669974830080277250e-01
2.806114911880254748e-01
2.729145554262813467e-01
2.578997651331342844e-01
2.402828531231083753e-01
2.258476351770465629e-01
2.142921319479545728e-01
2.450176298795308794e-01
2.140365654220790781e-01
1.795900047933113586e-01
9.731452101111980058e-02
-2.654935213936261348e-02
-4.020271224124848108e-02
-6.438619869563960360e-03
4.124806704933127455e-02
8.596043533701562545e-02
1.078249361694502834e-01
1.088729557364406242e-01
9.850118515197725522e-02
7.909142678053715514e-02
5.141930366685927567e-02
2.094561843953494928e-02
-4.627030058642657429e-03
-2.480312325906533846e-02
-4.312471705181806364e-02
-6.461634011856354221e-02
-8.603319001845850800e-02
-9.399563858079448830e-02
-8.672774768791477462e-02
-8.283552148854020358e-02
-1.121217273026658273e-01
-1.737512281274998238e-01
-2.349002606716695252e-01
-2.264112745626817302e-01
-2.208008141647956404e-02
6.723036016831467065e-02
5.089860491326013425e-02
4.899211663326013405e-02
6.308440710146827335e-02
8.355146013001120420e-02
1.051959299511499302e-01
1.070912513672569594e-01
9.006866903832200233e-02
4.409830806532150094e-02
2.910098705268051450e-02
7.465604493095327754e-02
1.420655968572063499e-01
2.127708769441145897e-01
2.720112936842432605e-01
2.967050109545892322e-01
2.960544750139471049e-01
2.843710018310777188e-01
2.677137161386072273e-01
2.499544816068839936e-01
2.278896443231890889e-01
2.004962631577949517e-01
1.650897016889619207e-01
1.110338909291745946e-01
4.257047947218186440e-02
6.745073185963273293e-03
1.251531746878480761e-02
4.231358327427451466e-02
8.088462799096210465e-02
1.120097700452830219e-01
1.197456113358962293e-01
1.108733313997143088e-01
9.778487277449202097e-02
8.355368988522866858e-02
6.185820115059242896e-02
3.209185531902382371e-02
5.687059384253328326e-03
-1.305563107282198439e-02
-2.611485663437708785e-02
-3.404742697426627746e-02
-3.270126936004469353e-02
-2.083894178328300761e-02
-8.776691720068991939e-03
-1.393226869146043344e-02
-7.705829332364422246e-02
-1.329434097341221921e-01
-1.214857399559139406e-01
1.675362342761865797e-02
1.736545895151677676e-01
2.907477617111595136e-01
2.070200654199702839e-01
1.462150025723699676e-01
9.326455594407719041e-02
9.231036099728481825e-02
1.146526257175433244e-01
9.254494581398570174e-02
8.856840393350443041e-02
1.087667000740405732e-01
1.114847903821196834e-01
9.550758854559733557e-02
5.052261323114723424e-02
2.989907875234480358e-02
6.953928010655957559e-02
1.297588703527778886e-01
1.947064418278637576e-01
2.554026956281651994e-01
2.909463978537749074e-01
3.012425058375307607e-01
2.951972536002008818e-01
2.768577277231851208e-01
2.491396096453888098e-01
2.148076317022578341e-01
1.803716591084768561e-01
1.445220252739563005e-01
1.018534069825507843e-01
5.705249125604847787e-02
3.988556922441376107e-02
5.472068430086723251e-02
8.471737085877534268e-02
1.147070202737279221e-01
1.295356117402023943e-01
1.206226495663587084e-01
9.951076282047753574e-02
7.840833945874918498e-02
6.561268290072858056e-02
5.600656341182018438e-02
3.785270026823066986e-02
1.766638858631650044e-02
4.546326900966287526e-03
1.766991768741264096e-03
1.332372234255492505e-02
3.272846755150261855e-02
4.676286514632187891e-02
4.786091586706561762e-02
-1.883899226382941550e-02
-7.691357341955196159e-02
-4.414886693806431561e-02
5.412450095359246094e-02
1.969323037039416302e-01
2.655281380315925310e-01
2.674022810639878900e-01
1.981669806522681210e-01
1.504965578218274425e-01
1.213256545481655735e-01
1.209427673440915535e-01
1.279963618773055367e-01
8.088358440198896437e-02
7.615092721841300316e-02
9.791580957881652891e-02
1.074867739936625349e-01
1.006871299911591133e-01
6.858226617969176431e-02
4.260572832624227868e-02
6.588406268023574985e-02
1.138822313043428569e-01
1.692547145539848030e-01
2.250826503061695849e-01
2.642536426309561870e-01
2.818689135429825465e-01
2.814262865128608349e-01
2.635192898815355567e-01
2.298129914236253235e-01
1.882654950190662813e-01
1.509018216978268989e-01
1.179521994967260567e-01
8.706745758263127744e-02
6.096441462563894492e-02
5.740738147860623142e-02
7.814860495379864769e-02
1.072412562795511115e-01
1.301847580041119723e-01
1.328598320112811815e-01
1.119725896137696852e-01
8.212363759587640311e-02
5.342978073235651881e-02
3.880782868652711548e-02
4.232441061414743411e-02
4.338679426316764676e-02
3.546226065398992017e-02
3.032077810425193656e-02
3.731746174091074564e-02
6.048684845297321033e-02
8.248539754393471868e-02
8.852734799907008290e-02
7.757541612801976960e-02
-7.388920060819289051e-03
-3.539487576026467686e-02
-4.045537871655378870e-02
1.987562914575525530e-01
2.244164268275442020e-01
2.929316130375467231e-01
2.482827166425571330e-01
1.888921999659619599e-01
1.355440808830541966e-01
1.164885592570035211e-01
7.479435971897951951e-02
5.891239958160505996e-02
4.780489602338017230e-02
6.325816953010005017e-02
8.672854543899922997e-02
1.064133011653562166e-01
1.111714257894533403e-01
9.112763058091445656e-02
6.135984514633155418e-02
6.368525601786785562e-02
9.449017319643376878e-02
1.373051113622155983e-01
1.831221341118967061e-01
2.161428635364983086e-01
2.323426780844752015e-01
2.353905280895611241e-01
2.245517003930663780e-01
1.965183938514611095e-01
1.556667355987662593e-01
1.196903991904661874e-01
9.282006863376177086e-02
7.341999155025988322e-02
6.133162673097017348e-02
6.493949978104354703e-02
8.520575018231166253e-02
1.102125905797049360e-01
1.275814625767483779e-01
1.237836094468736936e-01
9.668553127623512322e-02
6.328133407693554979e-02
3.294949390431155256e-02
1.768349614041533208e-02
2.997698068926065926e-02
4.989584718590742846e-02
5.728687723659373066e-02
6.218324766756731792e-02
7.696194424744902396e-02
1.042188189623472344e-01
1.225628042805610579e-01
1.199810662994300198e-01
1.005754632400081561e-01
2.092187284397566127e-02
-1.678903450855223634e-02
4.403010985976434088e-02
1.736430757590940177e-01
2.830678024033877471e-01
2.269977922305623785e-01
1.715821861454393804e-01
1.199118030768260429e-01
6.785455254132881364e-02
4.968742813922494977e-02
2.754730564355424224e-02
3.116324313158453513e-02
5.049124926558094112e-02
8.312805313106076677e-02
1.131405805890105809e-01
1.273915520449025174e-01
1.133908380086088435e-01
7.545368662843870977e-02
5.552060261389546447e-02
6.594241264580925910e-02
9.352246943288120007e-02
1.249682491574151677e-01
1.434731142619436461e-01
1.502269097284268384e-01
1.536476889282059888e-01
1.552522933823016205e-01
1.331551402106835036e-01
1.029096159946814998e-01
8.817642697678321206e-02
6.898181704855224639e-02
2.280894847595335909e-02
3.162115759468876047e-02
4.626046503447644315e-02
6.867402538137461210e-02
9.243216969578281483e-02
1.094627066934851650e-01
1.112075240842909235e-01
1.020361616006614791e-01
8.995528686495345150e-02
7.072838923098490049e-02
4.983139590579761802e-02
4.307177265500531510e-02
4.993168910615208844e-02
5.543133107978440860e-02
6.334695516389605985e-02
8.271023271616544104e-02
1.135617531384316564e-01
1.346804996561817569e-01
1.372563374753670296e-01
1.261773256980292801e-01
1.017063588844914213e-01
5.942637650499138502e-02
1.127858726143556589e-01
1.734180723987122918e-01
1.989364948762843976e-01
2.076932982033639352e-01
1.424860715936824840e-01
7.983225148406504490e-02
3.135300058889500113e-02
5.604233463079273843e-03
-1.419411635200115707e-02
-3.257217658571031488e-02
-2.621600984263558476e-02
1.203956629974045969e-02
6.383551262752813760e-02
1.022611639617484053e-01
1.115032658508274821e-01
7.811909175200064392e-02
9.627359651818583747e-03
-4.274600677208744565e-02
-5.596285897904461348e-02
-4.040936191683576484e-02
-1.014991883290728217e-02
1.679270547044995135e-02
3.454401686004876515e-02
4.782428932095893898e-02
5.441760749234020311e-02
1.932718972220973108e-01
1.817771263209020660e-01
1.126131323356808489e-01
-6.412971115695834112e-02
-3.013565927303668915e-02
-1.324909425304004670e-02
3.325317722863774424e-03
2.444599836861437864e-02
4.677392057720796553e-02
6.315813920321719510e-02
6.150509939829106043e-02
2.146827663537872327e-02
-9.656351352946529291e-04
5.043850663497316533e-02
4.909781042937682444e-02
5.456818957780785323e-02
6.996697456133031678e-02
8.859399707373583066e-02
1.080954587382921550e-01
1.320505120228066820e-01
1.572037337351070152e-01
1.678448672737211655e-01
1.650980475199099184e-01
1.559779571528645548e-01
1.408999879457079607e-01
1.161290505313703897e-01
8.418535576642269258e-02
9.057007414219456209e-02
1.140167146978375151e-01
2.980159747010094340e-02
7.431300766367263111e-04
9.589390294044725788e-03
-1.157053298249371975e-02
-3.112025616436881262e-02
-3.497955507680706316e-02
-1.027094222919208884e-02
4.151195800768749111e-02
9.585899547195675385e-02
1.312050897199351918e-01
1.376189201826296116e-01
1.035549978751369865e-01
2.918483473634773950e-02
-4.479731054522096551e-02
-8.870570900743138254e-02
-9.644187517864941106e-02
-7.632614473580745518e-02
-5.167245720856201291e-02
-3.411061740281742111e-02
-2.085972773039668909e-02
1.930475491506107935e-02
1.820179380150057924e-01
2.849265760383221657e-01
1.938595668480919409e-01
-6.977060852881114550e-02
-8.165930550281755296e-02
-5.650497562927471462e-02
-3.682534459024406487e-02
-1.619531614488829707e-02
6.216115664556478779e-03
2.539930420265686453e-02
1.914096602311189319e-02
-9.066459392523573343e-03
-2.906800346418889763e-02
-2.833218496401322326e-02
3.860613525436940724e-02
5.615595082662395293e-02
7.398797132127604703e-02
9.778494013315190692e-02
1.236992728512193856e-01
1.472907166778589239e-01
1.619746100345399453e-01
1.621760954384621201e-01
1.582152259897655067e-01
1.549890417775673102e-01
1.498897335793451524e-01
1.370366563825971828e-01
1.143448749494149208e-01
8.623027905452210207e-02
-4.707751949326451080e-02
-2.584818788980437765e-02
-2.499295380398519617e-02
-3.009362132314929300e-02
-3.336729175411035780e-02
-1.994768097103527885e-02
2.148214110555355869e-02
7.730822663903476333e-02
1.227775818358173843e-01
1.478146886487083922e-01
1.492031317137729185e-01
1.167959545829041351e-01
4.374890608739921000e-02
-4.057846328139146780e-02
-1.071964418467119401e-01
-1.343183922597625535e-01
-1.171170079972948946e-01
-8.644278330721591463e-02
-6.494352840329858934e-02
-5.025274084160284011e-02
3.740787134832768146e-02
2.811316797520888033e-01
3.664222372956636997e-01
2.499500934778229322e-01
6.858171845871263370e-03
-7.547992177365309141e-02
-4.623762232482594992e-02
-2.979078264320492858e-02
-1.569411361912141645e-02
1.655976644387737590e-03
2.059823159534070539e-02
9.098670688628025804e-03
-1.279006108700512893e-02
-2.938439107500715602e-02
-3.227354437273165927e-02
2.523230855080581606e-02
4.476242179937813676e-02
5.534293309704859526e-02
7.370945396353784096e-02
9.942111351278348774e-02
1.225419950002505226e-01
1.328870048265346770e-01
1.303546333925079681e-01
1.293932874445724024e-01
1.329107404087221389e-01
1.361044990402399957e-01
1.315459417160894651e-01
1.158187579560315539e-01
9.446750033578230066e-02
-7.423990654587150906e-02
-6.520851519749762404e-02
-4.961579616929835679e-02
-3.836028033315639491e-02
-2.537010595761625062e-02
2.902359010778686292e-03
5.370935283035193492e-02
1.040431836320607206e-01
1.358675328343988409e-01
1.506048899868114299e-01
1.503353786880783638e-01
1.220957697166870359e-01
5.347987110576379877e-02
-1.893089592543826735e-02
-9.655391201019952740e-02
-1.399597639464073284e-01
-1.269818377708207824e-01
-9.015013105269112370e-02
-6.597754392869101259e-02
-7.842677362521232806e-03
9.827302342446911365e-02
3.696760478389763405e-01
3.713376268479119946e-01
2.534882689883219964e-01
-4.638456131715295444e-02
-9.358081393489160391e-03
1.634790213793657632e-02
2.325641203942706639e-02
2.532247138798730118e-02
2.989710350664055369e-02
3.748629281442499017e-02
1.986722454493090179e-02
-3.401895209460786829e-02
-1.234121939362671679e-02
-1.138130719255804786e-02
8.445435007428309104e-03
2.435381831459087348e-02
2.549567921485891217e-02
3.273199473620081595e-02
5.337967647688371398e-02
7.784220139374929681e-02
9.168269835884143570e-02
9.284555307757486053e-02
9.621163589791335846e-02
1.046040524550104212e-01
1.131826917949611405e-01
1.144645941234866682e-01
1.041924180098231928e-01
8.824909451114509862e-02
-1.109772578213665539e-01
-9.360485033004646571e-02
-6.567746137678912022e-02
-4.088112156838584477e-02
-1.500969700123892629e-02
2.217051846573594998e-02
7.234848610250824152e-02
1.103521384658304044e-01
1.286881107356847576e-01
1.357587180833369489e-01
1.367713221147130453e-01
1.162263444190625716e-01
6.184784398929844829e-02
-1.771520844479709811e-02
-7.041200952711680616e-02
-1.143224469968173312e-01
-1.128471999179523899e-01
-9.809577312409441252e-02
-7.140803522999081797e-03
8.295705392588395566e-02
3.556997405641435517e-01
3.918305096812594868e-01
3.623420732814454093e-01
1.883186421791384346e-01
3.480921995735239416e-02
7.048384006826213799e-02
8.743950943331588177e-02
8.522833958542332111e-02
7.644095198045884609e-02
6.623807957619902431e-02
5.481451851011089754e-02
3.400734759968146448e-02
-4.522435851445441059e-04
-2.824069492496120853e-02
-3.746241482049141036e-02
-2.546419655475884447e-02
-1.155973874305412687e-02
-1.278800021989262917e-02
-1.289142764990666018e-02
2.083711680080856457e-03
2.954702726380298988e-02
5.202771973376189851e-02
6.008520630053539036e-02
6.699677560580437341e-02
7.710954837522894512e-02
8.732423507221551140e-02
9.188312470235172891e-02
8.611008252253607442e-02
-1.321915948212442904e-01
-1.130220751249097488e-01
-7.904941512153018657e-02
-4.609817368215010647e-02
-1.293908398703548165e-02
2.530014818707630384e-02
6.525200594284585875e-02
8.791175893884785320e-02
9.516410605166236714e-02
9.693765446510857475e-02
9.904556084808766037e-02
9.765423024742893310e-02
1.227523769366909850e-01
4.459322922305052062e-02
-4.668729740142590900e-02
-1.001445513302115370e-01
-1.426331922289126447e-02
5.072330966015742293e-02
1.897886923836595019e-01
3.491348165472599185e-01
3.953799888717829392e-01
3.964953161600542342e-01
2.751524618887429274e-01
9.784748604418880280e-02
8.465304290772796003e-02
1.136796124114606149e-01
1.251584075955543829e-01
1.196454487216978280e-01
1.057886476884833810e-01
1.076710777614745505e-02
-5.529045944646338376e-03
-2.890746075458703115e-03
3.346326752721400129e-03
-3.521814367271514264e-03
-3.397285273366969227e-02
-8.535347934439234396e-02
-1.390942433295964120e-01
-1.721625894265655099e-01
-1.765194171343178187e-01
-1.560123484235063640e-01
-1.079138941089084619e-01
-4.936988963408911468e-02
-1.440305375840097470e-02
-1.531186245637428285e-03
1.737808463100055240e-03
1.843241777165664091e-03
-2.014895415820040780e-04
-8.761715694075444469e-03
-2.565217086244819256e-01
-2.290848257770844165e-01
-1.705234706384234356e-01
-1.180562572845939989e-01
-7.390062283582117530e-02
-3.645646480216627877e-02
-8.325590491172152330e-03
1.138431719079353432e-03
-3.690641986642733373e-03
-1.313873521917881954e-02
-1.951843981920101459e-02
-1.508145450323049482e-03
4.679304239250775543e-02
7.054040109732653829e-02
7.948558594434837477e-02
9.898227587911856418e-02
1.341889626708817063e-01
1.552964123920620720e-01
3.174140896886910035e-01
3.649246136610636571e-01
3.902056330843369225e-01
3.707519261082594664e-01
2.181781604627830162e-01
-4.149104390468258408e-02
1.173412465014787159e-02
4.343903950399639891e-02
5.667724788689289944e-02
4.221291101642835053e-02
8.269546790400691960e-03
-2.957762788585240749e-02
-5.384982106031647314e-02
-5.699170246351643182e-02
-5.423456138958369921e-02
-7.256065186734611538e-02
-1.301370545381239086e-01
-2.041388847262727846e-01
-2.465082531890050721e-01
-2.547119874454883415e-01
-2.373570947013125820e-01
-2.026857329828563037e-01
-1.539087852400330692e-01
-9.704826667100971416e-02
-6.207696329128006840e-02
-5.246608931894638367e-02
-5.535322434318473012e-02
-6.092774458067355681e-02
-6.405637379740300452e-02
-6.842549263385419578e-02
-2.166406315247564884e-01
-2.554976405008096974e-01
-2.049213872026443284e-01
-1.469788132025259819e-01
-9.759002668678902481e-02
-6.162612882352123261e-02
-4.342391215389204695e-02
-4.587541258854651444e-02
-5.858088472506664535e-02
-7.157226702970136134e-02
-7.815983367510723201e-02
-7.482327924012423248e-02
-3.562602716376897516e-02
1.032291174682872618e-03
2.751422896673485358e-02
1.395859432258181321e-01
1.566748148955202924e-01
2.891482429237132723e-01
3.381997051741503224e-01
3.755361555242691662e-01
3.947283548369202033e-01
3.765889709622665116e-01
2.336352476368462328e-01
-3.163728284084688785e-02
-2.889893966745258648e-03
1.480908915869103698e-02
1.972401488334648081e-02
2.162488655193467359e-03
-3.323594781597624670e-02
-7.161972759444595882e-02
-9.503508545931664553e-02
-9.597001522423120878e-02
-9.152537303227430143e-02
-1.174470845099512412e-01
-2.039219135302118291e-01
-3.128774476937903892e-01
-3.369446593064759354e-01
-3.130125772493992931e-01
-2.795570825598785447e-01
-2.355440042476476259e-01
-1.848459751704334131e-01
-1.371356113665666843e-01
-1.121127868384513282e-01
-1.115431442094151071e-01
-1.234287895513611066e-01
-1.359877747951832305e-01
-1.409925478622758577e-01
-1.698517988483745356e-01
-2.159464726665770717e-01
-1.755844172036496453e-01
-1.323749132091704139e-01
-1.001971115893857678e-01
-6.928487745843432688e-02
-7.544428080798161462e-02
-8.850522549661744842e-02
-9.880578969283164426e-02
-1.009668154219184183e-01
-9.265579811415196321e-02
-7.914814607699569016e-02
-4.751853663372032632e-02
-1.800457231935598257e-02
8.359668967389947969e-02
1.662453747955828509e-01
3.028063951300511980e-01
3.448306362786456858e-01
3.783513114129885002e-01
3.983808949084021167e-01
3.897427494327601050e-01
3.376494040620248160e-01
5.566067182511692107e-02
-6.735479143618932664e-03
-6.728635682495185538e-03
-1.393763111389286283e-02
-3.634782380178647188e-02
-7.349888550592020842e-02
-1.139771603448125198e-01
-1.407655666235002601e-01
-1.425188461191400635e-01
-1.340144204198752409e-01
-1.580128505876071954e-01
-2.550994999409299524e-01
-3.951080665752033649e-01
-3.996669184927519880e-01
-3.463185009227215394e-01
-3.070663471813120382e-01
-2.652007320584736649e-01
-2.191871845340746805e-01
-1.839201867268109303e-01
-1.752011610057895297e-01
-1.879667091484104324e-01
-2.095377237164172679e-01
9.079655822082385863e-02
4.681921663730300581e-02
-1.374278517734460817e-02
-6.715360470211216570e-02
-8.966608129310034425e-02
-8.169447466258814017e-02
-8.964872437811977068e-02
-9.596003381166215429e-02
-9.663226989907215680e-02
-9.018255751038542489e-02
-9.539342190161176349e-02
-6.388802618096448005e-02
3.289973871173798581e-02
7.839450633695103920e-02
1.706085273614215136e-01
3.047254952068471634e-01
3.418106023923471737e-01
3.740904577866227543e-01
3.987314763885504987e-01
4.030537201986317264e-01
3.721807343938003942e-01
2.531189486526353449e-01
3.528149364261858045e-02
1.706332122521045467e-03
-2.341504044751751418e-02
-5.854199093240509966e-02
-1.053927714150533074e-01
-1.582050591308344356e-01
-2.030363573681284173e-01
-2.189249678874174987e-01
-2.090500316617988630e-01
-2.238713065956281500e-01
-3.051336440964815266e-01
-4.367989763309836904e-01
-4.301418402871464153e-01
-3.543916421656924109e-01
-3.091346084584604692e-01
-2.749067152222639532e-01
-2.469823125610463577e-01
-2.372614907161965103e-01
-2.539888223910199416e-01
-2.842247092343523907e-01
-3.145825893667801854e-01
2.541459452073177583e-01
2.504280614457486398e-01
2.423188513997621696e-01
1.359519183701853040e-01
3.987513744341539268e-02
-5.461211583401159864e-02
-7.725291690512944842e-02
-7.167963640253027791e-02
-3.515736758433755244e-02
4.077641949237082591e-02
4.321111343204705330e-02
3.092417318683751692e-02
7.560481266078140916e-02
1.666254136628793625e-01
2.845201656703464366e-01
3.175283419027812304e-01
3.520522769133865304e-01
3.849558773737770667e-01
4.026350282986551621e-01
3.887880086474571617e-01
3.508630450544232837e-01
2.196951038399340972e-01
1.352408829072095919e-01
4.353071286397288721e-03
-5.647916862283931805e-02
-1.234596093078691031e-01
-2.052781239823547876e-01
-2.904130381958272000e-01
-3.449144562532629466e-01
-3.404709320012712093e-01
-3.374389499951590543e-01
-3.754961982645640961e-01
-4.444776042613438616e-01
-4.139319445786700524e-01
-3.158048768574967524e-01
-2.615535361153070726e-01
-2.368353641535017318e-01
-2.355569390983968114e-01
-2.660079338984444042e-01
-3.220871250343435577e-01
-3.774990902710489982e-01
3.200312249340210857e-01
2.992215649231029784e-01
2.118388820173823794e-01
1.817030909428876406e-01
1.696106266990179134e-01
1.724187002439037109e-01
1.726126117348543709e-01
1.561980837344970063e-01
1.353008970336515571e-01
9.708767042508710532e-02
6.931559458939606788e-02
9.787759400594180093e-02
9.584210044027746678e-02
1.426998731075082849e-01
2.429506560313373642e-01
3.414571466331160488e-01
3.706879549640335059e-01
3.618747966514007097e-01
3.331065502563156366e-01
2.936647991449155004e-01
1.641135663859983884e-01
1.141909259483957634e-01
1.664750490196460243e-03
-1.452399231241498778e-01
-2.584742485627483100e-01
-3.811472969319116832e-01
-4.591962958526081273e-01
-4.447585899312038182e-01
-4.157193649879777908e-01
-4.136990097173849912e-01
-4.286832751754200421e-01
-3.604900269766233567e-01
-2.430559257714783317e-01
-1.857248420361277685e-01
-1.691705194701043635e-01
-1.843289194636675010e-01
-2.529881765987360698e-01
-3.237125653063970820e-01
3.496037557845962374e-01
3.240547579110931720e-01
3.069200116769393305e-01
3.043893147027458834e-01
3.104205801309490864e-01
3.077857842069953720e-01
2.824428035427403172e-01
2.524809851156363805e-01
2.284430373760431010e-01
6.775150542476732207e-02
-2.730184713501132912e-02
-7.938701310726481442e-02
-2.604711180472930529e-02
4.043679328551066238e-02
2.362496135711238399e-01
2.676677396645562035e-01
2.524596954098642931e-01
1.589215698564178381e-01
9.737777092182088590e-02
4.854839715393299143e-02
3.074106620943995588e-02
-6.326850941216070889e-02
-2.608330707226824141e-01
-4.295319781407738180e-01
-5.329465521436298481e-01
-5.592513072613720659e-01
-5.225406198836753946e-01
-4.919318586179265429e-01
-4.853603057044210689e-01
-4.782069838830148023e-01
-3.609759604186777437e-01
-1.882054188481697143e-01
-7.687549657562939287e-02
-6.260942499340042822e-02
-1.032032593293233241e-01
-1.141788515544704952e-01
3.885868809840334337e-01
4.017298368361542082e-01
4.064112011089711096e-01
3.862849737979432430e-01
3.495199809385426404e-01
3.028541638194173768e-01
1.834384426737841745e-01
-1.105128984106970857e-01
-1.249826332063279227e-01
-1.144192595213836539e-01
-8.295195545405119331e-02
1.758877790673642888e-02
1.307090450649943947e-01
1.010446754254163138e-01
9.715045454608946252e-02
8.177988554184738301e-02
5.922573295076089678e-02
8.718497487190555659e-03
-9.894140266476515733e-02
-2.484239171786631062e-01
-3.890040769195688419e-01
-5.063016293258368883e-01
-5.195672674697133786e-01
-4.819923546673854364e-01
-4.583700384634241676e-01
-4.546826231745524360e-01
-4.385493712192641835e-01
-3.231924257493149488e-01
-1.556078425824882761e-01
-7.363511505728818907e-02
-5.856820657533113456e-02
8.999234427541594195e-03
2.472283034139687585e-01
2.668746714111144280e-01
-6.416993983252966549e-02
-1.176481269117437140e-01
-9.232016054164672580e-02
-5.878183366363513851e-02
-1.319232000602941698e-02
4.071425337179501031e-02
6.614765275183273618e-02
6.298060932991633720e-02
5.188358089578023330e-02
3.531552529939900598e-02
-7.006061307912336313e-04
-7.163367547971423444e-02
-1.746883967341479604e-01
-3.003988269467057215e-01
-4.100216497890675771e-01
-4.461208132577914043e-01
-4.299786937102687001e-01
-4.211585207698866351e-01
-4.195020283521058713e-01
-3.883204704407884900e-01
-2.720744639996995895e-01
-1.289401555252780163e-01
-6.798847410574508643e-02
8.399070099414797375e-02
1.819556790954388048e-01
2.993684799625851434e-01
5.336608005817207456e-04
-1.164711150686483093e-01
-8.322155708213843650e-02
-4.924786654729366997e-02
-1.214098177960964975e-02
2.473602751866704058e-02
3.569475303873941713e-02
2.543683480291807075e-02
1.217074233122420607e-02
-5.742984784838124634e-04
-2.063742410771350622e-02
-6.035513711910002466e-02
-1.235424468947686621e-01
-2.077960302337928666e-01
-2.986541298079721241e-01
-3.594733076708880315e-01
-3.686819003245862536e-01
-3.698856318998939852e-01
-3.666701556590696853e-01
-3.258596704913682141e-01
-2.474365548939423398e-01
-1.287208950546019914e-01
5.239810837334039212e-02
1.053929174027385535e-01
2.969436329724146062e-01
3.113383950889033192e-01
5.550457098547061097e-02
-1.340318280050220301e-01
-9.217200942072242831e-02
-5.972034541699815235e-02
-2.993990572949857890e-02
-4.618158658662661550e-03
-1.042410921364067197e-03
-1.604325543428481229e-02
-3.305836328654866013e-02
-4.347681762359380253e-02
-4.836567534185497175e-02
-6.211135053917816312e-02
-9.441630038398811375e-02
-1.441093684588410639e-01
-2.062578068123176178e-01
-2.664335936561290641e-01
-2.928606061188365750e-01
-3.010626228418956107e-01
-3.010316139417987258e-01
-2.686031468795095356e-01
-2.111650425464732805e-01
-6.994426584371978006e-02
5.343938368424931001e-02
1.612871375158463072e-01
2.984745067087267167e-01
2.851899070089601584e-02
-1.751277006660273972e-01
-1.140847590051552174e-01
-7.976625394272525427e-02
-5.167539382917600566e-02
-3.257835600315596436e-02
-3.445678038733385184e-02
-5.357335317038329492e-02
-7.440823152070293045e-02
-8.351934135168899431e-02
-7.727780599253122884e-02
-7.423624419600641233e-02
-8.760522200854510555e-02
-1.150277179030451541e-01
-1.539579660095770630e-01
-2.013975451968501307e-01
-2.351319247686039782e-01
-2.523574160916619014e-01
-2.613883350214789014e-01
-2.785562969754648011e-01
-2.050692042497346546e-01
-3.846599550821967056e-02
2.710557686163405158e-02
2.735528056945713549e-01
-1.197334985746587380e-02
-2.181970357533114246e-01
-1.402872768730123731e-01
-1.008057149605046249e-01
-7.083562115770217216e-02
-5.568879059074670346e-02
-6.309655019183069147e-02
-8.620952309041048089e-02
-1.109178478263842249e-01
-1.218112899834000729e-01
-1.111290176795836498e-01
-9.869242924995463850e-02
-1.002059506067431438e-01
-1.129570165631293699e-01
-1.356478564623479210e-01
-1.709062430293076806e-01
-2.066187088547148110e-01
-2.332931715323451893e-01
-2.539433136853053163e-01
-2.762689117432008401e-01
-1.881367186480019105e-01
-7.295061140602486505e-02
-1.883550232685472781e-02
2.500809425584800683e-01
-4.656561957721951084e-02
-2.493630882606601984e-01
-1.638197035473987206e-01
-1.193222996404685876e-01
-8.682842144122242256e-02
-7.450577697825568058e-02
-8.756454921433284855e-02
-1.150766061796553580e-01
-1.443320453958875926e-01
-1.615304684295482962e-01
-1.549725528581740175e-01
-1.394412806438220243e-01
-1.326663973715327127e-01
-1.340425804243078056e-01
-1.445593913841734524e-01
-1.713608843051251940e-01
-2.098108011415005247e-01
-2.475979915294421463e-01
-2.823735042021502384e-01
-2.991816800714488522e-01
-2.196513561250685864e-01
-1.270909805303661599e-01
3.432924021393062852e-01
2.402328463741708331e-01
-6.671812422428445577e-02
-2.582159513440183130e-01
-1.781500355434254002e-01
-1.318104064005878595e-01
-9.832473130444178977e-02
-8.897397046839596035e-02
-1.084985262218604446e-01
-1.428033037109298353e-01
-1.799517485540803874e-01
-2.092440863262813866e-01
-2.160514280158628009e-01
-2.031693939805086224e-01
-1.894543803912133451e-01
-1.801880250797450733e-01
-1.812293178289733908e-01
-2.053211742665638495e-01
-2.529168187933610867e-01
-3.070684965401141442e-01
-3.593599557122325039e-01
-3.189581757765323489e-01
3.355603889462216438e-01
2.445969301469950175e-01
-3.807835953894566500e-03
-2.300709555854926758e-01
-1.805611388000962769e-01
-1.361635619983324885e-01
-1.049144501057081291e-01
-1.006030363731388044e-01
-1.275981405650158940e-01
-1.706405294893901248e-01
-2.181915440878517409e-01
-2.610600579598513771e-01
-2.836677753706921545e-01
-2.759048614416363399e-01
-2.552412862305096786e-01
-2.352647631200185385e-01
-2.284158592672063115e-01
-2.528104578596289120e-01
-3.127667051319519831e-01
-3.864069610277127143e-01
-3.898483167542576289e-01
3.327211608043252333e-01
2.557847579053597054e-01
6.909920291838543560e-02
-1.955124691409562965e-01
-1.938840155640794427e-01
-1.367738316876718485e-01
-1.109797296283294987e-01
-1.136971783014479737e-01
-1.483927510534322480e-01
-1.994708317223429506e-01
-2.551425747262271448e-01
-3.052568140566625510e-01
-3.350513926920876684e-01
-3.292243045762705544e-01
-3.017164973958115226e-01
-2.727410577696682270e-01
-2.599659502697991842e-01
-2.838007494979453704e-01
-3.543304261925744880e-01
-3.839049979644854060e-01
2.646805169127926516e-01
1.152158540493908451e-01
-1.292198146649412016e-01
-1.584087612334103834e-01
-1.404887285343519310e-01
-1.230400798286946651e-01
-1.337423982347443752e-01
-1.753405847924233707e-01
-2.323806520627712813e-01
-2.922125930103578462e-01
-3.417151739618063400e-01
-3.653194620686190941e-01
-3.513102695536113873e-01
-3.158233695826184739e-01
-2.814928092367697254e-01
-2.828236522306018519e-01
2.660683827994234085e-01
1.910667852477931639e-01
1.429540280066771488e-02
-1.136041353348208327e-01
-1.200902985598285844e-01
-1.250696518686311987e-01
-1.688326244056870817e-01
-2.137908609289715101e-01
-2.708525011181195929e-01
-3.275174420746689297e-01
-3.682473735977432883e-01
-3.750363937203476938e-01
-3.423355500357144199e-01
-2.980552726368725924e-01
-2.653385373095883404e-01
2.016838146126894160e-01
9.762939467181981634e-02
1.384760458442636441e-02
-2.254740238364173754e-02
-3.648606742538328812e-02
-1.014578358708123629e-01
-2.076249851227545407e-01
-3.123124697822003415e-01
-3.561656849529293289e-01
-1.867475844122339912e-01
-1.701887067419396438e-01
-1.397097438196190367e-01
2.871197803404381688e-01
1.907702215502108112e-01
6.764722044677926038e-02
-2.663059263723719858e-02
-4.716139839409705381e-02
1.455018046165022609e-02
1.177866756536017495e-01
2.359005874267446068e-01
3.113138544219818948e-01
3.492647748624352899e-01
4.335757239949051822e-01
3.626332037588446688e-01
2.810405816878682184e-01
1.518694526573064196e-01
6.902527310465931057e-03
-3.449900358349547447e-02
-4.204088029286946748e-02
-2.537591032301731234e-02
1.847203921404162383e-02
1.159743006687181527e-01
2.334939841810513561e-01
2.863221128629590551e-01
3.181907709026620679e-01
3.304986233619530700e-01
3.146097640434052933e-01
5.604889739593904574e-01
5.169662605057698812e-01
4.530547229025078670e-01
3.808658243164107504e-01
2.975477280523468049e-01
1.536506607523508983e-01
2.129216380355166208e-02
-1.458444903540693366e-02
-9.957300260065660505e-03
-1.151054865302817126e-03
3.390275332163299876e-02
9.034928834960981314e-02
1.540792445449038206e-01
2.084171964368425334e-01
2.394471884967583064e-01
2.498944425465622343e-01
2.361515356179131886e-01
2.160752490474999177e-01
1.859329750088876410e-01
1.584773041124675763e-01
5.777766844392273615e-01
5.857978678542272721e-01
5.942158370399445166e-01
5.967708661685715565e-01
5.894872269452351432e-01
5.817235679549607186e-01
5.788392385843109667e-01
5.821785672383895660e-01
5.887326488442822248e-01
5.927227989928750551e-01
5.941870917803562246e-01
5.890393295044360489e-01
5.702231044402961135e-01
5.293703963814664348e-01
4.678709778792982665e-01
3.978000212656899737e-01
3.154285279060114466e-01
1.534637208991589397e-01
3.374564220561331040e-02
1.825208051942702782e-03
3.728844907497696603e-03
1.411910394381736371e-02
5.020406171177255877e-02
1.132538926071570834e-01
1.788481426505161564e-01
2.247079072717446113e-01
2.457805702496789202e-01
2.607693015578743112e-01
2.483238857932820454e-01
2.203814185599697328e-01
1.904775129730153782e-01
1.636820411805542941e-01
1.392888009928376081e-01
1.120219961586977342e-01
7.761303490349823198e-02
3.702873743703296444e-02
5.335609261103374523e-01
5.412847530084686776e-01
5.536776239929920296e-01
5.688004991304174141e-01
5.795394947756833393e-01
5.792802413420602425e-01
5.758297290794167633e-01
5.744059152189990858e-01
5.763401287444913645e-01
5.792212316126986726e-01
5.797557555418731967e-01
5.805552119055304994e-01
5.769029714374023232e-01
5.606768100106480635e-01
5.236338532812403468e-01
4.671891307170399910e-01
4.021197237854407525e-01
3.222197741045397246e-01
1.528616707747708081e-01
4.838147141022343389e-02
2.926708044327880689e-02
1.545380548157606997e-02
2.849869488420422523e-02
6.606616438839825467e-02
1.271969959597656907e-01
1.883707147329522491e-01
2.291095995345376890e-01
2.505832308118343121e-01
2.535361675157158934e-01
2.376210225519344021e-01
2.098329520163555451e-01
1.825233655017848011e-01
1.582007783352341879e-01
1.342477514848037234e-01
1.044993460228329646e-01
6.631771811437939257e-02
2.388273638135758603e-02
-2.059949684067108669e-02
-6.360867985728439755e-02
4.860261728391087610e-01
4.923965820618206313e-01
4.985600963659821416e-01
5.085202738871101857e-01
5.257047489765519499e-01
5.481144029428621778e-01
5.677499156057232987e-01
5.749355776719168309e-01
5.757982324738580848e-01
5.755310770557482414e-01
5.748012827507184008e-01
5.698719995410909123e-01
5.596933795933529687e-01
5.531859091804899320e-01
5.468470188983375335e-01
5.314623063997248043e-01
4.979644236790379264e-01
4.469768252002951914e-01
3.882906207765643991e-01
3.095373601976708078e-01
1.393827029047619570e-01
7.159748952657810084e-02
4.756431120277233165e-02
3.356456254469751543e-02
4.673308670259068709e-02
8.259615639897302519e-02
1.378137028959329768e-01
1.900972813959421470e-01
2.217064889518127468e-01
2.347622175563944535e-01
2.313622469676777094e-01
2.128619859638339051e-01
1.873595502145784797e-01
1.645412167183624708e-01
1.431375149919734135e-01
1.184059134972687555e-01
8.327215996752855565e-02
3.814149544609492931e-02
-7.240766455971158443e-03
-4.912522025317855173e-02
-8.337008378785970564e-02
-1.446446038332230288e-01
4.572267860973169840e-01
4.566463142486720250e-01
4.629153269493654910e-01
4.691336347871121748e-01
4.811938769706852748e-01
5.031180232327802093e-01
5.325509058000181817e-01
5.605985457152535822e-01
5.746307628823162927e-01
5.792601808065632740e-01
5.798556248835670113e-01
5.759800192915198735e-01
5.607218378296623396e-01
5.341261349966375249e-01
5.141782653111074408e-01
5.004567628600571361e-01
4.827845898497458155e-01
4.504202111274003273e-01
4.024351699703716534e-01
3.455727487886193772e-01
2.342893726562163825e-01
1.376822820552380533e-01
1.118606721837898388e-01
7.590497592058582932e-02
6.097341905619708263e-02
6.993550064846147662e-02
9.877383351972311709e-02
1.424221677379240436e-01
1.804792388444504125e-01
1.991566079963814351e-01
2.021668819603786305e-01
1.932661890935891691e-01
1.751663873533817750e-01
1.549308899343338763e-01
1.374517788683948250e-01
1.177289750494445730e-01
8.923038094135339604e-02
4.484501632794045400e-02
-8.536429489765455514e-03
-5.461117724563650105e-02
-9.093889092182073919e-02
-1.098479205490447280e-01
-1.278430415120119790e-01
-9.929210807998258004e-02
-6.517217016926171724e-02
1.449410555802960535e-02
4.510231305894907838e-01
4.364144319301602182e-01
4.352381629190983370e-01
4.406818973986251775e-01
4.463420896520737258e-01
4.601729259056576704e-01
4.861203085690203318e-01
5.211190505590768129e-01
5.556202797713946095e-01
5.748561010426519458e-01
5.820711982550844654e-01
5.827979632365181129e-01
5.753936068507248258e-01
5.489408179350955264e-01
5.030278037552259329e-01
4.646131482438783933e-01
4.374529902480820964e-01
4.113549575413070758e-01
3.728658561618851119e-01
3.025757492792401360e-01
2.135169468490605293e-01
1.573558801645259242e-01
1.439614439692631087e-01
1.292987929935759117e-01
1.068930783619030517e-01
9.250237182684854786e-02
9.420662597558099316e-02
1.104503654583384592e-01
1.355298565467515925e-01
1.526260822717036558e-01
1.543627445674020937e-01
1.467846761979280379e-01
1.351457104775752316e-01
1.223511241801392008e-01
1.107946568091839196e-01
9.848232932960537811e-02
7.753012780754589550e-02
4.083743100681597876e-02
-1.551409974389136859e-02
-7.319980127638939238e-02
-1.139191338200492981e-01
-1.378130624573221108e-01
-1.262222156512885496e-01
-8.761455314204788514e-02
-4.316299764560842245e-02
-1.389361651825484281e-02
4.562158604295929454e-02
4.411757447244671337e-01
4.267219379647780864e-01
4.260359305403195740e-01
4.308251838924533894e-01
4.354171396732532395e-01
4.495334831546363707e-01
4.771343670087749289e-01
5.145024646749967179e-01
5.516512314696245811e-01
5.728009817939319070e-01
5.802850462245181529e-01
5.798172299619506198e-01
5.688703505880404743e-01
5.328782952578581256e-01
4.693619038981582947e-01
4.112945633420365676e-01
3.653600763890469394e-01
3.175779515590222424e-01
2.439310233446176368e-01
1.634446717658755988e-01
1.287949816455641050e-01
1.165802088661071906e-01
1.207775837076638520e-01
1.282089428781328089e-01
1.233732860147226662e-01
1.159196071147740453e-01
1.153828709720820384e-01
1.206632328356891798e-01
1.250412732238461722e-01
1.173738414410643860e-01
1.008620459475012832e-01
8.480161524139322171e-02
7.469273585053860798e-02
7.129225245750545059e-02
6.871072182529019967e-02
5.828566691150706414e-02
3.206937653316949133e-02
-1.454137507866552076e-02
-7.818785164266402188e-02
-1.309876777517597068e-01
-1.601663616724501304e-01
-1.603663709669442827e-01
-5.156257289620726908e-02
-3.172437156950445869e-02
-2.272554021316208761e-02
-3.067661701232588661e-02
-1.810757392720142162e-02
9.098152131895027861e-02
4.916311739822574189e-01
4.632356733743177024e-01
4.523129865941343808e-01
4.522018227416871317e-01
4.509341395169792488e-01
4.429906760124691645e-01
4.427930416882458475e-01
4.583840241604755228e-01
4.882889702194832537e-01
5.215542154291945565e-01
5.412298245326835344e-01
5.492284719627482659e-01
5.506463544278995537e-01
5.405929647633668234e-01
4.978771473288227667e-01
4.145988110292477269e-01
3.301522749682963553e-01
2.513818685027988664e-01
1.618630798396074322e-01
6.022884956442649956e-02
1.834556374759525182e-02
3.161183752890980164e-03
6.327743811863212331e-05
1.909931949777615712e-02
4.529595216168314648e-02
5.484623979114362780e-02
5.561347153986043873e-02
5.971338931571838760e-02
6.591491751809908095e-02
6.563062439909948809e-02
4.687456665842805459e-02
2.373144815795484239e-02
1.390457085966226650e-02
2.244746018020662287e-02
4.198672255144603876e-02
5.259299477461035210e-02
4.523022740152756599e-02
2.202876593499912897e-02
-1.251635655151324411e-02
-5.261079654526879673e-02
-8.271999854018581566e-02
-9.172191705384544202e-02
-7.588987164113299155e-02
-4.036673567713831845e-02
-3.450788680114215152e-03
-2.381344004870047590e-02
-4.053611387810392847e-02
-2.651063059786396697e-02
8.687288903816643704e-02
2.173785836275709260e-01
5.021691894809002799e-01
4.759512937441283120e-01
4.675982585187026808e-01
4.692726608564982138e-01
4.673181470876381916e-01
4.557705257945564581e-01
4.493592886822607158e-01
4.600347553202863704e-01
4.878937975964750540e-01
5.172312274560560974e-01
5.314394119738524713e-01
5.344468952881504809e-01
5.326958524379490356e-01
5.215903086415534240e-01
4.777767040786637387e-01
3.893187595381831789e-01
2.950582140172136603e-01
1.900594568745410662e-01
6.820050420177661832e-02
-3.309179995357347526e-02
-8.390644245694706127e-02
-1.069143013832161426e-01
-9.235419232213659679e-02
-4.705042215006696033e-02
9.766253519333157121e-03
4.467533082588900223e-02
6.179422391444636120e-02
7.425725881687775254e-02
7.969124528105199501e-02
6.542345821912035064e-02
2.541969799865825483e-02
-8.989332714745874517e-03
-1.809423221160615797e-02
-1.430972535779927342e-03
2.799898051877246566e-02
4.126044442963422432e-02
2.901907464815775203e-02
2.137880392903630626e-03
-2.759852597854289824e-02
-5.866837254376150446e-02
-8.634732635082975616e-02
-9.451212816982043630e-02
-8.102613217608606311e-02
-5.310471985251200705e-02
-4.190733662746339017e-02
-5.144501128405926105e-02
-6.956414883135383920e-02
-4.429057556114794625e-02
3.380016150189427832e-02
2.242503445068200207e-01
3.123679442510897686e-01
5.156251357017208603e-01
4.916559362578723502e-01
4.859247871615249292e-01
4.896247902350753245e-01
4.872134044143871523e-01
4.708877887321033517e-01
4.444988683314817779e-01
4.435421649781768338e-01
4.824120382555692754e-01
5.089713435952867293e-01
5.168010782980648754e-01
5.141525094271656160e-01
5.086513741230374031e-01
4.959457896158117607e-01
4.524135622432017834e-01
3.658402009767172669e-01
2.731061871157224319e-01
1.494072335990377920e-01
-1.703887396948203237e-02
-1.790916588030951606e-01
-2.585962776997140500e-01
-2.645315364558055160e-01
-2.111594449699220055e-01
-1.263964883200089651e-01
-3.619238889888747035e-02
2.334460534307446211e-02
5.684901946038423831e-02
8.144931345806655232e-02
9.311764402410435681e-02
7.375653400788075020e-02
2.460406958552685888e-02
-1.121163061986493736e-02
-1.853257269318950295e-02
-6.204998970687743490e-04
2.843886316900665068e-02
3.440300534012730171e-02
1.053440671466926611e-02
-2.103436810249031605e-02
-4.530716217348240704e-02
-6.825458881252066679e-02
-9.416600151657535112e-02
-1.078705727065872588e-01
-1.047575714889460441e-01
-8.792815594854944128e-02
-8.765850303552431833e-02
-9.425201077760457513e-02
-1.044192124515369163e-01
-1.029461742416930836e-01
4.405605124903575484e-04
2.201470283075941947e-01
2.954387322398593363e-01
5.646844212409725117e-01
5.267851994680932126e-01
5.054415783511359006e-01
5.017258306764603715e-01
5.062920446479087788e-01
5.023548889735381939e-01
4.690094780084496096e-01
4.372503365833768085e-01
4.404933919924441388e-01
4.607716665578417414e-01
4.913616841042391381e-01
4.951598443873586053e-01
4.874876016991968042e-01
4.773236967420028676e-01
4.606920569139136279e-01
4.168279481093064009e-01
3.378591782455412362e-01
2.553272439029093954e-01
1.312276912630235548e-01
-1.216497122786072693e-01
-3.912116187602414086e-01
-4.256554069829275311e-01
-3.495476531522332952e-01
-2.454422919804714331e-01
-1.423711115518590808e-01
-4.775758901263060796e-02
1.454740952238385912e-02
4.990441191946901750e-02
8.119239317684155688e-02
1.012930783560932885e-01
8.703071695079517278e-02
4.755366857189546881e-02
2.230200503916133364e-02
1.730463212660333927e-02
2.699280784598265606e-02
3.866975824264901745e-02
2.205520976765304800e-02
-1.794873414500183090e-02
-5.552204941447785175e-02
-8.241068162555033327e-02
-1.018958442170136980e-01
-1.225641999110529401e-01
-1.392228564169016580e-01
-1.429489713025711983e-01
-1.316655109781340593e-01
-1.298752355374775957e-01
-1.251367611767870425e-01
-1.225090649565209744e-01
-1.140890595664788565e-01
-5.584728424892582144e-02
8.923488918330066411e-02
2.267081540485471336e-01
2.522452280161149862e-01
5.671576235368185337e-01
5.340736001697349300e-01
5.156223613638154513e-01
5.122342331198644905e-01
5.144605613245202269e-01
5.048225625099125313e-01
4.536981898618510090e-01
4.303427009185359364e-01
4.298207787898968291e-01
4.415876844688997327e-01
4.637971526335696315e-01
4.704804585573600928e-01
4.591884863849759468e-01
4.430181302209014182e-01
4.194838256915920383e-01
3.734233109096682379e-01
3.022252608589210410e-01
2.259234996931874240e-01
9.279938985518471073e-02
-2.343283427869049529e-01
-4.255989921519509056e-01
-3.609307387522989186e-01
-2.811226385732009669e-01
-2.022404747759574961e-01
-1.240267176358642587e-01
-4.439139179537852226e-02
1.241020148516543478e-02
4.406798040825578300e-02
7.356210421694714396e-02
9.600543039467145101e-02
9.011922077745791737e-02
6.740736197695294807e-02
5.495461815199671751e-02
5.032041886225361443e-02
4.488843688970105272e-02
2.788960160854671994e-02
-1.010377660940057522e-02
-5.208864382375220925e-02
-9.179946531577222457e-02
-1.248038836303976412e-01
-1.418922458679200138e-01
-1.488918473063955694e-01
-1.557777580121557648e-01
-1.552277829023894495e-01
-1.419671387548341046e-01
-1.196543356124283031e-01
-1.013700330730591959e-01
-9.033600382319137423e-02
-1.100177826385594776e-01
-1.037478949533088141e-01
-6.654312286422633949e-02
-3.660346109197791520e-03
1.499843427417972275e-01
2.165608765295341520e-01
5.440507015312217032e-01
5.276107108005937407e-01
5.226237580640812341e-01
5.193193090459840011e-01
4.979670408703250617e-01
4.392659671884452388e-01
4.203328195675545831e-01
4.124515860777451803e-01
4.170284944186811171e-01
4.386070113604094711e-01
4.491831278496616342e-01
4.348094261677334926e-01
4.128855862829706735e-01
3.822720888431218045e-01
3.319434237129078591e-01
2.609642100374452434e-01
1.548597362048393100e-01
-5.724488704007542339e-02
-3.288741997648382820e-01
-3.314910186068950049e-01
-2.702277927891508225e-01
-2.202531755809361558e-01
-1.721709402589330085e-01
-1.197389563339666674e-01
-5.498320624419054253e-02
1.493278953110768921e-04
3.490957844801945154e-02
6.425340213740879380e-02
8.398974995547993372e-02
7.847462056950320342e-02
6.375763137834462857e-02
5.804236745940109105e-02
4.973524496012992485e-02
2.856527631954397170e-02
-8.821984165989039950e-03
-3.606231417893344948e-02
-4.600588096941252841e-02
-6.624311149761721862e-02
-9.956513101011332800e-02
-1.421280883642566384e-01
-1.678741151966711975e-01
-1.784229168673024390e-01
-1.797207207489626424e-01
-1.722825724844912476e-01
-1.596324458371777555e-01
-1.510109885178408107e-01
-1.503738206833762636e-01
-1.553183824133473612e-01
-1.598281180644989530e-01
-1.532267762780947229e-01
-1.293624524224792627e-01
-5.043361028002227298e-02
1.035289085516137297e-01
5.814217808984045721e-01
5.635497004778144969e-01
5.495469632727305598e-01
5.272880850025587485e-01
4.618434006387018287e-01
4.083794877616521157e-01
3.827912939339527809e-01
3.693925532134147982e-01
3.720233567658813856e-01
4.221161568864858493e-01
4.308965488842353420e-01
4.133459922145976129e-01
3.888599484615439805e-01
3.580109773647256466e-01
3.109609915256271728e-01
2.353621963238783088e-01
3.750893151361883726e-02
-1.873426347794681091e-01
-3.013318928904238914e-01
-2.409673794730504415e-01
-1.772323414359931182e-01
-1.388670271589854399e-01
-1.045293689096499362e-01
-6.208923289014729036e-02
-4.367806977734532345e-03
4.583961983173247268e-02
7.019349568426994090e-02
6.890987538211187924e-02
4.302132675531143008e-02
-3.206366038317376606e-04
-2.792111510930421481e-02
-3.188618681754671474e-02
-3.320852756579969339e-02
-3.734329315381638981e-02
-3.800668220787646601e-02
-3.419449623836089136e-02
-3.419587022829154860e-02
-4.409232998268359377e-02
-7.326409731982598539e-02
-1.041194235925488321e-01
-1.141981302169467610e-01
-1.209670749776247944e-01
-1.302626775708331242e-01
-1.398225487675826273e-01
-1.491711217263463340e-01
-1.571613012253741393e-01
-1.657348522617618225e-01
-1.777804322039883700e-01
-1.904896565505390937e-01
-1.921489184935796790e-01
-1.791159169803535900e-01
-1.435199717510791395e-01
-8.337988292556917924e-02
1.532058397218813151e-01
5.947535087779984853e-01
5.744895553547734179e-01
5.547056647571866339e-01
5.226635907109897783e-01
4.494597636569036547e-01
3.864345464658550111e-01
3.522915940464016460e-01
3.305167531189657781e-01
3.307127181441378849e-01
3.887795956346024040e-01
3.958199763960555950e-01
3.785355867721255652e-01
3.554442364934187748e-01
3.257461976028855899e-01
2.766458674057559741e-01
1.289073702362403262e-01
-7.598212110775483252e-02
-1.797270904229719690e-01
-2.816817230294267338e-01
-2.002776411724978833e-01
-1.264145983749692947e-01
-9.171267630364636492e-02
-6.427837678529881027e-02
-3.088325886453574531e-02
1.413838588957570634e-02
5.475615391236880042e-02
7.349319381007873853e-02
6.543616366113021166e-02
2.670015290994458626e-02
-3.793260708963886590e-02
-8.357629488715770383e-02
-8.726200252903873467e-02
-7.350810224398260373e-02
-5.494998657034181472e-02
-3.304724891569451456e-02
-1.554180662173767352e-02
-7.742439232824993925e-03
-1.372532983084593164e-02
-3.531742717302160245e-02
-4.875596836575959991e-02
-4.757578378591034024e-02
-5.504795561264653331e-02
-7.398385525614831204e-02
-1.014615918976425196e-01
-1.355366944708606691e-01
-1.637354199221737194e-01
-1.834923013925768565e-01
-2.027372810812536619e-01
-2.211940286215250129e-01
-2.243758933076442363e-01
-2.107929410119176450e-01
-1.714955618674685323e-01
-9.867650703551561486e-02
6.117605702799018552e-02
5.752078270592810849e-01
5.478345635997012852e-01
5.081398770085271410e-01
4.314833251799550240e-01
3.585584688848294510e-01
3.146784530357599197e-01
2.857653804828955146e-01
2.845835184627972247e-01
3.396753637428576722e-01
3.457347173680235808e-01
3.317433277165937056e-01
3.154464576353671612e-01
2.942708937910413214e-01
2.482220633695982615e-01
1.163624008340423399e-01
-8.061605671508144388e-02
-1.705068478529732923e-01
-1.780221092928544191e-01
-1.621469287906520118e-01
-9.025205404180461355e-02
-5.296966862291364875e-02
-3.320357241179772156e-02
-1.312666321790079312e-02
1.424724524223409949e-02
4.234548885137540825e-02
5.737848291353107172e-02
4.798965421444731372e-02
4.095687784655777618e-03
-7.593128703713145078e-02
-1.438252436495596753e-01
-1.454549078384357319e-01
-1.069008442239123002e-01
-5.891640023007155974e-02
-1.426163974423133932e-02
1.473111348886617725e-02
2.689224128744174477e-02
2.616436976203801237e-02
1.969360031117334611e-02
2.114049874816063823e-02
2.344543360007038391e-02
9.333089191616480637e-03
-2.089517521184126869e-02
-6.660780562876143784e-02
-1.267885866177863585e-01
-1.779139188093600832e-01
-2.102500037867405802e-01
-2.357691960015019517e-01
-2.554022853808078919e-01
-2.496710202108028409e-01
-2.185822950828099354e-01
-1.615523417401961426e-01
-1.152885624232042189e-01
-4.312850574334069903e-02
2.802801232635407369e-01
2.456586064499236555e-01
2.355026095078154580e-01
2.660304910989814142e-01
2.683995618867860422e-01
2.574397786977755120e-01
2.507873083578125994e-01
2.439544704423509680e-01
1.949059630340130300e-01
1.245580704795374860e-01
2.329731106338034374e-02
2.487667326428921483e-03
-2.410911993717745200e-02
-6.785846292017069792e-02
-6.195647795450902329e-02
-3.361071253971979061e-02
-2.028574015912568487e-02
-4.329850479472235024e-03
9.422324309473414927e-03
1.818517184438029483e-02
8.455319319580106505e-03
-2.491148399620190385e-02
-8.055162468413649968e-02
-1.377928890391155459e-01
-1.408053141217027182e-01
-9.283796895040588582e-02
-3.228955187266963067e-02
1.737539861289773627e-02
4.461218690267630682e-02
5.677591840960479613e-02
6.226747809791287336e-02
6.632934865598792695e-02
7.272263512365573224e-02
7.055838953412504888e-02
4.943612384280514360e-02
1.003757433681798719e-02
-5.054397428153625110e-02
-1.316536771140463524e-01
-1.987896773194731126e-01
-2.346600922928133437e-01
-2.549463935205520948e-01
-2.633929758850488967e-01
-2.421572242677758890e-01
-1.817226674856033675e-01
-1.125158623539098124e-01
-7.596035459453708005e-02
-5.048012019444374221e-02
1.260389098002543951e-01
8.943845568379520106e-02
8.718061111803086793e-02
1.169720963508511374e-01
1.380616193310628681e-01
1.315618282023386376e-01
1.119287680730748497e-01
6.771649384447042674e-02
4.379744654618943078e-02
2.853798951479467189e-02
-4.666583936052800391e-02
-6.651018954650143866e-02
-2.533587829651410411e-02
-2.754850737104096517e-02
-2.645325523835980255e-02
-2.667449962803328592e-02
-3.753034907332476050e-02
-5.408317705982660512e-02
-6.629276397829730882e-02
-7.060004126723724849e-02
-5.410247456523080423e-02
-1.398733993672002761e-02
2.946114479930189017e-02
5.587500990186086008e-02
6.375584890405223970e-02
6.833140924984500153e-02
7.439476406621677029e-02
8.180629708745926210e-02
8.996472187202893267e-02
8.613491740492669468e-02
6.134860831494069050e-02
1.574569289265150343e-02
-5.451629464285796811e-02
-1.457959187354722630e-01
-2.158489452182938695e-01
-2.420830927137783417e-01
-2.432251369938941143e-01
-2.315346925952316004e-01
-1.991781576653597063e-01
-1.426487813400442173e-01
-8.362834656904825914e-02
-3.565892199502401078e-02
-5.353316055838405405e-03
1.456094895974490398e-02
-2.695243817781230872e-02
-3.332152722559205554e-02
5.082336636913605855e-03
5.289712642765992401e-02
7.893145091820377712e-02
1.405725063726989688e-01
1.370723294952277682e-01
1.320067903470509008e-01
1.040320346001901430e-01
-5.622437152790014936e-02
-9.529255372141076652e-02
-4.461980905787724799e-02
-4.425269915893475375e-02
-5.056665892898546538e-02
-5.800835860471947186e-02
-6.466547570282762947e-02
-7.210249399116520908e-02
-7.108643181998174077e-02
-4.990332594292849755e-02
-1.172148243168541319e-02
1.428654715770480074e-02
5.672229978097020203e-02
8.097738284150393651e-02
1.482155598197517354e-01
5.094525439928692528e-02
-6.080456189057848945e-04
6.062521682066845941e-02
6.788411697402146894e-02
7.964721496012024116e-02
7.722570603982842341e-02
7.471222955530953946e-02
3.997616740396828239e-02
-1.196499721078069650e-02
-8.419544084016482299e-02
-1.520070754640918675e-01
-1.825990093960720428e-01
-1.817431253719156981e-01
-1.718607674302380928e-01
-1.584466216720408216e-01
-1.351641108076043207e-01
-1.076877692789536684e-01
-8.590784929230690925e-02
-1.053959016471208709e-01
-1.038294575729590934e-02
-6.291734841495665032e-03
3.261519755472367527e-02
9.400219699862105704e-02
9.628359489582656583e-02
7.221625928942748684e-02
1.063598188992141702e-01
2.206410866378893942e-01
1.622010848809389283e-01
-1.180413716960043539e-02
-1.127297349344512645e-01
-1.299642024995998901e-01
-1.048229253937546790e-01
-1.065488049147605143e-01
-1.233322022675452795e-01
-1.420258732191011508e-01
-1.498792710623993996e-01
-1.371876137186607558e-01
-9.330091107925017613e-02
-2.465348713703713335e-02
1.893863800145791643e-01
3.069731608388059918e-01
3.731942543961855874e-01
3.540704080871639459e-01
1.301991984733001095e-01
5.516004991789590084e-02
-2.901237469393742191e-02
8.652555280826153272e-02
1.023327101031157177e-01
9.518779373263626387e-02
7.517435135018317449e-02
4.400407943907107960e-02
-2.415848492575612197e-03
-6.651959525359163461e-02
-1.291961903185249172e-01
-1.604766706296409662e-01
-1.563267637615380345e-01
-1.355900397715033567e-01
-1.124947889074992408e-01
-8.866394070402329464e-02
-9.707685780116226404e-02
-9.385097074794176986e-02
-1.066647566845382866e-01
-1.288190952157178271e-01
-4.342372291170558396e-02
-4.590849544526678233e-02
-8.443062291525121194e-03
6.940633099442158893e-02
1.301132678388465524e-01
1.170471902422881988e-01
9.744496699718030452e-02
1.887321739283184252e-01
4.438760986713405354e-02
-4.518239313209404528e-02
-3.863440677189384359e-02
-3.045799510166022350e-02
-7.967512727349664037e-02
-9.780866100183645273e-02
-9.826394229841667327e-02
-7.632238890069904802e-02
1.284641466163117911e-02
2.876549273773287840e-01
3.956710873545991047e-01
4.145534071275442933e-01
4.008124779750467104e-01
3.623809761699474108e-01
3.043505641715079646e-01
1.789115572125375697e-02
-3.338145639840129492e-02
5.740812696396179610e-02
8.611840411965403230e-02
7.928465376818573385e-02
6.404625937908199618e-02
4.478062108274953601e-02
1.665248146418416703e-02
-2.802735594820891796e-02
-7.968241138144289970e-02
-1.132924229952411987e-01
-1.180195134795189726e-01
-9.981574348940827623e-02
-7.131988179769796488e-02
-4.540601650228524855e-02
-6.101442601992365655e-02
-7.673247306301356208e-02
-1.131746304221500632e-01
-1.564207146884397104e-01
-6.532218984589990840e-02
-7.352461086508763066e-02
-4.287790909432868947e-02
3.790925959007844515e-02
1.186582981742458492e-01
1.579620299855556409e-01
1.496591963616406840e-01
2.577582914629164557e-01
2.034103009600348178e-01
1.501752227421450647e-01
1.225370401315646757e-01
5.461921198431138325e-02
-3.579829011443202286e-02
-5.223885285043543270e-02
-4.739411431009098868e-02
1.048661103398486512e-02
2.815084454246189472e-01
3.966593671083901151e-01
4.259018493109429926e-01
4.122774205660030833e-01
3.726209177319110832e-01
3.169756110227834878e-01
1.796259105101101761e-01
-7.148505526910856056e-02
-7.123380326476869140e-02
3.626004784106860029e-02
6.560701439960699155e-02
6.226569862180101472e-02
5.546697662738802465e-02
4.773654316088933591e-02
3.477493847614836903e-02
7.318164595469055407e-03
-3.685245203596990149e-02
-7.485185110745901094e-02
-9.131315868659063695e-02
-8.198662544590012979e-02
-5.272980536025431014e-02
-2.695033032851012339e-02
-4.916279857886913379e-02
-8.387798570856759561e-02
-1.537766797263852847e-01
-2.452855760213041858e-01
-3.825745319899710728e-02
-7.988023537618582637e-02
-9.133457920473576908e-02
-6.656116460185472483e-02
9.651872600608847955e-03
1.029110210078524046e-01
1.628385964327740132e-01
1.950578441668797125e-01
2.119452638521876764e-01
2.963174376277696309e-01
2.676392677932116215e-01
1.764478889145348894e-01
1.495537027208651282e-01
8.181035837208829042e-02
3.677794900813555201e-02
-1.535332934478871383e-03
8.654934899539376558e-02
1.857918258260051469e-01
3.689451845019350862e-01
4.223057977794263396e-01
4.311931567654689879e-01
4.020683818538019483e-01
3.508444657292416613e-01
2.810215468587212717e-01
2.818122903957651082e-02
-1.104828050670684930e-01
-3.706952873742420940e-02
1.482661997951297515e-02
4.213522155785088402e-02
4.907721893916892897e-02
5.441717050104496328e-02
5.815545904648487807e-02
5.256273043318601679e-02
2.764505355566586678e-02
-1.790052492940971338e-02
-6.020641229539651362e-02
-8.295839899273134421e-02
-7.966199451966717027e-02
-5.328622693838336311e-02
-3.276325440350314616e-02
-4.388557327428053295e-02
-9.196018432942469623e-02
-2.125250283423043562e-01
-3.211832076718919016e-01
-4.180595982461789845e-02
-8.785836504432659178e-02
-1.020649454351228447e-01
-8.116775784730671794e-02
-1.469767858308335985e-02
8.480657581842973580e-02
1.647894871267339412e-01
2.149226378189786901e-01
2.429251267924388002e-01
2.320787172735400972e-01
2.195750848051067627e-01
1.796490831890478479e-01
1.235180967361528409e-01
9.823796598251073597e-02
9.672931762238679010e-02
1.393643503405844752e-01
1.490652467388690616e-01
2.371417009575407242e-01
3.617352304075426295e-01
4.065084986765716835e-01
4.303009353130886616e-01
4.280132886322320362e-01
4.002543439379385171e-01
3.528627675742864733e-01
2.276971390899396874e-01
2.773905504768686692e-02
-5.312570274850242358e-02
-2.016945496255364081e-02
1.237478225591111952e-02
3.561474604547120587e-02
4.761683172000065467e-02
5.900960795082142718e-02
6.809810209335676046e-02
9.820130126728515707e-02
6.912886691302493058e-02
3.987166881506196267e-04
-6.210521045227763992e-02
-8.409989470694710645e-02
-8.228299208388145658e-02
-6.071994575156653556e-02
-5.003414057736707554e-02
-7.640739665932584634e-02
-1.448774529135058164e-01
-2.846332055450592757e-01
-3.856596045205980539e-01
-3.595477774565875723e-02
-8.829263493900905979e-02
-1.050828626244763864e-01
-8.602791860184223760e-02
-3.083181788038798568e-02
6.419271595979637868e-02
1.633280415253259565e-01
2.289125391888835181e-01
2.607127637798583031e-01
2.433566908885420599e-01
1.997962209525897537e-01
1.568251924877041570e-01
1.176071423404570215e-01
8.162647341697225334e-02
1.465446865395846621e-01
3.403231952094373236e-01
3.782887840565132276e-01
4.050265755875174789e-01
4.256231724194254884e-01
4.335214254488788388e-01
4.246270910311103486e-01
4.128468338225270151e-01
3.968908835465213558e-01
3.684167721017825303e-01
2.622947064265421790e-01
8.431478241054310430e-02
4.390662079889596711e-03
2.334743352875942243e-02
3.926716044138990613e-02
5.418144398718804933e-02
7.258861975155479762e-02
1.134449061034379092e-01
1.945350435863950900e-01
1.802916214761653702e-01
7.713338373445027818e-02
-2.285005963237980720e-02
-8.555427556817511714e-02
-8.824874239928798270e-02
-8.434236891833082894e-02
-6.886743814083194637e-02
-7.170993956347024301e-02
-1.165134590441933155e-01
-2.075073341932245630e-01
-3.554295911860622104e-01
-4.249535007233539163e-01
6.643782270036843740e-02
-2.078779722981060132e-02
-7.614053906708424801e-02
-9.401489299614704254e-02
-7.694491243092042854e-02
-3.363575122969256898e-02
4.322254977760004585e-02
1.515582010399585955e-01
2.303422754529710348e-01
2.613970100044582523e-01
2.425292947386406828e-01
2.034733875805635195e-01
1.699590925097722860e-01
1.382473043844671956e-01
7.760784044421296934e-02
1.844701828763301021e-01
3.966635661427883597e-01
4.439638816018003920e-01
4.682171119250850277e-01
4.719275545708528363e-01
4.445015573428088285e-01
3.972536258355822691e-01
3.700354185324707945e-01
3.632666228110973394e-01
3.584231805277161009e-01
2.734270995378575986e-01
9.702391523908722448e-02
5.865206479580421794e-02
4.772584678469547759e-02
4.712496782386497995e-02
6.847877699055704426e-02
1.024781567962687601e-01
7.821392292170664673e-02
9.546257552479284203e-02
1.201921736013161213e-01
-1.510483694709565880e-03
-1.028240914777484860e-01
-1.389268193507671167e-01
-1.411127442563106515e-01
-1.321490715607063493e-01
-1.188017259166771755e-01
-1.253296915045191140e-01
-1.585470596734372961e-01
-2.237961213892792900e-01
-2.744183360395548998e-01
-2.541536950570105757e-01
6.436399993773690709e-02
-1.189084510507629547e-02
-5.477241332292857867e-02
-6.450377383115608876e-02
-5.237982270159857040e-02
-3.956484421439612764e-02
-2.760391453381682778e-02
5.320173509161566644e-02
1.568772061916108573e-01
2.128815694556780436e-01
2.234185979763632091e-01
2.096628410544381926e-01
1.909810748299415051e-01
1.692007134871243157e-01
1.358270489528148883e-01
2.437010837725132051e-01
4.321273230317845826e-01
4.874315951474518793e-01
5.057149673631493592e-01
4.912736299131014728e-01
4.370560873255580625e-01
3.628570113715151590e-01
3.107679259646564107e-01
2.088728384021214801e-01
8.397666481099361202e-02
1.106947277595157347e-01
1.277027996631536766e-01
1.304271372177766286e-01
1.411010566450200121e-01
1.509359880830602185e-01
2.560812681367557464e-01
1.918911489468494991e-01
7.864052815458430490e-02
8.084976555440737470e-03
-3.605943964182428685e-02
-1.109569589950659685e-01
-1.500142268765902454e-01
-1.644007785634723495e-01
-1.649287253773015771e-01
-1.581424723515650888e-01
-1.527587982855575233e-01
-1.696030460967490050e-01
-2.097139778542723154e-01
-2.612176488527785390e-01
-2.832508157915348268e-01
-2.556844029872796242e-01
7.529902806939613169e-02
1.923334699043214788e-02
-9.703166929058718027e-03
-1.933282966775579093e-02
-2.097401337438952948e-02
-2.536018442571611603e-02
-3.166975322195881432e-02
1.895035516759682043e-02
1.130138600046292768e-01
1.843874412795408202e-01
2.175437999250368348e-01
2.163816248674290121e-01
2.012936705879096455e-01
1.807291205474684526e-01
1.553617360092588995e-01
2.034629153277567881e-01
3.502247215634358146e-01
4.493333230022413249e-01
4.631007946312747925e-01
4.394953377998311317e-01
3.760462834135568366e-01
1.823722874943390360e-01
1.240791783851776381e-01
-2.808921470897609782e-05
5.997356162929948914e-02
1.088079169865544676e-01
1.420333626960083584e-01
1.536818520725801995e-01
1.476827195738822651e-01
1.734174100618853243e-01
1.531303266453014900e-01
7.445978280951950912e-02
-1.500484836240591723e-02
-6.145144724674474201e-02
-1.035791274154279074e-01
-1.381705203949664951e-01
-1.617267043367571488e-01
-1.726491370199197961e-01
-1.722140868134452718e-01
-1.664176738250782717e-01
-1.702806849550542179e-01
-1.990787292363642436e-01
-2.339676429906993593e-01
-2.674196544122007246e-01
-2.692118379266093542e-01
-2.059246054386396629e-01
1.682466770133147771e-01
1.290627968707368234e-01
8.500030535579045088e-02
5.273503661565667744e-02
3.799065103744386079e-02
2.625214928145767207e-02
6.928360392296198725e-03
-1.693152423827478173e-02
-2.817302376968615699e-02
7.607943635065054187e-03
8.535059502157646416e-02
1.691447873565636584e-01
2.256557462237567813e-01
2.362589435279663919e-01
2.230448902840832526e-01
2.024383124419699143e-01
1.790586033504820429e-01
1.607994102082775101e-01
2.504548509403747847e-01
2.676392860050641476e-01
2.990801915993512305e-01
2.687525883230188484e-01
1.792679312912404954e-01
1.066491662529504975e-01
-4.902275512437268695e-02
1.937390587468304894e-03
5.174852856190965966e-02
9.828023353900160186e-02
1.287635947264156311e-01
1.411443042815672955e-01
1.371452770709373770e-01
1.144438070075037284e-01
7.259057773231214483e-02
1.925873967185340319e-02
-3.108050582711458648e-02
-1.069103643201522319e-01
-1.287010290460034456e-01
-1.418117091805984886e-01
-1.451844149262990213e-01
-1.374389692846696154e-01
-1.303095491607814405e-01
-1.488639717510326643e-01
-1.901359763974317385e-01
-2.256675846516571493e-01
-2.533920647301333706e-01
-2.474157726188001838e-01
-1.547103030814929725e-01
1.880760925323636534e-01
1.534610517946455865e-01
1.210768674535561279e-01
9.354068339403937005e-02
8.176057984379771215e-02
7.698651505139809947e-02
6.206665240008891332e-02
2.342410453746033086e-02
-3.116003633881584550e-02
-5.870465826508999840e-02
-2.402577438732814499e-02
5.472250546100422552e-02
1.510036611924249761e-01
2.303755086478957159e-01
2.569905107270971101e-01
2.494172446648664498e-01
2.307563205963508168e-01
2.104561838792818051e-01
1.962970610026357754e-01
1.777782121803809234e-01
1.598613499543268535e-01
1.148904369883365223e-01
5.927588179216329578e-02
8.751883427396796311e-02
-3.784887510001524319e-02
-8.287642174551195992e-03
3.179701797655559020e-02
7.504538745652399034e-02
1.138114433697801492e-01
1.351143532878203712e-01
1.403185161476471765e-01
1.341707660681235037e-01
1.146706071454370035e-01
7.545757864290827954e-02
2.226474999748465078e-02
-2.458942616504025680e-02
-5.818166836344407233e-02
-7.711971162122319146e-02
-8.035781086609518342e-02
-7.273123205251849632e-02
-5.819240045616590196e-02
-4.347596584189950680e-02
-4.761522064126513798e-02
-8.287668633213941816e-02
-1.490947119584463409e-01
-2.009150297703995447e-01
-2.040455799415522298e-01
-1.520731273630818448e-01
1.507705568110882452e-02
1.649650649800520341e-01
1.387389909932507104e-01
1.120769837285206932e-01
9.762625500916470578e-02
9.309545844812713855e-02
8.954969006353646899e-02
6.777614007269705532e-02
9.620685827056075015e-03
-7.952052640482315526e-02
-1.134517791391683600e-01
-7.294182639503277166e-02
1.221514601428099964e-02
1.173436530561691726e-01
2.157910872648268474e-01
2.645203224711587531e-01
2.714202651917254627e-01
2.609400408414120909e-01
2.448436298135004408e-01
2.287889875059239686e-01
2.076246401752436521e-01
1.785803841612379483e-01
1.359389750001948061e-01
7.075135326673019642e-02
8.903472370388389179e-03
7.685007382744310847e-03
3.395801214599023649e-02
6.977065323320022494e-02
1.089099982438845177e-01
1.402534719562089638e-01
1.499000351153327859e-01
1.443163450305771367e-01
1.330049165019181467e-01
1.178301553322565337e-01
9.017048593665881462e-02
4.741978021105414109e-02
1.074603087103225170e-02
-8.745245597643447333e-03
-8.200934858888599133e-03
1.488154625618036062e-02
4.589070682198755774e-02
6.628344037687325385e-02
6.651240965763847990e-02
3.490177094636706667e-02
-1.827470760982725928e-03
-8.538481736023502411e-02
-1.396059134275412783e-01
-1.515981897926350630e-01
-8.413123882847370338e-02
2.114708273213263823e-01
2.924089628409394792e-01
2.405657373260585430e-01
1.780983918326665694e-01
1.493545617694875260e-01
1.365397740354798994e-01
1.034866309219492631e-01
8.077044960505722071e-02
6.939193284755040825e-02
6.077371110140418475e-02
3.297015194570181162e-02
-3.269153034564090815e-02
-1.289279075511949313e-01
-1.578608708869026211e-01
-1.109141138340977994e-01
-2.788750941100414174e-02
7.322101745720253907e-02
1.773636690350289258e-01
2.460983569148624817e-01
2.741398941541937084e-01
2.783440213616572567e-01
2.666023717479841237e-01
2.419323359461292011e-01
2.073472975543277086e-01
1.717586061789425911e-01
1.325236439807297995e-01
8.497920631895480859e-02
4.448048817960111034e-02
4.616376479696858437e-02
6.989600848262801647e-02
1.016027076550909680e-01
1.337232612015639144e-01
1.536955577801363826e-01
1.512291579115052076e-01
1.362842166012577794e-01
1.200076466729730895e-01
1.095301450543726129e-01
1.005100626162692135e-01
8.081816052186514832e-02
6.222990594758388838e-02
5.865453494423095854e-02
7.370323243542004077e-02
1.047087809375747414e-01
8.817469484848171335e-02
9.039170278828609351e-02
6.078932129307031834e-02
-8.214075191112672064e-03
-6.168538822084980444e-02
-9.772476469568185109e-02
-6.149489929907809432e-02
1.088073043450811239e-01
1.881243544309340043e-01
2.795455847171141039e-01
2.298965138041000611e-01
2.020784435449870242e-01
1.763858736957843454e-01
1.403222798767432555e-01
1.362361244470461086e-01
1.307304110592902024e-01
1.006920088208899111e-01
9.414026798335833890e-02
7.385754883107502333e-02
2.421518994859114468e-02
-5.797216156722264507e-02
-8.898039783091871158e-02
-4.380781269141805628e-02
2.978581040098147656e-02
1.140792171845283198e-01
1.995633237910030278e-01
2.562807661390515412e-01
2.781141245342427792e-01
2.764653890741910480e-01
2.552891867300307038e-01
2.151733006078465071e-01
1.639008632886948813e-01
1.168223024505158220e-01
7.401881267887498728e-02
3.428409401192359512e-02
1.016747533224521965e-02
1.233562858912149243e-02
3.108344808290399927e-02
5.872049651612765153e-02
8.706808281115929748e-02
1.054119273037900789e-01
1.049457286310190862e-01
8.988881541323345825e-02
6.875684815104171621e-02
5.335520235034529185e-02
4.606487282447438436e-02
3.238906061333864106e-02
1.913996783350888770e-02
2.321062068840535828e-02
4.976607311361590236e-02
9.036182051764118928e-02
1.141532375347811268e-01
1.068549816854786061e-01
6.823037011063469437e-02
-6.703076585516391100e-03
-7.520382038253786705e-02
-8.978418578970778774e-02
7.026180342812593516e-02
1.914904331943787785e-01
2.178273824389617974e-01
2.808179935697107665e-01
2.518842651815481615e-01
2.135130429662946416e-01
1.851761439419726818e-01
1.327643419000908986e-01
1.025476460448834365e-01
9.865728450378652425e-02
7.535688020788730568e-02
6.701247311488364722e-02
6.355747895392183100e-02
5.272535804032956602e-02
2.157538112896906224e-02
-3.514863096998501607e-02
-6.821537846821221218e-02
-3.691964171208262507e-02
2.603431134107787176e-02
9.848361368371937041e-02
1.708570270004933778e-01
2.182738951532418037e-01
2.366374696619904239e-01
2.366362230684209700e-01
2.203019741714677682e-01
1.812954997126873524e-01
1.235346375944602199e-01
7.316965302183829623e-02
3.957454308338082677e-02
2.348614003975731460e-02
2.160241321570968709e-02
2.848868468745609922e-02
4.353173175832057706e-02
6.385195386196140799e-02
8.250944430513657002e-02
8.919763444626228888e-02
8.156962614239168796e-02
6.791894496307609996e-02
5.177765942762516810e-02
4.205343653798229026e-02
4.374582986974603210e-02
4.075752333776252317e-02
3.512164616132839451e-02
4.451885492779897313e-02
7.344532276229212564e-02
1.111500911084253168e-01
1.266668672843611065e-01
1.103452093098322706e-01
6.736220583917466864e-02
-2.086074242158397762e-03
-7.227520063580240850e-02
-6.727865791546230878e-02
8.464640010390485358e-02
2.054305413203287856e-01
2.269683001069356110e-01
2.531621446584071955e-01
2.180823167656848194e-01
1.923581876034425042e-01
1.397342948313534117e-01
1.002464596640092881e-01
8.702307757892274731e-02
6.625897637164573917e-02
5.111017504650099130e-02
4.284875180582439075e-02
4.355190053500038877e-02
4.360219898708250080e-02
3.156626855094914197e-02
-1.264341028491635689e-03
-3.317003708400047268e-02
-2.110963869013091423e-02
2.485688249266430200e-02
8.236129036107221746e-02
1.379089779465629828e-01
1.678847731696497259e-01
1.739500833702543325e-01
1.700872735922609458e-01
1.597193483934379321e-01
1.293845387824428816e-01
6.964899573629967922e-02
2.239659440520560055e-02
6.991165987562752634e-03
1.423877299534814962e-02
2.515670132159436925e-02
3.061921507003525361e-02
4.034922245017345810e-02
5.462807285669572799e-02
6.731389957302877369e-02
6.651291025305940130e-02
5.209663592780090779e-02
4.288040188052537338e-02
3.700099502849758804e-02
3.544182162533589253e-02
4.337274647472248723e-02
4.921126296905015823e-02
5.097100341233973264e-02
6.401193963077952964e-02
9.265276883360759608e-02
1.249877798820015207e-01
1.318253725001227727e-01
1.105762802786526555e-01
7.267804836349950337e-02
2.273321736388990433e-02
-4.464101901698040026e-02
-4.061211263915458225e-02
-1.684193818742928811e-02
1.519967931046640464e-01
2.087468946029624184e-01
2.894684942574500819e-01
2.098532404481461833e-01
1.620027929718731996e-01
1.240016718461462858e-01
1.028102338237626284e-01
8.098872413754407140e-02
6.065707762275282522e-02
4.585603013925311500e-02
3.507980049273175943e-02
3.028568054002797952e-02
3.716197148473757150e-02
4.871548203454211662e-02
5.389027121162374978e-02
4.065476485742914453e-02
1.130759529807531805e-02
2.907373933184016161e-03
2.514361165948503229e-02
6.284471429690709210e-02
9.845452281774509651e-02
1.090572249050283660e-01
1.022478889022797599e-01
9.196316281547996241e-02
7.520333966936863790e-02
1.923480114557623855e-01
2.378038269396401949e-01
1.079825153200580749e-02
-2.642529287066673963e-02
-3.029999378400149122e-03
1.314803080181505338e-02
1.647747630411105016e-02
2.315953132738541101e-02
3.510305799742718252e-02
4.768459199155260231e-02
4.794048871771066506e-02
7.186490640116829920e-02
2.474076407442780956e-02
2.924562313930633220e-02
3.660550229166595337e-02
4.836148161795719713e-02
5.931486894396300474e-02
6.755262588997379414e-02
8.262590773645671349e-02
1.073204099160147418e-01
1.295487521328325675e-01
1.281387986495673703e-01
1.099739557600023093e-01
8.785921708613791958e-02
6.433015657104459994e-02
3.556107780229491450e-02
-9.495601129847763833e-03
-2.811291407220248631e-02
-2.124839704604801482e-02
2.485428870894716702e-01
1.364420665635379948e-01
9.497258378721715188e-02
8.943224984949180167e-02
7.086631012945820984e-02
5.438984899369959936e-02
4.213316915316444450e-02
3.583529872117027087e-02
3.401977715522371687e-02
3.696946343566805820e-02
5.043249788841231568e-02
6.914111076539175560e-02
8.380710296518542601e-02
8.269619875230038719e-02
5.677978725051220643e-02
3.149636171898000103e-02
2.715819218254134776e-02
4.202247957691309516e-02
6.084441605167692502e-02
6.257739765241070173e-02
5.249702780906369270e-02
3.929711373328956259e-02
6.372834057651226639e-04
2.729544260018953450e-01
3.042662396787844670e-01
2.316267265756629112e-01
-4.661477076232572146e-03
-3.099801035804623794e-02
-3.675339180102376278e-03
5.724700929431629851e-03
1.447904802155970672e-02
2.844163579237643860e-02
4.749215667494290083e-02
1.120160186556293930e-01
2.394384846096626607e-01
5.657937939046375764e-02
4.555449616540813845e-02
4.787362136517516603e-02
5.146800577667687282e-02
5.792077373326792039e-02
6.965990644081700156e-02
8.689551310145306184e-02
1.075153339232157723e-01
1.205315240727372755e-01
1.160414841887299209e-01
1.062634520672331023e-01
9.901147199039395108e-02
9.220192543238037164e-02
7.792636271037682583e-02
5.415833003878225971e-02
2.630185308228794039e-02
-6.213066166140646107e-03
1.936486544167524415e-01
7.596859076663933785e-02
4.963420429029778702e-02
4.864896526967547180e-02
4.000709326331138710e-02
3.482269522152764418e-02
3.416093495439406769e-02
4.015909386436938844e-02
5.136964679684616342e-02
6.370347127211908878e-02
7.995931804908004703e-02
9.786882166487471946e-02
1.130950493620312691e-01
1.174865704806272865e-01
9.563338319196704185e-02
6.108196275496648175e-02
3.525149743008939435e-02
2.906881378298437069e-02
3.890950628962509816e-02
4.432318301336728855e-02
3.887135773592424737e-02
1.385116269749862676e-03
8.228646841339043450e-02
3.384376211005070689e-01
3.526567988166211531e-01
1.584237884884614200e-01
2.992901962301321162e-02
-3.772609757165028277e-02
1.060591698370466109e-02
3.060353435110467479e-02
4.076862103411338367e-02
5.404715251641026980e-02
9.402787929098628539e-02
1.502493035003440724e-01
2.051707948695940253e-01
1.206161435994136111e-01
9.497985772583990294e-02
9.246899397998621650e-02
8.377318068781215710e-02
7.065487238795738201e-02
6.992551698409167626e-02
8.100711890576998975e-02
9.892774038455368069e-02
1.160282500606533429e-01
1.279270068053899867e-01
1.414406956598640019e-01
1.567972287139560161e-01
1.678518340873468850e-01
1.653044850377172192e-01
1.440433009181674717e-01
1.123370776662620946e-01
7.440877659066225114e-02
-1.873974436935982226e-03
-3.047884975029982457e-02
-2.473567572721427008e-02
-1.075499102401121856e-02
1.621836214244887654e-03
1.174806670345213654e-02
1.951958960248810146e-02
2.351007095397428595e-02
2.852927394818759524e-02
4.272766934288224627e-02
6.043282752156886595e-02
7.405629280739935150e-02
5.724357181059151062e-02
3.843126881691755897e-02
-1.761227100845507570e-02
-6.974940875647961391e-02
-9.203503107155502905e-02
-6.586678668532219838e-02
-2.749869190975812866e-02
2.166466013836864518e-03
8.676659852102834580e-02
3.268497360850673439e-01
3.588983615203065747e-01
2.636501375030601557e-01
1.511229376081873188e-01
-9.784164445599680127e-05
4.046368507732996112e-02
8.856110351170899675e-02
1.002317735976332308e-01
1.001844226037808261e-01
1.023729043731272659e-01
1.131685341271747025e-01
1.048884344235507388e-01
8.409653876548207896e-02
8.221566465779356347e-02
8.310731368091951732e-02
8.918840831662308566e-02
7.379565219374700780e-02
4.124101030316030397e-02
2.360451295448140127e-02
2.767928839185980483e-02
4.847855814990430917e-02
7.286743037263224143e-02
9.079803217059798093e-02
1.084442399635114906e-01
1.276544679642786506e-01
1.442052668414724459e-01
1.492999460917702470e-01
1.345861553845433267e-01
1.070559775867613583e-01
7.243720120849740651e-02
-3.316628480100742432e-02
-6.295343926724041028e-02
-5.309874540925765829e-02
-3.176948046563016909e-02
-1.030144249689978961e-02
1.035245493877661078e-02
3.079864493352119093e-02
4.899249413670245246e-02
6.043618196298338602e-02
6.977170652522959871e-02
7.732319176746754730e-02
8.128447969904349646e-02
6.102730891168656191e-02
3.465638474683213621e-02
-3.350296199215256274e-03
-6.121621539589649358e-02
-9.238963297839836164e-02
-5.204443259985951087e-02
2.666629512004840830e-02
1.129107173063223224e-01
3.358812234507322358e-01
3.815762193937239921e-01
3.764999213419398250e-01
2.527659158679635421e-01
1.249873553049355712e-01
3.780424034208632045e-02
1.088505341889566824e-01
1.473170057390665033e-01
1.529989060313874105e-01
1.386731309137856638e-01
1.143939884184664302e-01
8.613620606285710135e-02
5.084480804998341846e-02
1.473643597384543917e-02
1.007173032869544335e-02
3.614223066234088788e-02
6.162478292443628741e-02
4.718678001363221797e-02
2.085737910371117734e-03
-3.010769498149629478e-02
-3.521180510399828795e-02
-1.299661022267822180e-02
2.088149428264457486e-02
4.788638061568058213e-02
7.069157667575119708e-02
9.308782735787189677e-02
1.140001635279852821e-01
1.266127071594295717e-01
1.191445674409472161e-01
9.618075084797705898e-02
-4.793397313355059891e-02
-8.413360043260326160e-02
-7.416637717899074445e-02
-4.984458318825282785e-02
-2.270047415252443926e-02
5.134412043192521265e-03
3.299723006534345526e-02
5.560021449619258899e-02
6.266738090745808953e-02
6.124397520818374019e-02
5.627074179650937147e-02
4.843302457173350589e-02
2.358867835150640219e-02
8.465976523851000829e-03
-9.779193990112896445e-03
-6.152774327163654938e-02
-6.967855528584086799e-02
3.844971191057519611e-02
1.700939699081434608e-01
3.275157954379222525e-01
3.769892541698146027e-01
3.992964961225451970e-01
3.708522880670566679e-01
2.268996789211587539e-01
-1.709117367672700893e-03
4.388526197639086579e-02
1.320872188259618885e-01
1.636119094233750015e-01
1.618654402879048382e-01
1.329966384140569557e-01
8.439762663102683138e-02
2.282973931960367853e-02
-4.514792331958750876e-02
-8.746346068002412710e-02
-8.227041436066173663e-02
-4.285499269074358880e-02
-2.877183831242120880e-03
-9.891225096690086510e-03
-5.197036450809180974e-02
-8.368573188154429521e-02
-9.245813865617284744e-02
-7.217980059404725812e-02
-3.359047588389824091e-02
-5.566880235140254235e-04
2.421431563291020703e-02
4.664568435710465810e-02
6.965087613199621996e-02
8.917370164091541207e-02
9.025346252450888729e-02
7.404087925586270991e-02
-9.352426132775940038e-02
-9.233482277899424107e-02
-7.080293737033176160e-02
-4.213293136980960502e-02
-1.287981872661349107e-02
1.276200466581258082e-02
2.760208591308547024e-02
2.475409597383384022e-02
1.394554449220539519e-02
4.513059262088395945e-04
-1.529650830480468529e-02
-5.384106384443197724e-02
-7.336983060985950711e-02
-7.968918880225107915e-02
-6.560798051315087920e-02
-3.857526016314274941e-02
1.319919691904069270e-01
2.825382725482185053e-01
3.353645541947601338e-01
3.717427288665739460e-01
3.838914521414205083e-01
3.478756867712667344e-01
1.364610623448767046e-01
-3.564464623038773178e-02
5.742510226426324887e-02
1.086077672976875630e-01
1.353977897547604392e-01
1.290146612271136917e-01
9.131066899319069397e-02
3.145483835580285825e-02
-3.847818669885592208e-02
-1.059750069567699793e-01
-1.443125721829663088e-01
-1.479199140835782689e-01
-1.258343929295581975e-01
-9.350474501264836868e-02
-8.988394831665161289e-02
-1.125774444716039907e-01
-1.262109669237748699e-01
-1.256199059893104708e-01
-1.094217825362134300e-01
-7.881420933594278366e-02
-5.041349998321579401e-02
-2.964262455504972776e-02
-1.166877138870842968e-02
9.052891822759024515e-03
3.263138621621955449e-02
4.322652334363517868e-02
-6.262968285140346758e-02
-1.070451017638425761e-01
-9.472950566589850852e-02
-6.850289935196623992e-02
-4.187846480091782925e-02
-2.224207864077417524e-02
-1.629462358009783549e-02
-2.533719619123981845e-02
-3.829337857823036928e-02
-5.134486113449666933e-02
-6.469574268648552173e-02
-1.080878238034977262e-01
-1.100507344375439012e-01
-1.002170120355989902e-01
-7.817555320311721234e-02
-1.759832720372836445e-02
1.264334661829510098e-01
2.790343960939038470e-01
3.232035937329935105e-01
3.535919525826914933e-01
3.640901345734320338e-01
3.339727326550535058e-01
1.271274960118517205e-01
-4.676791362104455729e-02
2.540296684088383730e-02
6.866573957594133970e-02
9.330041685163446841e-02
8.607235874380764207e-02
4.597520678012352591e-02
-1.463215994214441852e-02
-7.909269183489966992e-02
-1.333355008864543501e-01
-1.627699457347490664e-01
-1.778201488614315484e-01
-1.927481702155527665e-01
-1.923272981491375988e-01
-1.699540842481985503e-01
-1.617241109012024503e-01
-1.584760861058031045e-01
-1.494040778869477060e-01
-1.354258480438063350e-01
-1.195473198343759841e-01
-1.041392482838397887e-01
-8.949006346118972000e-02
-7.501556110417496870e-02
-5.677390563932626505e-02
-3.179042751209557038e-02
-1.318703981084539539e-02
5.672236698374723968e-02
-5.467409705689030980e-02
-1.152290418626979868e-01
-9.755877154183406619e-02
-7.551129562104223758e-02
-5.957768838009142032e-02
-5.602828689585632321e-02
-6.374754570249137331e-02
-7.286108621454026602e-02
-8.124187725816781058e-02
-8.890956221412790739e-02
-1.287457303916694218e-01
-1.214312501477863016e-01
-1.025091435673299994e-01
-8.211784366842259097e-02
-2.527804526262724880e-02
1.250554261467551609e-01
2.701918611665984349e-01
3.077313514581794252e-01
3.346937704087220022e-01
3.481998509973347478e-01
3.317551231126672495e-01
2.626496222177076012e-01
-5.761565519875919139e-02
-9.926321808441367772e-03
3.072076401254018874e-02
5.067775696501694571e-02
4.247253148036914810e-02
1.970725551846975229e-03
-5.768316996187259488e-02
-1.181307735247532215e-01
-1.623381134360467326e-01
-1.820537704824930492e-01
-8.481911716663322054e-02
-1.788295946729070440e-01
-2.835529353929305274e-01
-2.568962216538966947e-01
-2.118556025764178896e-01
-1.901634096641425797e-01
-1.698972865392661402e-01
-1.474435145196479058e-01
-1.323891992535764228e-01
-1.256848873979840020e-01
-1.152889928263927388e-01
-1.007148667884426446e-01
-8.417650025216341647e-02
-6.678565835486206803e-02
-4.400539595777092083e-02
-9.206330701388887316e-02
-1.088541347079049343e-01
-9.286695130588037972e-02
-8.031562356584541484e-02
-8.227006992053285950e-02
-1.188477972573032670e-01
-9.441276733848784353e-02
-9.770516893488580268e-02
-9.387063431399653157e-02
-8.674540524143303788e-02
-6.882421568000636480e-02
-5.336369536294501004e-02
-3.840625334939901797e-02
-7.901277490629247252e-03
8.157175212114679830e-02
1.736430082895240312e-01
1.963767291932063119e-01
2.168115916743809657e-01
3.055867734283381210e-01
3.124026306169643274e-01
2.253372412202126474e-01
8.744119642458428321e-02
-1.806717504269998720e-02
-2.833247913986649408e-02
-1.145152625810364269e-02
-2.503562419650571386e-02
-5.514049392187723303e-02
-9.197426716690060289e-02
-1.211120291214809602e-01
-1.302869646967481365e-01
-1.321912643350503236e-01
-1.672259039920248880e-01
-2.662064820977522173e-01
-3.917330766327336566e-01
-3.157587141968976607e-01
-2.291896488634330709e-01
-1.991786613646582271e-01
-1.824526254618159538e-01
-1.712093533967736780e-01
-1.788945113850193835e-01
-1.996878771807002184e-01
-2.069572048216277160e-01
-1.981577128301839352e-01
-1.785698218326573494e-01
1.125970243607220533e-01
4.488889790985040734e-02
4.130571288878743391e-02
4.551217821993802648e-02
-2.697226623810566534e-02
-1.180908159650567307e-01
-1.294564823149657318e-01
-1.386391532854262532e-01
-1.417929202386823961e-01
-1.166597752604151134e-01
-9.622086079981846674e-02
-5.226362582641857352e-02
-1.003687853101479198e-02
1.067416283659640766e-02
6.827037718577945447e-02
1.545401897852854423e-01
1.779003240365111815e-01
2.071272481272443677e-01
2.382215212550610473e-01
3.310365757855394664e-01
3.287497725793763204e-01
2.487200037212405068e-01
1.042055844806998310e-01
9.341261751384156292e-03
-2.836451361128173448e-02
-6.237697764785007232e-02
-1.018321914644640669e-01
-1.703761848460508543e-01
-2.349590281087415300e-01
-2.715224517724962872e-01
-2.778103017014222909e-01
-3.095061320491911405e-01
-3.907855832195516466e-01
-4.729397614013883810e-01
-3.553515431018756110e-01
-2.134440984527740115e-01
-1.647664066493516044e-01
-1.501523983102463489e-01
-1.556162682357998261e-01
-1.961180554908546481e-01
-2.613773638325396220e-01
-3.068324372602624361e-01
-3.193024513282384791e-01
1.870181125288626345e-01
1.252739516444733581e-01
6.810825780702220444e-02
6.421936249621236492e-02
4.667387603514917133e-02
-5.694447750672423925e-02
-2.205877103813022946e-02
7.132091679246500837e-02
8.897135447220633209e-02
9.100647753688188846e-02
4.330710418624918179e-02
1.565080660544801786e-02
-1.612332194546997263e-02
-5.375032210834010393e-02
-8.328112591680156274e-02
-2.505719861742553012e-02
1.177903624759284312e-01
2.307403218791794774e-01
2.756091485700499222e-01
3.308021684658963291e-01
2.280475035224007740e-01
1.058014630001685025e-01
6.671044938269207747e-02
5.448746293715721854e-03
-1.018923637999545467e-01
-1.965188667458997729e-01
-2.631391216352478302e-01
-3.574297370806788221e-01
-4.083015006091847421e-01
-4.063614826862061435e-01
-4.185975085909769966e-01
-4.614136178987690573e-01
-4.884133513741813482e-01
-3.885736356242961986e-01
-1.829504783696561665e-01
-1.015692633117477733e-01
-8.515554569916884697e-02
-1.024562631030690035e-01
-1.752077667704320940e-01
-2.528221993306195570e-01
-3.254052932912664398e-01
-3.825113390633200217e-01
2.034061489670049017e-01
1.342731642114833035e-01
1.222295135219226836e-01
1.192766175130640510e-01
1.254600686712029900e-01
2.037907514609718918e-01
2.161142828302534402e-01
1.986609019634527351e-01
1.131747443353762622e-01
9.382645967343032634e-02
-2.547295288186023077e-02
-1.177000943029779395e-01
-1.328725412685272389e-01
-2.060257500252512530e-01
-4.044821870440174633e-02
1.638569554485744817e-01
2.661861489155223914e-01
1.740378248158901964e-01
6.607972849142550176e-02
6.642809106135207087e-02
4.652261420967428174e-02
-1.009703790611386418e-02
-1.178856209191328913e-01
-2.331439652959886033e-01
-3.656978859615724331e-01
-4.231594994994902770e-01
-4.449092257985301502e-01
-4.252785617938195650e-01
-4.256982798941063018e-01
-4.533644836836334679e-01
-4.607602393941029884e-01
-3.572349002054673872e-01
-1.527427215312581466e-01
-4.709021849276925908e-02
-3.744376117793634523e-02
-6.373127116048904472e-02
-6.510921234449862371e-02
-1.299173569238551429e-01
-2.279542978629264249e-01
2.317761311936062663e-01
2.222270533579807084e-01
2.300692754598225309e-01
2.486025554193786735e-01
2.668897685105325879e-01
2.708253731662664254e-01
2.490578204028865428e-01
2.130773651895594978e-01
1.073810482150846235e-01
1.297458346034029500e-02
-1.649401728910354359e-01
-2.345596822826575556e-01
-2.036769955628944528e-01
-1.607566303961853182e-01
-9.024335366000564573e-02
-7.303328206014201782e-03
2.942686290289963161e-02
6.696217005384622056e-02
5.942041383527143367e-02
4.535668683858218309e-02
8.524808857346244384e-03
-1.361861451847896642e-01
-2.607777694125698043e-01
-3.678018680249091066e-01
-4.042767639620395426e-01
-4.084215893747016879e-01
-3.940689338675241182e-01
-4.037703215759455566e-01
-4.251729755497726804e-01
-4.081798381028148848e-01
-3.212721031715111697e-01
-1.510795911032060401e-01
-1.933713959978385077e-02
2.090602721717705129e-02
7.425421113528515860e-02
1.538472821944491808e-01
1.474045899927352854e-01
3.191164426616669436e-01
3.198658077042637604e-01
2.961255876671348153e-01
2.591048150472026745e-01
2.117612262274334023e-01
8.602817981777231837e-02
-1.250716108489391132e-01
-2.434215991469962370e-01
-1.727347465389620085e-01
-1.160827896544227161e-01
-7.105175915580215495e-02
-5.049549289963773009e-03
5.033733468462268934e-02
4.262249038374946869e-02
3.240568586415924768e-02
2.258020764972645811e-02
-3.490987855541442895e-03
-6.608868952358699922e-02
-1.626790217855749177e-01
-2.776528732897368679e-01
-3.627558290423908427e-01
-3.774770328284465792e-01
-3.727188447642494906e-01
-3.879518473597834416e-01
-3.956221386288338304e-01
-3.459898574279691719e-01
-2.619766399856795491e-01
-1.152562664273641124e-01
1.131168048766063861e-02
1.298156183281914677e-01
2.076971089874296850e-01
2.370307741449268202e-01
2.124002496532406137e-01
2.657433547814431196e-01
2.054303635505503045e-01
5.083251795497831238e-02
-2.219159735129514199e-01
-1.768602677128723322e-01
-1.162337516456149744e-01
-5.267193685291791938e-02
6.365942555094691868e-03
2.346021783822690304e-02
1.208578541542704166e-02
-1.613707157967686706e-03
-1.382288192166286102e-02
-3.605515111177860083e-02
-8.337011312786653250e-02
-1.573489151983814838e-01
-2.536438784455896100e-01
-3.434715343346056993e-01
-3.787417503000823915e-01
-3.719345730415050677e-01
-3.692547302324605263e-01
-3.494827136980218629e-01
-2.732577361598158006e-01
-1.995561726154745363e-01
-6.884456249301497410e-02
1.396442238033817340e-01
2.190992258454136365e-01
3.209229873681794798e-01
3.409997758948559166e-01
3.067894643844201741e-01
2.420560411551054558e-01
1.313535518847952499e-01
-2.815571127723263123e-01
-2.115133418275964017e-01
-1.524372031762736279e-01
-9.455074365844114148e-02
-3.769333317821918494e-02
-1.288341506705466093e-02
-2.238679728090060828e-02
-4.263164378992254783e-02
-6.159714981796681615e-02
-8.240429438706876886e-02
-1.177313567837914993e-01
-1.705869184626210011e-01
-2.407960670860748165e-01
-3.183584048021483870e-01
-3.659486453382590487e-01
-3.566609282807932657e-01
-2.957159161638457379e-01
-2.704033767311865843e-01
-2.004147694973089922e-01
-1.098720353680492923e-01
-2.418329389986227651e-04
1.263332597170243043e-01
2.206867377450634771e-01
3.340461547848115331e-01
3.629598869577924103e-01
3.669818879439051273e-01
2.978202808442926841e-01
1.901990173051172350e-01
-1.725292654395566561e-01
-1.170270110058805602e-01
-6.297408288476336047e-02
-2.232349055664535273e-02
6.335169328296278921e-03
1.342831640952667563e-02
4.016966678892947354e-03
-6.559662959767752211e-03
-7.076571352898335804e-03
2.202344568478905619e-03
5.272766679721450911e-03
-8.487094633618692818e-03
-4.254265032774850325e-02
-1.018279305332066703e-01
-1.829884638353680149e-01
-2.402163560989310775e-01
-2.548659477740661261e-01
-2.397769092942112767e-01
-1.884921904114711388e-01
-1.125603909225492832e-01
-1.985235559759671378e-02
6.100823422635770488e-02
1.471279265089291410e-01
2.903422877499596821e-01
3.668562737360707704e-01
2.899382121734230822e-01
1.600643632577359310e-01
-2.109650815533323787e-01
-1.427285427506523041e-01
-8.567609111542684452e-02
-4.540979233492195566e-02
-2.407036756077982759e-02
-2.434380614345753313e-02
-3.674352856151615054e-02
-4.808572645721730099e-02
-4.556620637729114770e-02
-2.609383458403252004e-02
-9.196875117403054481e-03
-1.041208110791574416e-02
-3.214600643367871574e-02
-7.856322625310142860e-02
-1.516885202191065041e-01
-2.150008800573321721e-01
-2.406799069009334102e-01
-2.394551767697866707e-01
-2.073463776469397224e-01
-1.273505292294000724e-01
-6.922340856856519509e-02
-2.418609988154643217e-02
3.092392569482530808e-03
4.163533263667514861e-01
3.583026673609318591e-01
2.786737625423378883e-01
9.267137052088943172e-02
-2.282458506939087917e-01
-1.646736158608990142e-01
-1.054359122566830842e-01
-6.422520141823771789e-02
-4.835634303182552440e-02
-5.768172166084294117e-02
-7.638608987056429156e-02
-9.121204144676219039e-02
-8.965448151574001434e-02
-6.438345372906251196e-02
-3.710674872158567505e-02
-2.840530000436131478e-02
-3.984772452201656989e-02
-7.594513852834143541e-02
-1.444307021048682471e-01
-2.172889300377534028e-01
-2.601452197782990750e-01
-2.780355543351321623e-01
-2.659425501906579892e-01
-2.151882039921141632e-01
-1.725535923077885780e-01
-1.350731117419695926e-01
4.001083640019765797e-01
3.443279387384748369e-01
2.677321198177071149e-01
7.988386390643982538e-02
-2.362798698523674856e-01
-1.799407494495033899e-01
-1.212329059165530298e-01
-7.792536378866657398e-02
-6.312180563465598360e-02
-7.949524297898408198e-02
-1.083568958403746257e-01
-1.349669525400577497e-01
-1.464703573103785239e-01
-1.277070658701897343e-01
-9.429449859802982448e-02
-7.461972890073878539e-02
-7.364104858289541311e-02
-9.928092824914559744e-02
-1.676835662091253620e-01
-2.578492849370623841e-01
-3.252431231646830123e-01
-3.667000239789817151e-01
-3.730476904774472913e-01
-3.256923510977536296e-01
-2.596191305511323377e-01
3.791391972536687915e-01
3.270318746960139134e-01
2.582054657736157499e-01
8.829965651790561143e-02
-2.347852242635549425e-01
-1.833570970306022951e-01
-1.282149177222219605e-01
-8.544988822745686052e-02
-7.135774967361237231e-02
-9.272754783699600767e-02
-1.327925702862104151e-01
-1.770715625352524969e-01
-2.120422482877060144e-01
-2.133612448048266552e-01
-1.784628958192559234e-01
-1.443751237434751367e-01
-1.269768969712739004e-01
-1.399940024282935735e-01
-2.058495678233712434e-01
-3.082559314968743580e-01
-3.929079160280254945e-01
-4.439639833604357988e-01
-4.522780442786636934e-01
-4.060675132466510240e-01
3.611175048974396562e-01
3.111664213983523775e-01
2.516289625445775058e-01
1.080822892304839355e-01
-2.179128646643636036e-01
-1.802812367054839326e-01
-1.319513705840120732e-01
-9.428910202167378740e-02
-8.357759454266938670e-02
-1.084106179789454255e-01
-1.557890160531205104e-01
-2.132742326634803343e-01
-2.668292346841423801e-01
-2.874158204465744326e-01
-2.550540628337298887e-01
-2.080813461241199647e-01
-1.751514842272391959e-01
-1.751322583659147281e-01
-2.304571013354628217e-01
-3.282979773686507396e-01
-4.151646260751675199e-01
-4.625886183351781700e-01
-4.621845023001163733e-01
2.965511668309206428e-01
2.431034174953583260e-01
1.583760456136460160e-01
-1.384091248767436722e-01
-1.958970609737869517e-01
-1.465132773199085137e-01
-1.169372998689319904e-01
-1.103701203948859733e-01
-1.356015897606801801e-01
-1.834003482269674634e-01
-2.433879535726844734e-01
-3.017077765447697124e-01
-3.285377207320501203e-01
-2.983366695643859257e-01
-2.454786300337037930e-01
-2.035999784331851692e-01
-1.924191863749003528e-01
-2.304763007479759540e-01
-3.118507953092961027e-01
2.822315981230737458e-01
2.288139059386195551e-01
1.592545175367590105e-01
-1.472999636249831650e-02
-2.020602246722603135e-01
-1.863546398306435981e-01
-1.682334174381301672e-01
-1.646574940572545498e-01
-1.836770586551508266e-01
-2.205970880812039847e-01
-2.669903681227188130e-01
-3.109604343537062388e-01
-3.271568503373035730e-01
-2.938910617057844954e-01
-2.404134501735585294e-01
-1.954169928981800697e-01
-1.849267286597536808e-01
-1.940695857581984374e-01
-2.452284002904890348e-01
2.086144854592207609e-01
1.418898932010461134e-01
3.290315474249042027e-02
-9.275129303402407377e-02
-1.591856133474139623e-01
-1.901893907337461054e-01
-2.308014003537689762e-01
-2.545257546585396602e-01
-2.626358174008983082e-01
-2.758711089566782126e-01
-2.868454662584389858e-01
-2.803528067623122233e-01
-2.346698454741453777e-01
-1.846222147628668875e-01
-1.444826539622504347e-01
-1.147983575605510675e-01
1.274177809342906809e-01
3.350864893018844909e-02
1.318529733245891143e-02
5.241311526630784701e-02
6.785602939811480327e-02
5.852967005758468594e-02
-8.926377847611869677e-04
-4.727279252973616563e-02
-8.459239299950613300e-02
-1.028369589974474640e-02
7.453992902330525139e-02
8.649741863782295370e-02
1.081939232505647608e-01
1.355164498347231072e-01
1.553049993077113000e-01
3.183936422079935435e-01
2.714859978209341884e-01
2.334564787562021515e-01
2.089662225199403200e-01
2.031213809224431677e-01
2.237190292950324844e-01
2.657519226624598385e-01
3.163600399447324962e-01
3.658623294089810019e-01
3.451708522625871467e-01
2.777437812851289989e-01
2.077259441004075669e-01
7.229576033258593160e-02
-1.399937304634657487e-02
-7.931777414364350742e-02
-3.071476875766436868e-02
8.460106632317299091e-02
2.183302616263204654e-01
2.921017432347204901e-01
3.380118468735002213e-01
3.662588091439636928e-01
3.828762981912020580e-01
3.897314142626182587e-01
5.093220288733247836e-01
4.695114609390058646e-01
4.094734480954777545e-01
3.334501828742752472e-01
2.518858223044633804e-01
9.327114309680771542e-02
-6.424032370268197012e-02
-1.020820172049010516e-01
-1.181089492433546329e-01
-8.532891178219700890e-02
-5.213027269969840172e-02
2.157101417176569488e-02
1.514831349138067162e-01
2.632469118714015344e-01
3.016491815347930316e-01
3.247275126255745881e-01
3.367731370271594415e-01
3.327456839836600011e-01
2.764552148572577139e-01
1.823811297963244815e-01
7.566130443505433845e-02
5.094924790748300153e-02
5.879845180411631400e-01
5.889548046803163572e-01
5.894960342732338265e-01
5.821352565060141648e-01
5.653091967653929295e-01
5.513017335550105535e-01
5.451483058452971653e-01
5.469003463974513313e-01
5.512764090643735848e-01
5.494008426233358833e-01
5.398722510879154779e-01
5.191862473042709869e-01
4.810275154903481121e-01
4.170918395930717781e-01
3.332807224463341100e-01
2.381279537077572728e-01
2.282269909032150559e-02
-4.921529611841445745e-02
-7.654546160430859836e-02
-5.475150812269789086e-02
-4.123261521301004040e-02
-1.703501195033771398e-02
2.041376486682791938e-02
7.131439404101826141e-02
1.307637341527176644e-01
1.685622039444260034e-01
2.689905144458614172e-01
2.829112503686584956e-01
2.326149677861208687e-01
1.495076211756438955e-01
1.194122222646445131e-01
8.685214989327798285e-02
6.514677917373455640e-02
4.974195010540943818e-02
3.189284688636637166e-02
5.384420038586542612e-01
5.408240694498815948e-01
5.476793458368794942e-01
5.557253815403366826e-01
5.569474695029011935e-01
5.485029902332482221e-01
5.420532475474932887e-01
5.421978788627570545e-01
5.487361389862080996e-01
5.573698730232394816e-01
5.607102648334757466e-01
5.573514069994256470e-01
5.418542826846547422e-01
5.059946450357435399e-01
4.420317576983999186e-01
3.604610850455210458e-01
2.768543504582519632e-01
6.589775471140146834e-02
1.060408314552217963e-02
-1.823638196924170021e-02
-3.594316637190136943e-02
-3.957282775726334023e-02
-2.624344965390289219e-02
9.666289190230605358e-03
7.320142687480071797e-02
1.410448269033541258e-01
1.899191003507020858e-01
2.192888282389955368e-01
2.268871204647189554e-01
2.084750525818323541e-01
1.696806715655184150e-01
1.296707012349543331e-01
9.864830088995019119e-02
7.823124749008331102e-02
6.342969635787137905e-02
4.641135286934105347e-02
2.358425313546748045e-02
4.942898066930420664e-01
5.003825655124695126e-01
5.017748157538071130e-01
5.046672334861590503e-01
5.126717620276306508e-01
5.234200665235836381e-01
5.294168682235044221e-01
5.273662364710078876e-01
5.276837579112039212e-01
5.338517928811279400e-01
5.447204938020550058e-01
5.557299554866588220e-01
5.605543520754030506e-01
5.591784688500197609e-01
5.454405848860646167e-01
5.102111192872751388e-01
4.462190460896655053e-01
3.657591954381642640e-01
2.845857104636534962e-01
1.004421282392017056e-01
3.979400957215139395e-02
4.736129515487408348e-03
-1.253323983668619759e-02
-1.450513847244581413e-02
5.931543407489806062e-04
3.713549251171115173e-02
9.885886638297378126e-02
1.613572277703693991e-01
2.028399221434327437e-01
2.249371743449424255e-01
2.273809169074630099e-01
2.073273174142914732e-01
1.701330487507687894e-01
1.329044316822728111e-01
1.042340249343381708e-01
8.468252619027683004e-02
6.989913701586256134e-02
5.367757676078534212e-02
3.270092361864147812e-02
5.543082540241010304e-03
-2.796539831262990355e-02
-6.668704578667374039e-02
4.391899858511339461e-01
4.420327367353970582e-01
4.529667034302481410e-01
4.637874183854571175e-01
4.675813373202318823e-01
4.713910646791654169e-01
4.808448108130533027e-01
4.949952721960151902e-01
5.071818156917905496e-01
5.129663295686022195e-01
5.208310594365491708e-01
5.330666163312897110e-01
5.468452325541934833e-01
5.554212797372871657e-01
5.539178184780422232e-01
5.481174869980482978e-01
5.332605381995032534e-01
4.995679248684453122e-01
4.390839658959448388e-01
3.628178502678031658e-01
2.833137097864038556e-01
1.094534921957946300e-01
4.482526830474919954e-02
1.835051045557480748e-02
-1.500478135566568789e-03
-3.579062804831727347e-03
1.363358757507352956e-02
5.229957609303585719e-02
1.130087794464888773e-01
1.696459705396992368e-01
2.025574840537597565e-01
2.157591720956647530e-01
2.113518984336250073e-01
1.891238433538654784e-01
1.552555747221761873e-01
1.230163330139620731e-01
9.740778191805855857e-02
7.835553003377228320e-02
6.254745429303180948e-02
4.533110504402822205e-02
2.449837318621331250e-02
-1.334038385276009944e-03
-3.274736850493071422e-02
-6.904657651352920367e-02
-1.027494454757062470e-01
-1.194738547507375737e-01
4.114107727888903221e-01
3.952630878045811924e-01
3.986663027666725312e-01
4.138426320614817522e-01
4.294475564502053255e-01
4.350854287185289548e-01
4.397042091940064346e-01
4.515231193613293281e-01
4.709430768469553552e-01
4.914551044030600058e-01
5.060977543944701340e-01
5.211999837831230442e-01
5.383307495237461548e-01
5.528390032208695404e-01
5.542390178160392367e-01
5.392018503393938289e-01
5.234742247188892694e-01
5.052570403428900958e-01
4.733949294445051748e-01
4.173813412355777963e-01
3.443688372424711375e-01
2.217251603986132580e-01
1.066118360647042296e-01
5.501906134373535373e-02
2.796420345175750638e-02
3.887027030760484368e-03
-8.274693124900485419e-04
1.665953249989924473e-02
5.565459866439759207e-02
1.127074211004639309e-01
1.610852652914520067e-01
1.845686713443368543e-01
1.893790619082367233e-01
1.798495748898357449e-01
1.580978618224327947e-01
1.297910659679503975e-01
1.034658873622862491e-01
[truncated: 4,592,705 more chars]
