# Supplementary material for: A stable and replicable neural signature of lifespan adversity in the adult brain
Source: Nat Neurosci. 2023 Aug 21;26(9):1603–12. doi: 10.1038/s41593-023-01410-8 (PMC10471497; doi:10.1038/s41593-023-01410-8)
Supplement: Source Data Fig. 1 — Voxel-wise Pearson correlations (two-sided) between the true morphometric changes of the JDs and the predicted values in the normative models built on adversities, sex and TIV for MARS T1, MARS T1 (only intersection sample T1/T2), MARS T2, IMAGEN. [file 41593_2023_1410_MOESM3_ESM.zip › Figure1/Rho_estimate_intersection.txt]

-3.764278494668693020e-01
-3.598357643103164416e-01
-1.382346382972268195e-01
-3.368402044956615021e-02
7.973467102831218942e-03
-3.907962734898799972e-01
-4.027643752023928880e-01
-3.996495688966936188e-01
-2.220628422618323161e-01
6.396144532664502225e-02
1.226960527241752474e-01
-3.207325661646838189e-01
-4.048857622819930224e-01
-4.088247307695349053e-01
-4.128691733650009521e-01
9.771958154239101385e-03
8.405843238091886827e-02
2.056949711396565961e-01
2.873657083465654960e-01
-3.428512654710580421e-01
-4.097866728117930957e-01
-4.024422793909340768e-01
-3.429441348068892892e-01
4.083668715322315984e-02
1.497686796999470049e-01
2.173338095102979317e-01
2.877157816230337395e-01
3.607964683844874232e-01
-3.646082330329405430e-01
-3.668473114615985464e-01
-3.183964660351473186e-01
-1.978162202996183450e-01
-1.419507701231956798e-01
8.713221051925269800e-02
1.876802003210797931e-01
2.446499738539101021e-01
3.048048567895851324e-01
-3.779452911477492738e-01
-3.787300051613153307e-01
-3.091127672259691428e-01
-2.856941210767907080e-01
-1.709382092012697307e-01
-1.774879256575809805e-01
-1.564664836654356961e-01
-3.603742897449863786e-02
-4.288275095988602729e-03
-7.815699990653977858e-02
-2.668008031159455062e-01
-3.747875834549698748e-01
-3.821599004039862857e-01
-3.890703032869318734e-01
-4.168382510781150074e-01
-2.902412259252270532e-01
-1.460753445368407344e-01
-1.660064139146155138e-01
-1.978590518799272224e-01
-2.620142212936129589e-01
-3.475982165460810291e-01
-4.189248212809386640e-01
-3.423082684257806041e-01
-4.209360600409758346e-01
-4.296917076410190495e-01
-4.312343839895023678e-01
-4.408080299808605496e-01
-4.244214747315923075e-01
-2.549105982161842809e-01
-1.605520782596965845e-01
-2.473942347813637699e-01
-3.931542015825035263e-01
-4.034950059676742917e-01
-3.910037560379457378e-01
-3.704527778729780896e-01
-4.136300203921451923e-01
-4.286405098921185486e-01
-4.410941043431620412e-01
-4.426225946954026602e-01
-4.354265061407164850e-01
-4.272938922507242832e-01
-4.123764735863162390e-01
-3.525982182680160171e-01
-3.687954472511044135e-01
-3.923895284534359429e-01
-3.910070219495804800e-01
-4.094890344282142713e-01
-4.297739885441036467e-01
-4.464482603927674709e-01
-4.364983015060143190e-01
-4.288851332286008899e-01
-4.068039674808499595e-01
-4.171214517437620284e-01
-3.963968708252367246e-01
-4.280108150100583320e-01
-4.334352913741923996e-01
-2.666218098020164406e-01
-2.454224186888041004e-01
-3.195541673065709354e-01
-3.846080428843329235e-01
-4.132007709828312558e-01
-4.170956236039729537e-01
-3.932922099753297651e-01
-3.897582530430916403e-01
-4.054353072917155631e-01
-3.521215177660603768e-01
-3.077272292248310892e-01
-1.612259522786873567e-01
-1.535035949301911673e-01
-1.538302595981654031e-01
-2.465468195650291350e-01
-3.344935847400711260e-01
-3.679741493365181748e-01
-3.638950612922322025e-01
-3.619133766517839690e-01
-1.129026877179208077e-01
-4.122133091374625274e-02
-5.646206491533453664e-02
-1.083387903810543729e-01
-2.383191983791778379e-01
-2.907221132171851630e-01
-3.116328434165449024e-01
-3.107152572749230512e-01
-7.114807704816156209e-02
5.299022097578218182e-02
2.044158718547713430e-02
-1.239804051383595722e-02
-1.008268863895057238e-01
-1.894225166090884316e-01
1.472287360905006892e-01
-2.334914530080181017e-01
-2.891228391611553317e-01
-3.721196173018606057e-01
-3.979496463595733613e-01
-4.164444832109548966e-01
-4.209199252292945004e-01
-4.168677728275252403e-01
-4.080190694322322065e-01
-3.932961623114054617e-01
-1.110263830741421154e-01
-2.868590187743906839e-01
-2.940218482276728551e-01
-3.731170898298499794e-01
-4.045054147396908162e-01
-4.269859149848294066e-01
-4.331510890426691351e-01
-4.289325624245113877e-01
-4.180168185908402778e-01
-3.985582802859903850e-01
2.507577051881943603e-03
2.191934422851975761e-01
2.779299877768891536e-01
-2.501134448896349394e-01
-2.581595712054457481e-01
-2.661244131766350440e-01
-3.756283235367389173e-01
-4.069783187600033991e-01
-4.321845633640189477e-01
-4.418938337658542270e-01
-4.407708711704829141e-01
-4.317661674900866720e-01
-1.868625560737902369e-01
1.131589172307560509e-01
2.063288023443126395e-01
2.099089964948357978e-01
2.099727447214624620e-01
-2.756758416064394313e-01
-2.712637480364006315e-01
-2.483764998058181905e-01
-2.549729534509089235e-01
-3.789448605026864425e-01
-4.056983341887080430e-01
-4.331282280048457389e-01
-4.477409658393845526e-01
-4.036934473918248889e-01
-2.260962176936001655e-01
-4.975995630260430375e-02
2.108149553187352587e-01
2.008754050637144573e-01
1.895446204707218474e-01
1.745547946450151933e-01
-3.049319911590764876e-01
-2.805591640146757326e-01
-2.578677902924536580e-01
-2.613197736313703778e-01
-3.770483562429344793e-01
-3.985641472398426810e-01
-4.285436317400888040e-01
-4.258070331037778766e-01
-2.946457864434200991e-01
2.488517534893092825e-02
2.046487860573127648e-01
2.981478174106416690e-01
8.450666593285237338e-02
1.375284989274469793e-01
1.132692152412483610e-01
4.069308127050000334e-02
-3.280955764638331940e-01
-3.021934504381867392e-01
-2.834946468767065020e-01
-2.837050569908451947e-01
-3.635914974066591920e-01
-3.808468757358114409e-01
-4.165967222534082137e-01
-3.367513923111952745e-01
5.818114559007905385e-04
1.035011324570138252e-01
1.783165647206138293e-01
-2.282071655355889447e-03
-9.450059144249317589e-03
2.763702781857659690e-02
-1.020879091395770696e-02
-2.996940442757137224e-01
-3.800614698422297155e-01
-3.381728977763528987e-01
-3.241038845688034575e-01
-3.124672366483636221e-01
-3.119116578905254955e-01
-3.466462999846738335e-01
-3.537036084001319858e-01
-3.923718388066625429e-01
-3.337879662546278658e-01
-2.567301621518544019e-01
-2.360779808623167941e-01
-2.997957068103077605e-01
-4.003890061594574945e-01
-3.858202378884119099e-01
-3.266891373008993793e-01
-3.407774597288553142e-01
-3.676002891100964565e-01
-4.196033955613966970e-01
-4.034756897368259043e-01
-3.519886599730673860e-01
-3.461054139539486707e-01
-3.416196153179411055e-01
-3.369736462356345830e-01
-3.379500428429249581e-01
-3.495845879377352250e-01
-3.276952757949755934e-01
-3.655868719535355083e-01
-3.918222755066324559e-01
-4.075186334778398978e-01
-4.075235142207876970e-01
-4.239644751625828989e-01
-3.835066791704908606e-01
-4.251300552693192958e-01
-4.016317246809185670e-01
-3.799413334928261055e-01
-3.716202719258886455e-01
-4.232609349191159831e-01
-4.103416454508446720e-01
-3.880990567888724097e-01
-3.507351233690628178e-01
-3.509095196148055429e-01
-3.538162062236492877e-01
-3.569493437288524529e-01
-3.581927598889115272e-01
-3.616071152985849135e-01
-3.712149033798246567e-01
-3.170266968368922189e-01
-3.376613290608938001e-01
-3.720822005261422150e-01
-3.977617727656745927e-01
-4.101496959974848533e-01
-4.026242624086575628e-01
-4.569125677061852686e-01
-4.064973818841358111e-01
-3.672829465577351349e-01
-3.648984872017851377e-01
-3.568883738533072947e-01
-3.603353820113959216e-01
-3.740401840343002826e-01
-3.866213998933965001e-01
-3.954259620201686087e-01
-3.623659433333500379e-01
-3.719852570611588694e-01
-3.781168435802012007e-01
-4.022163830086539216e-01
-4.005224921261560933e-01
-4.116401870416797060e-01
-3.384039367051884795e-01
-3.646094417508130014e-01
-3.877314191406612820e-01
-3.987306200078131746e-01
-4.445916410680792463e-01
-4.388415189590458287e-01
-4.280260825354867404e-01
-3.348109303225664801e-01
-3.186774735396648017e-01
-2.712672831846022481e-01
-3.533971895955756448e-01
-3.392123081920248584e-01
-3.551351295664715302e-01
-4.178329148461548681e-01
-4.285914169051858735e-01
-4.272556446947580744e-01
-4.194629325954029042e-01
-4.162336080981982600e-01
-4.339097958701002566e-01
-4.639667042002711406e-01
-4.774351662319861744e-01
-4.791705864026051809e-01
-4.734944820807796551e-01
-4.629973123831077064e-01
-4.102293359421214647e-01
-2.953456510477705521e-01
-2.444367825139213413e-01
-1.618682048036663434e-01
-3.391169887013578133e-01
-3.370793629726728247e-01
-4.161935413293465502e-01
-4.246595642256375536e-01
-4.247363762248783647e-01
-3.869231027455204419e-01
-3.936476676879447911e-01
-4.057928152766047680e-01
-4.023089837121903156e-01
-4.149839357110808313e-01
-4.179358025361999962e-01
-4.563857821047084817e-01
-4.038471511397506153e-01
-3.926186232838174694e-01
-2.898103710159037893e-01
-2.186402086977295989e-01
-5.710135647404658565e-02
1.488838102516863195e-02
-3.238326379180043735e-01
-3.394084246868302457e-01
-3.561717480543344916e-01
-3.722357360078495936e-01
-4.299628040723096900e-01
-4.264396627772674697e-01
-4.221502435870361225e-01
-4.227536675777149311e-01
-3.984752733553876825e-01
-3.923213958393089174e-01
-3.876802029300324692e-01
-3.763743394560036259e-01
-3.343966960384610609e-01
-2.273068527997930410e-01
-1.518138854607621879e-01
-2.163777927028825293e-02
2.696272666032765303e-02
-3.141077325816488131e-01
-3.276900127686336872e-01
-3.421512720879086311e-01
-3.581786780343840237e-01
-3.740211337576213046e-01
-3.853462439825393049e-01
-3.903823156580631948e-01
-3.958460834203467171e-01
-4.055969503376738450e-01
-4.218433024211972193e-01
-3.584739380815115117e-01
-3.062905063189864663e-01
-2.521742337178442539e-01
-1.815969624167574348e-01
-8.996352296920012703e-02
5.057968797175491776e-02
-3.177799623496112003e-01
-3.298504595142346951e-01
-3.432009838632080756e-01
-3.589728015184975307e-01
-3.753313394497704847e-01
-3.872253864492695152e-01
-3.919229816639169250e-01
-3.960844128561492039e-01
-4.042712813957550222e-01
-3.613188937452276317e-01
-2.856892735110414527e-01
-1.824209379273080134e-01
-9.046011351241484144e-02
3.162283484338711953e-02
9.044501793666236134e-02
1.379375292063124980e-01
-3.186673042855237559e-01
-2.934964769335433044e-01
-3.191864721438363306e-01
-3.217455613738736120e-01
-3.266722769222761835e-01
-3.892881204011346963e-01
-3.941062385973333471e-01
-3.973490919761885065e-01
-4.020770438958144455e-01
-2.891145965886132152e-01
-1.383773631611594779e-01
-2.768959042475091156e-02
7.386688791885108463e-02
1.258682960003453533e-01
1.652140534981639264e-01
-3.222031785582482599e-01
-3.121930007487898062e-01
-3.057558975104187060e-01
-3.093488982908615959e-01
-3.925209044621918442e-01
-3.981022076923367292e-01
-2.192344174834972015e-01
-2.147163031757802487e-01
-1.495966620054707819e-01
-6.320775045079524146e-02
7.967057831203118445e-02
1.308760911626591361e-01
-3.238742589092014623e-01
-3.064311955810779531e-01
-2.804404813136532337e-01
-2.706641150452476774e-01
-2.903826876529216339e-01
-1.948224101290332300e-01
-1.238985554323580041e-01
-1.302322659450056985e-01
-7.153004068408179428e-02
6.619115542928893925e-02
7.363099493676492080e-02
-2.100505409957742486e-01
-1.016658518136298595e-01
-9.361465753431901307e-03
9.293062729705765801e-02
-2.846012340951648012e-02
-5.415993184485110717e-02
-6.231282708387534536e-02
4.177740773219948966e-01
4.193817209889642017e-01
4.177800571657061535e-01
4.169016746618386948e-01
4.192098637230837754e-01
4.209649309325305677e-01
3.104748054476019203e-01
3.033982235859924437e-01
1.818849807343660696e-01
1.713731390551600231e-01
1.528297217270702946e-01
1.320631375843036581e-01
-1.172990521407917403e-01
-2.727256739023358606e-02
1.614431242970094382e-01
1.189394736726736707e-01
1.205895552795523129e-01
1.124892299856416478e-01
1.574162122311369150e-01
-2.039781329555583403e-03
-6.895855532130440446e-02
-9.485602291926292784e-02
-2.485877975516899152e-01
-4.353811648135107459e-01
-4.921317270449344083e-01
-4.915742991223207570e-01
-4.152373586743103306e-01
-3.146701364882536489e-01
-8.498057899705502294e-02
4.084546142096419363e-02
5.564352689081894510e-02
1.972641663602378026e-01
4.577996259811852042e-02
-8.126596577998358717e-02
-3.384084445958353005e-01
-3.808524721870142904e-01
-4.153440126960419865e-01
-4.499995661538982450e-01
-4.724185167441589117e-01
-4.784791745911892158e-01
-4.728467104664363374e-01
-4.855647068626909868e-01
-4.397314844173540460e-01
-2.064062095119883755e-01
-6.265215437490935513e-02
6.596181453389601823e-02
-1.371246568135681999e-02
-1.110893019157573325e-01
-2.730327901322798234e-01
-3.345269244528690233e-01
-9.189431404897853428e-02
-1.582601382488245390e-01
-2.972446457408031151e-01
-3.224003099547332885e-01
-3.511706913947449937e-01
-3.854728393311679935e-01
-4.229492865202023055e-01
-4.503996025410144655e-01
-4.629382024779770677e-01
-4.588214684932384047e-01
-4.733896700712273975e-01
-4.562119473638745482e-01
-2.056415391971049000e-01
-3.984605713563731805e-02
4.901098579345680370e-03
-1.435556275091180722e-02
-1.494608287343675568e-01
-3.365053776924604723e-01
-4.391935117184748716e-01
-3.604170205687680650e-01
-1.920014508812867837e-01
-1.404016246884916552e-01
-2.575582254664417481e-01
-2.938550637151269296e-01
-2.989125117468119930e-01
-3.194454314381011684e-01
-3.594062499829385748e-01
-3.968049936289749224e-01
-4.282474377910172048e-01
-4.269941932628660841e-01
-4.406164451992723996e-01
-4.598671906958820554e-01
-4.442304958654745284e-01
-1.421296646259574137e-01
-2.493522384074927517e-02
-1.187561151188216632e-03
-4.858122162652323689e-02
-1.717799886127051590e-01
-3.877773555959352358e-01
-4.546022513668591114e-01
-3.662291587571132045e-01
-1.993386709315982941e-01
-9.724940809766012551e-02
-1.596297203626121861e-02
-5.847802054760863760e-02
-1.682326630618395935e-01
-2.705825213204481883e-01
-2.554980907512809374e-01
-2.608055038749446664e-01
-2.842466823929508113e-01
-3.209834478410320546e-01
-3.635707378223293484e-01
-3.957566312207526082e-01
-4.164988417524158604e-01
-4.359795402944701137e-01
-4.604887177085147387e-01
-4.179412980027094049e-01
-7.570274107848325162e-02
1.809161431014379151e-02
1.763967968061768213e-02
-5.517891325319907586e-02
-2.164152310696456916e-01
-4.629877861281503360e-01
-4.205380993119069988e-01
-3.428967808760681191e-01
-2.434481385133472342e-01
-9.679660486447995427e-02
1.020666742735043021e-02
5.722042515120194517e-02
-2.826921617243997181e-02
-1.203367319559266041e-01
-2.797286797424476945e-01
-2.521626681345097709e-01
-2.347473636596714153e-01
-2.399201093615727365e-01
-2.643626600668081417e-01
-3.033588570817224439e-01
-3.507085379286918880e-01
-3.901976146505036769e-01
-4.186092963817383272e-01
-4.449339084596402594e-01
-4.368410690223479831e-01
-3.211612844827160806e-01
-3.919141993960262305e-02
2.807629279842520018e-02
4.601239081646396265e-04
-1.147802367608815877e-01
-2.843663676493201620e-01
-4.242872356415205437e-01
-3.999840169066523621e-01
-3.351284771209061542e-01
-2.999258535610900278e-01
-2.007724250046648562e-01
-1.784089722581070070e-01
-1.312174333416204208e-01
1.466176904528926628e-01
-1.290716240591615604e-01
-2.623323694975328024e-01
-2.792674214760142437e-01
-2.500559571446014928e-01
-2.317251443473024031e-01
-2.357920237369651173e-01
-2.590357857266957775e-01
-2.978212215845275623e-01
-3.481350292662548362e-01
-3.942246800244421090e-01
-3.917296481919028683e-01
-4.036615544107411968e-01
-4.622368260238247650e-01
-2.910815417407134897e-01
-3.446262794626157172e-02
2.407288673106410936e-03
-4.210724342685879390e-02
-2.444585481051502474e-01
-3.804167108932717811e-01
-3.995490860884184370e-01
-3.692365718248998285e-01
-3.466431569305318261e-01
-3.351924059226404906e-01
-3.371373451129156540e-01
-3.511040808613501429e-01
-3.723880797888507455e-01
-1.557744666807904244e-01
-3.138251226398057203e-01
-3.148998529443031158e-01
-2.891694170389799146e-01
-2.632011783237615532e-01
-2.456036663711446688e-01
-2.475964485305082452e-01
-2.676805020763772247e-01
-3.041181831722855056e-01
-3.551298201078385564e-01
-3.503481840139803793e-01
-4.088189375928816260e-01
-2.895776919355411150e-01
-2.371671731761948732e-01
-8.012208130339819323e-02
-4.963995147069220210e-02
-1.709457824741805396e-02
-1.967014541319524745e-01
-3.971265795546931043e-01
-3.668961272983651267e-01
-3.399970691101077414e-01
-3.212776310581230144e-01
-3.112484222455952354e-01
-3.098887228439392572e-01
-3.170133231248559169e-01
-3.302780216773523181e-01
-3.473429278228471473e-01
-3.669657525520752528e-01
-3.881586546674885008e-01
-3.967632805300380094e-01
-3.761175314556943761e-01
-3.557554347505703651e-01
-2.752524725143289941e-01
-2.604715063050074830e-01
-2.564100267229839636e-01
-2.699008225788017690e-01
-3.004481134327265934e-01
-3.465840821242633929e-01
-4.656470909763013588e-01
-4.314607168446848995e-01
-3.581618177456171170e-01
-3.271360760127627332e-01
-2.790465295047113714e-01
-2.037325950473205527e-01
-2.635411922492141845e-01
-2.284293658122182324e-01
-4.054792572991325339e-01
-3.790203699430840789e-01
-3.534034301063103123e-01
-3.294949115316252453e-01
-3.122261156424006590e-01
-3.024320636685223773e-01
-3.000103883476677447e-01
-3.045928880535212491e-01
-3.142474538992500177e-01
-3.275645864376903194e-01
-3.439300260611715121e-01
-3.630404608830470892e-01
-3.618518700843672553e-01
-4.131898029120809612e-01
-3.370004151211449250e-01
-3.195371491666722519e-01
-3.070050583796652965e-01
-2.976864777588247302e-01
-2.948731082689634575e-01
-3.056525564766816583e-01
-3.311149721852211791e-01
-4.118804780786872732e-01
-4.487510352434044836e-01
-4.180859771581008077e-01
-3.657338824649662978e-01
-3.456707811240823935e-01
-3.081331194498464487e-01
-4.665004147266598178e-01
-4.335470783228993485e-01
-4.055766022775111890e-01
-3.838974597549016932e-01
-3.657483109668755450e-01
-3.469396542566387520e-01
-3.270754748509492882e-01
-3.117602990941607533e-01
-3.027325918148741080e-01
-2.997180215743590614e-01
-3.014885267721861828e-01
-3.058279399104586460e-01
-3.129301649658293716e-01
-3.237382021963624013e-01
-3.390218484112389463e-01
-3.594791173357892444e-01
-3.836371373028249487e-01
-3.681091086315426142e-01
-3.591574585224946436e-01
-3.530444942896126537e-01
-3.477220020025699188e-01
-3.419207694379559626e-01
-3.346202685354788264e-01
-3.306487921979243128e-01
-3.377537812155843033e-01
-3.569166712477318537e-01
-3.875199741589860913e-01
-4.224253458137320338e-01
-3.901869024575887468e-01
-3.902349261302850980e-01
-3.786403252026821487e-01
-4.513537954296389931e-01
-4.268147926971621597e-01
-3.990768052397682952e-01
-3.799085940115206617e-01
-3.676642925889622160e-01
-3.584805210112824159e-01
-3.470795203257611150e-01
-3.313416118067897265e-01
-3.177843658426854345e-01
-3.095136546495863006e-01
-3.062234746105691463e-01
-3.056469452428097200e-01
-3.047911409859205278e-01
-3.055105222537763399e-01
-3.104559344312630143e-01
-3.213881254007384114e-01
-3.397483518751709952e-01
-3.835989078736152247e-01
-3.547186465415959611e-01
-3.445304190345124806e-01
-3.592446954641904111e-01
-3.698179152281390603e-01
-3.750113589605735820e-01
-3.739500560291174058e-01
-3.662330046616547041e-01
-3.591176616365456820e-01
-3.619823400451785966e-01
-3.751330581034515443e-01
-3.969544606364249217e-01
-3.977305207083512983e-01
-4.145002663273386623e-01
-4.274724378040003492e-01
-4.308765879962027090e-01
-4.157112463724544349e-01
-3.937117955310730499e-01
-3.733868026195211187e-01
-3.628528985045725297e-01
-3.594190877771700765e-01
-3.589596120082004793e-01
-3.552450668438335013e-01
-3.434179382030329020e-01
-3.308979291794251210e-01
-3.227654966667165004e-01
-3.189980028981690419e-01
-3.163537135080933815e-01
-3.109199227564111712e-01
-3.061058568611551012e-01
-3.059174345960341546e-01
-3.127027805212947986e-01
-3.284160869884391043e-01
-3.513819650466901701e-01
-3.187405702371669536e-01
-3.262106867919937758e-01
-3.600176324315318976e-01
-3.831205656530418113e-01
-3.958295233956924397e-01
-3.980596315758350157e-01
-3.894728107588809607e-01
-3.788435301413729528e-01
-3.776215444452351577e-01
-3.858903299607390758e-01
-4.010013553925007579e-01
-4.162537734954258051e-01
-4.201604746901206888e-01
-4.141698008447906587e-01
-4.031723814711398735e-01
-3.890672669425301322e-01
-3.724819612785471024e-01
-3.596466114168586081e-01
-3.566007507145758648e-01
-3.609231990456557293e-01
-3.689068126376107704e-01
-3.734338586488405998e-01
-3.652632884407027158e-01
-3.523871835753827342e-01
-3.428544177840576745e-01
-3.374189046247903501e-01
-3.321195104178796820e-01
-3.227348496840385939e-01
-3.141298952410460088e-01
-3.107294473165034820e-01
-3.146802020977102488e-01
-3.278775305011099594e-01
-3.488122520307896379e-01
-2.574989247151182603e-01
-3.054869710912633818e-01
-3.357222115618448965e-01
-3.603313338198843030e-01
-3.898027548087414917e-01
-4.065259664600291423e-01
-4.111275733237894636e-01
-4.026764949524357373e-01
-3.896189343234781055e-01
-3.850476975540785274e-01
-3.897222113618271089e-01
-4.008132202801810151e-01
-4.106926169484385603e-01
-4.084482535576463014e-01
-3.983859250584464995e-01
-3.868630625690038793e-01
-3.759758293400993212e-01
-3.655205387281985074e-01
-3.595719714816508206e-01
-3.630339531979939194e-01
-3.743205126297914909e-01
-2.518389408633827098e-01
-1.898407323973052008e-01
-2.786428705172289688e-01
-3.720780373814697728e-01
-3.671695703547775413e-01
-3.569810268547711218e-01
-3.467360477241396288e-01
-3.340791337276982076e-01
-3.248780756204372455e-01
-3.220333447773685021e-01
-3.262621510424240090e-01
-3.384638222754328685e-01
-3.563655807516460383e-01
-2.759499101875936833e-01
-2.705658181526323092e-01
-3.141333607955224538e-01
-3.579690455114277747e-01
-3.877496761344702003e-01
-4.054782065509518474e-01
-4.116229219646355131e-01
-4.040089702295097118e-01
-3.894694977190472085e-01
-3.820703967387515387e-01
-3.839593579146527436e-01
-4.024285869221480572e-01
-4.038797824114366275e-01
-4.034178637769909592e-01
-3.950537964384487344e-01
-3.860619284852658262e-01
-3.793734328174111492e-01
-3.747274387135822726e-01
-3.747725157930985040e-01
-3.835889072700336411e-01
-2.290130427774088040e-01
-1.654970810099076761e-01
-8.143480264262036028e-02
-2.734076949035156301e-01
-4.026706751518676075e-01
-3.813725363658477807e-01
-3.644023655156213293e-01
-3.487507539261492373e-01
-3.352171277566843854e-01
-3.294246580220397402e-01
-3.314815680828892552e-01
-3.401544922605791998e-01
-3.547174169313417336e-01
-2.630801046111808650e-01
-2.795503494476248574e-01
-3.160210134048311303e-01
-3.529499556344936617e-01
-3.786367361261283593e-01
-3.949937349687236976e-01
-4.017542237691572038e-01
-3.952454711492174311e-01
-3.802132926419510839e-01
-3.710147109666791509e-01
-3.713241882418717998e-01
-3.814754993522098681e-01
-4.133014249943291474e-01
-4.108733496286874343e-01
-3.952176175496653343e-01
-4.012734324060280855e-01
-3.899382435930900948e-01
-3.576224068213668117e-01
-2.377305459629145967e-01
-2.112863703235326740e-01
-2.086979153947937926e-01
1.239297870505372094e-02
-3.670575214219051058e-02
-3.860973473488519270e-01
-4.069748550152808564e-01
-3.796050339550071095e-01
-3.586305937333605365e-01
-3.415110263443403293e-01
-3.301724039503999286e-01
-3.294384090253668074e-01
-3.379032958999498293e-01
-3.531848199207391903e-01
-3.728815298104961040e-01
-2.855515107970610367e-01
-2.952129486987674634e-01
-3.210113042809710215e-01
-3.468365624384770474e-01
-3.652697644061109750e-01
-3.783528797145521150e-01
-3.850743310235590910e-01
-3.803302135297031428e-01
-3.663605764691135747e-01
-3.570878356468282222e-01
-3.575978332016562788e-01
-3.704480737843097726e-01
-3.947285536605910639e-01
-4.058520193158909883e-01
-4.032333966682858928e-01
-3.364855628426730583e-01
-2.345764838554920684e-01
-1.158972537075421833e-01
-6.637982989553724289e-02
7.086790490401335962e-02
1.102069624841908457e-01
6.539290038284294171e-02
-1.891777740940271402e-01
-3.800442487930321134e-01
-3.423667139019989092e-01
-3.148247093589800483e-01
-2.997030771638679592e-01
-2.934882739837928467e-01
-2.936761242932851013e-01
-3.031167146194720385e-01
-3.216568103207779195e-01
-3.474045979968599096e-01
-2.607719241463028470e-01
-2.452631018622643544e-01
-2.464577216818874539e-01
-2.617954179737205234e-01
-2.824814976522493915e-01
-3.032107877108113358e-01
-3.236028270790661798e-01
-3.509249789364730088e-01
-3.630658177342144799e-01
-3.387039375841777167e-01
-3.352459295848648768e-01
-3.421211111094766277e-01
-3.631496750133527129e-01
-3.982261242288823166e-01
-4.096533518677979435e-01
-2.228927942034584220e-01
-1.350978994586484738e-01
-7.509878091335042694e-02
2.186140644593017116e-02
1.332313046666208645e-01
1.460960451283619121e-01
1.105757557080182946e-01
-4.694790251208635912e-02
-3.083522691888836431e-01
-3.704223905244384829e-01
-3.303995983177688278e-01
-3.021711538604820446e-01
-2.873459226859989557e-01
-2.836235434728131000e-01
-2.893420942922768635e-01
-3.060514800549621328e-01
-3.323967437536388125e-01
-3.652342954419327548e-01
-2.877345300870031708e-01
-2.678462410356173828e-01
-2.626605812480840019e-01
-2.685910148165944200e-01
-2.790454933781410518e-01
-2.928962809258516820e-01
-3.101135058373294950e-01
-3.320175130392309937e-01
-3.559615376785713603e-01
-3.563681206984831151e-01
-3.298595595132923775e-01
-3.376109277503734352e-01
-3.588438749262962690e-01
-4.254202749995208421e-01
-1.653958756443880684e-01
-7.809215629359499145e-02
5.010151571666052184e-03
1.301926244833366830e-01
1.830715780032076689e-01
1.984755012492317727e-01
1.694942959840780028e-01
2.138282424578201099e-02
-1.571383094502031841e-01
-3.731056094872575724e-01
-3.647659462255313234e-01
-3.244743762725911806e-01
-2.965065796984411861e-01
-2.820821659732877240e-01
-2.803951128027492579e-01
-2.910481056388901644e-01
-3.144614088951119824e-01
-3.479493481406687461e-01
-2.891304182696223801e-01
-2.794990763235414288e-01
-2.781508121007042478e-01
-2.804106837149213383e-01
-2.884052035668853708e-01
-2.848796702003194570e-01
-3.188995507467968227e-01
-3.455414217679010913e-01
-3.586450166994162303e-01
-3.597875359079061308e-01
-3.480619157817070319e-01
-3.825101062066199042e-01
-4.069598263539346839e-01
-1.559876056286572943e-01
6.318133032144433725e-02
1.358588559417778785e-01
1.858991652749041879e-01
2.075236418281498352e-01
1.949925902306659520e-01
1.163667527306533611e-01
-1.252154324085501258e-01
-3.368428805563883355e-01
-4.046074606319517430e-01
-3.586801585170887874e-01
-3.202547654736385141e-01
-2.940989893597441562e-01
-2.813067431996051360e-01
-2.821890930967932976e-01
-2.971120536783106170e-01
-3.253255375965409257e-01
-3.101272436860558201e-01
-2.990793651394616504e-01
-2.936957097543191897e-01
-2.901587190768820657e-01
-2.928369638792610030e-01
-2.765891616060373592e-01
-3.036022692951854118e-01
-3.349788174229615945e-01
-3.571220791654965976e-01
-3.707256303168661726e-01
-3.828068787054514366e-01
-4.345767543216945139e-01
-4.082089724293182509e-01
-1.039697827830640409e-01
8.236776995339473162e-02
1.080481595235258663e-01
1.553427759904764949e-01
1.930483390635506502e-01
1.637721883711378001e-01
-5.117612928812441397e-02
-3.249155764169059935e-01
-4.410762876052336523e-01
-3.974801601915782245e-01
-3.531584551623346835e-01
-3.178281267196415016e-01
-2.948651578556190644e-01
-2.853018231347512756e-01
-2.900184144632464989e-01
-3.091807748817531620e-01
-3.406761026613848720e-01
-3.338050928819963903e-01
-3.246175007838086324e-01
-3.186970008163423351e-01
-3.115956663981861441e-01
-3.092404189422587324e-01
-2.804614325351847959e-01
-2.944680900784306665e-01
-3.276216011729538580e-01
-3.541801327726628590e-01
-3.785483077937309426e-01
-4.250645389914825545e-01
-4.397987038005272686e-01
-4.147706703778614168e-01
-7.021353220308693133e-02
4.428802491154035931e-02
5.751980719727833175e-02
9.624089288701746792e-02
1.927886682183124756e-01
2.058897238749317904e-01
-3.703183290417172424e-01
-4.813373379986763401e-01
-4.380689399397220130e-01
-3.927296794001627900e-01
-3.498594682609221795e-01
-3.180278215304892520e-01
-2.993923701790054404e-01
-2.947818629684100800e-01
-3.052172295058522278e-01
-3.296848235778470637e-01
-3.642353019948846304e-01
-3.748372176435322278e-01
-3.607790716006244458e-01
-3.576726674453312160e-01
-3.466913721061371523e-01
-3.362206747841079979e-01
-2.358282179639104581e-01
-2.455530605697432145e-01
-3.267574573149363837e-01
-3.531122597202999702e-01
-3.865111538064103791e-01
-4.205326255043014272e-01
-4.418205196742231444e-01
-3.780647835403217472e-01
-1.801560621290455300e-01
-8.961960411113004121e-02
-3.520726190295357660e-02
-6.263361832496605608e-02
-4.034665661288624333e-02
-2.464130553053637401e-02
-5.220718915696328510e-01
-4.830797579723324353e-01
-4.391883857062809371e-01
-3.928773625466737140e-01
-3.511842248826045343e-01
-3.233461394696750535e-01
-3.104623282329300182e-01
-3.127543941602700661e-01
-3.308009908457996140e-01
-3.613379734240794172e-01
-1.934009674848976845e-01
4.454586212490277940e-03
-1.759029970774390883e-02
-1.060831666582204708e-01
-8.135757302085767917e-02
-9.995336409131475031e-02
-1.005430545507183804e-01
-1.175772140268418614e-01
-1.270687134482460512e-01
-3.080476584188753808e-01
-4.157877388064556423e-01
-3.448779259191869229e-01
-3.201478652605779240e-01
-2.445624278333130563e-01
-2.780356257685734911e-01
-1.946982418835767059e-01
-2.073358209626872672e-01
-2.879833946923184840e-01
-3.643116768091981816e-01
-5.189864735849466504e-01
-4.852057031291485134e-01
-4.452206239980291413e-01
-4.007934882541558386e-01
-3.616416196162834940e-01
-3.393818815410278855e-01
-3.342105572907946298e-01
-3.451075099263723467e-01
-4.110509860531947335e-01
-3.182756421340241643e-02
7.105741541585837429e-02
1.446324592812925358e-01
1.739310029725188167e-01
1.750179989288249416e-01
1.597068220197731536e-01
1.242566659926813838e-01
5.192134325714822807e-02
-1.542278575498997467e-02
-3.646602327635555807e-01
-3.616163895332606404e-01
-3.647433732126057482e-01
-3.516030121626206317e-01
-2.453284157118865161e-01
-2.402535714326026473e-01
-2.484165596768621309e-01
-2.794770573318350326e-01
-3.470182190378708897e-01
-3.957358077897680237e-01
-5.100621776920513106e-01
-4.834599860490009782e-01
-4.519544994491528911e-01
-4.147862689215449650e-01
-3.818197091264493026e-01
-3.668099401292990169e-01
-3.693857271033785805e-01
-3.941299607548146566e-01
1.789499464307028886e-01
1.655073029247474958e-01
1.299971534045427091e-01
6.801824903313026527e-02
-3.911419819322906055e-02
-2.974038784845446926e-01
-3.889298301445784922e-01
-3.992633039864216804e-01
-3.992623469137028813e-01
-3.836214618384981567e-01
-5.190113245483356508e-01
-5.002100390657493456e-01
-4.801292004966097315e-01
-4.582006800018689763e-01
-4.316047225945544574e-01
-4.074103204431193115e-01
-3.990935868087027716e-01
-4.786829140093512569e-01
-4.674849547603007194e-01
4.294724543741350042e-01
4.436980465754308267e-01
4.480472958951839391e-01
3.852868175755631008e-01
4.080209640902854873e-01
4.274076433438298017e-01
4.346103317882988315e-01
1.901120663616014395e-01
1.816037664066681712e-01
2.779791514576982481e-01
2.936034053231426078e-01
2.998828400021047447e-01
2.989051659837450026e-01
2.994102973093151210e-01
3.123894819272607926e-01
3.318375414451175676e-01
3.510343152902781760e-01
3.602515832699538234e-01
3.496016908113175337e-01
2.871289851679146854e-01
1.869546450295255791e-01
8.684885219645054055e-02
-1.683909383765445633e-01
-2.086320223205354041e-01
1.693395438241060980e-01
8.973789349102037627e-02
-1.165037218372528827e-01
-1.239753230208745227e-01
-1.194205284339826811e-01
3.711057309483278832e-02
7.312914487174571043e-02
7.352320514544158359e-02
-1.263610055904048311e-02
-3.685180221005221468e-01
-2.191920887833383735e-01
-1.857797000911705354e-01
-1.741506314296760172e-01
-1.939413892745408818e-01
-2.065617539931177415e-01
-2.264069444427633804e-01
-2.627055704374687273e-01
-3.219536612598063452e-01
-3.207348390457818721e-01
-2.856724740832883858e-01
2.474658705465158925e-02
-2.517164895493199106e-01
-2.628975304600875695e-01
-3.220044138314657189e-01
-3.796150094901054595e-01
-4.559204196828843814e-01
-3.825473804766813535e-01
-3.891727507178918133e-01
-5.108684824817536496e-01
-5.153553911277930499e-01
-5.147553050375988093e-01
-3.575393526590219806e-01
-2.150428972793272386e-01
-1.942436515861979129e-01
-1.963106713864896657e-01
-2.176558230632811286e-01
-3.200198764444945887e-01
-3.689492430352097063e-01
-3.818881444856072616e-01
-3.917235448850311386e-01
-3.246319662251638816e-01
-2.037249479292662369e-01
-2.275372519679058902e-01
-2.546073022786446982e-01
-3.417361302116458943e-01
-3.686688832907526470e-01
-3.872417874759885303e-01
-4.136660436783443084e-01
-4.425078233562046992e-01
-4.618397258418394657e-01
-4.714537749415665946e-01
-4.775719890636840326e-01
-4.846371538939044377e-01
-4.765778200261813202e-01
-2.386758156433324840e-01
-1.583386774796580743e-01
-1.551957571712619111e-01
-1.863257029789703589e-01
-3.058608572693079508e-01
-3.855972430855304500e-01
-4.189699576329392050e-01
-4.211317934161444843e-01
-3.958586378253191040e-01
-3.282320793322130448e-01
-2.706183811082776280e-01
-1.248126720719772292e-01
-2.136801748669330536e-01
-2.938520183176510647e-01
-3.006795936951835446e-01
-3.157444055298346264e-01
-3.235108350452659542e-01
-3.444585055883043756e-01
-3.745537922307595191e-01
-4.067280009793302620e-01
-4.279119935498828520e-01
-4.391618917728355442e-01
-4.486699048579827487e-01
-4.621037384999205910e-01
-4.629772981915842855e-01
-1.949984657982742897e-01
-9.600407077058933925e-03
1.347251697932705036e-02
-1.704034201885754607e-01
-2.938250996128663473e-01
-4.038836758105042724e-01
-4.468691455879224006e-01
-4.515771410626915894e-01
-4.246181254060817922e-01
-3.439842625994701253e-01
-1.237210253668341586e-01
-4.522580872132327817e-02
1.090017996796393586e-02
-3.287304192287441862e-01
-3.240771980503654448e-01
-3.167181015378256470e-01
-2.793385498899557118e-01
-2.689287663611349410e-01
-2.776470774830119281e-01
-3.024919265500021770e-01
-3.377802982184986980e-01
-3.753308048026430810e-01
-4.010881482814709353e-01
-4.165473184467840539e-01
-4.315650923087895330e-01
-4.524863964301023556e-01
-4.363809632792145510e-01
-2.791033062336262249e-02
8.537766073973407366e-02
8.399470206222328650e-02
-1.968877000618226430e-02
-2.911956907182677856e-01
-4.222672695754419725e-01
-4.291291753469035908e-01
-4.469762803123808470e-01
-4.498635841001201174e-01
-3.926446971049281087e-01
-7.649739005589903384e-02
1.224469366358785574e-02
1.519349286846424230e-01
2.092117049839662679e-01
-2.229998524638527047e-01
-2.304969196300216405e-01
-3.213458326431579137e-01
-3.044172049107249922e-01
-2.412739101857017399e-01
-2.277140959939746856e-01
-2.377737580829448749e-01
-2.659715988801120146e-01
-3.059300763041751803e-01
-3.502260162429020607e-01
-3.842134723235190452e-01
-4.074705896657348503e-01
-4.299992700740106755e-01
-4.578293531043766129e-01
-3.547974544362265670e-01
4.907984112422410228e-02
1.204815495174457740e-01
9.080745424623390405e-02
-5.192146290547008242e-02
-4.060029349339851490e-01
-4.040415734044829899e-01
-3.821687020197083173e-01
-3.748963276436791947e-01
-4.054302514048367945e-01
-4.182194660345209813e-01
-3.096064017197042162e-01
-1.322929145402429972e-02
1.325147610656299269e-01
2.241524790989144478e-01
2.529212665610435229e-01
-2.404242823345665303e-01
-2.354658384087637002e-01
-3.195082254431764746e-01
-2.936097975139083660e-01
-2.183195725421289424e-01
-2.027939894207346772e-01
-2.126984480386736043e-01
-2.415898354319116759e-01
-2.839199579705571352e-01
-3.346075682915228278e-01
-3.785554669467923739e-01
-4.116192831607447533e-01
-4.424109046608459272e-01
-4.843366569714677161e-01
-3.289289545738081633e-01
6.513147404699715093e-02
1.045488202049089516e-01
4.675764142768806808e-02
-3.003606633291288630e-01
-3.983467287491668229e-01
-3.661801448102539602e-01
-3.453910239087825129e-01
-3.393831535157144641e-01
-3.491548870042182617e-01
-3.695565880123428681e-01
-3.845327948853559108e-01
-3.948913904913657347e-01
-3.983696327267766124e-01
-9.261582623219970223e-02
-1.376695335101476951e-02
-2.613992239579676080e-01
-3.487246906728481144e-01
-3.194181353804593781e-01
-2.462734518601329692e-01
-2.138387003391803431e-01
-1.970925596953188585e-01
-2.047820594669812477e-01
-2.315998471998051145e-01
-2.739692632757611546e-01
-3.295400481109278523e-01
-3.824517783818569550e-01
-4.244194845141028294e-01
-4.621189541925407318e-01
-4.878247308679630190e-01
-2.894856945747256161e-01
-1.714674601256466896e-02
4.696871862156783151e-02
-1.964239916692742394e-01
-4.083060776737127417e-01
-3.714766266361053115e-01
-3.411708230640135842e-01
-3.231349852357037200e-01
-3.192340193230374101e-01
-3.292260119985565003e-01
-3.503801105401775917e-01
-3.766623767970694869e-01
-4.031719943780463500e-01
-4.275277960794117149e-01
-4.479064973515666237e-01
-3.276527288229386659e-01
-3.889126458732279912e-01
-3.514230968444992387e-01
-2.873895821716142551e-01
-2.571587734487286170e-01
-2.294975299703707061e-01
-2.131182601003754340e-01
-2.173188782695127941e-01
-2.398737070144220107e-01
-2.798405967043250397e-01
-3.369965778982652593e-01
-3.942749511577594568e-01
-4.404296461252378281e-01
-4.807102811327870207e-01
-5.048538248612903789e-01
-3.577698849558070826e-01
-1.408851823139599946e-01
-1.461844415282723131e-01
-4.280096096124165750e-01
-3.888855906596037082e-01
-3.547947198628877419e-01
-3.285229913431790272e-01
-3.142139320290218141e-01
-3.125304121808017421e-01
-3.221139825183258476e-01
-3.397226650468995190e-01
-3.609449818866320991e-01
-3.830336620741053300e-01
-4.042823192513763098e-01
-4.232257332261181726e-01
-4.382353637103898469e-01
-4.479532033634834320e-01
-3.651088624911277281e-01
-4.199096030297050364e-01
-3.547086360545810280e-01
-3.246091267926954904e-01
-3.010605312998072547e-01
-2.822097037647141038e-01
-2.646471006133112036e-01
-2.520694798749967824e-01
-2.539307184489070779e-01
-2.714937443147558693e-01
-3.062775038997123667e-01
-3.588137410546465844e-01
-4.113847272539144506e-01
-4.530664984378124371e-01
-4.005237513499924629e-01
-5.151328496784411959e-01
-4.551875677582907787e-01
-3.715453073604520484e-01
-3.860792109252711990e-01
-4.072746572590523195e-01
-3.737260627997498474e-01
-3.460316132486934149e-01
-3.257709866014096844e-01
-3.156293861378235421e-01
-3.155742317927361373e-01
-3.238109638723112305e-01
-3.370686087711387002e-01
-3.520849430113524581e-01
-3.679845178816907869e-01
-3.841773364975366034e-01
-4.000038460166719378e-01
-4.142219834007480617e-01
-4.249209412590996271e-01
-4.342284029838120452e-01
-3.873914440158695571e-01
-3.714982187811172176e-01
-3.476853197025034925e-01
-3.326753657616579041e-01
-3.226568193461787359e-01
-3.152810401416035191e-01
-3.070902501810121588e-01
-3.003184922237003285e-01
-3.033793369804915208e-01
-3.182523421819186127e-01
-3.466322616907234200e-01
-3.879013062650249477e-01
-4.261341043259362915e-01
-4.049439249859673184e-01
-3.967907952209188682e-01
-4.916005013689268566e-01
-4.844574403290017872e-01
-4.525715899873279380e-01
-4.166493890085579688e-01
-3.857620430672690781e-01
-3.611071399470781595e-01
-3.419383221451406385e-01
-3.285508833328606437e-01
-3.223672143966577752e-01
-3.231392300401563222e-01
-3.293703605110307464e-01
-3.382651752575973059e-01
-3.469518488646516907e-01
-3.557756699916010956e-01
-3.656599661384647426e-01
-3.772282458671532557e-01
-3.899442358668622766e-01
-4.015127116949919750e-01
-4.130709116105807932e-01
-2.453853370641002341e-01
-3.965534703246785253e-01
-3.542828975256260282e-01
-3.519795332794336540e-01
-3.615052587579243859e-01
-3.727534572110950406e-01
-3.819187143454952360e-01
-3.862681089019289193e-01
-3.803987337690413195e-01
-3.653689287148731979e-01
-3.541166106479120002e-01
-3.533930638279045300e-01
-3.668252225935199617e-01
-3.920240719191669387e-01
-4.427539304364087047e-01
-4.666578531735455226e-01
-4.756589916448246136e-01
-4.705907374984091840e-01
-4.392694748639848212e-01
-4.104383140159780785e-01
-3.835315978751315802e-01
-3.630647502468813403e-01
-3.476154112661949958e-01
-3.347889713114336474e-01
-3.248365600849940082e-01
-3.207746485315114970e-01
-3.209148250771108324e-01
-3.211277447346537750e-01
-3.174167654988580556e-01
-3.090642612778518039e-01
-3.019595142325716686e-01
-3.005071017963656388e-01
-3.077228292260343889e-01
-3.253304395994157105e-01
-3.496760184865111976e-01
-3.761414574490248297e-01
-2.566795465725286718e-01
-3.405469420577015294e-01
-2.994492261947804823e-01
-3.214240971563269156e-01
-3.505004178645351742e-01
-3.738471904315219807e-01
-3.904616857925840012e-01
-3.994161093311820454e-01
-3.968769463515828821e-01
-3.845325053622327682e-01
-3.747019688474225174e-01
-3.731898158091688789e-01
-3.825505126542293466e-01
-3.996614032237748582e-01
-4.128632066290340297e-01
-4.226057069136477384e-01
-4.314718642088288814e-01
-4.350443949579771430e-01
-4.247428632572898821e-01
-4.024698171190508322e-01
-3.827091557872054350e-01
-3.678410876119373452e-01
-3.565090035168549387e-01
-3.468682268869364704e-01
-3.391476798968034445e-01
-3.368282737826908679e-01
-3.381959238834976733e-01
-3.380943150971358335e-01
-3.304508924124194280e-01
-3.141758917101757920e-01
-2.989405237504562107e-01
-2.911904998566360314e-01
-2.944498286991931169e-01
-3.102908209646033644e-01
-3.342730168374839494e-01
-3.610608555798086594e-01
-3.889018647137923446e-01
-2.999964917372481277e-01
-3.089452283658906118e-01
-3.012885636210264617e-01
-3.462040044566874752e-01
-3.791298117561503478e-01
-4.015405083672163866e-01
-4.140482069473105375e-01
-4.134057577990072341e-01
-4.010832897167345701e-01
-3.903017847286144315e-01
-3.869278211703414683e-01
-3.926932428959142296e-01
-4.037154987247262294e-01
-4.098982311424057556e-01
-4.136117018398101641e-01
-4.177070445954239042e-01
-4.188133576678776393e-01
-4.103940566556806280e-01
-3.946698873453858836e-01
-3.824307069335720621e-01
-3.743535611927460427e-01
-3.690596118032014039e-01
-3.647334952566410049e-01
-3.601683290000893822e-01
-3.596731308409260586e-01
-3.626128483746949849e-01
-3.631112442423098940e-01
-3.525092532753357766e-01
-3.290184000545772203e-01
-3.067081982972272303e-01
-2.938948347946108153e-01
-2.939036891724490230e-01
-3.073059938625388177e-01
-3.285052366853568051e-01
-3.521369492976388904e-01
-3.769389065386575255e-01
-2.115492967165561733e-01
-2.405569779162855804e-01
-2.936947231108040790e-01
-3.461736108925355659e-01
-3.836999369792079562e-01
-4.094432272081800495e-01
-4.246681420089266079e-01
-4.253493202455796429e-01
-4.117421464183485535e-01
-3.989272444403532125e-01
-3.935767149875828430e-01
-3.967148423218402331e-01
-4.037347660336380595e-01
-4.047353687039912384e-01
-4.025835501967692798e-01
-4.011294956411897705e-01
-3.990290913272622753e-01
-3.923437089327955762e-01
-3.837283563525762942e-01
-3.802201058413579027e-01
-3.810073191042852025e-01
-3.846029527425510741e-01
-2.072891430005944224e-01
-2.502208971721240349e-01
-3.846540639637460179e-01
-3.858730944064424073e-01
-3.848784823780358466e-01
-3.713000095880152895e-01
-3.439128557148833920e-01
-3.195705802214473534e-01
-3.062034171971058094e-01
-3.057786121290506087e-01
-3.172650273650370889e-01
-3.337312854078041680e-01
-3.506231726754182043e-01
-3.679430575981900708e-01
-2.074688266953777782e-01
-2.408997853690093838e-01
-2.943841958328498598e-01
-3.449422173092449584e-01
-3.810974749847449439e-01
-4.069074735454002445e-01
-4.231686763559249775e-01
-4.245872932081398154e-01
-4.103014703394081142e-01
-3.962837950131035125e-01
-3.896428755007362854e-01
-3.910760874584452984e-01
-3.962937421508167524e-01
-3.956599994677291177e-01
-3.906145188918258571e-01
-3.856118500360299906e-01
-3.817847829638404966e-01
-3.780575964949975387e-01
-3.767611136241638681e-01
-3.812926354556918085e-01
-3.900034098573576524e-01
-2.106013256785156940e-01
-6.182709287474361798e-02
-2.363895150155613523e-01
-3.827340758932798459e-01
-3.889892860063989266e-01
-3.834657469810409669e-01
-3.683122574557073370e-01
-3.438798862233168885e-01
-3.254971009330029919e-01
-3.180738362404525454e-01
-3.217813451465684205e-01
-3.342909251285559602e-01
-3.470784829585998876e-01
-3.564463133571230680e-01
-3.642927760398365078e-01
-2.094262174159427781e-01
-2.184125534605888819e-01
-2.506910752200661174e-01
-2.982281768052822413e-01
-3.409638226184715237e-01
-3.713445259253235209e-01
-3.938370559672946247e-01
-4.087466505125264549e-01
-4.106165728020340078e-01
-3.978729727942185712e-01
-3.847963760750652273e-01
-3.781913743156439800e-01
-3.793572799955534647e-01
-3.857940637993435562e-01
-3.884599021727089263e-01
-3.859096334555321972e-01
-3.822144948131279141e-01
-3.800626589608424033e-01
-3.800741052958401256e-01
-3.839740030879842947e-01
-2.317959927703702738e-01
-1.480309465784392375e-01
-7.565432659248109981e-02
8.898448668700448955e-03
-3.451945954622178125e-01
-3.892727138509156082e-01
-3.764993822680997582e-01
-3.676667030388985902e-01
-3.539258142319009481e-01
-3.359242252440912679e-01
-3.260832919314438638e-01
-3.268530954655748944e-01
-3.371525083693964198e-01
-3.536515211474745013e-01
-3.656351104508100969e-01
-3.695228641420534865e-01
-2.461390092148930120e-01
-2.289240844233891292e-01
-2.374936359411753961e-01
-2.652997568731408906e-01
-3.036583543253663642e-01
-3.354906590748439332e-01
-3.574241021574852684e-01
-3.742385458186237024e-01
-3.862166017740418789e-01
-3.887910668452224106e-01
-3.796722978658630954e-01
-3.696626019053900203e-01
-3.648976972607638758e-01
-3.679542159494540998e-01
-3.788909516848555370e-01
-3.889007894483567651e-01
-3.928378326725946446e-01
-3.938997293087185270e-01
-2.899139995828934890e-01
-1.992395677081099381e-01
-1.711533444791925318e-01
-1.266280643248816618e-01
2.073545171154339561e-02
4.934386011153968354e-02
-9.328857656790986996e-02
-3.825865868881535015e-01
-3.797424827909585687e-01
-3.632158786235261672e-01
-3.530421103674539207e-01
-3.416189917128191755e-01
-3.298813004522533343e-01
-3.278875621429461207e-01
-3.364242686981647190e-01
-3.534603632550439856e-01
-3.748229477074429550e-01
-3.877476708585829157e-01
-2.702229761199326785e-01
-2.543677467346942556e-01
-2.601345683810255549e-01
-2.811584351468018883e-01
-3.083422304588088192e-01
-3.279099944343950024e-01
-3.410091022265276384e-01
-3.523915841164667606e-01
-3.620712432542653736e-01
-3.662468003482065582e-01
-3.618919842827921229e-01
-3.564859076333843912e-01
-3.555439870778251965e-01
-3.629518236362366257e-01
-3.810589560890545457e-01
-4.004876662882230209e-01
-2.891655201262654518e-01
-1.838040065045223048e-01
-9.750928404272028727e-02
-7.355856597361847514e-03
3.826943159872275846e-02
8.316041582451577652e-02
6.217224388507484184e-02
-4.260611331209781909e-03
-2.352578886180319018e-01
-4.008817988800432719e-01
-3.738660388789262767e-01
-3.562600757145244490e-01
-3.459539949403157011e-01
-3.366927583236536403e-01
-3.301864724305517140e-01
-3.347243754135538762e-01
-3.495351526816178334e-01
-3.716617986060431478e-01
-3.966486190751590812e-01
-4.111469996163855667e-01
-2.965639023138276209e-01
-2.809570057919460462e-01
-2.819493593923830810e-01
-2.939473244417690756e-01
-3.083653577982484739e-01
-3.160826303650933200e-01
-3.225050030873831131e-01
-3.312553846628134568e-01
-3.412116686807475929e-01
-3.485428031493673084e-01
-3.497032785427890977e-01
-3.345982405329170906e-01
-3.594601785990346743e-01
-3.929128354842941206e-01
-4.308707119864829682e-01
-3.842317980658837562e-01
-1.526400025768851476e-01
3.747740700146989096e-02
1.398322432326838394e-01
1.664226658908937173e-01
1.653801353065673108e-01
1.371656787653999787e-01
-7.235023272451730769e-02
-2.110352254086033386e-01
-4.593660452179815223e-01
-4.131921010844398778e-01
-3.665939760187882923e-01
-3.290925154007766085e-01
-3.019393908120522330e-01
-2.833120480197108826e-01
-2.752799422633983029e-01
-2.814386916186149556e-01
-2.989316071010181819e-01
-3.242382115051193336e-01
-3.532055224557496542e-01
-3.288921177317775113e-01
-3.040902620640119070e-01
-2.916604735702378881e-01
-2.907858599590542603e-01
-2.968576654223598621e-01
-2.994839823305980864e-01
-2.994108439822449341e-01
-3.006116569874794364e-01
-3.043018784102211605e-01
-3.102132790270146767e-01
-3.211895985530611730e-01
-3.422863817065252001e-01
-3.715877747461593383e-01
-4.049375884051853447e-01
-4.379230036177546581e-01
-2.076029365899124401e-01
3.733728453030345923e-02
1.647712014413210968e-01
1.964873047212540857e-01
1.976694711897585555e-01
1.555402614227316405e-01
6.835268879447568835e-02
-2.416437645194166040e-01
-4.842315746731027937e-01
-4.560667898667264963e-01
-4.125833082573609478e-01
-3.690347032306018349e-01
-3.336841950686275093e-01
-3.084185310206727926e-01
-2.927256681653976345e-01
-2.889093377715997724e-01
-2.988997150086192822e-01
-3.191428676609290860e-01
-3.459799742617653551e-01
-3.758243653129655915e-01
-3.422903143011714056e-01
-3.190527239443626817e-01
-3.050691377696947981e-01
-2.996129760013522270e-01
-2.982297034675145952e-01
-2.933541489206423769e-01
-2.888668407314827768e-01
-2.890634224421084197e-01
-2.957614017292835573e-01
-3.098505701971242532e-01
-3.304140434623379918e-01
-3.568822837807125170e-01
-3.862613111585581627e-01
-4.146450260168191293e-01
-4.397956776681437585e-01
-2.057419210134218135e-01
1.048963615975157526e-01
1.651571092030088284e-01
1.859261012333650320e-01
1.636413901114087688e-01
5.285115985666746785e-02
-2.592863868506630198e-01
-4.958176008453498707e-01
-4.750179959503447735e-01
-4.478076266976649400e-01
-4.110107528145640066e-01
-3.742493274859097774e-01
-3.440796190484130546e-01
-3.229714772692658942e-01
-3.115271218600154657e-01
-3.117726308359454190e-01
-3.240633852808647020e-01
-3.445937406514246737e-01
-3.698837278488982805e-01
-3.972046201420477707e-01
-3.373050298285222293e-01
-3.265630452562400809e-01
-3.215239920504041060e-01
-3.165439468640182663e-01
-3.051959877739783278e-01
-2.952316617357547135e-01
-2.925570294369547741e-01
-3.001103890955494347e-01
-3.195825778848924714e-01
-3.457397682244421899e-01
-3.731624909849286520e-01
-3.992017771219792399e-01
-4.220549829141833631e-01
-3.824588352347108589e-01
-1.687660785226884341e-01
-2.511867991791641962e-03
3.620989444583042061e-02
3.946353939351786994e-02
4.418560345801252065e-02
-2.323512941674378829e-01
-4.841906517801556342e-01
-4.880102319407346734e-01
-4.646095469233165742e-01
-4.394263174500319669e-01
-4.096410538713418648e-01
-3.810818358528995087e-01
-3.582059747299477515e-01
-3.434018602766281125e-01
-3.379011553882728669e-01
-3.429981405449653575e-01
-3.574496122688099464e-01
-3.770232501519585888e-01
-3.984102473778231013e-01
-3.629783170595193842e-01
-3.597891024240323921e-01
-3.599455552941903114e-01
-3.556708157929317493e-01
-3.399054700165507481e-01
-3.241784503668343476e-01
-3.168351072965329140e-01
-3.219596575898081570e-01
-3.408122452769027921e-01
-3.646326280103793227e-01
-3.876249533255347601e-01
-4.094895187867799158e-01
-4.300679793820223473e-01
-4.098965387416576567e-01
-2.586098414121102418e-01
-7.863438122903315675e-02
-5.871713625559916994e-02
-8.341477303240223129e-02
-1.543992523539846062e-01
-4.005261865542213973e-01
-5.013293570524529619e-01
-4.778928933553593938e-01
-4.552204013935474136e-01
-4.324264047433568070e-01
-4.082400963623347145e-01
-3.875617666510366988e-01
-3.731413822087475962e-01
-3.666570546095288541e-01
-3.691964508522947996e-01
-3.803197670263694374e-01
-3.968494724584982203e-01
-3.562576151224752796e-01
-4.329577272235033414e-01
-3.450776903473870005e-01
-2.421138328290172448e-01
-2.075231194088694164e-01
-3.925052159472696145e-01
-3.652597094316714088e-01
-3.368081601928744617e-01
-3.122969611898138709e-01
-3.340367942815401503e-01
-3.699434090178647105e-01
-4.012274583836340502e-01
-4.200931154837836412e-01
-4.203606214624257542e-01
-4.184390939543441990e-01
-3.265082742666943760e-01
-2.196653329738996463e-01
-1.874723356212066872e-01
-2.845838358707557525e-01
-3.923808793048151333e-01
-4.446983454586208029e-01
-4.851229432190586888e-01
-4.648477366010789202e-01
-4.457479286485149239e-01
-4.258582083610608082e-01
-4.053317686014114574e-01
-3.913842832892248658e-01
-3.861353437227074692e-01
-3.900779524870131576e-01
-4.028013034369042900e-01
-4.209519876605110067e-01
-2.646268679560869752e-01
-1.437788499183039262e-03
-4.082873962773944099e-01
-2.773926911507436088e-01
-3.265121201915678791e-03
7.336201980081115404e-02
-5.270291731737629555e-03
8.052764877454132372e-03
-1.129507286210272576e-01
-1.609296878756916183e-01
-3.803213870272192376e-01
-4.055542481993256732e-01
-4.129409658172621955e-01
-4.297903848421890105e-01
-4.539748636445662955e-01
-4.809255280353514905e-01
-4.580915987725872052e-01
-3.032003490877149265e-01
-2.835810301995863036e-01
-4.125973437127613552e-01
-4.537038207243812016e-01
-5.199368742206316174e-01
-4.658715536834486803e-01
-4.488219696285704052e-01
-4.343626175755379015e-01
-4.179721649803946892e-01
-3.996475639811894465e-01
-3.904654564773251679e-01
-3.931252901234894015e-01
-4.067658550770821280e-01
-4.338221026691937432e-01
-3.357010411277737139e-01
-7.254863164949596800e-03
-6.212224173416328044e-02
3.598261415301266808e-02
8.670888983053168242e-02
9.902955183420827923e-02
9.144834846387438210e-02
6.514071384813154009e-02
-7.443476127745685643e-03
-2.906317610137670315e-01
-4.192592448293157026e-01
-4.230571188483079892e-01
-4.378690985693781124e-01
-4.628127195474731614e-01
-4.926624947121406306e-01
-4.947463313586042966e-01
-4.558959154619378062e-01
-4.230132799579467973e-01
-4.349874455199504442e-01
-4.728306556133434202e-01
-5.079646459020912275e-01
-4.505886367834229245e-01
-4.370959556405468183e-01
-4.275136172599653395e-01
-4.153005706540866537e-01
-3.988696607799300242e-01
-3.917174970306475101e-01
-3.978877260603421173e-01
-4.160581953183792869e-01
-4.380395006922386258e-01
-2.423792976591426507e-01
-2.837544663077722767e-02
3.134244811923852375e-02
7.027305344847492585e-02
8.075207095031432247e-02
6.356807560239610688e-02
9.429925606774570285e-03
-2.010189175423043317e-01
-4.367906627869205805e-01
-4.342888502105297088e-01
-4.328911167266236704e-01
-4.457128502864261543e-01
-4.699137528173737977e-01
-5.003530836713098173e-01
-5.064003444819208388e-01
-3.050826589768304009e-01
-3.717680559629822357e-01
-4.489798795156078604e-01
-4.818339377088619591e-01
-5.259677145263133013e-01
-4.742963468960761375e-01
-4.613542620284664664e-01
-4.497601495725795928e-01
-4.370231559137587873e-01
-4.071040506880459486e-01
-4.002169418593660155e-01
-4.056122998956780412e-01
-4.534781166190512414e-01
-4.424000134786074678e-01
1.762289991425063096e-02
2.978592947709772856e-02
6.517990947360867253e-03
-7.671137166553027020e-02
-3.516999731136987717e-01
-4.754921082544015798e-01
-4.446196279145862573e-01
-4.418031529637791999e-01
-4.532755719495228375e-01
-4.758873708127686064e-01
-5.045946127934948233e-01
-3.464169602700066242e-01
-1.230550707652244974e-01
-1.933516744278063193e-01
-4.533046906081284466e-01
-4.793077909744889453e-01
-5.039976863864212842e-01
-4.892340636971181378e-01
-4.119995069385286035e-01
-3.348126101434513724e-01
-2.864152225311139000e-01
-3.665996233055022757e-01
-4.112396709413689844e-01
-4.400440010690246373e-01
-4.551202815090247822e-01
-4.449204041688337163e-01
-2.758826846361545071e-01
-2.029984072990132227e-01
-7.211365721086371305e-02
4.890686687112729553e-03
-8.070433232377204405e-03
-6.426977089288453404e-02
-2.548860680859228820e-03
3.884107409044621623e-02
6.446045625735878637e-02
8.134019234431891232e-02
4.837088373303196076e-01
4.949911945812425773e-01
5.060921787956490503e-01
5.221397256112825236e-01
5.406346465859284134e-01
3.370032633546822809e-01
3.864019430047937465e-01
4.288137725411461099e-01
4.606602156007410520e-01
4.763647067911792599e-01
4.894118733100870089e-01
5.085215694869051894e-01
5.301122191700022857e-01
5.420551710956312830e-01
5.319250665588483029e-01
5.076053460316921617e-01
4.738042886302092360e-01
-8.176278428590227909e-02
-1.493758901179991216e-01
2.639862784766267359e-02
2.441304164661483034e-01
3.711846166524364055e-01
4.113260832965811575e-01
3.642721124364982077e-01
3.818382245815346576e-01
4.069607054820051917e-01
4.854175413222651669e-01
4.972522402634658167e-01
4.792601173949670446e-01
4.442104533685022894e-01
2.887039712569602901e-01
-2.176065361963726991e-02
-1.209269494983911258e-01
-1.816173519286894411e-01
-4.854677174928351963e-02
-7.639086983704290734e-02
-1.821197846404995491e-01
-3.189898085694694019e-01
-1.339154421290337238e-01
-1.050128166479989134e-01
-2.633734009834066275e-02
5.362539772292283791e-02
2.730190980494777084e-02
1.421029760133079578e-01
1.705235384859795644e-01
1.657193295365551322e-01
7.090113033713547896e-02
-3.592821305482876704e-02
-1.057469511786393035e-01
-1.358297623537187138e-01
-1.681396156242424000e-01
-4.583462804901126675e-01
-4.509541246549270688e-01
-4.603955014004691981e-01
-4.784714399630738968e-01
6.547205613139731213e-03
-1.711310600602690066e-02
-2.001749846704871660e-01
-3.429494171600928065e-01
-3.526868598261834742e-01
-4.277089361741468476e-01
-4.522217687457065760e-01
-3.343514604560609005e-01
-3.282639172329280819e-01
-2.817347490753254746e-01
-2.157703911810345820e-01
-1.739873382702336047e-01
-2.680214258057742049e-01
-3.690158149012324196e-01
-3.897910441946146887e-01
-3.964940688941109292e-01
-4.292340686528527405e-01
-4.206185855408053342e-01
-4.323400985880271330e-01
-4.438518598589697439e-01
-4.576972104787934148e-01
-4.923726486385542889e-01
-5.102081445804713677e-01
-4.976982851570360689e-01
-2.296533101956149958e-01
-2.376224368412552523e-01
-2.592878749356651857e-01
-3.589300782774206278e-01
-3.649089907678443878e-01
-3.806200824946928685e-01
-4.048863998531780362e-01
-4.350425152491504410e-01
-4.578727972705607385e-01
-4.695809359744173017e-01
-4.745323705346095600e-01
-4.741367157728629822e-01
-4.353526708746895402e-01
-3.555206266484039479e-01
-4.101741478767322868e-01
-3.815429834421174560e-01
-3.973205332162902392e-01
-4.172594861692205392e-01
-4.336806411157200780e-01
-4.488689134330611785e-01
-4.771207148394152053e-01
-4.887897223951708781e-01
-5.015749558360549365e-01
-4.803166915389648350e-01
-4.823154863046313912e-01
-3.809947158953647661e-01
-3.577724949797470022e-01
-2.583567374574442521e-01
-2.257034365370071127e-01
-3.292171933004414131e-01
-3.193517150315222652e-01
-3.221081074331764160e-01
-3.369326414433496120e-01
-3.625412279303520391e-01
-3.958752837337970454e-01
-4.214669503571454312e-01
-4.342516446306584621e-01
-4.398495962370393975e-01
-4.417443123041838171e-01
-4.375983485715496113e-01
-4.035345305117304382e-01
-2.654946491407284004e-01
-3.381667260687738485e-01
-3.913801468889935853e-01
-4.237559231609648869e-01
-4.477120950887747974e-01
-4.760362050907779308e-01
-4.868177907217122735e-01
-4.940238603286390973e-01
-4.993852483150059696e-01
-5.039078940001249229e-01
-5.097419267154564837e-01
-5.150024146913577683e-01
-5.135741391378221277e-01
-7.922934289425653809e-02
-3.481453496253351099e-01
-3.348662681782577089e-01
-2.458551277368567212e-01
-2.464583743330339416e-01
-2.965765152011183847e-01
-2.825230187801922588e-01
-2.840884149712159523e-01
-3.000234519158229141e-01
-3.283151448966833974e-01
-3.649286369859564561e-01
-3.927052948085701378e-01
-4.066198604696026342e-01
-4.140538505992882867e-01
-4.204516441599908116e-01
-4.248279767929828976e-01
-2.769171195570439004e-01
-1.280623256941330612e-01
-1.902549030221490356e-01
-3.511851868325568393e-01
-4.371258650337828677e-01
-4.791109927420425518e-01
-4.944731736608189432e-01
-5.023293986489870688e-01
-5.066017628754647673e-01
-5.085180495964102265e-01
-5.101510936448095945e-01
-5.145719581567531620e-01
-4.916945055699531442e-01
-3.509848725783054624e-02
9.869148618841039333e-02
-3.335296740172276064e-01
-3.164958633061897841e-01
-2.369264035810152158e-01
-2.390493391499599607e-01
-2.644908591750524396e-01
-2.489311633409300450e-01
-2.522993353610243905e-01
-2.716284002340111359e-01
-3.034377926262378233e-01
-3.425072508527715609e-01
-3.715222240986027491e-01
-3.866574159226116580e-01
-3.971158441411334339e-01
-4.098900570319645165e-01
-3.995443411316935700e-01
-1.405420703934524285e-01
-6.622783858924237432e-03
-6.050315186783426086e-02
-3.370194007532848479e-01
-4.592689653526997318e-01
-4.927268139087384036e-01
-5.042986826364589392e-01
-5.099869504704146461e-01
-5.145686231866329896e-01
-5.152783788475868709e-01
-5.128380254776929714e-01
-5.108153887458972697e-01
-4.510023285111158103e-02
1.057800274576404242e-01
1.954489514031461095e-01
-9.687394007431482379e-02
-8.911736001983183719e-02
-2.313737783337775078e-01
-2.598661992801289955e-01
-2.370978364247535164e-01
-2.239003268911171352e-01
-2.311515564791004618e-01
-2.541004856157210168e-01
-2.882361930777582737e-01
-3.284677553178876330e-01
-3.591276283258427737e-01
-3.769980483598736054e-01
-3.919290907053105677e-01
-4.113984555159292955e-01
-3.662567475406298678e-01
5.063535411405004766e-03
8.205035079623383687e-02
-1.093843491043811345e-01
-3.689268992566578920e-01
-4.631466040166473674e-01
-4.425734927931886387e-01
-4.259670402330276162e-01
-4.179333963205748570e-01
-4.169847866262491598e-01
-4.183779365808830142e-01
-4.214525183110425233e-01
-4.308814998426070408e-01
-2.045993311615717791e-01
6.867566056814804198e-02
2.103012977191791311e-01
2.376814636373467127e-01
2.431293944665614548e-01
-1.665698884102829735e-01
-1.060389530539656566e-01
-2.358456973373322663e-01
-2.610697452617897207e-01
-2.395539629599567066e-01
-2.195229652128230236e-01
-2.111286272587033774e-01
-2.219372558860939759e-01
-2.468806782876143413e-01
-2.819212741228087626e-01
-3.236428073875750044e-01
-3.579913417532682440e-01
-3.806408411925503721e-01
-4.007968953434898340e-01
-4.320963550651575891e-01
-2.356522440062470691e-01
6.109787541518982290e-02
4.353894226236811917e-03
-2.234641657919908264e-01
-4.524054458522417943e-01
-4.308836662860189848e-01
-4.090127361999943978e-01
-3.953862753834938570e-01
-3.912540306803401480e-01
-3.925386124329099391e-01
-3.939132236939243414e-01
-3.947802725820219738e-01
-3.995780411694564438e-01
-4.090997971073210837e-01
-3.735311982222781491e-01
-8.113165487394634334e-02
6.940769413743241856e-02
7.283580984594983931e-02
-2.053953872793368995e-01
-2.651150620610900344e-01
-2.706459106187450447e-01
-2.446022792625097975e-01
-2.253353848109841684e-01
-2.111790331491629757e-01
-2.083193725896741733e-01
-2.217761004732501651e-01
-2.477727557380164924e-01
-2.838319797241849463e-01
-3.285287434015888297e-01
-3.679225648012141581e-01
-3.954700073568398477e-01
-4.194504077554516708e-01
-4.340695507889374416e-01
-1.971178456368580523e-01
-8.314579761349456810e-02
-1.093036918262276919e-01
-3.610707444557070822e-01
-4.267749825958659371e-01
-4.020722549586807082e-01
-3.815576596209270810e-01
-3.720135715751903827e-01
-3.721099663214225695e-01
-3.758125185705955551e-01
-3.772459253839666182e-01
-2.925988283580121530e-01
-3.166637222171728161e-01
-3.451160988225321913e-01
-3.757056022783430427e-01
-4.047125879741030885e-01
-1.665688956212015570e-01
-8.202095840502729440e-03
1.501334695496093011e-03
-3.385739847682422421e-01
-3.276477504322672929e-01
-2.997669343834067357e-01
-2.802286823359501078e-01
-2.642197123361493816e-01
-2.475207803993369204e-01
-2.369754464100178315e-01
-2.416223677349667864e-01
-2.608862018105650438e-01
-2.962262454028239400e-01
-3.507126849197377272e-01
-4.062255590636130731e-01
-4.463643768906833120e-01
-4.758569827780080863e-01
-5.275543962691612299e-01
-3.675312592316638538e-01
-1.938134753737436600e-01
-3.080290236633263512e-01
-3.856975840506058906e-01
-3.447219688990163511e-01
-3.060329402889905293e-01
-2.756694435673956445e-01
-2.578627056131827522e-01
-2.499780312842925234e-01
-2.496163081043486776e-01
-2.557430348184310809e-01
-2.681163134476693410e-01
-2.865201889236339561e-01
-3.099075566584530428e-01
-3.366352588419234682e-01
-3.638053497400646763e-01
-3.876700519384355670e-01
-1.712309780994988317e-01
-1.465119271711746718e-01
-4.419100172895067957e-01
-3.582485413332266444e-01
-3.215170082009605190e-01
-3.006661066020824835e-01
-2.883772306934235807e-01
-2.795508410735627058e-01
-2.687221440576231246e-01
-2.593057893096403221e-01
-2.613664226591236872e-01
-2.775955208359273119e-01
-3.114492082919949056e-01
-3.660879584256757080e-01
-4.199087175086461676e-01
-3.476912073435050599e-01
-3.112497905588879621e-01
-2.692771224550651876e-01
-4.768279135895671095e-01
-4.045734419715329433e-01
-4.094264340734879437e-01
-3.751759772358918554e-01
-3.384225721596034187e-01
-3.036585058966240203e-01
-2.768043530757696713e-01
-2.614716445406463086e-01
-2.536206077524714164e-01
-2.497003307200508226e-01
-2.484782321053476128e-01
-2.517392948912594575e-01
-2.615014185301086092e-01
-2.773418842961805075e-01
-2.982746086514042605e-01
-3.224137604744385932e-01
-3.466963145904642940e-01
-3.712634060139246017e-01
-1.644102927691571958e-01
-3.777772051155869337e-01
-3.415610342581112402e-01
-3.211494884795792482e-01
-3.117217220732035332e-01
-3.072709995395486171e-01
-3.042811940331923148e-01
-2.982439156153653959e-01
-2.908918537295454576e-01
-2.918782178384792259e-01
-3.055641599895671523e-01
-3.359058847637887424e-01
-3.838329908679919411e-01
-3.466296688957700156e-01
-3.120622389272129649e-01
-2.797165073338873653e-01
-3.062995078262173987e-01
-4.592676788716631986e-01
-4.261541151817290762e-01
-3.931008617603540811e-01
-3.641223496808882465e-01
-3.377230668338966901e-01
-3.117308867031112207e-01
-2.900646589703789746e-01
-2.764420833175190162e-01
-2.674452282657314162e-01
-2.591889835662946617e-01
-2.497833600378898400e-01
-2.425560769401086947e-01
-2.424335651191878438e-01
-2.498285811665342526e-01
-2.641910765232207692e-01
-2.846555833145296699e-01
-3.092951898108782793e-01
-3.376393779547692819e-01
-3.689558725192565447e-01
-3.812751896667972984e-01
-3.395745002664493639e-01
-3.298855520365788774e-01
-3.299769193529822897e-01
-3.317129640308889571e-01
-3.327143005676471699e-01
-3.323719816012544737e-01
-3.285184306945428401e-01
-3.232672153815895344e-01
-3.250716001451436354e-01
-3.374163780771889387e-01
-3.624961902520104640e-01
-3.981346600173268913e-01
-3.763240838478754124e-01
-3.531859683334682698e-01
-3.550388501348051284e-01
-4.383205711730111531e-01
-4.215270985681175420e-01
-3.953968704944495483e-01
-3.734496287315468566e-01
-3.566954858443616150e-01
-3.426607953218063218e-01
-3.277552038863512651e-01
-3.123077517416018578e-01
-3.000232418254424327e-01
-2.891414552906555469e-01
-2.761464319481551910e-01
-2.587081499457521416e-01
-2.414678542706520936e-01
-2.324866458743399811e-01
-2.329309967878517573e-01
-2.420489574683208633e-01
-2.592835395464457848e-01
-2.837279334887834459e-01
-3.147481819498159084e-01
-3.507579140017730857e-01
-2.029229536227466213e-01
-3.204016723984516868e-01
-3.060167447234335980e-01
-3.239731201741345989e-01
-3.428835714324589556e-01
-3.536372194674299863e-01
-3.582750637166967067e-01
-3.588917288138440687e-01
-3.552925543666471953e-01
-3.507738278390749032e-01
-3.535356952352498583e-01
-3.654407125779302601e-01
-3.858112198624280564e-01
-4.091518875294593016e-01
-4.203971179197762975e-01
-4.201820478708025441e-01
-4.152107489349647906e-01
-4.064754176869543878e-01
-3.911144519224042382e-01
-3.727694587472539234e-01
-3.608882391221972519e-01
-3.554306560491072298e-01
-3.540846716688612061e-01
-3.521542319388707432e-01
-3.444698618095701215e-01
-3.337987514038701642e-01
-3.206443001927342107e-01
-3.024568093733378538e-01
-2.767955046132044017e-01
-2.498175605699770041e-01
-2.330059550434747662e-01
-2.278975932365524537e-01
-2.329582177013543587e-01
-2.473204289213083995e-01
-2.705244647144812165e-01
-3.020393148613813583e-01
-3.400455667563980766e-01
-3.805565064717362223e-01
-2.589671376853453499e-01
-2.825582948530293015e-01
-3.215037349051786952e-01
-3.534847526359926606e-01
-3.703543552664213534e-01
-3.777789090388817828e-01
-3.793642839875984718e-01
-3.752807147615336292e-01
-3.694029259635326912e-01
-3.715673836469323144e-01
-3.831658638910374615e-01
-4.012068747750351938e-01
-4.170570462207031093e-01
-4.176437410802423811e-01
-4.087749175269214663e-01
-3.981494165337556290e-01
-3.873937204929431832e-01
-3.741813755240060435e-01
-3.614806163866201016e-01
-3.572670338897860898e-01
-3.615979340942541143e-01
-3.728920045780303449e-01
-3.855115444442747119e-01
-3.863934058093353441e-01
-3.764214324628251118e-01
-3.598454350039720917e-01
-3.359813800591356370e-01
-3.024279218578442285e-01
-2.671736354263309909e-01
-2.447978112299929732e-01
-2.360384927031838609e-01
-2.379571418938796756e-01
-2.491568367804545825e-01
-2.692943480465583850e-01
-2.980418477866860760e-01
-3.339550470203852539e-01
-3.731530989470120407e-01
-4.088533732849671254e-01
-2.183051466680307473e-01
-2.321684633620144378e-01
-2.689550196638963997e-01
-3.178801950336190840e-01
-3.556690489057052207e-01
-3.760673688942650639e-01
-3.862317642838112297e-01
-3.897288013778312243e-01
-3.853489444460641566e-01
-3.766768983538169580e-01
-3.767538810785296954e-01
-3.878918178153711316e-01
-4.061193770422188432e-01
-4.207410718063677169e-01
-4.179580771746684298e-01
-4.058145782038792837e-01
-3.931813667752636077e-01
-3.818804635823658256e-01
-3.696743283841937844e-01
-3.605562854678541207e-01
-3.624969976081215406e-01
-3.756368278443140141e-01
-3.988995161083027652e-01
-4.251635922960588232e-01
-3.098366626977155369e-01
-3.895320823230116192e-01
-4.042667078085998011e-01
-3.639918426987249767e-01
-3.255621981385984354e-01
-2.880979435459439242e-01
-2.660636816845289299e-01
-2.573973032289967322e-01
-2.575130792042990002e-01
-2.647767729302396011e-01
-2.790608408774261084e-01
-3.006347361612417002e-01
-3.290389657491615827e-01
-3.613285552723398131e-01
-2.008813236636193544e-01
-2.205476643215061039e-01
-2.602065164182668644e-01
-3.087661740205536187e-01
-3.458346582240038880e-01
-3.670998441010447921e-01
-3.735363936044607258e-01
-3.845984964155634289e-01
-3.803843422075653402e-01
-3.701084548506677341e-01
-3.693158244266421808e-01
-3.812694001656651843e-01
-4.022440997982556499e-01
-4.213008524678578115e-01
-4.221794517719817952e-01
-4.110333158278456356e-01
-3.978269508753919381e-01
-3.856681761828148480e-01
-3.738660445238687347e-01
-3.678937572056305561e-01
-3.747220605103557256e-01
-3.939042947498814229e-01
-3.996450840218679912e-01
-2.330568406542424253e-01
-2.590401030499524526e-01
-4.430028770120312265e-01
-4.358446430633461932e-01
-3.655279972885228656e-01
-3.316140493527368616e-01
-3.031225223215889830e-01
-2.890366639946967964e-01
-2.845075941637520422e-01
-2.845853474114262149e-01
-2.882669326323308301e-01
-2.958474017923310440e-01
-3.084329428994977418e-01
-3.268284386125174246e-01
-3.493730668026953645e-01
-2.152914938819856239e-01
-2.092395767124769490e-01
-2.294553974981222155e-01
-2.652614805755407201e-01
-3.059227021786724565e-01
-3.369660973947892213e-01
-3.555207610061977275e-01
-3.637878721227371104e-01
-3.586260664921607777e-01
-3.340787149264398681e-01
-3.036264741294569802e-01
-2.899447304879462783e-01
-2.941961893251600624e-01
-3.135262173742903169e-01
-3.428000018475851896e-01
-3.669575984853106210e-01
-3.822647364646120649e-01
-3.557565812324403054e-01
-3.465610846995658134e-01
-3.428041618388474321e-01
-3.383389001273925389e-01
-3.326030325596482373e-01
-3.325580717658342400e-01
-2.621221022106638987e-01
-1.745751336329920966e-01
-3.101223556448859386e-01
-4.008008612005916071e-01
-3.591974422969760883e-01
-3.209922514759737111e-01
-2.796360094449568123e-01
-2.412119389850848616e-01
-2.200706606717545977e-01
-2.184222088891892843e-01
-2.359198106983641519e-01
-2.695628281980921304e-01
-3.028277174523791304e-01
-3.257203432454118808e-01
-3.410393761193957762e-01
-3.503263430163021663e-01
-2.600742124640250674e-01
-2.222947178670434121e-01
-2.172890908547719935e-01
-2.355162204063878106e-01
-2.669450246343877953e-01
-3.014425945021875775e-01
-3.261136161430506220e-01
-3.398064006776822521e-01
-3.446411261652141400e-01
-3.367663201291790642e-01
-3.099118410819902691e-01
-2.789657102805771505e-01
-2.666294542264158740e-01
-2.733825914440981553e-01
-2.970499451894731968e-01
-3.347300570299938105e-01
-3.624661877677196609e-01
-3.370359227575865368e-01
-3.270271496779421083e-01
-3.268531427274926626e-01
-3.412592462224283696e-01
-3.437945306734400130e-01
-3.436452545987874196e-01
-2.616672122595356531e-01
-1.393151383695283019e-01
-2.419279201716177663e-01
-3.812474397921589153e-01
-3.740086623010488998e-01
-3.340576842912709732e-01
-3.004906696497360863e-01
-2.673955190729363496e-01
-2.400411235155408274e-01
-2.292371042615194976e-01
-2.355330880054470610e-01
-2.575888834725409415e-01
-2.918467970595512995e-01
-3.221765385135613169e-01
-3.400958034547661990e-01
-3.491598849527699500e-01
-2.709431603026634661e-01
-2.360365925229888640e-01
-2.283753409297651638e-01
-2.409495853824253353e-01
-2.656254312279948682e-01
-2.929263647631986101e-01
-3.100331880099139181e-01
-3.179953478679378720e-01
-3.198013517970240693e-01
-3.114286151468044217e-01
-2.863106384617825073e-01
-2.587422732469099040e-01
-2.501524685800571302e-01
-2.606789112412749576e-01
-2.888049185167536059e-01
-3.333585082657578580e-01
-3.288724611972290157e-01
-3.156839686074723872e-01
-3.122683417642592718e-01
-2.600872681375347439e-01
-2.662967733590734243e-01
-1.978360681023701717e-01
-8.507006633490099556e-02
-1.125501390461604440e-01
-1.773973352529299718e-01
-3.425497803371835293e-01
-4.006435424948711632e-01
-3.551592037112176192e-01
-3.181516581042200809e-01
-2.882264322814497848e-01
-2.608042012528541953e-01
-2.415588047321017839e-01
-2.393332445744429660e-01
-2.531362547219380144e-01
-2.803225681193207697e-01
-3.166954440335206789e-01
-3.467210390390412789e-01
-3.629835686849131604e-01
-3.691825169220525615e-01
-2.856921655067074517e-01
-2.525123494390853485e-01
-2.396724785158801940e-01
-2.433140422268443293e-01
-2.584653964759872635e-01
-2.777439746640644191e-01
-2.883723499788010680e-01
-2.924260525097217567e-01
-2.921666258798187865e-01
-2.853175794367174278e-01
-2.656821186284836767e-01
-2.457319197457040194e-01
-2.436691364661580650e-01
-2.591148224220751195e-01
-2.908529541863889012e-01
-3.382623713479009364e-01
-3.078525355493783033e-01
-2.259738734021752016e-01
-1.226690568957689853e-01
-5.711889130480279908e-02
3.607864547247688694e-03
-1.117804790355022247e-02
-3.408212116981447406e-04
-1.072550638497517389e-01
-3.440118094082735833e-01
-4.163636568549170525e-01
-3.882822501148539551e-01
-3.478812880990715395e-01
-3.147169474687704360e-01
-2.876471229094076931e-01
-2.638513707427213584e-01
-2.494691369342927900e-01
-2.521427633885428565e-01
-2.699724927082605141e-01
-2.998528557144602424e-01
-3.380749447992901224e-01
-3.706002655432222848e-01
-3.898604901788166321e-01
-2.939497806723662676e-01
-2.651526054141422062e-01
-2.489411642242414235e-01
-2.442126662740570497e-01
-2.496102107355237520e-01
-2.613721501688748838e-01
-2.681730977741565991e-01
-2.766139931156094689e-01
-2.515669908880323602e-01
-2.654000016739467838e-01
-2.543170748754042254e-01
-2.458743866471213013e-01
-2.527167685411174092e-01
-2.734166896422645099e-01
-3.062556975915581847e-01
-3.500026014285369524e-01
-2.675560926955624086e-01
-1.322079850604206686e-01
-3.719694207560482468e-02
2.359167907632053057e-02
4.888934133057801223e-02
-4.436695787578976563e-02
-1.266743657456211314e-01
-3.016611956193795407e-01
-4.108658283167153091e-01
-4.093944685707265330e-01
-3.760439877274591169e-01
-3.440244288851846965e-01
-3.165740439620911006e-01
-2.936301530751302402e-01
-2.739820697490071844e-01
-2.635307427799896685e-01
-2.685719731667360333e-01
-2.868769060569508755e-01
-3.159631178842128851e-01
-3.536119101829273692e-01
-3.881705532834829886e-01
-2.948385876037805664e-01
-2.734426693311982071e-01
-2.582342851036847908e-01
-2.501381515484303319e-01
-2.500884909246087195e-01
-2.565941155813957764e-01
-2.604718083026143494e-01
-2.605332743200860501e-01
-2.600194665281183037e-01
-2.595102377622061085e-01
-2.588319046860205197e-01
-2.634052496305997471e-01
-2.789834143406833555e-01
-3.031488042887901524e-01
-3.339003370749684119e-01
-3.700325119088948567e-01
-2.654380943192661824e-01
-1.396308647450038298e-01
-3.252946330687791002e-03
3.586445871450379824e-02
-1.546932512876521108e-02
-1.334200726246396185e-01
-3.289917063131496677e-01
-4.225553714155994567e-01
-4.343980333047726683e-01
-3.865745466561294474e-01
-3.607309320114727713e-01
-3.374718305667048224e-01
-3.175648269904919885e-01
-3.013022880367857148e-01
-2.885327042776046902e-01
-2.840265897828179731e-01
-2.921018028790025034e-01
-3.103671768997962044e-01
-3.369396978722393743e-01
-3.862898535635068686e-01
-3.927113109788200607e-01
-2.961046010403681206e-01
-2.835775413998168348e-01
-2.733633262364916217e-01
-2.673521704365017793e-01
-2.668935328970326037e-01
-2.706646418657773223e-01
-2.711648718085356013e-01
-2.686385584900748968e-01
-2.672016356429869344e-01
-2.698912254437885738e-01
-2.789095599351807953e-01
-2.940262211008461413e-01
-3.146164499135318260e-01
-3.387525771651395123e-01
-3.655848004689230546e-01
-3.720012832435707351e-01
-2.915098172508265861e-01
-1.838863651391671461e-01
-1.046545288218459491e-01
-1.800857906663595742e-02
-8.848124130466601678e-02
-3.225748234814230231e-01
-4.476849352255307668e-01
-4.518056916018484137e-01
-3.946166418660013164e-01
-3.655742250703526430e-01
-3.444048926800051258e-01
-3.286743137348067112e-01
-3.172263007625170661e-01
-3.101074716682021282e-01
-3.077663387327706501e-01
-3.126740048621811652e-01
-3.259646881759413195e-01
-3.448133466621200460e-01
-3.814778963570290560e-01
-3.833918262731788040e-01
-3.023580461993466972e-01
-3.012896402100551652e-01
-3.024837337734653797e-01
-3.065299699974639025e-01
-3.104947430087914850e-01
-3.071618617614134128e-01
-3.003936060540721154e-01
-2.962588186948809654e-01
-2.993598444956710458e-01
-3.117874037699722711e-01
-3.281985313822692873e-01
-3.471524429049360760e-01
-3.692836069251914655e-01
-3.944140581104608190e-01
-4.185066157995150915e-01
-3.325933088234339086e-01
-3.023140801783728016e-01
-1.349470719305112809e-01
-1.484856641780227249e-01
-2.970190977962181567e-01
-4.703930894052341660e-01
-4.845858980068183941e-01
-4.130485920273596623e-01
-3.763046503976468227e-01
-3.479917891531973950e-01
-3.293532089360672321e-01
-3.196422367925160213e-01
-3.169213504257749059e-01
-3.209000313187628795e-01
-3.321848996163613288e-01
-3.495496917038096174e-01
-3.344965297760639222e-01
-3.311405203412307041e-01
-3.208365133469384123e-01
-2.733440599566736018e-01
-3.604877134908384129e-01
-3.750871340948944144e-01
-3.684914705473006369e-01
-3.160243189511923179e-01
-2.628706780042346924e-01
-2.612400294580853877e-01
-3.425050726272326207e-01
-2.351303326147664019e-01
-2.505277126437258639e-01
-3.535464903805462522e-01
-3.669162009343126529e-01
-3.835468856965278395e-01
-4.067418376610971165e-01
-4.363922508680195267e-01
-3.910123390000873611e-01
-3.641116641290532696e-01
-3.224991674866476421e-01
-2.749743937608266076e-01
-3.184590959058194448e-01
-3.718869826532823497e-01
-5.103811799887713052e-01
-4.778787797546703020e-01
-4.461346593286058537e-01
-4.150267441639728938e-01
-3.780873866344112155e-01
-3.367588997104407067e-01
-3.068943688275378445e-01
-2.944444605942705961e-01
-3.019769806540360535e-01
-3.315641814153610922e-01
-3.760680187869154256e-01
-3.058806628487472090e-01
-1.855030572654877419e-01
-1.221282258764071066e-01
-5.716297445867055821e-02
-3.777224301807144968e-01
-3.141381268851479169e-01
-1.268862290280045046e-01
-2.657241031752561114e-02
1.247921158115943147e-01
7.443521036569994420e-02
-1.646618664699714130e-01
-1.477730016026683191e-01
-2.599614506280288340e-01
-3.822332951104319698e-01
-4.090587434707053105e-01
-3.853866589991742919e-01
-4.052902434996256131e-01
-4.365069100982624795e-01
-4.752791673436516096e-01
-4.032103647569620364e-01
-3.868232548200993826e-01
-3.803799683208340388e-01
-4.649740312090456240e-01
-5.086287342528311717e-01
-4.903360847102199438e-01
-4.582818657589145528e-01
-4.289342703799751688e-01
-4.014605531166298147e-01
-3.688060876547912259e-01
-3.332013519784952638e-01
-3.116431761540531253e-01
-3.077368333816810075e-01
-3.217139827657878315e-01
-3.539840866608369718e-01
-3.417427978227868812e-01
-1.791794391564903999e-01
-1.693034769320934593e-02
3.893824397499778822e-02
-3.492509946073216187e-01
-1.996510749472337198e-01
-8.715608341292194194e-02
7.669980787176799986e-02
1.525331695171620872e-01
1.625310927237748615e-01
1.357675595983918737e-01
-3.340245778613790822e-02
-1.262923494422039661e-01
-4.252246279665477524e-01
-3.825153083235072193e-01
-3.842359299833359443e-01
-4.020199206232520361e-01
-4.341418119123081065e-01
-4.761455686189142167e-01
-4.443498187155946466e-01
-3.976742222334396226e-01
-4.068411995576657336e-01
-4.681492793369740335e-01
-5.326458203142119263e-01
-4.682896987535535849e-01
-4.390012443833414268e-01
-4.133332221280027197e-01
-3.903822693147477318e-01
-3.639359872610769542e-01
-3.369702359186645402e-01
-3.252868510164255156e-01
-3.295745193143667096e-01
-3.477588220209533176e-01
-3.788992650568803189e-01
-3.093857287121205002e-01
-2.089719848636305555e-01
-2.169274670892693685e-02
-2.340053835757837652e-01
-1.508157277090746984e-01
-7.923235738943389117e-02
6.801010940799802340e-02
1.255109031403253139e-01
1.347045890200428697e-01
9.897803702869538423e-02
-5.898267333844218335e-02
-2.419978117100131110e-01
-4.062971857367006501e-01
-3.863218719841705062e-01
-3.850865232454454556e-01
-4.012041874431858113e-01
-4.328293371091166408e-01
-4.753241928867055766e-01
-4.575948080527292849e-01
-3.920176447179319346e-01
-3.987453330438286980e-01
-4.602004252333515844e-01
-5.190242486206665395e-01
-4.488945304904142786e-01
-4.251922383258884275e-01
-4.051758672428676378e-01
-3.878101536261783777e-01
-3.679103134225456539e-01
-3.489084078705994019e-01
-3.447785529433971541e-01
-3.542090264430073909e-01
-3.739077379895331399e-01
-4.022557213973018686e-01
-3.824831109076508029e-01
-2.431423077944549205e-01
-6.309026906595156803e-02
-1.509658867122308235e-01
-1.058496183972355842e-01
-3.189264175000779741e-03
4.376287211049641884e-02
-3.292174343621345062e-02
-6.455235428168244749e-02
-1.555157026784861618e-01
-4.708258898906951817e-01
-4.107257425486940394e-01
-3.895243389669126866e-01
-3.874505871426889847e-01
-4.028091700343036652e-01
-4.333478899540664786e-01
-4.737103093684963961e-01
-4.365765412238494236e-01
-2.943353085218931020e-01
-2.915866393384086153e-01
-4.023846220345931313e-01
-4.762529565755222460e-01
-4.355251857633202217e-01
-4.120302649181220578e-01
-3.238281042198562498e-01
-2.878638828726258758e-01
-2.750338162798950381e-01
-3.269490301781600716e-01
-3.677784395977297116e-01
-3.779259783283054897e-01
-3.964812879459733153e-01
-4.215029689691752735e-01
-4.058037144963200782e-01
-3.193116747501036357e-01
-1.732511953175061292e-01
-2.621589142638489633e-01
-4.341531306513485844e-01
-4.356617526992895839e-01
-4.079620182338885570e-01
-3.891579417437729949e-01
-3.887066074085692158e-01
-4.049238081570809555e-01
-4.347366635146481251e-01
-5.310224648204292519e-01
-2.808279700253057398e-01
-5.607600591646880184e-02
-5.328093248011579741e-02
-2.076731043434318913e-01
-3.029921893006570222e-01
-3.210617061711777409e-01
-2.604805656220480770e-01
-2.048541793088511365e-01
-3.891588916042177521e-02
-3.918893572149102084e-02
-2.349380539024163717e-01
-3.693893872185576854e-01
-3.985697024669045407e-01
-4.130347740848503979e-01
-4.337856398583245787e-01
-4.456926716232273988e-01
-3.846805890850845122e-01
-3.873209385574260533e-01
-4.049293632433374479e-01
-4.335933191526628039e-01
-5.237835254439089372e-01
-1.943313466078560037e-01
2.844574020772281352e-03
2.809171884592609469e-02
8.971271117779944931e-03
-1.381609852437363228e-01
-1.366569772006127614e-01
-2.266700911478545730e-02
2.463571712023319635e-02
9.945274995117146799e-02
8.354936667940621176e-02
-1.449656388630673198e-01
-3.709350202743901814e-01
-4.077914437557934035e-01
-4.173599644390735275e-01
-4.341559227330881177e-01
5.726654004431809553e-02
6.871168539183347690e-02
7.647560460878148614e-02
8.745564058942578711e-02
1.036597956077203175e-01
1.226471745118550422e-01
1.333358938902018398e-01
1.057701050696683576e-01
-2.260742326816272962e-02
-3.777112843596486802e-01
-4.080239619965461140e-01
-4.145249341653879926e-01
-4.531490490762492551e-01
1.112259088953998776e-01
1.317143950562932320e-01
1.431378756866227842e-01
1.476976643472668604e-01
1.421912789092683871e-01
1.074628371730161208e-01
8.957300852827693519e-03
-3.228271207141716337e-01
1.412893019767064162e-01
1.511053676317188899e-01
1.463444216529984909e-01
1.278221876717925143e-01
8.642257651909027172e-02
6.141225651729392832e-03
4.077529768624169049e-01
4.124254524350985385e-01
4.003948594372839787e-01
3.758294671507734219e-01
3.632122286923383792e-01
3.706192115466017678e-01
3.919209497064747305e-01
4.166437987899193618e-01
2.171209310874391007e-01
2.214783733797712484e-01
2.351400919545094392e-01
2.545259106399194171e-01
3.399232793061334190e-01
3.379698886940433744e-01
2.748200057454889822e-01
2.833590824654320106e-01
3.597107764527449070e-01
3.961569142729176041e-01
4.292196466614480177e-01
4.427905077356613650e-01
4.395026006618067971e-01
4.280970380292339894e-01
4.131674146210482235e-01
3.953645358245041486e-01
-1.008739754657843601e-01
-1.673169942659157305e-01
-2.083347447259824292e-01
-2.181881762546732939e-01
-1.818810702417943959e-01
1.636099238056275829e-01
2.040987058492379769e-01
2.275984612312844657e-01
2.476286537066038906e-01
2.550859309248662554e-01
2.797075342460935143e-01
3.590864349981936487e-01
4.089198294295578462e-01
4.466541690065095604e-01
4.572013923721688355e-01
4.464032146116413413e-01
4.253329016447784383e-01
3.994457937066809849e-01
3.671914016872299680e-01
1.663001322434276563e-01
-1.874284231596852479e-01
-1.817147354454451691e-01
-3.724401019028076871e-03
-6.358471130292646552e-03
-4.567404647290976977e-02
-1.544445059411088950e-01
-3.341585908308104536e-01
-3.860581353623094847e-01
-3.933409006573394540e-01
-4.509533490606020267e-01
-4.477835090298750154e-01
-9.222176752667790578e-02
1.901007261942458670e-01
7.262798404145892617e-02
1.100871638664085717e-01
1.756526325590844206e-01
3.236656169412559514e-01
3.965950263887315086e-01
4.872172150991724293e-01
4.820470583131359343e-01
4.515387520388748910e-01
4.065332723682760774e-01
3.077051124896720280e-01
4.274760935592804290e-02
-2.233371159509972559e-01
-3.386890706211874158e-01
-3.470242820976445208e-01
-3.680563887050355421e-01
-4.019157472091576255e-01
-3.917556651044326044e-01
-3.938116469849033408e-01
1.182975823352469535e-02
-2.272260646825210173e-01
-3.628778026725842931e-01
-4.123741270644347701e-01
-4.230262960429965191e-01
-4.366551605022018223e-01
-4.526560968414462538e-01
-3.383369133690506958e-01
-1.406678505004785307e-01
-1.213281269647981664e-01
-3.147185642969353020e-02
1.234732825800465526e-02
1.484465889592654630e-01
3.267717276918746250e-01
3.592629130839439244e-01
2.920474091702517372e-01
2.319293641385194726e-01
8.496369953046768730e-02
-1.009705134753491884e-01
-2.970235646650447037e-01
-4.906419187617363509e-01
-4.907913472105005503e-01
-4.946183252775936956e-01
-5.096320848828058692e-01
-3.676853508020211936e-01
-3.826554092597043155e-01
-3.909169484907117353e-01
-4.702951188058304144e-01
-2.861849801178849573e-01
-2.887666140664044145e-01
-3.897598623908899995e-01
-3.900597706782913954e-01
-3.997258912228499050e-01
-4.107342149309316515e-01
-4.246344278759475177e-01
-4.439612876248731910e-01
-3.360511568689119599e-01
-3.439380190139090798e-01
-3.301025174389305983e-01
-2.862774007721665681e-01
-1.742324263824918118e-01
-1.174322200894629825e-01
-1.194150056021116291e-01
-2.452817239265291382e-01
-2.577008924052270333e-01
-4.614336949219452477e-01
-4.653778740632394939e-01
-4.582205762601466725e-01
-4.588267353381912383e-01
-4.583495460430741519e-01
-4.566920416262378324e-01
-4.507979241484714739e-01
-4.382832608876346958e-01
-4.261752429712169499e-01
-4.233228768624194838e-01
-4.283427336381148143e-01
-4.385714884655105283e-01
-4.518188596300135584e-01
-2.118238038596128858e-01
-2.737239194077801252e-01
-3.802642534334618185e-01
-3.697754903671836568e-01
-3.696598214428567508e-01
-3.741285422881550637e-01
-3.785364500843713675e-01
-3.876526780995949717e-01
-4.042301219926814904e-01
-4.285421544371479929e-01
-4.572807380656880305e-01
-4.771366273731096341e-01
-4.570556631723053931e-01
-4.271491050885350971e-01
-4.196570021665159134e-01
-4.336898548945660736e-01
-4.493422759836219194e-01
-4.539932654930941003e-01
-4.527572529539082291e-01
-4.507815349128260762e-01
-4.485599935470896971e-01
-4.478737093919601397e-01
-4.289484588667621390e-01
-4.203786697781241033e-01
-4.071614022914571418e-01
-3.910460035103097143e-01
-3.810798057861339849e-01
-3.837457569749426201e-01
-3.961714874703556877e-01
-4.151607671610254013e-01
-4.380942482719130671e-01
-5.111940313165338479e-01
-2.609137833867736234e-01
-3.796112131590395067e-01
-3.628754825399917450e-01
-3.546326936687351772e-01
-3.518814309802167917e-01
-3.486851605882391181e-01
-3.448849888639159977e-01
-3.490742294406213864e-01
-3.637569178040435669e-01
-3.894050119542377675e-01
-4.230321580780925794e-01
-4.485223985641673683e-01
-4.623331285268308943e-01
-4.756343933501511745e-01
-4.565114213528003728e-01
-4.508299265369123399e-01
-4.484384575207668311e-01
-4.459564927731808348e-01
-4.451361667925999854e-01
-4.452153675394719956e-01
-4.429339756094435865e-01
-4.382194866552959756e-01
-4.085482651408454124e-01
-3.947961805328006890e-01
-3.784606266970205746e-01
-3.632645705200659436e-01
-3.579938274432014067e-01
-3.667053556536375436e-01
-3.858770709558812517e-01
-4.123430260700134964e-01
-4.560521715400548404e-01
-4.851431675813249189e-01
-3.110209141989467851e-01
-2.604178357443644454e-01
-2.466131658532270399e-01
-3.612990848468282112e-01
-3.487794628604685143e-01
-3.411365890115165000e-01
-3.350836884468698096e-01
-3.244859219137934403e-01
-3.135692570691580583e-01
-3.145296068884305685e-01
-3.291877084843847778e-01
-3.577333022215313241e-01
-3.968817185293576633e-01
-4.279209655931673351e-01
-4.457358015809064211e-01
-4.568140925341717673e-01
-4.622606509740690983e-01
-4.536934691847518963e-01
-4.352425190721443404e-01
-4.300342645512694739e-01
-4.337013397671139470e-01
-4.400275493432451723e-01
-4.415764991802406114e-01
-4.084212876894319777e-01
-3.940522292065505305e-01
-3.772017753396544326e-01
-3.612396334529117681e-01
-3.502206508790533523e-01
-3.513897407229992775e-01
-3.667722602303614687e-01
-3.928060149397182843e-01
-4.265942615793125170e-01
-4.470759522983595580e-01
-2.604519856330821947e-01
-1.201144688852416736e-01
1.274878336290090688e-02
-2.689281734011048086e-01
-2.376625923907386417e-01
-3.478644891477651324e-01
-3.360434240955603169e-01
-3.267785333731201836e-01
-3.168672950595188276e-01
-3.003086531497384248e-01
-2.851321541871745247e-01
-2.858165489155028993e-01
-3.027855634441778410e-01
-3.353763775722304885e-01
-3.797403262867182216e-01
-4.158769569322702808e-01
-4.388085826582613924e-01
-4.554211429319234838e-01
-4.669437115931973081e-01
-4.416561430567444990e-01
-4.069162867105133863e-01
-3.920936356612311213e-01
-3.966740376012890534e-01
-4.262530759657039980e-01
-4.163090778654311985e-01
-3.988965041443782167e-01
-3.795839402050932287e-01
-3.619979487882077351e-01
-3.494926740892814743e-01
-3.452447864124635335e-01
-3.540539237486231561e-01
-3.763821589216038710e-01
-4.091815461509746288e-01
-4.497987563741185357e-01
-2.245125337475532001e-01
-6.949591704881594167e-02
7.259228439813217304e-02
1.330362757672693685e-01
-2.738234004690650591e-01
-2.324880037050001402e-01
-3.382529717371149380e-01
-3.224736471401517535e-01
-3.084511774787879745e-01
-2.934626986317817043e-01
-2.728486688206639421e-01
-2.577082700989186126e-01
-2.620028896859781242e-01
-2.836813549405300949e-01
-3.207972233949510366e-01
-3.696090155402119160e-01
-4.112217679034685935e-01
-4.409262465311636903e-01
-4.654009767688940813e-01
-4.855058761318546967e-01
-4.069590759394056123e-01
-2.898465465667300900e-01
-2.436866934689852493e-01
-3.304589500187199436e-01
-4.008308776729227474e-01
-4.046286186563338716e-01
-3.796419031892664941e-01
-3.575314647979908056e-01
-3.419112982851695848e-01
-3.351269425144856595e-01
-3.385201121907946420e-01
-3.537847082558265854e-01
-3.803847457534013654e-01
-4.163271912361946048e-01
-2.746474994369312861e-01
-2.824187976896513214e-02
1.257041442480015814e-01
1.725951389125650604e-01
1.926513219231854590e-01
2.038478392099348779e-01
-2.898232192586010503e-01
-2.100995103264425845e-01
-1.440112628928473804e-01
-2.482621949742027379e-01
-2.850322001115292991e-01
-2.656929818588135706e-01
-2.447635245245338986e-01
-2.342982702121068350e-01
-2.446238164357639189e-01
-2.713383850214480808e-01
-3.121511975434034802e-01
-3.653866430661540377e-01
-4.143842493239671687e-01
-4.519081867607906977e-01
-4.835633119287044979e-01
-4.720486389237904534e-01
-3.654938605850743816e-01
-5.821016837488482421e-02
-2.618107075171331732e-02
-2.562631181666983893e-01
-4.118813587192548531e-01
-3.802834697955434495e-01
-3.512506827208742299e-01
-3.291722059321204874e-01
-3.168691504449577256e-01
-3.151627161968695856e-01
-3.232299127482844425e-01
-3.398405945280586482e-01
-3.639431044884509636e-01
-3.947301449073082336e-01
-3.474193444794661523e-01
-1.339095538113917704e-02
1.003531451782284922e-01
1.297087331169408109e-01
2.033420627190474506e-01
2.076035197341184468e-01
2.114156962473563439e-01
-2.942578417406928604e-01
-2.211087797005780453e-01
-2.686809551968460386e-01
-2.415636844264147376e-01
-2.604946589341935459e-01
-2.400321421086232809e-01
-2.229480798458094160e-01
-2.195390888057340006e-01
-2.358060117769913422e-01
-2.666347995013632066e-01
-3.108837187505122945e-01
-3.697331114263501251e-01
-4.269839084824626485e-01
-4.708880359701484442e-01
-5.059482121566748480e-01
-4.556774063893945792e-01
-3.235124708046978048e-01
-8.193553864501556400e-03
-3.529825556702215206e-02
-2.777429132177827165e-01
-4.045227011209169832e-01
-3.680967967939401397e-01
-3.302575563585577467e-01
-2.993450308579665986e-01
-2.801456928658747070e-01
-2.746796819238364051e-01
-2.817417839047501871e-01
-2.993806587185716683e-01
-3.266526878578760451e-01
-3.609758156420140307e-01
-3.983649109472983119e-01
-4.335749377618870470e-01
-1.454218088867722802e-01
-6.824581790658619529e-02
8.841964630646962503e-03
1.549017877571557365e-02
1.068630082968536621e-01
1.067250194140788311e-01
-2.206104320576794398e-01
-3.365401698239637862e-01
-3.022320358551542352e-01
-2.777217101051220327e-01
-2.640140559489188021e-01
-2.615104909960689894e-01
-2.684227589425530192e-01
-2.828390415060321739e-01
-3.030702682685844640e-01
-3.254542043989380740e-01
-3.481548359909966139e-01
-3.702449354365378587e-01
-3.851543123458020523e-01
-3.953965694940643760e-01
-4.102637953564656770e-01
-5.070169371912839340e-01
-1.805985428044669383e-01
-5.341456902752694108e-02
-1.057484015084086543e-01
-4.270232298528663928e-01
-3.961573423810918482e-01
-3.633827803250917476e-01
-3.299331903278124312e-01
-3.007151418775668716e-01
-2.801229127191970925e-01
-2.717942190063832864e-01
-2.769133415201663340e-01
-2.938244543599002334e-01
-3.192941490938023263e-01
-3.494991547152413447e-01
-3.809935157808324035e-01
-4.111319853342988995e-01
-3.362677202039477953e-01
-1.728138502951543365e-01
-1.551573608447458785e-01
-4.415101365352269019e-02
-3.595785089879578733e-02
-4.926677626439363022e-03
-2.327062725509472796e-01
-3.627512113851186215e-01
-3.138315754763699172e-01
-2.719925818605850587e-01
-2.454237533942240646e-01
-2.335478968731828642e-01
-2.369424543219129931e-01
-2.544253713620697743e-01
-2.778991511936138026e-01
-3.009826918988254274e-01
-3.227065080468359826e-01
-3.452447069781053868e-01
-3.719259900968370225e-01
-3.954292758798650387e-01
-4.134855629153573187e-01
-4.337231831210447419e-01
-5.251815305389117006e-01
-3.868835942899057634e-01
-9.666580612713474019e-02
-3.357830551775903838e-01
-4.122029459096429593e-01
-3.850095626918918490e-01
-3.611929212113539900e-01
-3.373117066319477053e-01
-3.143784551720659737e-01
-2.956362545179838652e-01
-2.851196198404216675e-01
-2.859153325842547777e-01
-2.989281056900289779e-01
-3.215412120998647483e-01
-3.493077876424939276e-01
-3.782815205268633685e-01
-4.052284769387480834e-01
-4.275593512770708982e-01
-3.551212101175800773e-01
-3.350006628410538978e-01
-2.031525235469156532e-01
-1.005679850634446648e-01
-1.226618931410827229e-01
-3.948149031243503582e-01
-3.392586408743245019e-01
-2.870922874874940467e-01
-2.463474855257287710e-01
-2.246627095714168465e-01
-2.191849201141792547e-01
-2.298221919251194345e-01
-2.553759483247047823e-01
-2.839389410967175231e-01
-3.071597566093129394e-01
-3.269699979414588675e-01
-3.490577171672502588e-01
-3.793292633268375291e-01
-4.077602809200965850e-01
-4.293265589840817853e-01
-4.443788724904549903e-01
-4.385539126032172441e-01
-5.046924170876361249e-01
-4.326362761620419772e-01
-3.892914761495006593e-01
-3.907198120421400134e-01
-3.710947161745106193e-01
-3.589634430508312768e-01
-3.476092173311067235e-01
-3.345989263479389186e-01
-3.211797809447398677e-01
-3.100247691589669286e-01
-3.046160037363561113e-01
-3.102171050136783848e-01
-3.282118001197110724e-01
-3.537749711320854473e-01
-3.810839971702073004e-01
-4.049858390971574074e-01
-4.230569776937414539e-01
-4.390504631406354497e-01
-3.687785225435982195e-01
-3.577167384146053286e-01
-3.457391688264928598e-01
-2.674065206972426334e-01
-3.569400097282071083e-01
-3.071223389122913483e-01
-2.658728705687856686e-01
-2.386189936107933895e-01
-2.285130432191026240e-01
-2.318701782693832203e-01
-2.477815023928573723e-01
-2.738825485707763741e-01
-2.991832062527325919e-01
-3.185672646730780544e-01
-3.360023412940335574e-01
-3.582692884444123593e-01
-3.901624630787002834e-01
-4.179587049664182929e-01
-4.300774256159087816e-01
-4.345650513121139258e-01
-4.328808330510838243e-01
-4.540591027680005443e-01
-4.199909021185028180e-01
-3.869587558625066648e-01
-3.653246145061497252e-01
-3.558482006888137317e-01
-3.558518656256915436e-01
-3.569211228011828774e-01
-3.540194274215443526e-01
-3.466018487286661731e-01
-3.354027055094215282e-01
-3.230126483095484002e-01
-3.187533557487257085e-01
-3.298324471651674084e-01
-3.520937914821734571e-01
-3.782321586977176464e-01
-4.011549261142230982e-01
-4.172034370400771186e-01
-4.314182327811436624e-01
-4.475146727260777002e-01
-4.193396365717435570e-01
-3.549330538631640386e-01
-3.830793159651800228e-01
-3.830744777424526792e-01
-3.115168889429383303e-01
-2.780597523835515728e-01
-2.589574300424708486e-01
-2.524690719044839771e-01
-2.566391931236116086e-01
-2.683902290992490336e-01
-2.858448438145426707e-01
-3.046260598221796068e-01
-3.181759402776181411e-01
-3.294074510279679791e-01
-3.440484526977937163e-01
-3.676696048707954745e-01
-4.007447834828432587e-01
-4.253416209464643272e-01
-4.374681165136072858e-01
-4.433597509717198681e-01
-4.405009359914438538e-01
-4.183941496058141141e-01
-3.818856044632443214e-01
-3.555618306782813431e-01
-3.436581815027651698e-01
-3.449745836193763848e-01
-3.567647032605356094e-01
-3.682728301749531030e-01
-3.726223309782086823e-01
-3.690554704285091692e-01
-3.569395933553282108e-01
-3.371010516051440864e-01
-3.214972531910845754e-01
-3.234527336778442730e-01
-3.406418948968766847e-01
-3.655413143014467070e-01
-3.895394183928403420e-01
-4.063482416796723173e-01
-4.207520439651119548e-01
-4.376878930971708770e-01
-4.573673734470771191e-01
-4.419196523487801676e-01
-3.806816214880826554e-01
-3.185412643364615159e-01
-2.696368528635457729e-01
-2.579140513795253331e-01
-2.649373949292673225e-01
-2.805179901771516771e-01
-2.983600264625398402e-01
-3.166873072958703572e-01
-3.328324989213535257e-01
-3.405159729061724705e-01
-3.386126840401246785e-01
-3.395225016493917392e-01
-3.505064086936465761e-01
-3.752694630266718567e-01
-4.095113049963041152e-01
-4.308573279404581124e-01
-4.360268769173061276e-01
-4.322086755218799703e-01
-4.183479402113077228e-01
-3.881823984326840948e-01
-3.525708005108625365e-01
-3.332085032393113933e-01
-3.305270701914025944e-01
-3.425004173978538624e-01
-3.660529078423466753e-01
-3.859181665849995557e-01
-3.939211553108968866e-01
-3.911820960054022689e-01
-3.765514108993723852e-01
-3.482325105333318183e-01
-3.194815302670571677e-01
-3.098821451655652259e-01
-3.195025902226363845e-01
-3.417624068120906911e-01
-3.672998078583410986e-01
-3.865560454171154126e-01
-4.029203341630933632e-01
-4.220576610555215047e-01
-4.441233052109512802e-01
-4.348848152535518818e-01
-4.419506969687230225e-01
-4.437623725477688463e-01
-2.558777601583815398e-01
-2.407712091024495904e-01
-2.506779112836645673e-01
-2.808828875575615225e-01
-3.142506419130575712e-01
-3.416478054954534271e-01
-3.631511751360123053e-01
-3.760226716177823558e-01
-3.725363796241737968e-01
-3.559853921803022847e-01
-3.469802578391744663e-01
-3.535285066887708383e-01
-3.778697438235018580e-01
-4.129551197123135786e-01
-4.326125561139936293e-01
-4.330063312587160707e-01
-4.226683312667500192e-01
-4.025525885313653296e-01
-3.692947474798728424e-01
-3.363185464417506321e-01
-3.230416373628118287e-01
-3.285056844712709312e-01
-3.510261262676038774e-01
-3.864990811086270739e-01
-4.115921512542224381e-01
-4.176631106040485930e-01
-4.110621484821425087e-01
-3.913976095848910597e-01
-3.534644408207853195e-01
-3.109982277775015791e-01
-2.893044842773688785e-01
-2.899281440857310876e-01
-3.076405142815207827e-01
-3.337364459888364498e-01
-3.559266038700327206e-01
-3.752895787793773530e-01
-3.973248809220371047e-01
-4.220433869594647502e-01
-4.440736200714508475e-01
-4.547942319332013983e-01
-4.572758821353025138e-01
-2.498930223362507419e-01
-2.260670171006242124e-01
-2.294769162888554426e-01
-2.572666539285869969e-01
-3.028882567180644636e-01
-3.240119074894488582e-01
-3.421212766659654236e-01
-3.534624326355144119e-01
-3.594483537856741906e-01
-3.554622655690205524e-01
-3.400942302063124645e-01
-3.277978362899995890e-01
-3.261184191049485426e-01
-3.388850704674875591e-01
-3.688511757227776466e-01
-4.027027284291208598e-01
-4.261118928846024945e-01
-4.348844818344242413e-01
-4.244735190104916289e-01
-3.923595858965079897e-01
-3.588113941975155097e-01
-3.474309775111432685e-01
-3.584818922465058399e-01
-2.058694688891760938e-01
3.007412166104370815e-02
-2.014986659882579689e-02
-3.367259319797507033e-01
-4.158482720528611232e-01
-3.742454330398987117e-01
-3.099060800999113852e-01
-2.420878387522363562e-01
-2.018562669258230635e-01
-1.905763204091737995e-01
-2.064396978706395103e-01
-2.470705531906650931e-01
-2.925977158609966433e-01
-3.269734179543813402e-01
-3.513110412865113052e-01
-3.675348962014114984e-01
-3.764181452074583656e-01
-4.262889567779620248e-01
-2.402394512080940625e-01
-1.964062803354236497e-01
-1.904390230455515476e-01
-2.110170786463953230e-01
-2.495316475344130369e-01
-2.958188239822329701e-01
-3.317525975873222843e-01
-3.553205231271878151e-01
-3.725496355520303560e-01
-3.824703070917163106e-01
-3.755448256936041451e-01
-3.497256943088513093e-01
-3.270061351395572857e-01
-3.180974850794786035e-01
-3.275233392811063293e-01
-3.570644360676218376e-01
-3.900081124677916011e-01
-4.103999883954679295e-01
-4.161239427078378128e-01
-4.061197994282987334e-01
-3.497228973028581600e-01
-3.062715596928652362e-01
-2.772876039535805415e-01
-2.606921657544579163e-01
-8.882039642672921731e-02
1.008793753239218549e-01
-2.496825029848938338e-02
-3.371894924020742423e-01
-3.894433332414258264e-01
-3.460021032865964186e-01
-2.855760799995097909e-01
-2.235322240218238499e-01
-1.856162336876789332e-01
-1.729238482053722936e-01
-1.853195784440427041e-01
-2.228260132210315991e-01
-2.678904293497570976e-01
-3.035930505577609240e-01
-3.289999522678165311e-01
-3.451207856248073025e-01
-3.535465684999164471e-01
-3.581481947670910326e-01
-2.273440066403941973e-01
-1.921527235124299016e-01
-1.902974739130576243e-01
-2.108654422355760449e-01
-2.466241234642688185e-01
-2.906473757953135229e-01
-3.279557167920176264e-01
-3.552781473324885808e-01
-3.767609036275516021e-01
-3.890843889034976133e-01
-3.794900080054032232e-01
-3.468487752771570176e-01
-3.181320954710648019e-01
-3.059713599198209955e-01
-3.159660677896167225e-01
-3.496424429035276393e-01
-3.857605832838869042e-01
-4.153453006742525710e-01
-4.047178417374633907e-01
-3.824638033606454490e-01
-3.508413148074409627e-01
-3.195712075115725859e-01
-2.993982310089123855e-01
-2.502269911993892371e-01
-9.909280379439906750e-02
5.601253828986350880e-02
-1.334826867249737647e-01
-3.961886716492540317e-01
-3.574339165786769024e-01
-3.188039918625794056e-01
-2.709866297750626041e-01
-2.215149325294172855e-01
-1.897797808224235550e-01
-1.787013773695733110e-01
-1.898388989193955101e-01
-2.239506980746148734e-01
-2.653710437170530567e-01
-2.989786649852910760e-01
-3.231741796781197884e-01
-3.379064839961158917e-01
-3.447405452198260001e-01
-3.492816426721193634e-01
-2.324257584304454671e-01
-2.029031441797978785e-01
-1.999865002176327844e-01
-2.149072836080877236e-01
-2.429297734169797995e-01
-2.805477566627709862e-01
-3.153813316230543728e-01
-3.428150685660544816e-01
-3.654587867458538586e-01
-3.789326667168673168e-01
-3.692972689182608126e-01
-3.358506372174491217e-01
-3.069406680790803810e-01
-2.958845856312397049e-01
-3.094890429149815825e-01
-3.501235227256926930e-01
-3.927508677689132699e-01
-4.232762080578260089e-01
-4.183736034049380104e-01
-4.041444711155594005e-01
-3.825101389260687212e-01
-3.605324220280636260e-01
-3.151660953622451578e-01
-2.256998864831976648e-01
-5.430077669278756541e-02
-1.482853832733372346e-01
-3.319692034960124438e-01
-3.672153307033974023e-01
-3.292160622287269578e-01
-2.991792620055014895e-01
-2.663784208093383787e-01
-2.313087156581434545e-01
-2.080319187121341951e-01
-2.014015475794431187e-01
-2.138828128429071107e-01
-2.454968706747740759e-01
-2.818011317225814771e-01
-3.114959227804669495e-01
-3.336945001604529892e-01
-3.471155691378961516e-01
-3.520830340379304535e-01
-3.549652005981684955e-01
-2.346132792998627259e-01
-2.505652915370127909e-01
-2.244749679397466113e-01
-2.174413327225165060e-01
-2.237210821902850533e-01
-2.409559705217405035e-01
-2.679348868049779564e-01
-2.951464371375968621e-01
-3.184748082986385009e-01
-3.396876531511208164e-01
-3.543701497228961550e-01
-3.483753200471267353e-01
-3.199814418392335491e-01
-2.963095249947619858e-01
-2.904260392895769427e-01
-3.100719012930828744e-01
-3.588577455969642616e-01
-4.092966785780646766e-01
-4.119326709658807095e-01
-4.276897738935326321e-01
-3.792135817028710054e-01
-3.535833843701146617e-01
-2.606245801598710554e-01
-2.500246762634966702e-01
-2.253625050844806355e-01
-2.618302867073805107e-01
-3.418527865831306745e-01
-3.601337474200557165e-01
-3.412079750550293111e-01
-3.068641715938194015e-01
-2.855795105844585735e-01
-2.666958675995131922e-01
-2.464011402210309620e-01
-2.340009560536069899e-01
-2.346117165177556696e-01
-2.503383583467324036e-01
-2.800588729938865984e-01
-3.114533886016090380e-01
-3.377900685417999926e-01
-3.590588054933773199e-01
-3.725632097513707497e-01
-3.764744427479351230e-01
-2.903711771105637052e-01
-2.759132085138608081e-01
-2.528606855632493100e-01
-2.410906948634590208e-01
-2.378245258477131030e-01
-2.418777205991934076e-01
-2.531684450064067282e-01
-2.678335558513058601e-01
-2.844551128944338703e-01
-3.030758333938196047e-01
-3.193075628734554083e-01
-3.198607679055967545e-01
-3.013585847834418519e-01
-2.878151342723361261e-01
-2.911971467810038350e-01
-3.190224507095069661e-01
-3.743827650801109241e-01
-3.939883912787274234e-01
-3.365306930066307434e-01
-2.234719208078051189e-01
-2.136904280752805474e-01
-1.510005988424597267e-01
-1.699963664746018122e-01
-2.757014540220631416e-01
-3.293338879248888240e-01
-3.873989145306647730e-01
-4.126678381142413476e-01
-3.682251571207036389e-01
-3.210473172100480888e-01
-2.914173874006146248e-01
-2.768584052684444075e-01
-2.686943788744591832e-01
-2.618797729690451326e-01
-2.618848000629931949e-01
-2.720018865346088832e-01
-2.926701728343722442e-01
-3.220473923476512845e-01
-3.510248381881975743e-01
-3.763422440096792498e-01
-3.983585691523133798e-01
-4.135965955183532605e-01
-3.152260673233894250e-01
-3.134460668229474001e-01
-2.918617333037580863e-01
-2.748055298809604086e-01
-2.622638545902497564e-01
-2.527183492065869785e-01
-2.456169408546919064e-01
-2.418135940973679676e-01
-2.438545085319872852e-01
-2.536364494980393736e-01
-2.689245068677262318e-01
-2.854196778857516770e-01
-2.930208848614023753e-01
-2.877311500585182369e-01
-2.877921495296327792e-01
-3.027435887047638663e-01
-3.376400654314646865e-01
-3.921667340282909420e-01
-4.040950379846044993e-01
-2.449838223605517173e-01
-2.093188567431182590e-01
-1.560509067219326695e-01
-1.190048591544269202e-01
-2.426147226321333505e-01
-3.754878632325729382e-01
-4.214890498670794128e-01
-4.117750248796969159e-01
-3.918551925939698921e-01
-3.470486651366262443e-01
-3.079549631051824443e-01
-2.837193335929438232e-01
-2.731802035382825955e-01
-2.706399303269689804e-01
-2.730060920965465265e-01
-2.835480960382528726e-01
-3.025949765236740086e-01
-3.285719720837737556e-01
-3.905078032904072960e-01
-3.891682171550661651e-01
-4.149426779398912024e-01
-4.376554733220847093e-01
-4.790051423878738945e-01
-3.277175593486027494e-01
-3.066966536660727938e-01
-2.952464291862231804e-01
-2.870592842479129936e-01
-2.782301506781109657e-01
-2.679380637187611658e-01
-2.564913867181696783e-01
-2.445362842612458232e-01
-2.373922573239111156e-01
-2.406109823186266539e-01
-2.514948864407650642e-01
-2.666399298242978499e-01
-2.808055465173515675e-01
-2.787523583190043563e-01
-3.187727685663590549e-01
-3.651403447826617743e-01
-4.093998100480346625e-01
-4.441548064374613025e-01
-3.603679324801156159e-01
-1.090655604573195908e-01
2.760303292799868788e-02
3.131162670258107877e-02
-5.546382126270273799e-02
-2.690211306978554928e-01
-3.611929674180779926e-01
-4.040427846308370929e-01
-3.804361875755088995e-01
-3.656542566729210075e-01
-3.501923522359619012e-01
-3.337676847288311155e-01
-3.212520092830336016e-01
-3.135076626798145583e-01
-3.086471434412423887e-01
-3.112093560527744440e-01
-3.262299089293979049e-01
-3.499250929106816899e-01
-3.109042621829912756e-01
-3.530343726216994549e-01
-4.350202287222886266e-01
-4.514337061824763575e-01
-4.649017416951106152e-01
-3.418868938962509318e-01
-3.300212858407955419e-01
-3.290399091937360465e-01
-3.282090255925004252e-01
-3.251234490565660940e-01
-3.225825774125601342e-01
-3.188537171059988018e-01
-3.057165792946977545e-01
-2.810032108307599086e-01
-2.600613285779159178e-01
-2.482042514128456612e-01
-2.480463978821251525e-01
-2.643725044486512354e-01
-2.984903054377031073e-01
-3.447714765040413853e-01
-3.946632886676191276e-01
-4.394686469404163187e-01
-4.729236889535444188e-01
-2.438438145111651023e-01
-7.352595564224710667e-02
-2.691878487967262409e-02
-7.683335876072794335e-02
-2.012741975922710536e-01
-4.268037027158924634e-01
-4.332771926601070023e-01
-3.928591329592459047e-01
-3.643066275383721742e-01
-3.471189058549096207e-01
-3.340922928306438999e-01
-3.235911652602923572e-01
-3.182456828290518014e-01
-3.176514187571150005e-01
-3.194324369144417308e-01
-3.272433163312569726e-01
-3.455158867312033144e-01
-2.889624482710683173e-01
-2.989425751633412176e-01
-3.253806572372240913e-01
-3.524833500087566907e-01
-3.466553210045877909e-01
-3.057073471197098158e-01
-3.358195615336120876e-01
-3.292642496575429734e-01
-3.364485571011123222e-01
-3.463047160364317034e-01
-3.546123517415508131e-01
-3.626682438947506082e-01
-3.664623125391119896e-01
-3.544494979942416912e-01
-3.239119905442342517e-01
-2.961988287768426154e-01
-2.794062344785821494e-01
-2.771022887678389335e-01
-2.932569351595644136e-01
-3.253544808644688313e-01
-3.685266046211340685e-01
-4.162077978760529984e-01
-4.608391324267598343e-01
-4.343605321180609713e-01
-2.153388767058402875e-01
-1.161886242433620847e-01
-1.118450814902660212e-01
-1.945828163259722687e-01
-4.320668838778702336e-01
-4.760374416726004809e-01
-4.269268786868856136e-01
-3.853043497858396615e-01
-3.552829459415977054e-01
-3.366563053468574207e-01
-3.241497749888583302e-01
-3.173996203459433230e-01
-3.178580534572355565e-01
-3.240314205444696505e-01
-3.334008455634773216e-01
-3.478366870137484801e-01
-3.036500966311541094e-01
-2.680425814980261778e-01
-2.548385441665262374e-01
-2.248994524538121265e-01
-2.441352093039319271e-01
-2.378646559683504913e-01
-1.070510053341069828e-01
-3.350544386470701297e-01
-3.343976725606432887e-01
-3.506561900450042013e-01
-3.739211486808974860e-01
-4.080318250248174961e-01
-3.531017626993663838e-01
-3.137454780052337244e-01
-2.797351373840679112e-01
-3.894557771735804863e-01
-2.803533535619334160e-01
-2.610976186128480814e-01
-3.266464187198965252e-01
-3.335973069481909525e-01
-3.534736615330315579e-01
-3.868997586253757892e-01
-4.291321418311843106e-01
-4.739303878830646299e-01
-5.095695354117234510e-01
-3.460648467777519000e-01
-1.702283047659175763e-01
-2.071126937868313922e-01
-2.631060047504176769e-01
-5.126783981501450427e-01
-4.651209337906829777e-01
-4.159906529034212985e-01
-3.763794995257923048e-01
-3.489610331233639617e-01
-3.328944486691885474e-01
-3.221960738578917849e-01
-3.180464238171408775e-01
-3.222795549814911342e-01
-3.336595733273614584e-01
-3.502654215512029379e-01
-3.708030658505155897e-01
-2.900414199147497429e-01
-2.296682045095572722e-01
-1.174330280146398953e-02
6.849430461541018700e-02
7.302955788347964550e-02
3.135602696243691007e-02
-3.377756704806605392e-01
-3.445831306297352237e-01
-3.720457266223001769e-01
-4.128917462463266852e-01
-1.909269516357183505e-01
1.451104305970722652e-02
1.082894680991503406e-01
1.249298403912069838e-01
8.228326742554477324e-03
-1.418918596107679453e-01
-1.939786040561074509e-01
-2.214867864739916981e-01
-3.658928380159942040e-01
-3.724989542463115755e-01
-3.957745627825486334e-01
-4.312604115580721542e-01
-4.746490290400143253e-01
-5.398495483016197971e-01
-4.625443089972365862e-01
-2.510761273869198673e-01
-2.804505611054053382e-01
-4.340215514108212158e-01
-4.947880936355327219e-01
-4.464133407129921016e-01
-4.012115286094544708e-01
-3.665574872736381828e-01
-3.447404465559308906e-01
-3.347325734488438287e-01
-3.283034321070734118e-01
-3.257299673611117052e-01
-3.302044000635234178e-01
-3.428188211019860820e-01
-3.902544224954380137e-01
-3.985826059402766686e-01
-3.091765502780313701e-01
-1.548147354199830572e-01
1.013780970803838249e-01
1.456016111537638547e-01
1.508762177238656133e-01
1.435526880321481014e-01
-3.459242607860847363e-01
-3.628593214603588191e-01
-3.558502202144864235e-01
-2.372773867166471096e-01
-7.130829634966803776e-02
7.331169503352580330e-02
1.379535982865510435e-01
1.728252094788819415e-01
1.671729449945789370e-01
1.293558128911536376e-01
2.632774059360442828e-02
-2.765626392749231388e-01
-3.845556352495012598e-01
-3.817687626601432571e-01
-3.968050940041515928e-01
-4.255410387631052282e-01
-4.653529743291960341e-01
-5.538162513012585553e-01
-5.304433866507793915e-01
-4.527726588997076362e-01
-3.551445638150120820e-01
-4.689498287926175402e-01
-4.737084342278020110e-01
-4.301207248408387418e-01
-3.927092069539646069e-01
-3.652786383347719767e-01
-3.494194348867961097e-01
-3.437499702785993816e-01
-3.392383419257705701e-01
-3.357718330258461226e-01
-3.378427485325024571e-01
-3.492799242453260011e-01
-4.040457095251154818e-01
-4.103815566815867677e-01
-3.466567886433105650e-01
-1.140607794546705661e-01
1.107151555842082608e-01
1.666000288936957119e-01
1.727873443944841769e-01
-3.362215992365504835e-01
-3.273717800289324131e-01
-1.611352665121222327e-01
1.259135155055200218e-02
8.791775992616010504e-02
1.383383886084296466e-01
1.676058260064358929e-01
1.578144645615472130e-01
1.026704462891201292e-01
-1.758053037051205553e-02
-4.000340544957043387e-01
-4.442055741955350245e-01
-3.842345411203695327e-01
-3.933080225828248233e-01
-4.165285323954261987e-01
-4.522289204405794960e-01
-4.957081353889070674e-01
-5.448533798205860146e-01
-3.978110857752891749e-01
-3.925835798361474449e-01
-5.038563146741147358e-01
-4.580999542886239340e-01
-4.229754142372189052e-01
-3.946214762119027997e-01
-3.747944265448850953e-01
-3.642028523536722795e-01
-3.600458413930347490e-01
-3.532876606701689237e-01
-3.466256390641052620e-01
-3.459989413082807941e-01
-3.567125678938020683e-01
-3.798064879519663095e-01
-4.075283696768566832e-01
-3.939444602904139114e-01
-1.311943438864293654e-01
9.544901309346344453e-02
1.603405922574720199e-01
1.672353151580465991e-01
-3.432379638319680293e-01
-2.256813945965569779e-01
-1.143450043118596909e-01
1.218068912026410225e-02
6.821478869550580415e-02
1.079927008430933283e-01
1.329498039122886666e-01
1.176972321847187392e-01
4.568892560313749657e-02
-1.193436934533197713e-01
-4.357551679277270051e-01
-3.900314560289384058e-01
-3.784916893030453311e-01
-3.848481735031919482e-01
-4.052835827098716925e-01
-4.382706199766764898e-01
-4.794177003657318914e-01
-4.610344736904330443e-01
-3.236866640850226129e-01
-3.168097200759680265e-01
-4.737733283182508082e-01
-4.838588772083219913e-01
-4.256692991686250038e-01
-4.054812489648654261e-01
-3.923730747318222578e-01
-3.863970496227357443e-01
-3.571583752616289131e-01
-3.715202197311986976e-01
-3.609794845130639418e-01
-3.584679750747705174e-01
-3.690848662879649966e-01
-3.923434642395568495e-01
-4.000519897021388993e-01
-4.462597588606477261e-01
-2.880311073509784214e-01
-1.593636318178029976e-01
-2.974205875415428246e-02
-2.371125718029207796e-01
-4.240600972167159893e-02
4.665165593540499499e-03
-2.676512258786080747e-02
-1.214859122464218184e-02
-1.220414622867749266e-02
-8.942063430294955317e-02
-1.910060917091667143e-01
-4.363697877752069632e-01
-4.331222212110780734e-01
-3.892344807137857465e-01
-3.720392703790787459e-01
-3.705315794050154099e-01
-3.843194693643967041e-01
-4.133408216489069531e-01
-4.534895656136883613e-01
-3.601340887880023489e-01
-1.995457496575800682e-01
-1.861394132529001211e-01
-2.653142057209655902e-01
-4.058635863098715713e-01
-3.935229375181988898e-01
-3.736893024954427434e-01
-2.671776618921709034e-01
-1.225645042312317329e-01
-1.560024769950751067e-01
-3.657102477819520470e-01
-3.794983038910318962e-01
-3.842754898868326330e-01
-4.036161112531724271e-01
-4.290150235512947274e-01
-4.635130003491740314e-01
-4.511734638033890743e-01
-3.793788427370204386e-01
-2.253011570125321716e-01
-8.818689964711105833e-02
-7.073066861845789255e-02
-1.243543240552352075e-01
-2.003927626615329416e-01
-2.417425779115866813e-01
-3.182324543794481930e-01
-4.214955523110142099e-01
-4.371616512214618333e-01
-4.301142037796675255e-01
-3.839409859896674160e-01
-3.635966099303253873e-01
-3.513987361253505526e-01
-3.536518664070729123e-01
-3.703069447598882902e-01
-4.007138258061341274e-01
-4.831534277108247566e-01
-3.311767422274005668e-01
-1.547647981327168742e-01
-1.391697435956877893e-01
-1.404777372872502428e-01
-1.456982997672557345e-01
-1.925236338331942354e-01
-8.625349648188437857e-02
-1.287327884308790346e-02
2.599732779645924988e-02
-1.655667160000595106e-01
-3.593222297878051474e-01
-3.891370600219079545e-01
-3.852170026450338902e-01
-3.942455100704919113e-01
-4.107763185953527407e-01
-4.393482977282199831e-01
-4.354426210899161043e-01
-4.229236489704420454e-01
-3.594246381944128377e-01
-3.330124987368474621e-01
-3.264937441422282594e-01
-3.790989955970453518e-01
-4.369804099095813132e-01
-4.481329633767031084e-01
-4.230671609107966580e-01
-3.975936938426074541e-01
-3.758174665184967900e-01
-3.585598773757167068e-01
-3.443616217933269108e-01
-3.366707452784020727e-01
-3.421151335060322318e-01
-3.609065595720941100e-01
-3.917018535531642809e-01
-4.767264834042824195e-01
-3.454040258255494655e-01
-8.879369333863948444e-02
-7.754110134909905638e-02
-1.164693399506835647e-01
-2.685124799000651596e-02
2.156293606840126165e-02
2.670262287856476485e-02
5.925983368039407923e-02
4.419251588323512558e-02
-1.071165943024051798e-01
-3.293947177566996509e-01
-3.794079405751386025e-01
-3.823872975931322249e-01
-3.847968123660154838e-01
-3.959600943912437443e-01
-4.197625005363432305e-01
-4.208821862004123449e-01
-4.140604019549241621e-01
-3.472684214741370012e-01
-3.383579521043000859e-01
-3.337201058769854733e-01
-3.405478089261130270e-01
-3.593643302118951222e-01
-3.882313890435473702e-01
-4.653334785122927864e-01
-3.553246843313654924e-01
-1.525513228571623303e-01
-9.488331233047814228e-02
9.736509739897727250e-03
6.659572990190112951e-02
1.152526051460698864e-01
1.063499412957128326e-01
8.025186181145708975e-02
4.705815331140357494e-02
-4.092489915077184709e-02
-2.779288404096961762e-01
-3.633474109347272774e-01
-3.805139405367168326e-01
-3.808126755264061303e-01
-3.902310417878009918e-01
-4.052942878797863302e-01
-4.085964327371370275e-01
-3.504868879806915527e-01
-3.473007652079720398e-01
-3.525433313146139058e-01
-3.674104176554909285e-01
-3.902332917624428688e-01
-4.608735636582639295e-01
-4.151993942938079218e-01
-3.268238987576761456e-01
-1.587350898131129340e-01
-4.672674428046422884e-02
8.771566920764102548e-02
1.220722233025292175e-01
1.093065616137185447e-01
7.906247932175941573e-02
3.502302531232905775e-02
-8.876029543907158759e-02
-2.470424660920627069e-01
-3.431745775870998494e-01
-3.679830862554129833e-01
-3.635798614543001017e-01
-3.630463601822770947e-01
-3.895220256451704666e-01
-3.781253362250726058e-01
-4.265821176077013166e-01
-3.766303875978031512e-01
-1.546937481789611157e-01
5.338235825145957320e-02
9.198084102699961850e-02
7.973734414283080441e-02
4.203950145737671978e-02
-1.234713814553121264e-02
-1.651234401169549004e-01
-2.847687050048312019e-01
-3.286309692845645891e-01
-3.373349698727631796e-01
-3.400683052417008967e-01
-3.126173188489123622e-01
-4.248858062464028751e-01
-3.722451361687770799e-01
-1.858032875995116184e-01
-1.101977262179343157e-02
-7.369511326046496169e-02
-1.412450275624335672e-01
-2.879802676793281058e-01
-3.481010305646007330e-01
-3.423769869957084544e-01
-3.357327817948665971e-01
-3.382502038349486373e-01
-3.507923447107194059e-01
-3.918250151103522816e-01
-4.070494084444735705e-01
-3.725826291896895959e-01
-3.489782530655345383e-01
-3.406387634770609019e-01
-3.402431679491896288e-01
-3.463480001678126419e-01
-3.441068320079716525e-01
-3.335885290516110158e-01
-3.314818115084359196e-01
-3.362159245945393615e-01
-3.717213062758081832e-01
-3.655755655532141879e-01
-3.820399506821794966e-01
-3.592828234671177068e-01
-3.425374514505283297e-01
-3.334591468045064455e-01
-3.327970195707399825e-01
-3.355617104598512812e-01
-3.374568734280798399e-01
4.038976686238381353e-01
4.240647945438113520e-01
4.383795208500490537e-01
4.342549759451547753e-01
4.074863044641510723e-01
2.999611501916495393e-01
3.011876576545585715e-01
3.188041266942078789e-01
3.407743428470104141e-01
4.284447014976036083e-01
3.364368806350058749e-01
3.167820064201496977e-01
2.542100763317166057e-01
2.154679137663383370e-01
2.087326432865627412e-01
2.114359241201615169e-01
2.302953664704495140e-01
2.552534951772650884e-01
2.756774634405813607e-01
2.809880955023014160e-01
2.687753149433546040e-01
1.777495285736263864e-01
2.949126475619923693e-01
3.310973509912515378e-01
3.619419328507718636e-01
4.578354731755804874e-01
4.445893590685296992e-01
4.193308465372720395e-01
3.872811564161911524e-01
2.808667403865038881e-01
1.262015328705414219e-01
-1.185007066865379974e-02
1.332557668993942235e-01
-5.934451414325753876e-02
-9.178557884924495869e-02
-1.740162833302479894e-01
-1.899068753573841251e-01
-1.680336647497697733e-01
-7.587340082904515427e-03
2.111711687490643377e-02
-1.799547491283054468e-02
3.978848804704322381e-03
-1.377379562527750526e-02
2.520979914979063971e-02
3.455332677711930867e-01
3.874252931564137192e-01
4.846740794988979029e-01
4.667791836939213512e-01
4.299368676315734050e-01
3.411637503029341656e-01
2.619060302175127419e-01
5.694216541045178659e-02
-2.983505141928015081e-01
-2.318251596674273107e-01
-1.374883656579987123e-01
1.807035919092908338e-01
-3.056444044168445812e-02
-1.508705858310007697e-01
-3.102509611954284985e-01
-3.558401479037301973e-01
-3.568164487085213055e-01
-3.776350972717258947e-01
-3.887455176041672011e-01
-3.328310520231996805e-01
-2.920119196578059850e-01
-2.908308356257322536e-01
-1.836384515091784575e-01
-1.328957336029084613e-01
-2.051691398902486321e-02
1.447627346799601200e-01
4.159384589132042453e-01
5.036561920715919571e-01
4.778033695624224753e-01
4.257908598425080293e-01
3.332331783411203174e-01
2.053537371370647291e-01
-2.921164076106010365e-01
-4.968236028242393187e-01
-5.063823132018414608e-01
-4.192736908982295785e-01
-3.785159064896159165e-01
-3.839686607980736244e-01
-3.811777257097835880e-01
-4.698470042741467734e-01
-2.560992270873996834e-01
-3.403327375714556013e-01
-3.759420363017005884e-01
-4.295854043763544516e-01
-4.339545217645116582e-01
-4.421047141377758560e-01
-4.528824382485295841e-01
-4.666693789637812451e-01
-3.916824172468983400e-01
-3.794926446860577007e-01
-3.720731819858386080e-01
-2.369463759473656728e-01
-1.225613573855839911e-01
1.158629606366712167e-01
4.276804918227233299e-01
4.916397449452429291e-01
3.376136463699626611e-01
3.155657118031481301e-01
2.020331108324215641e-01
-1.608657790736225113e-01
-4.694607598864908860e-01
-4.671694009092706157e-01
-4.734561086295189236e-01
-4.854033689090724857e-01
-2.887666487031425588e-01
-4.885904278153334612e-01
-4.875096134039920703e-01
-4.886615918960159899e-01
-4.905562004338504534e-01
-4.918632397137392420e-01
1.303273469803566641e-02
-4.830451834996127847e-01
-4.262012715246444872e-01
-4.072872663309223817e-01
-4.034766374498002239e-01
-4.111959233056602936e-01
-4.221086467075911286e-01
-4.363680095687331173e-01
-4.562661716524098465e-01
-4.805809524547610123e-01
-5.041131970534055151e-01
-5.186856301604695352e-01
-4.830316923147396357e-01
-3.078288784585802018e-01
7.648482409940739191e-02
2.536089922327549040e-01
1.474885546656135582e-01
-1.534395342661969419e-01
-4.642239507221223027e-01
-4.506027542956037579e-01
-4.523093807285941681e-01
-4.505808748016629783e-01
-4.474974773359990388e-01
-4.506721153399116386e-01
-4.544424460110638719e-01
-4.518289898835954888e-01
-4.477490816400452323e-01
-4.498276314540288201e-01
-4.564413290334364826e-01
-4.647760148578732320e-01
-4.726899867083819151e-01
1.444532745726127138e-02
-1.951027431986934457e-01
-4.613420011967506174e-01
-4.001661012497264025e-01
-3.835302157239297571e-01
-3.821659687195843036e-01
-3.912816587194380413e-01
-4.024145199115408134e-01
-4.173076576483829014e-01
-4.399132880194022155e-01
-4.703276187440396106e-01
-5.023517339911864887e-01
-5.210817632624338280e-01
-5.313570786611909735e-01
-5.190725414061576615e-01
-4.782990046103732240e-01
-4.837270263160163286e-01
-4.508281572146428662e-01
-4.404979581375896291e-01
-4.253693706081422832e-01
-4.187482125331248861e-01
-4.250968432387491891e-01
-4.269826475705181257e-01
-4.250579154814265737e-01
-4.228792526798629270e-01
-4.175676471622656871e-01
-4.093757857579796711e-01
-4.056346121493125123e-01
-4.106389608102907762e-01
-4.213953352273668296e-01
-4.349624654767016430e-01
-4.491116207862259069e-01
-4.621625979697004949e-01
-4.754378026176568350e-01
-1.163092532039244204e-01
-2.765731939860267552e-01
-4.079561411829560891e-01
-3.790245503098910729e-01
-3.647635298265793358e-01
-3.632282448481706227e-01
-3.691903961017199975e-01
-3.762937074776191437e-01
-3.886348834066887248e-01
-4.110016741208656899e-01
-4.446728613197816204e-01
-4.836515267380704919e-01
-5.068668355274105197e-01
-5.141232972982807681e-01
-5.145666838679132660e-01
-5.048876364247514292e-01
-4.760375319209655398e-01
-4.336878670047412676e-01
-4.044421023789306902e-01
-3.888924141602118634e-01
-3.912077881315449979e-01
-4.009622189960080907e-01
-4.052758773387810098e-01
-4.024958464528144986e-01
-3.955244696836001106e-01
-3.857546840446856584e-01
-3.767621764991510580e-01
-3.750588591579838704e-01
-3.824563296188200900e-01
-3.958464079708848837e-01
-4.127287686552612578e-01
-4.312841410430636180e-01
-4.498637752770103249e-01
-4.604089039774209025e-01
-2.897448278660203491e-01
-2.613442968573942982e-01
-2.872662350566208000e-01
-3.890706357841389740e-01
-3.644193230910359738e-01
-3.516747312564602601e-01
-3.480490688841445523e-01
-3.480821080947492097e-01
-3.485906926847442411e-01
-3.566254954445211012e-01
-3.770536857264091268e-01
-4.118276673479732697e-01
-4.553770928152582886e-01
-4.814283071467285180e-01
-4.856776311055487350e-01
-4.796041076277103299e-01
-4.647144933484396168e-01
-4.357632209230301590e-01
-4.011413153036662016e-01
-3.793727928401360305e-01
-3.730010897490515509e-01
-3.783068824624635784e-01
-3.877282588179308820e-01
-3.901924941123742774e-01
-3.850899334395175844e-01
-3.765098780870554940e-01
-3.673486099666369298e-01
-3.611379326165373715e-01
-3.627620558776485371e-01
-3.731122708293950208e-01
-3.893941469281310130e-01
-4.093682053414184341e-01
-4.313196327049035883e-01
-4.529711330187553564e-01
-3.161772124840180886e-01
-1.013655502878831050e-01
-4.319369456717683242e-01
-4.851031056145362896e-01
-2.850787242483444617e-01
-3.739517566284734640e-01
-3.530834506732924982e-01
-3.413653623641516033e-01
-3.353688237783947201e-01
-3.291888423944465125e-01
-3.229050621339826788e-01
-3.267929013164011520e-01
-3.452654837671889076e-01
-3.801316921046080100e-01
-4.256004993708030759e-01
-4.518053651908268131e-01
-4.540634987253197585e-01
-4.468309279515237376e-01
-4.343376720363716359e-01
-4.128460173506721675e-01
-3.872200904119922349e-01
-3.720780761874636910e-01
-3.691594198458664766e-01
-3.742487548535175512e-01
-3.800066536495228520e-01
-3.780192558257431945e-01
-3.705756859518317681e-01
-3.626381344287739061e-01
-3.569521910581511803e-01
-3.558084912874468486e-01
-3.623221900633009085e-01
-3.771682468222059548e-01
-3.980235688269939121e-01
-4.228415498076109613e-01
-4.492462459544694919e-01
-4.055021103600657262e-01
-1.731565989112772708e-01
1.264251631354406658e-01
2.239963710118293150e-01
-4.705384238499892291e-01
-4.620787155608434560e-01
-2.421104755905619521e-01
-3.610899794100020932e-01
-3.427713645958123112e-01
-3.313198698183910107e-01
-3.230743049407022727e-01
-3.116709150931755157e-01
-3.001080250965656449e-01
-3.015092196031062821e-01
-3.191241671103161592e-01
-3.535867172888215726e-01
-3.984299330304993947e-01
-4.232089977421920057e-01
-4.257632731586078467e-01
-4.221291427304176835e-01
-4.166865745955560807e-01
-4.047767033220812660e-01
-4.245576415824771077e-01
-4.053743006307956032e-01
-3.708820440280923281e-01
-3.715395626250084793e-01
-3.704578585191182771e-01
-3.625935879059956624e-01
-3.529853909902853082e-01
-3.467591158393882877e-01
-3.460836759057275835e-01
-3.519520823897916983e-01
-3.654647774807854854e-01
-3.870809976421968335e-01
-4.152014506340800937e-01
-4.480010694319870868e-01
-4.650686590901231265e-01
-2.364023637835468983e-01
7.689098494307777809e-02
2.211656098557158723e-01
2.837663551164579800e-01
3.174175161266284406e-01
-4.605802459837821661e-01
-2.568997119575290311e-01
-2.381631249201846268e-01
-3.487362397320433738e-01
-3.309815335998231856e-01
-3.185822165684478180e-01
-3.080322930430087758e-01
-2.930224339697198310e-01
-2.790528208641155361e-01
-2.805706235029822859e-01
-2.986514544831920248e-01
-3.319520304898308516e-01
-3.741623683381773979e-01
-3.986245023110261410e-01
-4.047787388103886164e-01
-4.075598171138521963e-01
-4.107126335054482325e-01
-4.455001750452918796e-01
-3.573424602972008479e-01
-2.962945989029222571e-01
-3.964830529530776748e-01
-3.635960295514333862e-01
-3.528711850473829625e-01
-3.384138244332682288e-01
-3.258578355751997613e-01
-3.200408416617747664e-01
-3.234094459354769913e-01
-3.366076764237956875e-01
-3.584456169526389346e-01
-3.881179150763969243e-01
-4.245687424561871981e-01
-4.657762277379862703e-01
-4.202286727039352132e-01
-5.397415227987112374e-02
1.433518192050135809e-01
2.403227016455847798e-01
2.896307297434379535e-01
3.161546265456838256e-01
-2.920818660402361155e-01
-2.772608459548617232e-01
-2.414580683978406195e-01
-2.056839853975598043e-01
-3.153320537897409959e-01
-3.011541798494493105e-01
-2.891100049290875607e-01
-2.734410476833183390e-01
-2.609791785756362392e-01
-2.648788577597260829e-01
-2.838648230605221312e-01
-3.155258182529267486e-01
-3.562336254245519473e-01
-3.847733253784337282e-01
-3.972042563356315559e-01
-4.057003603812527892e-01
-4.145136311587208078e-01
-3.889995032467816194e-01
-1.799757534185206787e-01
-1.910242425296228841e-01
-3.676413461730123067e-01
-3.545353796352095355e-01
-3.343993526946950068e-01
-3.132568421074564680e-01
-2.954892346353008570e-01
-2.860965253104901795e-01
-2.894421901459863777e-01
-3.067959584654786909e-01
-3.338647888033635658e-01
-3.668699411324767290e-01
-4.045799741472931310e-01
-4.448923568143583473e-01
-3.879370971232523613e-01
-1.959871811793276741e-01
-2.905725514348482530e-02
9.242724854318426497e-02
1.397557352731790270e-01
2.774936226542516482e-01
2.132937197434923160e-01
-3.581473208143078901e-01
-3.542465374667794764e-01
-3.287828244344502271e-01
-3.367330917900105414e-01
-3.298642498128511180e-01
-3.291415525704809997e-01
-3.300952149885539866e-01
-3.241427756966490104e-01
-3.151101808572090990e-01
-3.198212123634198156e-01
-3.407066519525013826e-01
-3.763059614841439693e-01
-4.200757674660631769e-01
-4.446422231595777985e-01
-4.458903536858362937e-01
-4.406285315605101283e-01
-4.379379319214310451e-01
-1.348621485177932955e-01
1.501852584456138222e-02
-7.636985801892851033e-02
-3.924641596083341955e-01
-3.630500899595167086e-01
-3.236229036880615140e-01
-2.813169952646449312e-01
-2.493730508080296560e-01
-2.298883202901422784e-01
-2.216565115472641789e-01
-2.233279531191636191e-01
-2.353009759121645339e-01
-2.589980088712309225e-01
-2.928430277719924479e-01
-3.314372427450102965e-01
-3.666607189050395954e-01
-3.954619364080348420e-01
-4.229433149793334068e-01
-1.310083098228151388e-01
-9.337513603410008134e-02
4.838236906649472091e-02
1.128095984975618776e-01
-3.842763649822299454e-01
-3.621023285676984171e-01
-3.327567643955012811e-01
-3.152045903167191021e-01
-3.076787923770714639e-01
-3.070980732857721551e-01
-3.080126305585204616e-01
-3.039462182824262948e-01
-3.006284502695094063e-01
-3.115997221150056395e-01
-3.373258631852396605e-01
-3.761697972037310600e-01
-4.232944019229135102e-01
-4.530163463146832936e-01
-4.597392205234159812e-01
-4.590450619216311368e-01
-4.977926328117950328e-01
-1.394188615855442570e-01
2.730652737407550466e-03
-1.655591206404356530e-01
-3.854184701308956407e-01
-3.519999620362340709e-01
-3.105613535997320263e-01
-2.673293622155653582e-01
-2.357422753021294892e-01
-2.171011364915827191e-01
-2.097025401444897741e-01
-2.120839509495421049e-01
-2.236701459088018540e-01
-2.448539911388925017e-01
-2.735375835213033624e-01
-3.042517317031843138e-01
-3.310116274537510117e-01
-3.549574598476396003e-01
-3.814548868449810781e-01
-4.093790490449981667e-01
-2.011095156115049187e-01
-1.926199928007684969e-01
-9.606141739009080305e-02
-3.839983555037586593e-01
-3.420079545287089129e-01
-3.105241422158357412e-01
-2.907536404169493438e-01
-2.850465200408798250e-01
-2.872883176819359119e-01
-2.904533052323772790e-01
-2.894159074507321461e-01
-2.908611723792842163e-01
-3.058545377983510338e-01
-3.343410897746131871e-01
-3.753454426243449937e-01
-4.249885570676777968e-01
-4.581412023930508948e-01
-4.696366251661640012e-01
-4.742630971969142850e-01
-4.779323519522508668e-01
-3.085181227312039365e-01
-1.253415603299129211e-01
-2.105972354374080480e-01
-3.814233626827117085e-01
-3.459927527707629680e-01
-3.053387091017872867e-01
-2.650646083982423629e-01
-2.373017326423742523e-01
-2.212449016714883587e-01
-2.137347308414213887e-01
-2.129380181600376287e-01
-2.191178500339449609e-01
-2.340944633734100278e-01
-2.570948811726174732e-01
-2.841970738017427500e-01
-3.099650026060200569e-01
-3.329150288245043554e-01
-3.569582255908397284e-01
-3.826747358322247217e-01
-2.822970626214754142e-01
-2.468568568455045131e-01
-2.411005383067079955e-01
-1.971349204547067635e-01
-3.633671416761456996e-01
-3.191302108102895829e-01
-2.858441714188249549e-01
-2.680372772026232142e-01
-2.667571250486885370e-01
-2.737348210112696689e-01
-2.810143672733012576e-01
-2.834522242893430244e-01
-2.877878285524086976e-01
-3.046305868370340342e-01
-3.344363058090263352e-01
-3.763573417494026074e-01
-4.253081769172409876e-01
-4.569242800208356270e-01
-4.700069484348428639e-01
-4.787247551030526238e-01
-4.868426121208098700e-01
-4.850448772013286614e-01
-3.929855032176974294e-01
-4.370614357025897623e-01
-3.805182357377233648e-01
-3.461059208383151509e-01
-3.098779684825136438e-01
-2.762429752156669860e-01
-2.542320334598742182e-01
-2.408380999468103245e-01
-2.313990039920497399e-01
-2.233670186457312745e-01
-2.193236055692659170e-01
-2.246128564051025345e-01
-2.403069750256019155e-01
-2.641865513992192604e-01
-2.909065598775503192e-01
-3.153644995597615908e-01
-3.393695140707561064e-01
-3.646874817514131895e-01
-3.908339592972330800e-01
-3.070079132436370761e-01
-3.113921933547085796e-01
-3.151921900948377320e-01
-3.330100472493257024e-01
-2.955394974417853704e-01
-2.708193256097028989e-01
-2.616228040421181289e-01
-2.662623585087546818e-01
-2.775633999933548868e-01
-2.882219898858575102e-01
-2.924148952561369530e-01
-2.965245811528589570e-01
-3.123880933777645752e-01
-3.407540371759330000e-01
-3.796508070680669200e-01
-4.216355391433376232e-01
-4.457796232169086714e-01
-4.558180575620754404e-01
-4.641609724401145054e-01
-4.727256749549145209e-01
-4.702914578630825737e-01
-4.421862360618221688e-01
-4.060502351608253901e-01
-3.739810350070823519e-01
-3.470227703357710580e-01
-3.212048561494204590e-01
-2.966641140590934311e-01
-2.788040658206805134e-01
-2.652887965306462981e-01
-2.519948995422819915e-01
-2.359227475724848533e-01
-2.213625159388583896e-01
-2.168471281802468731e-01
-2.245740600892462413e-01
-2.440775039740710750e-01
-2.715968627248574463e-01
-2.991612439877406882e-01
-3.253661304707490265e-01
-3.524359040072518323e-01
-3.800321571137827426e-01
-4.048422098900189559e-01
-4.197333632647549662e-01
-4.255269431562387350e-01
-3.376811198728585928e-01
-3.003213382875192239e-01
-2.794971161350883193e-01
-2.731702341053389715e-01
-2.773881593698925285e-01
-2.884796815157860128e-01
-3.025685071102415247e-01
-3.142918746190256352e-01
-3.178559211264976314e-01
-3.189920523159967547e-01
-3.308063593863168061e-01
-3.541780011602658207e-01
-3.862522152482172899e-01
-4.182636084965958845e-01
-4.330090925283041070e-01
-4.374092936341985038e-01
-4.422233694432740059e-01
-4.480552409960160132e-01
-4.433785242389791104e-01
-4.175479007105558082e-01
-3.888850967215682908e-01
-3.667049638739920958e-01
-3.521103718561121032e-01
-3.408828574850191750e-01
-3.258348924841745209e-01
-3.095923183129482004e-01
-2.933760764366074580e-01
-2.749883731860622849e-01
-2.510684028066902385e-01
-2.268829429636638473e-01
-2.139756062862242791e-01
-2.152316636404888184e-01
-2.311186541214550194e-01
-2.594494537033411596e-01
-2.902520198167908849e-01
-3.186606650484304359e-01
-3.468103716191164310e-01
-3.745482323345948328e-01
-3.985896923339056763e-01
-4.129373744615247865e-01
-4.193012682988257467e-01
-2.901338505790322375e-01
-2.706119397718540487e-01
-2.721442767279991237e-01
-2.888613369264251274e-01
-3.081829121744296129e-01
-3.252448683304009491e-01
-3.401719747519533765e-01
-3.504885347457539213e-01
-3.514457765517630672e-01
-3.476799500559128453e-01
-3.532234750492672659e-01
-3.698779660733662600e-01
-3.951889520424755609e-01
-4.197205821411111315e-01
-4.271482423222798808e-01
-4.264757641184857562e-01
-4.279744744116295574e-01
-4.311357047062058245e-01
-4.238906715675184733e-01
-3.994818444146592817e-01
-3.782621838845637852e-01
-4.041964735857233038e-01
-3.922322851729902471e-01
-3.844976150322211850e-01
-3.700798050180762466e-01
-3.616206437771640747e-01
-3.345776759817155055e-01
-3.099969246122887823e-01
-2.766577863905262946e-01
-2.410875980406681218e-01
-2.192584432117661575e-01
-2.147919849849394824e-01
-2.283968763409243430e-01
-2.584821342942842382e-01
-2.920679539259137814e-01
-3.208795157986591984e-01
-3.474137257739042250e-01
-3.723611037453118944e-01
-3.931282751640445272e-01
-4.055869885618023085e-01
-4.123174825034677249e-01
-2.779562234822086086e-01
-2.496743817568954638e-01
-2.501942307684499878e-01
-2.746481600278196655e-01
-3.127822324474937576e-01
-3.443134754283875831e-01
-3.646845971314085499e-01
-3.781459680752985442e-01
-3.850888917741890904e-01
-3.816463190614043377e-01
-3.712770749388705771e-01
-3.696382792824410290e-01
-3.802721415026472651e-01
-4.019756383547234968e-01
-4.249204786872230466e-01
-4.302630173053717533e-01
-4.277432578524561491e-01
-4.281011058762615451e-01
-4.296034275625308929e-01
-4.039856427748287904e-01
-3.942080870379879309e-01
-3.900701689656962956e-01
-3.928430110138919629e-01
-3.991562357551530771e-01
-4.798669372065757222e-02
-2.010280027069866471e-01
-2.782029919813603924e-01
-3.523854565526010618e-01
-3.218417089264123399e-01
-2.793967594469775051e-01
-2.392117754491363268e-01
-2.180843442190403825e-01
-2.140941753317771035e-01
-2.248313476448377257e-01
-2.491865692462341131e-01
-2.802167748164833827e-01
-3.135680806144041100e-01
-3.502859580874853607e-01
-3.904661598195895977e-01
-4.307737437920496348e-01
-4.584008578622896235e-01
-4.698890716127961942e-01
-4.718278870951752024e-01
-2.455683840834878007e-01
-2.332091645383292389e-01
-2.555438654551849820e-01
-3.032941086974511036e-01
-3.614142018643957677e-01
-4.018448025580806937e-01
-4.212491560733359064e-01
-4.284910314367277318e-01
-4.254086216500316819e-01
-4.058019184963385095e-01
-3.726692459505042132e-01
-3.508474405742323943e-01
-3.501623141917860060e-01
-3.716347906767771270e-01
-4.037434956276060860e-01
-4.160373116933466231e-01
-4.119884428908613949e-01
-4.067090440996181666e-01
-4.053766798160324258e-01
-4.039819724032324144e-01
-3.982244661074483272e-01
-3.980160972401446950e-01
-3.707072738760764374e-01
4.757970303308470261e-02
2.073811478829069299e-01
2.007016597508473055e-01
-1.302620509982395369e-01
-3.830046069810446596e-01
-3.709649734930731135e-01
-3.216348239086239680e-01
-2.722908131850306224e-01
-2.440172048481155098e-01
-2.338581993137364701e-01
-2.389999247556460760e-01
-2.579498399726513069e-01
-2.821766258286144691e-01
-3.084243704393337948e-01
-3.387870175337453493e-01
-3.737002899317843907e-01
-4.104017103708600400e-01
-4.369832228459003542e-01
-4.502250461870386244e-01
-2.688981882752483621e-01
-2.283565164808044057e-01
-2.303305991267443897e-01
-2.652802619189458255e-01
-3.215082116278670799e-01
-3.821303706818178769e-01
-4.202689597213258854e-01
-4.361026999903502288e-01
-4.391754194805368439e-01
-4.308963479807295105e-01
-4.049329107948466122e-01
-3.671648740346163953e-01
-3.434053310001494719e-01
-3.407868607297085406e-01
-3.598545172158211791e-01
-3.918876766141765611e-01
-4.069976435587875363e-01
-4.052135272342314298e-01
-4.021315793610563127e-01
-4.036210474705305695e-01
-4.058524760560868194e-01
-4.041155462925773434e-01
-3.954183372037263222e-01
-3.765688010723746704e-01
6.920282524167058191e-02
1.801326024033969575e-01
1.648854116246916690e-01
-6.409169909844518453e-02
-4.101092128356771949e-01
-3.743341274811386454e-01
-3.267069291954574073e-01
-2.806601486102681120e-01
-2.534860345911011947e-01
-2.425477799550384561e-01
-2.459488771947436203e-01
-2.625135315747575415e-01
-2.829456976144596458e-01
-3.044924433163390121e-01
-3.299050887294044387e-01
-3.593856975659829867e-01
-3.902112010989948754e-01
-4.130652912612756689e-01
-4.267344384682085212e-01
-2.553747477192770954e-01
-2.302406503891665235e-01
-2.425776947643697723e-01
-2.821823643912544366e-01
-3.371746994668907704e-01
-3.913787686656549081e-01
-4.226435388149636374e-01
-4.346306763640161441e-01
-4.353858786310863538e-01
-4.245590621342071325e-01
-3.956255168471488060e-01
-3.568799231157758767e-01
-3.335876579890501015e-01
-3.304927664766322271e-01
-3.482189758184723871e-01
-3.817029509782317032e-01
-4.025419785976107612e-01
-4.056997304837076657e-01
-4.445366648966175283e-01
-4.347507017477055813e-01
-4.124446536745335901e-01
-4.127184645138329278e-01
-3.932756067330359651e-01
-3.662873135523840862e-01
4.269686265787206447e-02
9.045979045609106595e-02
8.311844388503989919e-03
-3.296980236144489984e-01
-3.842839069220774229e-01
-3.472605552605252388e-01
-3.055495414722780301e-01
-2.674957847017387369e-01
-2.452982564698679979e-01
-2.376911942171489600e-01
-2.440269530673537524e-01
-2.633547670715355449e-01
-2.858435315076267025e-01
-3.082445791796133427e-01
-3.333530993970156286e-01
-3.606481627515183974e-01
-3.862945430375485101e-01
-4.034426777347858706e-01
-4.144755218735110547e-01
-3.162402957320959995e-01
-2.569073443428547820e-01
-2.461615418449893955e-01
-2.629926485449963214e-01
-2.996688428516937064e-01
-3.468359639511871539e-01
-3.897561338233985206e-01
-4.101435906084184291e-01
-4.166896166743313534e-01
-4.166143877311103694e-01
-4.069668556932151127e-01
-3.796952043015930922e-01
-3.438408638635607750e-01
-3.236024009270507262e-01
-3.221383379635797684e-01
-3.403550982923361778e-01
-3.768071999654205584e-01
-4.053873920135392939e-01
-4.012812541423962376e-01
-3.884606781676219200e-01
-3.837284144360306182e-01
-3.883089684671777730e-01
-4.066339179457703068e-01
-3.731863566348327943e-01
-2.687913620892020128e-01
-8.989090008137042009e-02
-5.413564531520578815e-02
-1.894664175335675216e-01
-3.921726607241546314e-01
-3.518912189359407194e-01
-3.167231594080358592e-01
-2.813721612769328195e-01
-2.504918093450013705e-01
-2.334712862437180736e-01
-2.304407525694582570e-01
-2.417000375142759061e-01
-2.661424712154030758e-01
-2.933706507711236200e-01
-3.202258882316796895e-01
-3.491191402806459454e-01
-3.778816770939142367e-01
-4.004002915143690666e-01
-4.113770229648753274e-01
-2.829960007442931524e-01
-2.720533087571883057e-01
-2.712467092334403529e-01
-2.855714834318309747e-01
-3.128784402354283789e-01
-3.482064760190765051e-01
-3.772300915273329447e-01
-3.272697594448893965e-01
-3.337111093259569339e-01
-3.422610568192490099e-01
-3.789387422794314175e-01
-3.588590650221018530e-01
-3.300281852460504317e-01
-3.153851793297848261e-01
-3.176298698581793145e-01
-3.380802134364234712e-01
-3.779314006171874962e-01
-3.628724645578669250e-01
-2.558311040434343986e-01
-2.364812833194614994e-01
-2.295655966931908765e-01
-2.263328794818718070e-01
-3.181213404158276803e-01
-3.402970760399872674e-01
-3.726616450440806694e-01
-3.719471167829194735e-01
-3.663304735110367583e-01
-4.148875283537589165e-01
-3.680105963671180813e-01
-3.279866337738818749e-01
-2.954111636755262782e-01
-2.651899960665430878e-01
-2.401653721396262431e-01
-2.280035187054809676e-01
-2.294779073375435019e-01
-2.452765322788567348e-01
-2.744489196603664971e-01
-3.069712448824368223e-01
-3.402204423351906093e-01
-3.758845107096226990e-01
-4.094144871746335790e-01
-4.316825912132900012e-01
-4.375340555173941048e-01
-3.251184541331476607e-01
-2.764301603973655097e-01
-2.982789941230399866e-01
-3.011062569778794051e-01
-3.069811370822066454e-01
-3.205440956679081466e-01
-3.404043126428015764e-01
-3.530147001834537113e-01
-3.296918341849981449e-01
-3.344940672075513710e-01
-3.389665235071736005e-01
-3.460460367376297364e-01
-3.329047726644616123e-01
-3.159850193196134249e-01
-3.095776563781520996e-01
-3.175064863985556096e-01
-3.418592173932360478e-01
-3.843736188454265901e-01
-3.153167613505753475e-01
-1.639508618157713427e-01
-1.168763055842633458e-01
-5.433119827529727525e-02
-1.074270948672563508e-01
-2.724742137328481917e-01
-4.120419651433741559e-01
-4.400116186853548772e-01
-4.436988954791804551e-01
-4.377617937602941711e-01
-4.037730113507297380e-01
-3.595995600757901922e-01
-3.209296677215742744e-01
-2.900771093791383315e-01
-2.637446630268788783e-01
-2.440265600403282997e-01
-2.370656381512801225e-01
-2.428018813003179899e-01
-2.612076827693974868e-01
-2.922959096197858542e-01
-3.289037148473387129e-01
-3.685887491202476940e-01
-4.116049800785557822e-01
-4.515239588243686875e-01
-4.767228662798260186e-01
-4.803433474020392113e-01
-3.453109722648180502e-01
-3.397323916950400480e-01
-3.079404187798476800e-01
-3.218432779256968912e-01
-3.255073676720947606e-01
-3.241525798362843713e-01
-3.253217197802170113e-01
-3.290498327932954714e-01
-3.255810382026288474e-01
-3.325745192454400700e-01
-3.372887380515556810e-01
-3.396143666548998574e-01
-3.382804146278945434e-01
-3.079609565054799436e-01
-3.072435480318267409e-01
-3.117673535817305774e-01
-3.271983367247960350e-01
-3.565490628814250718e-01
-3.034363661236144649e-01
-1.947974985712016827e-01
-4.601262375249127318e-02
-1.581912260868058584e-01
-1.691137657158639507e-01
-2.668037383090552939e-01
-4.107618512851146653e-01
-4.312574795742781797e-01
-4.250807766237732488e-01
-4.158463266378961132e-01
-4.132186425317361800e-01
-4.057739318337229006e-01
-3.952500562409100859e-01
-3.891290752653236429e-01
-3.891712404387846491e-01
-3.912011786815842718e-01
-3.887888649676672359e-01
-3.820918822151214145e-01
-3.722119581635021657e-01
-3.624540585624477229e-01
-3.608202040881381412e-01
-3.733921736317616924e-01
-3.970606008427722267e-01
-4.258351084058673020e-01
-4.516441800409907725e-01
-4.526876566177355787e-01
-3.751989728551636261e-01
-3.371093387007969566e-01
-3.410745661189796274e-01
-3.498995311265944985e-01
-3.479804172160306797e-01
-3.368826189149968231e-01
-3.223931104651935331e-01
-3.036277291405496404e-01
-2.730298494408256449e-01
-2.377660871765478190e-01
-2.190826368896858223e-01
-1.905542298141107982e-01
-1.996451201169678058e-01
-2.508814683907087395e-01
-2.669648796718325223e-01
-2.845556464912601391e-01
-3.087750231399940537e-01
-3.417494218844891463e-01
-3.151330062296296419e-01
-1.180597547651138085e-01
-7.615832766895615225e-02
-1.127862621566237261e-01
-2.470370871386674549e-01
-3.338528984069977223e-01
-4.538877715354989184e-01
-4.454693488448733807e-01
-4.161826315560739342e-01
-3.992869644053365086e-01
-3.963705834357511559e-01
-3.975583181425640933e-01
-3.957598929978592417e-01
-3.937911484375854476e-01
-3.943944911084878990e-01
-3.961814502520571990e-01
-3.948012950959438605e-01
-3.898901951825428092e-01
-3.827598260198192825e-01
-3.778912667558012584e-01
-3.826378666471572099e-01
-4.012394736485974112e-01
-4.295488215302941115e-01
-4.611001148213795253e-01
-4.884727268817649626e-01
-3.475289903322905105e-01
-3.396559628370469652e-01
-3.304916017324145416e-01
-3.372596692345279923e-01
-3.506476872010788615e-01
-3.537989215827990752e-01
-3.460840041260353495e-01
-3.334960023804960927e-01
-3.148306374144979047e-01
-2.825856244020606978e-01
-2.449206068010705839e-01
-2.245872354565498774e-01
-2.235216491406838701e-01
-2.191067768287547068e-01
-2.727885770545217525e-01
-3.075133482438053845e-01
-3.387232735085695667e-01
-3.678708828155268784e-01
-3.963776011012491995e-01
-3.572847311579180341e-01
-1.310491900013686095e-01
-1.433371256748766087e-01
-1.793086570653303902e-01
-2.487846529507760363e-01
-4.179074852350213587e-01
-4.833778409391389363e-01
-4.447353881325094571e-01
-4.117189524647453247e-01
-3.927565716183241684e-01
-3.915187108649172965e-01
-3.979588643892252309e-01
-3.994661259423142319e-01
-3.964598820204141005e-01
-3.929817665333302790e-01
-3.904270760391449491e-01
-3.877927037411283417e-01
-3.853947679877868793e-01
-3.839984237457403360e-01
-4.025243631222842344e-01
-4.120909210513231669e-01
-4.180497452326478180e-01
-4.232064554080793850e-01
-4.211811485568857094e-01
-3.098835259948128917e-01
-3.269964930191721630e-01
-3.195971217717338275e-01
-3.284199183503354602e-01
-3.464143353376576973e-01
-3.572848342447080272e-01
-3.588671111748877873e-01
-3.553198194916616370e-01
-3.443137917952815985e-01
-3.170443416726952957e-01
-2.801643048148728665e-01
-2.589000800719450379e-01
-2.984585716649527098e-01
-2.604563196487155730e-01
-3.179502821563774395e-01
-3.604404191429572690e-01
-3.959385617105783961e-01
-4.256972918128437144e-01
-4.511112899050294667e-01
-2.604567355112850646e-01
-1.849905542319732199e-01
-1.839367117810025709e-01
-2.151787992157301321e-01
-2.899684691216399268e-01
-4.958064462427089758e-01
-4.807568868785863647e-01
-4.399681344086271984e-01
-4.078220708656393745e-01
-3.910339092940935402e-01
-3.932463829276080514e-01
-4.013418381721085559e-01
-4.007428161721073856e-01
-3.934880151427770367e-01
-3.852311013095431336e-01
-3.789393310189737019e-01
-3.761471340696708188e-01
-3.836623176960960446e-01
-3.290402302904927301e-01
-2.972276167500307320e-01
-3.369823076356081581e-01
-3.167852818335336607e-01
-2.693167944117880741e-01
-1.445026168836389402e-01
-3.148719511709214269e-01
-3.089341802120486591e-01
-3.199336094349324866e-01
-3.448013373180637275e-01
-3.683424214311954437e-01
-3.842870065827425075e-01
-2.734039565420353646e-01
-2.104929276550843720e-01
-2.309595537519192332e-01
-3.017508944056433995e-01
-2.953116152230145230e-01
-2.970134295269266644e-01
-2.974174560576747783e-01
-3.767732655270963349e-01
-4.095103019151986046e-01
-4.383236907775998059e-01
-4.659084425561763054e-01
-4.654085646134791254e-01
-3.835746770624596236e-01
-2.733182925671258090e-01
-2.454546448076108112e-01
-2.717517949509887232e-01
-4.099651821935078599e-01
-5.092789150995196135e-01
-4.672934123970701181e-01
-4.265454524825110783e-01
-3.975663668727019151e-01
-3.852689570018757448e-01
-3.914889252223375804e-01
-3.973228766085250552e-01
-3.904562877702335566e-01
-3.792754258342613261e-01
-3.710338621585735908e-01
-3.672959247851790843e-01
-3.672617878466816199e-01
-3.395823212298063609e-01
-2.718165132446949128e-01
-1.870583043068196893e-01
-1.461897099902057795e-01
2.179398259935562063e-02
6.160093356068099824e-02
1.275711656010852790e-01
-3.085628788311841064e-01
-3.062884454618639007e-01
-3.229926299132903633e-01
-3.573833705966385499e-01
-3.549774153618304728e-01
-1.695676664289913205e-01
7.120463790075650355e-03
8.950458227907484576e-02
1.658075809728730421e-01
1.058802074884315492e-01
-8.679093418787524328e-02
-2.095547323923701855e-01
-3.904747150834307345e-01
-4.213749945343878700e-01
-4.372588127891327003e-01
-4.553796917409999034e-01
-4.782510092662442536e-01
-5.053411574795990679e-01
-4.845007233886060583e-01
-3.762734616794607967e-01
-3.841474793380075248e-01
-3.518684503027852406e-01
-4.365476937592747131e-01
-4.840700394086238090e-01
-4.422806443404430077e-01
-4.062906214148334083e-01
-3.815671073983902817e-01
-3.711925590765704497e-01
-3.750152490207857570e-01
-3.729326654021829501e-01
-3.594134417261488634e-01
-3.489231040854430810e-01
-3.484461683490291950e-01
-3.549640772314667791e-01
-3.978140121649556549e-01
-3.291282770662515289e-01
-2.675533925766437893e-01
-9.156015283095594870e-02
7.083546519287620136e-02
1.129019312809563247e-01
1.815552425286035276e-01
1.406460222566579266e-01
-3.113901623486640680e-01
-3.162324378532025970e-01
-3.417006074438296293e-01
-3.853524888314319718e-01
-2.211397201120130496e-01
-1.730106102299787049e-02
7.324257705187275924e-02
1.400633829274120223e-01
1.842756172211238996e-01
1.876957384283159114e-01
1.553997468399135051e-01
8.333924675322701425e-02
-1.933121615418664230e-01
-4.465198590385806021e-01
-4.472012094511952918e-01
-4.542068670115933515e-01
-4.692844624940443188e-01
-4.918684354642702816e-01
-5.315987341847769887e-01
-4.661456081310522692e-01
-3.616213011421063883e-01
-4.156688036041640277e-01
-4.451369513611957429e-01
-4.545252695135716392e-01
-4.203827564615161272e-01
-3.932985154717693610e-01
-3.744034133976781309e-01
-3.643464243997232010e-01
-3.599529386324042957e-01
-3.445434143064374233e-01
-3.239438394106912145e-01
-3.155729703437633593e-01
-3.243910188696534358e-01
-3.432553730061845276e-01
-4.012090979242808886e-01
-4.077687940020484070e-01
-2.728560596279280825e-01
3.420598633335249217e-05
1.300699079941505798e-01
1.746622354659526921e-01
1.901210315383079774e-01
1.950835154309645270e-01
-3.234107053773774831e-01
-3.369823021575255595e-01
-3.712689747422650011e-01
-3.398240713234335630e-01
-1.467795148147240658e-01
6.212105909166461618e-03
8.326395492796850872e-02
1.405344069304437782e-01
1.804380533705051137e-01
1.799998601142256960e-01
1.315211516559391114e-01
1.329259775614576901e-02
-2.556359724323682969e-01
-4.586159978743932220e-01
-4.459773789971760993e-01
-4.419078621731116763e-01
-4.478713947084193014e-01
-4.641303419312176604e-01
-5.162302060347134791e-01
-5.320764285157770779e-01
-4.771856380483259774e-01
-4.813036378324141440e-01
-4.897561975553424984e-01
-4.647613437716540674e-01
-3.993506731067726911e-01
-3.709948245550829249e-01
-3.490450265453466927e-01
-3.335317481595413414e-01
-3.218257039474307635e-01
-3.096985702086931802e-01
-3.068240595228671208e-01
-3.185202234321151127e-01
-3.451806351477646473e-01
-3.785388155665553311e-01
-4.532798085877750571e-01
-4.580145528331046045e-01
-3.145044700738287013e-01
-1.983367578544826537e-01
1.106207981454936651e-01
1.674227155629402775e-01
1.763278324109561757e-01
1.655148166195081205e-01
-4.004943129179598382e-01
-4.124513187578771056e-01
-4.419696129242607352e-01
-3.747232911837673486e-01
-5.237625920080930114e-02
2.286439170849238756e-02
7.111299771817990167e-02
1.105258567309181650e-01
1.432178408173516437e-01
1.381977746760408021e-01
6.904510330515717387e-02
-1.340232278858624337e-01
-3.228476441184396917e-01
-3.785580202743047407e-01
-3.547239793359784343e-01
-3.498578139208757265e-01
-3.645203290505705240e-01
-3.987886185630585834e-01
-5.178914890930005344e-01
-5.410504699262823625e-01
-4.422363243837607594e-01
-4.163307297900725179e-01
-4.736943925481816864e-01
-4.505682396060248784e-01
-4.188199047123207230e-01
-3.713337865012466543e-01
-3.565523513397682587e-01
-3.461025496703354354e-01
-3.338493745612222119e-01
-3.148815379558665972e-01
-3.062001742133929061e-01
-3.153123365066480277e-01
-3.417347464296472959e-01
-3.753772610832032952e-01
-4.458853510238424134e-01
-4.656968718644476368e-01
-3.669541718524467755e-01
-2.176817046545234668e-01
1.032705554850214640e-02
9.676897756392140171e-02
1.625172779966988224e-01
1.581364211272397458e-01
-4.357001904299855899e-01
-4.320549245171594888e-01
-3.118117222251740039e-01
-6.954632337293509270e-02
-9.558653068833210253e-03
2.257023324869934094e-02
4.276442895576275383e-02
5.628147569167610276e-02
2.933577426633609403e-02
-8.303920756110330648e-02
-2.396846431233392583e-01
-4.014560605688657358e-01
-3.604250746162303565e-01
-3.387811536100207577e-01
-3.358019314840593461e-01
-3.528943887789092182e-01
-3.899470446725397110e-01
-5.125954974987073642e-01
-5.309569515324611411e-01
-3.840965900627464902e-01
-3.776551018406414384e-01
-4.119628431884371222e-01
-4.477735422454907077e-01
-3.938211120274401900e-01
-3.796739350849983596e-01
-3.713480713086151908e-01
-3.251143425764730921e-01
-3.571261326334083663e-01
-3.324781690434888137e-01
-3.166463340539871218e-01
-3.204924573835229440e-01
-3.424426761578894252e-01
-3.721634742447969546e-01
-4.409567037376501686e-01
-4.624386543155614149e-01
-3.905194097507157514e-01
-2.858111789001380743e-01
-1.348285259706476780e-01
2.983579724097544170e-02
-4.650504831038944631e-01
-4.023332848084769653e-01
-1.837150312425173682e-01
-8.047068812168010898e-02
-7.398565475551693860e-02
-1.169170295579449598e-01
-2.208124585804972784e-01
-2.863802418760029722e-01
-3.487449205035765276e-01
-3.529466237948126195e-01
-3.603270526025968978e-01
-3.275216927943473411e-01
-3.113973059417454725e-01
-3.142272440272588785e-01
-3.377175914962171621e-01
-3.806954777370361587e-01
-4.980834064346384982e-01
-5.181610330453789715e-01
-3.978636808807843317e-01
-3.950829431423275584e-01
-3.840407371401984848e-01
-3.701270630240067749e-01
-3.236456862723829375e-01
-3.883351765391808708e-01
-3.478416486293686161e-01
-3.009285263273353550e-01
-3.783933856226577297e-01
-3.479606549077193800e-01
-3.277174562309174144e-01
-3.258133317842517029e-01
-3.403488050017866029e-01
-3.637343873480802237e-01
-4.429790043472900951e-01
-4.299529482566640248e-01
-4.071652623659300918e-01
-3.166474642293758412e-01
-2.171764097190312937e-01
-4.763698786376582839e-01
-4.654328160233464073e-01
-3.051012546094868383e-01
-3.080405896917738362e-01
-3.811820207200023458e-01
-3.741188330760931158e-01
-4.546139176509229607e-01
-4.299603548147463150e-01
-3.885324518560414053e-01
-3.475448611263374787e-01
-3.198591210863914180e-01
-2.979122307428174188e-01
-2.869242046212942543e-01
-2.951602670433267628e-01
-3.239363601114900737e-01
-3.706906487093470370e-01
-4.206342926929850790e-01
-4.442084148972950119e-01
-3.959045063673837239e-01
-3.748169005769069750e-01
-3.223836907113552530e-01
-3.042075882395144926e-01
-2.906062383010125649e-01
-2.908598648804449072e-01
-2.026447366340053957e-01
-2.689126101020594684e-01
-3.883515011487305157e-01
-3.881345720299040902e-01
-3.340311459567653629e-01
-3.279031477262458472e-01
-3.362108176942806836e-01
-3.552346713816662560e-01
-3.733234813514808570e-01
-4.294777264792669635e-01
-4.010231491157417727e-01
-4.168379371269239630e-01
-3.304607760368826197e-01
-4.251741060726991761e-01
-3.939270257863986546e-01
-4.335355472172519598e-01
-4.278175674921561034e-01
-4.126423781951473191e-01
-3.849409345011948758e-01
-3.532359396700394116e-01
-3.237335194182361375e-01
-2.996892010615024859e-01
-2.815051070839675318e-01
-2.741515031256805401e-01
-2.851012925083725724e-01
-3.152084411301853129e-01
-3.607026114525562210e-01
-4.061284356582801069e-01
-4.276881441325395827e-01
-4.301252290372134524e-01
-4.255256073708351683e-01
-3.547572454798965103e-01
-2.944320124521671023e-01
-2.781926984704778394e-01
-3.090798270679137039e-01
-1.537131863272971077e-01
-2.614624471975501296e-01
-3.726245699214866258e-01
-4.174839824443625225e-01
-3.365574219193155914e-01
-3.283450312161901863e-01
-3.330146315358304410e-01
-3.501902314765497071e-01
-4.260313812531514310e-01
-4.132776207486754116e-01
-3.997183091994920834e-01
-4.154522590070561239e-01
-3.939016676073696654e-01
-3.673403027319472325e-01
-3.401874838042034388e-01
-3.167411703790889987e-01
-2.988360231787634547e-01
-2.856128695363243652e-01
-2.804030861391796359e-01
-2.899789044227994994e-01
-3.149770407373210235e-01
-3.513734489756554225e-01
-3.862260813173893914e-01
-4.036784097218893974e-01
-4.092921536828517670e-01
-4.104284616527814622e-01
-4.089414749701362206e-01
-2.908872230821197835e-01
-2.730689756979474137e-01
-2.683080522357804143e-01
-1.948478354215724684e-01
-2.868770407657463828e-01
-3.670688876583563798e-01
-4.072274612651044512e-01
-3.778864438943157489e-01
-3.243616734235781340e-01
-3.286147289119613069e-01
-4.024817575989892982e-01
-3.975727557552271585e-01
-3.804242434306484566e-01
-3.578806855822340149e-01
-3.326519069665030970e-01
-3.241706560379445934e-01
-3.177351702646045162e-01
-3.129024411612437717e-01
-3.153167367023116952e-01
-3.263237344625214420e-01
-3.437544879912536877e-01
-3.607805011645970339e-01
-3.705288293949419165e-01
-3.774075949456048851e-01
-3.837556520344994615e-01
-3.884384359226472072e-01
-2.952945180881902942e-01
-2.754663609729129381e-01
-2.746017460803628629e-01
-2.867375774418396972e-01
-3.214378808897438988e-01
-3.571749518338366292e-01
-3.820706288758502489e-01
-3.604227799360292250e-01
-3.579639696725736009e-01
-3.648360882301595054e-01
-3.668199464850616098e-01
-3.588269252271091836e-01
-3.068508022673040458e-01
-3.386305684959802775e-01
-3.418049061693936852e-01
-3.482706479797060273e-01
-3.552915204838980601e-01
-3.592002345229092231e-01
-3.582057480275323558e-01
-3.565350691329255972e-01
-3.552494142794568877e-01
-3.521923724463814631e-01
-3.420946012080057774e-01
-3.257004752287557814e-01
-3.125859072933381833e-01
-3.071058141903136307e-01
-3.127329687041841555e-01
-3.479736089762179851e-01
-3.216054941799231237e-01
-3.174127749379930252e-01
-3.185058659928230451e-01
-3.217958962592381567e-01
-3.237253857081925923e-01
-3.248913994046320752e-01
-3.292048964650536313e-01
-3.353068504108155934e-01
-3.403079311841185062e-01
-3.399979779548658598e-01
-3.333398134510235922e-01
-3.267482986650687149e-01
-3.246141859846727318e-01
-3.302001321939136425e-01
-3.060434202410937110e-01
-2.990765934566498307e-01
-2.950448789259318971e-01
-2.911221367268681526e-01
-2.916374795006958509e-01
-3.037482148474863197e-01
-3.055212603265181626e-01
-3.127116484267962737e-01
-3.205853720308237675e-01
-3.242428326254004900e-01
-3.276653721883743819e-01
-3.354149794061066503e-01
-3.500331007002678851e-01
-3.286035445420004697e-01
-3.141036132600645292e-01
-2.949078509515159485e-01
-2.793734497592976762e-01
-2.784307194028237675e-01
-2.902352925190753719e-01
-3.105037505595152902e-01
-3.327893024355579876e-01
-3.478443193998009275e-01
-3.577897600437191516e-01
-3.107944361712579040e-01
-2.881272880686902571e-01
-2.640778813750491172e-01
-2.484667088181652661e-01
-2.523275794950989859e-01
-2.733821730930455773e-01
-3.070266448489945010e-01
-3.455202429651090257e-01
-3.743743935138548751e-01
-3.930111290425719051e-01
-2.900748171910136897e-01
-2.621127482692860444e-01
-2.365530444555393463e-01
-2.232439353414757133e-01
-2.312907083411809284e-01
-2.584828445347265857e-01
-3.012676200347599309e-01
-3.526827873047195250e-01
-3.948602122637721035e-01
-2.719268823077633512e-01
-2.432760863472815116e-01
-2.200917222729678602e-01
-2.111433426046549489e-01
-2.227739925951049693e-01
-2.527277198680796255e-01
-2.583058613411560733e-01
-2.323202835808861610e-01
-2.141571741754027258e-01
-2.106421884488537122e-01
-2.253542491976356088e-01
-2.559877348155870092e-01
-2.492663285543494645e-01
-2.282418727863656238e-01
-2.169425289647765043e-01
4.219476567275110002e-01
4.388296091886167427e-01
4.469224294726072966e-01
4.313189791808725304e-01
3.880037538766878957e-01
3.302797290829835863e-01
2.729215468372355249e-02
1.033059754334155443e-02
-1.635874430081218078e-01
-2.503407869541423580e-01
-2.271830642846681680e-01
-2.188905677387400217e-01
2.040409896181482052e-01
1.889712320645388910e-01
3.358167471009021465e-01
3.640299304780418854e-01
3.919354323199495949e-01
4.056368415292711527e-01
3.876736530553195892e-01
8.899320127599308350e-02
2.589471758967415091e-02
-1.287839396625707900e-01
-1.097788858264117789e-01
-2.253071598098561057e-01
-2.642322164893584069e-01
-2.546200580911277545e-01
-2.432210848730107233e-01
-2.484050847334860201e-01
-2.646843441549018294e-01
-2.909480205011034659e-01
-3.516443898259803968e-01
-3.723388665985676860e-01
-2.306135694197922748e-01
8.436816845918039542e-02
5.649213782935871841e-02
-2.836032700509687199e-02
-3.929406835283465182e-02
-5.893427395092473015e-02
-4.760318870061455016e-02
-3.667769526567791344e-02
8.525660248511621186e-02
5.326697974858626838e-02
-2.101349284118227967e-01
-3.168455245284908517e-01
-3.149705077275648524e-01
-3.031737878162544808e-01
-1.063196002831363618e-01
-2.823642497476474070e-02
-1.936937688451767781e-01
-1.995955506443282124e-01
-2.137265658664960766e-01
-2.623236704085373239e-01
-2.826798055954414801e-01
-3.939862192401620833e-01
-4.047213863451267768e-01
-2.395153830962976071e-01
-2.150427475735624816e-01
1.106719721146041252e-01
1.400019955692773576e-04
-6.760195866556518995e-02
-1.121616234481115221e-01
-1.581578614729592658e-01
-3.171642956930953994e-01
-4.791729207402727897e-01
-4.461378288227914601e-01
-4.413098595194638318e-01
-4.729083418631893632e-01
-4.785466016167009839e-01
-4.812415270007084911e-01
-4.799112247984587132e-01
-4.798540857580887997e-01
-4.363466628746349163e-01
-1.341405906295871919e-01
-8.519129749625475867e-02
5.036511442602918665e-02
3.523138053096178113e-02
-2.068167000898069319e-01
-2.419058202636364119e-01
-2.613820284483742151e-01
-2.887980561614861275e-01
-4.784496536559454949e-01
-4.965045602337750386e-01
-4.992043907318284846e-01
-1.683564747292870256e-01
-1.855925496083553894e-01
-2.600314990296425655e-01
-2.462270632519544811e-01
-2.741763495230573489e-03
-9.275363429849092789e-02
-2.151686272686244850e-01
-3.631901220371124839e-01
-3.973772173586196388e-01
-4.718630613226051929e-01
-4.419948261442850357e-01
-4.433680225358707649e-01
-4.463743096835168789e-01
-4.526795405137373773e-01
-4.607926806027470845e-01
-4.677195660001212119e-01
-4.718048005809333811e-01
-4.774464411317004831e-01
-4.895209177732380845e-01
-1.025408439803631860e-01
-5.113449804448110675e-02
8.570759976114246392e-02
7.461677928381618696e-02
7.606249248953850413e-03
-2.253210498785247484e-01
-2.586787886109507273e-01
-4.608027071533468133e-01
-4.665099332320606917e-01
-4.825111417463083252e-01
-5.111926753418797320e-01
-3.588403840868876205e-01
-3.657999047998110043e-01
-3.738209520956446985e-01
-3.818262377711937883e-01
-4.835140984302260803e-01
-4.757611767131438296e-01
1.183486461476865037e-01
4.003756340987128424e-04
-1.828712979502268576e-01
-3.409639544263214916e-01
-3.633205408417486404e-01
-4.080111637724101459e-01
-4.092311371915169360e-01
-4.159223042241714796e-01
-4.205830721771649516e-01
-4.259844622872253628e-01
-4.349540822367309323e-01
-4.470981155264817097e-01
-4.598801753241978374e-01
-4.696057691355617902e-01
-4.803901841045253862e-01
-4.960479143471401287e-01
-2.272415877434676990e-01
-1.427659471242509644e-02
1.112714359619710602e-01
1.711247963597483518e-02
-2.080404552070072577e-02
-2.163458627490745245e-01
-4.504102273352644237e-01
-4.515792757656381662e-01
-4.524489188411012219e-01
-4.672559262081865672e-01
-4.910180540421503204e-01
-4.960893186281269407e-01
-4.790378300813336598e-01
-4.622687475945386204e-01
-4.518832417768358090e-01
-4.478514122690270827e-01
-4.489855696362306525e-01
-4.517702921254044268e-01
1.198458564433053375e-01
-1.550679287126094201e-02
-2.209118680906473065e-01
-3.178672720804901486e-01
-3.911614140671494932e-01
-3.794770688922725066e-01
-3.822687373923992493e-01
-3.910431928229892717e-01
-3.970983724944031623e-01
-4.038845326401305780e-01
-4.153674343098436306e-01
-4.323351158743675704e-01
-4.524123269402621217e-01
-4.680708901125272825e-01
-4.827812845204436099e-01
-5.018828353945056220e-01
-2.321099404985662862e-01
-8.470167163196502813e-02
-7.407361560064588957e-02
-4.609314574048978264e-01
-4.403637543547803124e-01
-4.341675127554372460e-01
-4.383483869514676612e-01
-4.385537039123020842e-01
-4.385867755255009048e-01
-4.505774243057377726e-01
-4.599788816589260310e-01
-4.472031761411341400e-01
-4.228473554904061960e-01
-4.082841933531724532e-01
-4.048195714490473995e-01
-4.100456171840800024e-01
-4.213659374687152570e-01
-4.337016827217610726e-01
-4.457260211734038191e-01
2.016400165405014544e-01
9.009253105072105583e-02
-5.772547948983371147e-02
-2.854699764801638118e-01
-4.042710109372122385e-01
-3.737065082046253650e-01
-3.618312428125303182e-01
-3.633117149663894208e-01
-3.695891491562469655e-01
-3.733413081208752926e-01
-3.790741566301294441e-01
-3.913868570914261769e-01
-4.122710333067950983e-01
-4.398955353707548754e-01
-4.619611916715836708e-01
-4.788152451054507042e-01
-4.951881843721358534e-01
-5.024540314081917813e-01
-4.838471499101738571e-01
-4.468618000955467129e-01
-4.192251934288959703e-01
-4.069191407105126612e-01
-4.087251500212439326e-01
-4.183307250797269616e-01
-4.223605505887889633e-01
-4.242227768983095615e-01
-4.270980965238571625e-01
-4.187635885565518801e-01
-3.933051443819386428e-01
-3.670506770145107178e-01
-3.557565027465546259e-01
-3.577848170944592510e-01
-3.705228564977812722e-01
-3.916072231737439679e-01
-4.149903372404290525e-01
-4.375365984255557561e-01
-4.594710963379268209e-01
1.921106614471631419e-02
-2.048344754708475712e-01
-2.682004373625815896e-01
-3.986068203541975885e-01
-3.700642981983636726e-01
-3.565897036338155357e-01
-3.529929036154063615e-01
-3.521732811158610477e-01
-3.503119678581551044e-01
-3.531322990554732755e-01
-3.648772257403208874e-01
-3.883397532854392376e-01
-4.226980976976342230e-01
-4.509439002765250892e-01
-4.669329283151088528e-01
-4.731862544248215396e-01
-4.632608016906699100e-01
-4.316769867309461772e-01
-3.965736086240876923e-01
-3.778463544480421543e-01
-3.747478050933804594e-01
-3.835326657202913214e-01
-3.980858906461481883e-01
-4.155684061833918030e-01
-4.007434730175888915e-01
-3.835209294319911755e-01
-3.606640753332676086e-01
-3.342717054481440520e-01
-3.162731764202471041e-01
-3.137883221870910178e-01
-3.237717405268269455e-01
-3.441184491838705228e-01
-3.738167769127204720e-01
-4.064159830614512137e-01
-4.376479038724435666e-01
-4.421886546096203685e-01
-3.735720331831080543e-01
-3.242455819852693710e-01
-5.286315494351055966e-01
-4.388508213220196352e-01
-4.219995823004057955e-01
-4.162263703230809631e-01
-4.178512767913927783e-01
-4.193188920962291344e-01
-4.099590536402556440e-01
-3.904342191200719236e-01
-3.772336919732231508e-01
-3.783016386549925558e-01
-3.995207565093835678e-01
-4.413241913637343528e-01
-4.739527510031315560e-01
-4.813632425780621227e-01
-4.718453429954170830e-01
-4.502353647722157626e-01
-4.242267522570982718e-01
-4.096650628572099939e-01
-4.091353410568374094e-01
-4.139546434758714089e-01
-4.178507568640014158e-01
-4.149428060316490141e-01
-4.009431443163506414e-01
-3.801490393892574260e-01
-3.558770221792222910e-01
-3.303283878318957756e-01
-3.080014525241775436e-01
-2.974525798756442740e-01
-3.015279260021957453e-01
-3.165287135541058339e-01
-3.407983672763907901e-01
-3.743033491833282489e-01
-4.112981639274452261e-01
-4.821278104904809236e-01
-3.658461099370692304e-01
-8.007257868631782738e-02
1.148795898908073904e-01
-5.432395680025311480e-01
-4.796621798689405525e-01
-4.305073212217361833e-01
-4.207648042779269515e-01
-4.188486971354690724e-01
-4.214704167486615360e-01
-4.204648520543399215e-01
-4.026102546555972994e-01
-3.716894554177325727e-01
-3.511746083091311643e-01
-3.499571692745014340e-01
-3.739496516782507829e-01
-4.218383384132639025e-01
-4.556748504618954310e-01
-4.588087756377183246e-01
-4.463806295190087536e-01
-4.279383460957625895e-01
-4.095907856730806595e-01
-3.994444003205308569e-01
-3.988962112583398500e-01
-4.017956490885066789e-01
-4.032055536254697259e-01
-3.977891846989929925e-01
-3.805653222091415766e-01
-3.557548186291700221e-01
-3.291772217309826831e-01
-3.061089576773680099e-01
-2.918878227077099097e-01
-2.907410260998110618e-01
-3.016101492359897218e-01
-3.211958506623960319e-01
-3.490020656689533651e-01
-3.856861510351777822e-01
-4.719890885831657390e-01
-4.388253034355578119e-01
-7.813461927049765443e-02
1.348242054004098189e-01
2.169042690442261612e-01
2.578874336226805175e-01
-4.994674948373009071e-01
-4.317568115016064412e-01
-4.228606295607122423e-01
-3.434645517875104526e-01
-4.173964652599853054e-01
-4.196605949048826112e-01
-4.163282431529780059e-01
-3.911417118676175364e-01
-3.496171634694947850e-01
-3.229740573415066374e-01
-3.213082844451187747e-01
-3.491435116588371690e-01
-4.012613689631338021e-01
-4.334965149200801227e-01
-4.338672668558270495e-01
-4.238674410117990177e-01
-4.134231645896769280e-01
-4.028927783466044743e-01
-3.925280355159768697e-01
-3.863392180111234198e-01
-3.826397481112312482e-01
-3.786668788294804688e-01
-3.699284712955329124e-01
-3.509005269323942633e-01
-3.256691386125529220e-01
-3.012346529463260647e-01
-2.843657205158526824e-01
-2.804059412625906633e-01
-2.889784729382230410e-01
-3.061434241658122501e-01
-3.302216905191586727e-01
-3.619485298033957021e-01
-4.012777222168505964e-01
-4.396291454098139595e-01
-2.619373191204750762e-01
7.528754190777731115e-02
2.303549457004932521e-01
2.783016918407573148e-01
2.970851831834809831e-01
-4.317922945308039218e-01
-4.931895003911450082e-01
-4.144501530386483501e-01
-3.454252294105806254e-01
-4.096233460054058972e-01
-4.090538241826387478e-01
-4.017800582892864236e-01
-3.700966898112659775e-01
-3.211979918934321221e-01
-2.920008620575802460e-01
-2.925526692578135357e-01
-3.243640919738919881e-01
-3.778440745102955023e-01
-4.080695110368891543e-01
-4.090405439605698801e-01
-4.044955276949531164e-01
-4.026994160497980313e-01
-3.984434644627820599e-01
-3.841664452933943874e-01
-3.677591030345910283e-01
-3.535053558253908879e-01
-3.416006145563473817e-01
-3.289901614229882587e-01
-3.103674809727713924e-01
-2.886552220250521161e-01
-2.702158755888506847e-01
-2.614209068647538325e-01
-2.664056852579212986e-01
-2.818915192251545965e-01
-3.036974623404776752e-01
-3.317460823280495852e-01
-3.661096636501298129e-01
-4.032579809510813407e-01
-3.766345669763795923e-01
-1.302949272332107333e-01
1.845441196494163605e-01
2.643921172087820293e-01
2.997517378517521869e-01
3.084260287444677839e-01
-4.178084025044019323e-01
-4.060537957520225505e-01
-4.017338646296724769e-01
-3.965300568947776605e-01
-3.908926891207184506e-01
-3.852329389190772280e-01
-3.732670347030076496e-01
-3.388708537920225861e-01
-2.911695229139877328e-01
-2.661994957999975764e-01
-2.716738350629802068e-01
-3.059677029435446949e-01
-3.579573827382052653e-01
-3.880781031625290534e-01
-3.924827678103909312e-01
-3.927734687284016868e-01
-3.959764487776917252e-01
-3.301579285528035701e-01
-1.501769012043647489e-01
-3.511454757964280748e-01
-3.264309261049782585e-01
-3.061608351463432354e-01
-2.890893754038640351e-01
-2.712867310023371892e-01
-2.541002794288564348e-01
-2.420776886028527808e-01
-2.395837692774088756e-01
-2.489484685276020515e-01
-2.671607135342111694e-01
-2.912998797640265480e-01
-3.202694463368079281e-01
-3.505889340841861768e-01
-3.752950574046746146e-01
-2.784233134454327518e-01
-1.674523314505840244e-01
-6.013822379064000245e-02
2.116410733482653739e-01
2.456258773076622215e-01
2.878633040472653448e-01
2.422583046320782862e-01
-4.054024534849730022e-01
-3.917895520579700586e-01
-3.835021213905094872e-01
-3.723469200019764447e-01
-3.608036519097725936e-01
-3.503329753050923312e-01
-3.366634633497567197e-01
-3.071222385599827742e-01
-2.701924908669461334e-01
-2.549668108530918631e-01
-2.662857184188917037e-01
-3.012714535601959676e-01
-3.507158384400423379e-01
-3.819376211580831071e-01
-3.905071870800910783e-01
-3.946629459738013601e-01
-4.005971707797062464e-01
-2.615762367171446945e-01
-6.571579045340837644e-02
-9.487645071653899587e-02
-3.184338398820855121e-01
-2.900424573175469645e-01
-2.667254466590707751e-01
-2.474197672646033241e-01
-2.327576421270029783e-01
-2.247670011885357644e-01
-2.258489486597688167e-01
-2.376732878056356524e-01
-2.582094131040799656e-01
-2.836870619184399533e-01
-3.098993193941403934e-01
-3.305288006032336967e-01
-3.395922070377391799e-01
-3.420669913549950758e-01
-3.498445954543205616e-01
-3.655447476645081739e-01
-1.508709153370202116e-01
-1.624388763744795960e-01
-7.428820487356042890e-02
-3.033020081175474836e-02
-3.921007555402359901e-01
-3.744986502485344038e-01
-3.583936220013606566e-01
-3.383553378595512418e-01
-3.212284970955278096e-01
-3.086213467794265974e-01
-2.979144539365733424e-01
-2.802349251764238991e-01
-2.601027124596532736e-01
-2.568005129848062729e-01
-2.733385848681278429e-01
-3.078668497264196446e-01
-3.547970098675797268e-01
-3.869890463934688718e-01
-3.992052328110516357e-01
-4.069570670485256336e-01
-4.318738913524057255e-01
-3.104829407390500284e-01
-1.530082358087735961e-01
-1.104059819174375567e-01
-3.291837141382076282e-01
-2.936362282373654597e-01
-2.635423015155852755e-01
-2.411519197864063768e-01
-2.274012798657709944e-01
-2.217474204960739603e-01
-2.253659033771409359e-01
-2.403979334303218141e-01
-2.638598148839703672e-01
-2.885957397507105116e-01
-3.086686672229340123e-01
-3.182069941825778070e-01
-3.148842106472533597e-01
-3.095128748697167920e-01
-3.142386809328428510e-01
-3.293292897934732566e-01
-3.522786785804359888e-01
-1.653486222111556214e-01
-1.879987022120570561e-01
-1.741990325164453624e-01
-3.742078727321467846e-01
-3.513314040699287988e-01
-3.257879185386228227e-01
-2.975029385009634875e-01
-2.778712238569776560e-01
-2.672349926968939360e-01
-2.637375693194513593e-01
-2.616935399880314095e-01
-2.599928673329260365e-01
-2.682726762881035842e-01
-2.892260878401935464e-01
-3.984769445701231705e-01
-4.352694600281166171e-01
-4.472396308471750515e-01
-4.410141786216784654e-01
-4.354211759943278359e-01
-4.358359565428985838e-01
-3.449792055978022076e-01
-2.493625014208103452e-01
-2.604202776475628700e-01
-2.746089108127951484e-01
-3.345189466760295494e-01
-3.108183146824453624e-01
-2.872122412558396620e-01
-2.701109808771354204e-01
-2.660448026778721720e-01
-2.810629949495634383e-01
-3.143210191278526522e-01
-3.462301634814570206e-01
-3.667885695111694488e-01
-3.796558861002038987e-01
-3.871726641731633722e-01
-3.909326226483795796e-01
-3.973272385347237368e-01
-4.109629007872582784e-01
-4.281572412896797464e-01
-4.447636636254108100e-01
-4.571096639633093761e-01
-4.605929253998100603e-01
-4.582613791586260810e-01
-4.556431025910227528e-01
-3.457737615429229971e-01
-3.231716823995947063e-01
-3.184442035403537430e-01
-3.289437555373496691e-01
-3.458168342959502817e-01
-3.610343346641463613e-01
-3.682414692407373069e-01
-3.722280894576999177e-01
-3.507777875615420426e-01
-3.544471027768260063e-01
-3.721282116163689424e-01
-4.010906006512033883e-01
-4.325633237919527807e-01
-4.428371107453799027e-01
-4.401435373940267848e-01
-4.400558677032054833e-01
-4.452201458184799621e-01
-4.467119613346296481e-01
-3.668282916400557037e-01
-3.032426683390745947e-01
-3.224229235996814991e-01
-3.261862358796137618e-01
-2.976476349000563570e-01
-2.734304683590152996e-01
-2.607874268270090057e-01
-2.630251420374060123e-01
-2.825360450544405211e-01
-3.165928028701975316e-01
-3.489086510842727695e-01
-3.729074968352389940e-01
-3.910379871933615248e-01
-4.029483726590241122e-01
-4.067535151810465766e-01
-4.075520671230871139e-01
-4.139611832288586091e-01
-4.249828768909766352e-01
-4.375612268334153621e-01
-4.477630590351208695e-01
-4.496088453618432568e-01
-4.455454768771350826e-01
-4.411914612782605882e-01
-3.755467708771706992e-01
-3.420756619758087425e-01
-3.252625361050794361e-01
-3.286792324162582934e-01
-3.520246333531888983e-01
-3.835866954825830621e-01
-4.123710024320357270e-01
-4.281444362757253486e-01
-4.309915538900873644e-01
-4.112921284700251645e-01
-3.855182303691097601e-01
-3.901409576090973941e-01
-4.083560778864822050e-01
-4.307584573556761387e-01
-4.370589770705001209e-01
-4.355164283869314423e-01
-4.374292530091950515e-01
-4.429232255534202300e-01
-4.411739625297702028e-01
-4.167990786885620857e-01
-3.808900631071061582e-01
-3.596145241378727042e-01
-3.249096599354397430e-01
-3.008152446312888917e-01
-2.808165926549733293e-01
-2.710502570332752881e-01
-2.729401689175703916e-01
-2.867882214794529316e-01
-3.107727306321377836e-01
-3.383242723229996085e-01
-3.671762879586338291e-01
-3.953451359943893073e-01
-4.175009646534392771e-01
-4.270244527154837821e-01
-4.257962455079444264e-01
-4.256985076040873395e-01
-4.296080251534679650e-01
-4.359196495616227129e-01
-4.409483176276585703e-01
-4.394266738029679598e-01
-4.339795718079352271e-01
-4.294129260970599993e-01
-3.596361394826919078e-01
-3.359334377061142796e-01
-3.288180668234036985e-01
-3.427396047169778970e-01
-3.757931015583507173e-01
-4.138438110214187615e-01
-4.457975724561342168e-01
-4.622999566712116537e-01
-4.618271223959991012e-01
-4.323522508759341521e-01
-3.974986500189753857e-01
-3.940189404823257191e-01
-4.073342085869952056e-01
-4.272862069000410989e-01
-4.337884896398954693e-01
-4.332113825718645339e-01
-4.346771209160238958e-01
-4.370224424909205374e-01
-4.287442270544511436e-01
-4.004741824220994229e-01
-3.706069477630196118e-01
-3.529753886685780273e-01
-3.211397167149236398e-01
-3.237168260224901339e-01
-3.127472832535274083e-01
-3.031109717590755870e-01
-2.975562254698951858e-01
-2.973319113849829387e-01
-3.022589945393175381e-01
-3.158922020351631610e-01
-3.428253638227311551e-01
-3.785353646450340115e-01
-4.138833115800170659e-01
-4.375675936656281406e-01
-4.434383238972201546e-01
-4.415377069449971659e-01
-4.391337849614873612e-01
-4.375599580586785331e-01
-4.348140349692028450e-01
-4.287061219869993112e-01
-4.226727546778964451e-01
-4.197288386726356069e-01
-3.729270596646120928e-01
-3.376773519145059299e-01
-3.245012923263062565e-01
-3.290739010404648557e-01
-3.537746393618670937e-01
-3.922019476068729915e-01
-4.292949573497297222e-01
-4.449566560659405923e-01
-4.679472969525986237e-01
-4.519439309254033033e-01
-4.340005692973475937e-01
-4.077178763709460863e-01
-3.824492468070463946e-01
-3.992174533168412198e-01
-4.256384913541266801e-01
-4.379722313774526699e-01
-4.405082509642919697e-01
-4.421350728110683970e-01
-4.411545529337149163e-01
-4.257612054962551795e-01
-3.925501825555063329e-01
-3.660836021898588033e-01
-3.249458464645155198e-01
-1.954418717766478464e-01
-2.092465530305492871e-01
-3.311909390151583921e-01
-3.484872130704068094e-01
-3.332849343827641309e-01
-3.159329404628268834e-01
-2.966284933050074568e-01
-2.876745519135704976e-01
-3.035781517975960631e-01
-3.410731095099352461e-01
-3.898555140475874481e-01
-4.334428972967345750e-01
-4.525535144413954103e-01
-4.525371460740630902e-01
-4.454371972762179444e-01
-4.360823858867930447e-01
-4.251420488975449219e-01
-4.150558692262518723e-01
-4.100659172002649178e-01
-4.105361468445282158e-01
-3.325996373438883658e-01
-3.115561377286381051e-01
-3.094992798996266115e-01
-3.255288730242840156e-01
-3.555665446995783241e-01
-3.938493721084150856e-01
-4.130931779078091948e-01
-4.211931642415031596e-01
-4.271035036794760820e-01
-4.328233836920904465e-01
-3.914581659987306783e-01
-3.642869898341952184e-01
-3.630360311937343432e-01
-3.878788093851626706e-01
-4.271764278268471160e-01
-4.511265547533983011e-01
-4.604072004897754589e-01
-4.644913776829371344e-01
-4.613802248906547221e-01
-4.387636867573714849e-01
-3.992280425581694048e-01
-3.616393844629249843e-01
-2.961574689291166518e-01
1.462405325627217853e-02
6.977122991376509542e-02
-5.118419308347610386e-02
-2.998866192461356328e-01
-3.749935117412268037e-01
-3.411129852561323728e-01
-2.947960615896154657e-01
-2.565070096539499578e-01
-2.527553455311248309e-01
-2.838702137972213269e-01
-3.416889100328610041e-01
-4.060347413156599194e-01
-4.409738391516828115e-01
-4.454191068733203696e-01
-4.364541472804142064e-01
-4.220875661893104258e-01
-4.058777460107856339e-01
-3.950390750130897133e-01
-3.939566084579879113e-01
-3.998823136662207900e-01
-3.306210842241737446e-01
-2.957046260591276732e-01
-2.835858852183903989e-01
-2.928245061612204103e-01
-3.181622962600496041e-01
-3.474919768140782295e-01
-3.705694476719746944e-01
-3.744069728916060713e-01
-3.814747259170715998e-01
-3.977219625694271010e-01
-4.055435676321325067e-01
-3.652169093184486903e-01
-3.403337794407838013e-01
-3.419154948083363288e-01
-3.733525423748423333e-01
-4.278293862952293192e-01
-4.694089403368115199e-01
-4.898776484659047026e-01
-4.986052102763507410e-01
-4.936791372971246483e-01
-4.637376842669431176e-01
-4.194513586485111856e-01
-3.656431425492333021e-01
-8.418269460866133203e-02
1.373065091298341089e-01
2.211999024560206972e-01
1.863579390365076027e-01
-4.165717969545657505e-03
-4.052919358647279480e-01
-3.575352305515036577e-01
-2.875449303562698788e-01
-2.220379625837643200e-01
-1.963947462341242844e-01
-2.128802247010047055e-01
-2.672955448234241027e-01
-3.431426494160569884e-01
-3.937552036276414369e-01
-4.072853808203358850e-01
-4.020756763134674672e-01
-3.886289881573287697e-01
-3.733985798035728831e-01
-3.669288789281371366e-01
-3.727800759230388006e-01
-3.858345864009937176e-01
-2.922064376844655254e-01
-2.629544160319932100e-01
-2.597980446702538582e-01
-2.778380126803770556e-01
-3.089706507677339453e-01
-3.378282347346366898e-01
-3.415385802987635500e-01
-3.314423863517538260e-01
-3.364040393140318996e-01
-4.019546905473422860e-01
-3.797676020691734822e-01
-3.439264765605387075e-01
-3.212531777066900407e-01
-3.215685235488988103e-01
-3.523006179421336870e-01
-4.125689619393464458e-01
-4.409366498618169095e-01
-4.412502021679119424e-01
-4.343034675743049355e-01
-4.260531652257013024e-01
-4.102987185313051732e-01
-3.525258916277023147e-01
-3.231666757968381098e-01
-1.520105615266945098e-01
1.139658326718678144e-01
1.803793078296780095e-01
1.438644254560097480e-01
-7.453374587111967486e-02
-3.710909058417882767e-01
-3.553333466110300543e-01
-2.885325521211406508e-01
-2.254835883087297488e-01
-1.863286007531616273e-01
-1.678582066275893514e-01
-1.655765284344623278e-01
-1.748797839447239766e-01
-1.878422608567168195e-01
-2.035093652046078283e-01
-2.243812644084720864e-01
-2.496504873033482674e-01
-2.753987390651774780e-01
-2.951965381086573692e-01
-3.100095168354587427e-01
-3.240706437981887844e-01
-2.449083181876265114e-01
-2.513876088562856381e-01
-2.822493549061246831e-01
-3.247321471801247750e-01
-3.636098828857736720e-01
-3.826075432707813362e-01
-2.886131999966952688e-01
-2.657859790963879032e-01
-3.712638633153417800e-01
-3.610486000523545069e-01
-3.362558514078987093e-01
-3.056878552518865200e-01
-2.930090739451164383e-01
-3.025286208191478865e-01
-3.371337225597429987e-01
-3.940181426474194670e-01
-4.830978140153163736e-01
-4.604773778178710142e-01
-4.290841185815458259e-01
-4.013340335664791203e-01
-3.828842504875839547e-01
-4.285658752822285034e-01
-3.436661406285017040e-01
-2.496900875496781691e-01
-4.445532820187991785e-02
8.350766756578936745e-02
6.520560487240927017e-02
-1.918909329800273234e-01
-3.834123710535995433e-01
-3.380383014800120711e-01
-2.850088930107092522e-01
-2.327238455044817189e-01
-1.940492078102710183e-01
-1.689385623096671396e-01
-1.586663014129430782e-01
-1.657955943334618876e-01
-1.838652598764112522e-01
-2.053898359510199501e-01
-2.301572174267544069e-01
-2.568985028093897505e-01
-2.815917500632542092e-01
-2.994227847199094628e-01
-3.135075644408931161e-01
-3.282942605534428515e-01
-2.477776752436640639e-01
-2.407736571545795456e-01
-2.549743454392986441e-01
-2.865089011034830935e-01
-3.254322234218074983e-01
-3.599625615516003907e-01
-2.800566974111312057e-01
-2.362994910212035393e-01
-2.696516830504450679e-01
-2.610494565197602479e-01
-3.615919085941124989e-01
-3.317738673846619135e-01
-2.953000625534815127e-01
-2.787639213561171059e-01
-2.851455179080508162e-01
-3.175325678710774202e-01
-4.360413811201203083e-01
-4.343047007273317939e-01
-4.058962601146199334e-01
-3.764959593845946806e-01
-3.563896756854383896e-01
-3.514043776565045074e-01
-3.670959399261533029e-01
-3.795261278314692732e-01
-3.506052950403794610e-01
-2.845722442507515604e-01
-1.558618864564480788e-01
-1.999028113905897408e-01
-3.608538752502521429e-01
-3.612411249435279470e-01
-3.245042658532698021e-01
-2.848846563787870712e-01
-2.446991783005148247e-01
-2.108871145335151354e-01
-1.842927998044184834e-01
-1.693813475450978989e-01
-1.742534986056676338e-01
-1.957954479477578558e-01
-2.228952733077322335e-01
-2.527113638978524257e-01
-2.824990413889667540e-01
-3.068655260119902972e-01
-3.217150576829699293e-01
-3.327208505821969697e-01
-2.590434117965436656e-01
-2.479361963429285443e-01
-2.524345134822049141e-01
-2.690825309032425783e-01
-2.943298799328198934e-01
-3.239339432115350692e-01
-3.513633973843308111e-01
-2.820860255993656862e-01
-2.222465907304199129e-01
-1.845644640412349713e-01
-2.648844135945636058e-01
-3.501856492595901149e-01
-3.215113400860417636e-01
-2.844159331844703931e-01
-2.683640162991982048e-01
-2.762725380099326777e-01
-3.106965326019974771e-01
-3.725748249757492858e-01
-3.406575640537069516e-01
-2.936647010292245952e-01
-2.941661150066189334e-01
-3.464317557301185846e-01
-3.598897615312492970e-01
-3.903468908640942980e-01
-3.930919573024347358e-01
-3.863774937869375870e-01
-3.708910462599726565e-01
-3.811041555459158681e-01
-3.620753695926034466e-01
-3.316832741130902318e-01
-3.526505049959412497e-01
-3.251871916667742335e-01
-2.964098166145213709e-01
-2.669092025202310925e-01
-2.403803797001292097e-01
-2.164586344929935735e-01
-1.998187760660805889e-01
-2.016134739309188295e-01
-2.237151336989725015e-01
-2.549544450520309646e-01
-2.901693342041030133e-01
-3.241541802892620172e-01
-3.492279704215427993e-01
-3.608654222759786201e-01
-3.671377416618135103e-01
-2.774672665611858657e-01
-2.632429407766598284e-01
-2.649244701200891283e-01
-2.768514564258696686e-01
-2.901957184003728374e-01
-3.048795958500122860e-01
-3.225154179860909021e-01
-3.403213976711407240e-01
-2.540377280996031772e-01
-2.344862749142943570e-01
-1.920491318707604755e-01
-2.308039934999016884e-01
-2.685432631444129026e-01
-3.013184884203375935e-01
-2.726483105240282145e-01
-2.646742525410725189e-01
-2.813789327456842626e-01
-3.236553449243022573e-01
-3.873707780272952483e-01
-2.987946603255653422e-01
-1.929005030617018945e-01
-2.574888539825463396e-01
-3.827635818532170164e-01
-4.127185573379334449e-01
-4.372259048725998798e-01
-4.550228076806871469e-01
-4.522610762829998854e-01
-4.471302615178952555e-01
-4.230701877528597055e-01
-3.877884486071813130e-01
-3.806758480695562330e-01
-3.596138414288855278e-01
-3.425840468604312017e-01
-3.246880817255918816e-01
-3.060157756918102101e-01
-2.887205899990968327e-01
-2.708842209700559334e-01
-2.554004533261494680e-01
-2.531979499171644332e-01
-2.713012437680468736e-01
-3.026986723010806624e-01
-3.409897541149038980e-01
-3.783577643151472270e-01
-4.047195739485709431e-01
-4.223523594851318341e-01
-2.772760972245074118e-01
-2.725397225562031789e-01
-2.224246117092177899e-01
-2.954847134032073108e-01
-3.049251130654374586e-01
-3.120029135790744479e-01
-3.202217550569526616e-01
-3.280226512505606817e-01
-3.256864780360079759e-01
-3.131833076046426356e-01
-2.847312254755201555e-01
-2.487830178113609181e-01
-2.607685482677463695e-01
-2.819260847057699637e-01
-2.708143089734904030e-01
-2.790514731175469665e-01
-3.102786403961363404e-01
-3.612861858689891403e-01
-4.202732039785691542e-01
-1.984125060864605772e-01
-2.118313559118198408e-01
-2.986262092476687502e-01
-3.707793252640980697e-01
-4.277521274805214380e-01
-4.781240821445859601e-01
-4.495810644803968081e-01
-4.393465252540298405e-01
-4.292079145201584400e-01
-4.166760429248838604e-01
-3.988537381845738139e-01
-3.819850316457911732e-01
-3.702435575817458746e-01
-3.625568724112948615e-01
-3.557739403569090686e-01
-3.489675786086838261e-01
-3.420854250431220045e-01
-3.320236665231919848e-01
-3.200309802013475147e-01
-3.150412789948227599e-01
-3.267907710728149007e-01
-3.538647429558566260e-01
-3.901655311401243664e-01
-4.270045098269294459e-01
-4.608310740586482601e-01
-3.725851411037713889e-01
-2.062859943976839694e-01
-2.771021926101439603e-01
-2.749870590978481522e-01
-2.854741028616431531e-01
-3.006330508518949562e-01
-3.106675848255853745e-01
-3.160687813676324454e-01
-3.201012594046602211e-01
-3.219988895245162741e-01
-3.149670425231567705e-01
-3.319397821857325570e-01
-3.064400582524999250e-01
-2.709537220950961611e-01
-2.786328133824441111e-01
-2.829961432617545403e-01
-2.914676852847861710e-01
-3.177182021240194110e-01
-3.618141504181082713e-01
-4.154266835213432651e-01
-3.301385976074552864e-01
-1.985852177912109384e-01
-2.020501768455415237e-01
-2.717858402018008546e-01
-3.881507081306477258e-01
-4.772278456601183327e-01
-4.957052531115306859e-01
-4.362062299532471488e-01
-4.212961076705779018e-01
-4.103153168048577215e-01
-4.016932516102446060e-01
-3.913009764545789526e-01
-3.805430684526323604e-01
-3.732420625560387561e-01
-3.705728452500327563e-01
-3.715602790962662660e-01
-3.747582023851401822e-01
-3.775777575674498232e-01
-3.755893123537019651e-01
-3.691824784201061527e-01
-3.650426157885982015e-01
-3.723391244603418970e-01
-3.939661399061743507e-01
-4.252803865674165684e-01
-4.825138094269559863e-01
-3.965171917753383402e-01
-2.852842475867353733e-01
-2.970038257454710728e-01
-2.755768430845060291e-01
-3.513607305650972568e-01
-3.620538171704264507e-01
-3.713051257750772383e-01
-3.683822291934605309e-01
-3.602900247708057391e-01
-3.531244379562975544e-01
-3.475197129205077062e-01
-3.376798842034494097e-01
-3.179419296972427200e-01
-3.013625659145620084e-01
-2.968345023500755797e-01
-3.369211764753712868e-01
-3.317661783892488225e-01
-3.533018573224325776e-01
-3.759065119024662671e-01
-4.051737063594825217e-01
-3.609580576234069360e-01
-2.387554431117999143e-01
-1.652088282061069391e-01
-1.778485832933184019e-01
-2.545342073122018323e-01
-3.747921190430056337e-01
-4.969568731921374938e-01
-4.693326203992126966e-01
-4.450568052242242501e-01
-4.295463474523396052e-01
-4.202200887589407352e-01
-4.112641944660837545e-01
-3.955598103782203556e-01
-3.801213303092061402e-01
-3.724378954452692847e-01
-3.705001941991177272e-01
-3.672458465112563575e-01
-3.603976225910456299e-01
-3.582885013962801568e-01
-3.677600675828836541e-01
-3.952878904264465199e-01
-4.414267194103130842e-01
-4.878833023987516060e-01
-5.213624046437482784e-01
-5.421787967577930134e-01
-1.897912875251228926e-01
-1.487551060238622713e-01
-8.079892612008428288e-02
-3.644603229297530556e-01
-3.481755938532821726e-01
-3.491594849353181762e-01
-3.605006435112291796e-01
-3.713893963705167667e-01
-3.716940961127638277e-01
-3.690035280665516781e-01
-3.685303139033179742e-01
-3.701760922922575081e-01
-3.670247877880077336e-01
-3.513606476683625579e-01
-3.554759243495081433e-01
-3.629352182480507505e-01
-3.309541696420956192e-01
-3.607428730899990277e-01
-3.780836296644592975e-01
-4.001809889775024831e-01
-4.312453443770433714e-01
-3.907545756964015404e-01
-2.640166540893637004e-01
-2.056224914211264576e-01
-2.198537994445795840e-01
-2.653973381630608808e-01
-3.701741311533957579e-01
-4.955161861635739018e-01
-4.561300588354831875e-01
-4.224821223431670103e-01
-4.028221672478051740e-01
-3.951992413663223958e-01
-3.925129643250755418e-01
-3.814581282535934870e-01
-3.671625707140517281e-01
-3.608596833502828449e-01
-3.640396704219090451e-01
-3.714284905050094787e-01
-3.764834791706820893e-01
-3.821689082229035583e-01
-3.942572308062197162e-01
-3.848995562178108010e-01
-4.152145557826473765e-01
-4.876137744287932230e-01
-5.022670180547375018e-01
-4.049641634454019812e-01
-1.197674951697637741e-01
-1.008256717962409815e-01
-3.630484830353568615e-01
-3.476414460324391276e-01
-3.485766728757535571e-01
-3.601971424993531401e-01
-3.748983050757278002e-01
-3.833482887495420766e-01
-3.909895153141039192e-01
-3.946969906672042061e-01
-3.655326947515176728e-01
-3.363048387548788765e-01
-3.401146646721160960e-01
-3.223471975008332935e-01
-3.320971584057191284e-01
-3.651347920120937007e-01
-3.882115779535519895e-01
-3.963245197570999800e-01
-4.153178222475105708e-01
-4.466688992156612192e-01
-4.939096110993274058e-01
-3.523708860526436060e-01
-2.863380091294637775e-01
-2.559128135891795552e-01
-3.071089942549232177e-01
-4.293971369526130566e-01
-4.888609117039035001e-01
-4.381495555830491329e-01
-3.952361867802478557e-01
-3.674377478004505204e-01
-3.551353303058467636e-01
-3.547899624794125240e-01
-3.518282249424383723e-01
-3.460654398223781403e-01
-3.473456579274752376e-01
-3.586586774918855691e-01
-3.762980443478758930e-01
-3.899399570419094796e-01
-3.995429314445486657e-01
-3.621676233634554265e-01
-3.118082816379091349e-01
-2.357708880938393925e-01
-1.060050639292286628e-01
-2.412709848744329019e-02
-5.221761505553894345e-02
-8.146075916589082255e-02
-3.631422594929561432e-01
-3.501277322399708458e-01
-3.526644492707520229e-01
-3.674110268549245495e-01
-3.882989983923513799e-01
-3.737846162949190476e-01
-2.697747140394156085e-01
-1.306086337787057960e-01
-4.042466166705628583e-02
-3.450689124820013540e-03
6.805990701006691540e-03
-1.530675550023924414e-01
-2.569476602851841762e-01
-3.423224114144552965e-01
-4.197623906346060196e-01
-4.078168623007204507e-01
-4.244836289288357323e-01
-4.533883186483553818e-01
-5.238936732871234403e-01
-4.731668445537812184e-01
-4.292350406855489631e-01
-4.171809682244567163e-01
-4.413142399133590521e-01
-5.003859086675426227e-01
-4.662194907804941835e-01
-4.147072132210606332e-01
-3.712686936540942062e-01
-3.387615441548171846e-01
-3.183743155578623307e-01
-3.108525148407035310e-01
-3.089438979830341769e-01
-3.108493040567452126e-01
-3.209973121956118947e-01
-3.414438417201570708e-01
-3.691084329574709222e-01
-3.912579533392662734e-01
-4.061539433000491139e-01
-3.665672420257726771e-01
-1.579984720570781764e-01
6.630924202214262542e-02
1.282464946725800914e-01
1.434569357018161961e-01
1.300043868790386470e-01
3.958731922272314130e-02
-3.802301281700721236e-01
-3.573531236963499169e-01
-3.648323555280942876e-01
-3.858419432231624535e-01
-3.929112149168294543e-01
-2.445309092606271217e-01
-1.089079404761502945e-01
4.520653919531186782e-02
1.135048078889449030e-01
1.593765838049754635e-01
1.674579286843207171e-01
2.739589460941299973e-02
-3.552724082575953179e-02
-2.483740774184244327e-01
-4.142771690852198319e-01
-4.176719435422489579e-01
-4.314095922562886098e-01
-4.540936861988550399e-01
-4.840478746523171338e-01
-5.425030554195511279e-01
-4.888612705083141274e-01
-4.677852522291268134e-01
-5.025289557207189839e-01
-4.934988174663931249e-01
-4.403525566981753014e-01
-3.962616508392944326e-01
-3.588534032678731278e-01
-3.274711130628233935e-01
-3.024429086950487511e-01
-2.846440501560757452e-01
-2.735150292924542481e-01
-2.728723904070810558e-01
-2.854421908995617985e-01
-3.126132035809851550e-01
-3.508620564830337019e-01
-3.840132453613346319e-01
-4.072638505025264477e-01
-3.711018395595993002e-01
-1.624213527830043191e-01
-8.500683434542386646e-03
2.912566208707694643e-02
2.949729181810976583e-02
7.460905280693452823e-02
4.163835926001124843e-02
-3.686453260664769860e-01
-3.830443119658946127e-01
-4.211763481336218140e-01
-3.949208283195540514e-01
-1.799680791801874513e-01
-2.091376665096592209e-03
8.431704981675415544e-02
1.436565020178218466e-01
1.896939448205938739e-01
1.989541183022147663e-01
1.554935498688723161e-01
-3.976375487653546759e-02
-2.748595371824693046e-01
-4.456997113271962685e-01
-4.245030204968273657e-01
-4.339829879799019796e-01
-4.482733888301196901e-01
-4.670564355622164321e-01
-4.860693906274033416e-01
-5.099690097814906231e-01
-5.118146827070968463e-01
-4.997492503955991427e-01
-4.781969905425815792e-01
-4.451596465371648326e-01
-3.872119179528251132e-01
-3.564848453379209081e-01
-3.283409913659622870e-01
-3.022797018033823724e-01
-2.768289761766707380e-01
-2.548417741912423207e-01
-2.472012488530550278e-01
-2.570977775157004541e-01
-2.865529844973137563e-01
-3.320270899567555056e-01
-3.736725700691649887e-01
-4.038703667275264642e-01
-4.239279835489910275e-01
-2.371250574742844452e-01
-8.697031428998006075e-02
-4.940601087796964858e-02
-1.843312197362556581e-01
-1.805403702502680063e-01
-1.614887130331891033e-02
-4.079413596737400116e-01
-4.171881740437611286e-01
-4.545876493780775518e-01
-3.522769385847696055e-01
-1.690184538663787039e-01
1.634129760667450693e-02
9.160157877653425651e-02
1.460839541464367952e-01
1.922019935963230342e-01
2.012776217381048727e-01
1.515391673486180257e-01
-5.265247637234531097e-02
-3.501693772795351212e-01
-4.183624499255554352e-01
-4.205329791540269313e-01
-4.252190202052567036e-01
-4.315676772502284320e-01
-4.405582642262853010e-01
-4.507021478562975858e-01
-4.556714995649417399e-01
-4.822497520997632292e-01
-4.755347377997117819e-01
-4.601179352744084183e-01
-4.329335135286248581e-01
-3.997130546730804368e-01
-3.605966761823483635e-01
-3.355351337026170611e-01
-3.106009611839113393e-01
-2.813137551388652513e-01
-2.514354695385342398e-01
-2.375832238841166510e-01
-2.433428325552664251e-01
-2.709996555895824999e-01
-3.172636521081957928e-01
-3.609278434693533044e-01
-3.936193011923495022e-01
-4.467045551144085413e-01
-4.306842376953844975e-01
-3.191066641614423993e-01
-3.060346602641162428e-01
-2.407254607158603177e-01
-2.902103561581236280e-01
-3.708995769345512228e-01
-3.900372652429359710e-01
-4.208182844988270777e-01
-3.200686297444228501e-01
-7.658140344505326436e-02
5.441867959854264358e-02
9.285170096696539199e-02
1.167704601572089051e-01
1.392074713959538246e-01
1.407715057229612932e-01
9.990913101407096486e-02
-4.946260866637090109e-02
-3.609149323433900602e-01
-3.998071417407168537e-01
-3.919847298736310326e-01
-3.894687934898654058e-01
-3.925102913254748249e-01
-4.023226711373000253e-01
-4.167918466413542133e-01
-4.265446666251744845e-01
-4.325846334889969502e-01
-4.485451765904981403e-01
-4.503969543024457511e-01
-4.298584210657853677e-01
-4.208877671966818057e-01
-4.213821193435948742e-01
-4.218730602482977932e-01
-4.145960987186626534e-01
-3.380465909164822591e-01
-2.911486508803024509e-01
-2.711514636156019398e-01
-2.804721893871086613e-01
-3.100811733059291031e-01
-3.453624779074558337e-01
-3.702378139345404162e-01
-3.892950191171822283e-01
-4.095212207425631967e-01
-4.379431940203327711e-01
-3.223975057857667026e-01
-3.061143536584928770e-01
-2.332762007130093629e-01
-1.077349273437173405e-01
-3.865267765974416680e-01
-4.037908077732995094e-01
-4.677351887619209392e-01
-3.933094237777139957e-01
-1.502646365241181448e-01
-7.495621473821779956e-02
2.277531268362476945e-03
-4.349828536870635476e-02
-1.293332762665763414e-01
-9.390143830064411057e-02
-2.377018916663689030e-01
-2.884474767078904489e-01
-3.253326776066484682e-01
-3.224505597484306763e-01
-3.251866143186629143e-01
-3.333804304056756096e-01
-3.467871997159757691e-01
-3.658541950826741940e-01
-3.868769988624604084e-01
-4.009204071809771563e-01
-4.112511494625104569e-01
-4.213387586774918203e-01
-4.303781082969500571e-01
-4.355064928646449895e-01
-4.318464668136768880e-01
-4.223840139308097652e-01
-4.295063354749285578e-01
-4.263131260165509695e-01
-3.514193441621797365e-01
-3.009180291272753882e-01
-2.775615721147978165e-01
-2.833970584346853228e-01
-3.074239444791259657e-01
-3.368796555687689209e-01
-3.573230123948431536e-01
-3.705808742878902717e-01
-3.839273514742338467e-01
-3.993436718878226044e-01
-4.163504101045770733e-01
-3.113678458517975534e-01
-2.928584875880201333e-01
-3.994674668374010307e-01
-4.102171335959619025e-01
-4.295115469741120906e-01
-4.341909507158646098e-01
-3.085068910919898655e-01
-2.354776631072806881e-01
-2.776546678132549850e-01
-2.407806306136250629e-01
-2.977816802131223461e-01
-3.088183760456933435e-01
-3.023260115781447044e-01
-2.833571874773984089e-01
-2.731562599768397326e-01
-2.571408195077005687e-01
-2.635408701777206542e-01
-2.780659782623556842e-01
-3.000019204645703041e-01
-3.289532197467059382e-01
-3.600682473437055720e-01
-3.829540071125202561e-01
-3.997572076619582693e-01
-4.144228222827847086e-01
-4.270579370909635131e-01
-4.359612113756051732e-01
-4.365848225576168806e-01
-4.304591507744782164e-01
-4.356507760465158086e-01
-4.335147938896853348e-01
-3.633986520182388991e-01
-3.132340573400065331e-01
-2.864118836583580685e-01
-2.858714269548984221e-01
-3.026562929970521565e-01
-3.276482289178904717e-01
-3.469644201634706215e-01
-3.581090949646246746e-01
-3.673066877771901106e-01
-3.779179848259220376e-01
-3.916122742457190942e-01
-4.242055084542246113e-01
-4.568048927568414408e-01
-3.656583615099290863e-01
-2.899564077223426017e-01
-2.910636366762424099e-01
-3.739119687886507393e-01
-3.625142868809411723e-01
-3.174712173654569147e-01
-2.759152074873341132e-01
-2.442155703617771845e-01
-2.250740331291281870e-01
-2.180353295282956849e-01
-2.219584035954855206e-01
-2.365148827839820833e-01
-2.617381439394257936e-01
-2.970142063281759892e-01
-3.367988067409118380e-01
-3.685892639550206185e-01
-3.922657430394642653e-01
-4.115781629036929234e-01
-4.271184006247631393e-01
-4.382464709974269179e-01
-4.415410789168097705e-01
-4.377752581683732047e-01
-4.392101375019756837e-01
-4.379749575991649935e-01
-3.756960362328177760e-01
-3.291954361180035038e-01
-2.998415875265670882e-01
-2.921621389153438719e-01
-3.020211081755676541e-01
-3.239023400298770561e-01
-3.434395997310505932e-01
-3.547616958725104963e-01
-3.627972081072096122e-01
-3.716129853824596818e-01
-3.845323526668834035e-01
-4.286942984143494728e-01
-3.898615678415588981e-01
-3.660282282911770935e-01
-3.614770576875467323e-01
-3.743217054954927070e-01
-3.382707615521458600e-01
-2.969108208131514548e-01
-2.615061824672899604e-01
-2.357340187548857824e-01
-2.196505394830933489e-01
-2.107293807853710399e-01
-2.089577500143212641e-01
-2.179146721209288262e-01
-2.395585903670330863e-01
-2.743187965086082425e-01
-3.172393859493755075e-01
-3.543414461127530890e-01
-3.830404273762996747e-01
-4.062983096539465322e-01
-4.244414468449405065e-01
-4.371749836355414698e-01
-4.421522982996913265e-01
-4.401782952394011628e-01
-4.324685267176253123e-01
-4.375590789359822819e-01
-3.850888947860227618e-01
-3.442279680551386667e-01
-3.149566001607929655e-01
-3.023161539056467007e-01
-3.069563187615429456e-01
-3.266663314563709730e-01
-3.464861452758036253e-01
-3.590133834186748363e-01
-3.686597408245018692e-01
-3.792326691178309894e-01
-3.711789861562405091e-01
-3.636607664918565241e-01
-3.326185865439555411e-01
-2.999827877192057790e-01
-2.748349044170458333e-01
-2.584097247897945704e-01
-2.483384650170635533e-01
-2.393832739103548823e-01
-2.304905595371445903e-01
-2.285681221458510937e-01
-2.382369382463860319e-01
-2.627361430231475170e-01
-3.004723816524019764e-01
-3.372987118083856650e-01
-3.666079833872490923e-01
-3.901486830242586468e-01
-4.084113252767277435e-01
-4.215854991793687168e-01
-4.285451338847151570e-01
-4.300140510074908495e-01
-4.260112837516917828e-01
-4.136539274583888592e-01
-3.866945322081210556e-01
-3.514596888678143682e-01
-3.246117878787176392e-01
-3.107616545905669825e-01
-3.129472229532369032e-01
-3.311669567029607575e-01
-3.508948108404245092e-01
-3.651174167776186641e-01
-3.787671617880556396e-01
-2.972943022748567032e-01
-2.894704558419461948e-01
-2.730021726366806400e-01
-2.597347530122927628e-01
-2.871976281088052252e-01
-3.195911890370147224e-01
-3.442936116317954487e-01
-3.613256226947878513e-01
-3.727808269503105620e-01
-3.816850098790586787e-01
-3.908946622042188679e-01
-3.998269407202538761e-01
-4.047086509696296019e-01
-4.006199233337467414e-01
-3.822250735160397928e-01
-3.560210667305123144e-01
-3.355668443295306558e-01
-3.241631312275543575e-01
-3.244740681538523797e-01
-3.377839732527204708e-01
-3.538000683773930288e-01
-2.811680933699489682e-01
-3.080637321596249589e-01
-3.265424951190559755e-01
-3.343959608576838605e-01
-3.349748154413861867e-01
-3.346385710253310664e-01
-3.428847765461905395e-01
-3.593310786960567937e-01
-3.756111702191342605e-01
-3.841391968969298243e-01
-3.796301145811982192e-01
-3.667493398948765693e-01
-3.559204489406598837e-01
-3.495579686585840173e-01
-3.489469569179751152e-01
-3.552221451908599281e-01
-2.817950182500657541e-01
-3.026858016695998521e-01
-3.148743596348440033e-01
-3.145523679232762881e-01
-3.052875618838999938e-01
-2.947510240392752223e-01
-2.983428222860218804e-01
-3.187693512398468432e-01
-3.452232155275511971e-01
-3.678318557589487781e-01
-3.797929335964584374e-01
-3.813005111536260650e-01
-3.801091122873684336e-01
-3.793253096173714312e-01
-3.796346465033054729e-01
-3.812685173116693305e-01
-2.895623787221167089e-01
-3.026560380423926055e-01
-3.069790212724074485e-01
-2.993810113421167540e-01
-2.830408923114897668e-01
-2.646697252250777566e-01
-2.626441517769292355e-01
-2.835234618026609144e-01
-3.170201980982718659e-01
-3.527091513651395283e-01
-3.815237065676732042e-01
-3.969980198740011290e-01
-4.043458907075208053e-01
-4.088212358641923339e-01
-4.117635934680917709e-01
-3.028719584221603034e-01
-3.409174255472550708e-01
-3.171117898799165058e-01
-2.839271916593157918e-01
-2.476176601585957648e-01
-2.108619494055885835e-01
-1.891563007068505498e-01
-1.942441929216322527e-01
-2.208317327726054824e-01
-2.620963467780674239e-01
-3.076036161080872855e-01
-3.386652951216149732e-01
-3.552981228171893657e-01
-3.687114201983857642e-01
-3.855164725803900128e-01
-3.458645220854686952e-01
-3.324376720177068534e-01
-3.051579678548691499e-01
-2.696371909765962194e-01
-2.311755232097581214e-01
-1.935503997796531039e-01
-1.721970610220322218e-01
-1.781182000915250419e-01
-2.071604476449878662e-01
-2.539225985370733296e-01
-3.088922558658508399e-01
-3.508002539016013555e-01
-3.760967791792589332e-01
-3.957860843049937905e-01
-3.403626131813912714e-01
-3.221400114113487922e-01
-2.937551754534762360e-01
-2.585365243913413380e-01
-2.210833193742033631e-01
-1.860049024633675940e-01
-1.671272616715102355e-01
-1.737234457004294408e-01
-2.026908989229977975e-01
-2.499160947236487573e-01
-3.078875122331784508e-01
-3.564197736685167928e-01
-3.541570102667619957e-01
-3.371085193454292361e-01
-3.149045069896585503e-01
-2.858960753014849199e-01
-2.521248514343684688e-01
-2.175618470794461468e-01
-1.870227935203294667e-01
-1.718434545026202853e-01
-1.790461799814908050e-01
-2.064378274560000059e-01
-2.511247551724306581e-01
-3.077264984759561228e-01
-3.588905977901956090e-01
-3.586344322480986002e-01
-3.371258924053190942e-01
-3.108018474491057170e-01
-2.809846135595769345e-01
-2.493081431391957481e-01
-2.189935703901242647e-01
-1.944086170400597946e-01
-1.839474488401320051e-01
-1.921355866112831323e-01
-2.175147587388361337e-01
-2.582466929837383685e-01
-3.106278183578549679e-01
-3.649757997911516338e-01
-3.390062997303580072e-01
-3.082558330445249184e-01
-2.773829511079562438e-01
-2.482626601565806890e-01
-2.233784374566374908e-01
-2.060791441922050771e-01
-2.014691260878141155e-01
-2.116238714451453840e-01
-3.430094999086604757e-01
-3.082680655971224981e-01
-2.762827209869896938e-01
-2.492787414157293935e-01
-2.292008935244895795e-01
-2.183271100251594210e-01
-2.834800083455111808e-01
4.458017898757202779e-01
4.302677257422508061e-01
4.118234193796038722e-01
4.559376792528692102e-01
4.488793868467915726e-01
4.470902812880478971e-01
4.459959833169580001e-01
4.368085395131509618e-01
4.105908776563533813e-01
3.759729466872427928e-01
1.195687787564921473e-01
-3.341057338023336459e-02
-5.841564027539314363e-02
-7.451834098814907881e-02
-1.972970594763532454e-02
-4.294117868192717444e-03
-1.836739549893292439e-02
-7.007105301812117937e-02
-2.138235019773631618e-01
4.469762700614023920e-01
4.400000669253783525e-01
4.289375435520659252e-01
4.271107416912619525e-01
4.317114125365913435e-01
4.344718124447284335e-01
4.218519047145247169e-01
3.827788451899400424e-01
8.350608559951983034e-02
-1.211620694758935024e-01
-3.437176511528792222e-01
-2.805896497844075910e-01
-1.497278892795473881e-01
-4.692026474513296547e-02
-2.479853995918315096e-02
-3.825425624375466266e-02
-1.016473392254282904e-01
-2.761964101802162896e-01
-3.738632324897943060e-01
-4.344156821447250350e-01
-4.480192885066318631e-01
3.586493797840610842e-01
3.790731724534192604e-01
3.856670186033696601e-01
3.777356778737522847e-01
3.678570180315088867e-01
3.728081534313500978e-01
3.865243794596817661e-01
3.954635949914905302e-01
3.808695266273494084e-01
2.135742610141819764e-01
-6.426632416783614743e-02
-5.363922478039422348e-01
-4.762322193537933956e-01
-3.439972583385814686e-01
-1.880603844716593753e-01
-8.372161584883666685e-02
-6.134814394411606392e-02
-1.554747496526695250e-01
-2.150257833113272676e-01
-3.350215328081155297e-01
-4.196393353348059074e-01
-4.441526347323985213e-01
-3.838992714076741031e-01
-3.484871475395505125e-01
-3.236852997494866768e-01
-4.263614780460862064e-01
3.818573486324440547e-02
1.086225507931946194e-01
1.196866700536809436e-01
1.202781679994144037e-01
-5.231423464909341209e-02
-7.583494478931727956e-02
-1.154978692888573993e-01
-6.281986232852826424e-02
-9.050287808885299629e-03
1.084556811158476630e-01
1.281139605988906860e-01
2.050328135760189074e-01
1.259763256677492171e-01
2.780066718639331511e-02
-1.285152441313560864e-02
2.344931818593480512e-03
6.755681063203165804e-02
1.030061024240135209e-01
-5.391448365778756316e-03
-2.299897171151405184e-01
-5.421277618161013390e-01
-5.347216762479144458e-01
-5.132927622397185363e-01
-3.757098464825150974e-01
-3.003428763707451377e-01
-1.864329817796465949e-01
-1.764992703099123872e-01
-2.507831171601894171e-01
-3.259344957356825057e-01
-4.075062007567076261e-01
-4.304851971069805217e-01
-4.323450900129522934e-01
-3.612299348929458587e-01
-3.166841550817493522e-01
-2.231351166460951441e-01
-2.108481284251494670e-01
-3.249886558361128608e-01
-3.907978008024406424e-01
-3.629052351956083555e-01
-1.456785806742712797e-01
-1.761580207797652509e-01
-1.544438428426276044e-01
5.768206075734461785e-02
2.918052737869401142e-02
-3.355544507028520446e-02
-4.296823673640513819e-02
-6.741814538503482224e-02
-9.868541475548298081e-02
-1.702270979905320947e-01
-2.224262517027848218e-01
-2.310285875260622845e-01
-1.128010807441622021e-01
-1.672442715763324816e-01
-2.672044716727847713e-01
-3.032180116418813354e-01
-3.300424056574027820e-01
-3.378230132060996427e-01
-3.348418115175356702e-01
-3.341421347646044704e-01
-5.146340355130701871e-01
-5.146608281982987254e-01
-5.084215753047672814e-01
-4.947955298383991396e-01
-4.549736125245480989e-01
-3.885856219918618626e-01
-3.680177239213378027e-01
-3.637356403761169976e-01
-3.984468124071173234e-01
-4.216417350593816282e-01
-4.036059751830000653e-01
-4.086524408287004473e-01
-4.221726110563833734e-01
-4.435399122540679140e-01
-2.961021991450094593e-01
-2.041275026630907097e-01
-1.921136348667933924e-01
-3.741142688786733284e-01
-5.195684069247474834e-01
-5.067425811151384796e-01
-1.883295441947932247e-01
-2.974803000694236643e-01
-4.364415197601530516e-01
-2.444516235178842423e-01
-7.218934198209581155e-02
3.443818885798922980e-02
7.146247097225723321e-02
5.504364375648095747e-02
4.749856232578310127e-03
-7.177599593513132870e-02
-2.214773846801458834e-01
-2.892906380119937837e-01
-3.322874368109092758e-01
-4.016817063764356877e-01
-4.472253056603958665e-01
-4.856577277423311245e-01
-4.454553837138765515e-01
-4.392343239715134073e-01
-4.363206528836688913e-01
-4.350582300377551781e-01
-4.783568756426578306e-01
-4.774742128521579088e-01
-4.280292091228945495e-01
-4.453017326652655705e-01
-4.611447325650196438e-01
-4.792104112359794055e-01
-4.527975557449315236e-01
-4.580306181408934085e-01
-4.482747481978175963e-01
-4.367817757784964172e-01
-4.025652292801128462e-01
-3.967679577370208932e-01
-3.982793543618877163e-01
-4.083576549749432516e-01
-4.284819202862100718e-01
-2.909404186271167814e-01
-2.162806611516636113e-01
-4.587706365668947628e-01
-4.547100295213502008e-01
-4.511726608453188736e-01
-4.489713971417118032e-01
-4.447882628567874641e-01
-4.390685902353742565e-01
5.347409039516720641e-02
-2.545830322938036350e-01
-4.396418731680671321e-01
-2.486228569304360925e-01
-4.625397506641609757e-02
7.724740853787470662e-02
1.534868199092569163e-01
1.693622118527557119e-01
1.338520536244986459e-01
5.789148468391014379e-02
-6.168689788837117965e-02
-2.720069842197990750e-01
-3.851221390061921324e-01
-4.581060334899992315e-01
-4.672350606707313392e-01
-4.323450149668877085e-01
-4.321184067205947610e-01
-4.286243360419083048e-01
-4.246896636803569880e-01
-4.230844108644981061e-01
-4.223866245976690137e-01
-4.195672902138788407e-01
-4.154595301322152046e-01
-4.168184572373355712e-01
-4.340238844860428435e-01
-4.539588237073088339e-01
-4.832716321141762306e-01
-4.753692784400396776e-01
-4.634636555441337680e-01
-4.296218104381607783e-01
-4.123805286395974545e-01
-4.030525837620172469e-01
-3.964096496708973683e-01
-3.929632892411665801e-01
-3.983015177359453540e-01
-4.156679352988773002e-01
-4.305968132177432905e-01
-4.293264849316672516e-01
-4.236729181459969462e-01
-4.207372789563681992e-01
-4.232307983614775893e-01
-4.327188026708180257e-01
-4.454932069095789982e-01
-4.577548246158844591e-01
-4.695217373519510740e-01
2.051647312452546668e-01
-1.417910443239011609e-01
-1.165105413343929530e-01
2.050663855019783238e-02
1.281035059722600566e-01
1.973954122819912005e-01
2.317510593026735899e-01
2.246365590931123091e-01
1.751158501886352914e-01
8.286401377010838010e-02
-6.406145954010505905e-02
-3.716109374244508379e-01
-4.645768224882463326e-01
-4.445520370299823609e-01
-4.099979212548576224e-01
-4.119246292590255654e-01
-4.206638593846945828e-01
-4.264235511402802437e-01
-4.293448312078709250e-01
-4.319257995065380884e-01
-4.329357260933316409e-01
-4.301661705072460373e-01
-4.278288328511672955e-01
-4.359746601269331445e-01
-4.567314795765038959e-01
-4.855802312528043618e-01
-3.110465433043808625e-01
-2.318744732074194681e-01
-2.021347423468118354e-01
-4.196106223324084783e-01
-3.982008448883688767e-01
-3.892530548955707159e-01
-3.819450999255918355e-01
-3.750746324588182801e-01
-3.776249213000217875e-01
-3.888078651186464008e-01
-3.915903396299885153e-01
-3.834451665937250731e-01
-3.791559357552019560e-01
-3.810986862463454639e-01
-3.889496603300038324e-01
-4.033100321427655066e-01
-4.216386632581595184e-01
-4.407541419908752589e-01
-4.600102189271266240e-01
2.515256222061292291e-01
1.509058124615310081e-01
1.389917461614175731e-01
1.973111916281173051e-01
2.593142831366330170e-01
2.893419066988195398e-01
2.925127573857744245e-01
2.621408493140219842e-01
1.930815277499103866e-01
7.712811614693271256e-02
-1.163946845953827691e-01
-4.288290828499087826e-01
-4.291140523850045518e-01
-3.996127187097331945e-01
-3.868941989595371389e-01
-3.885718747559399056e-01
-3.984664164175969470e-01
-4.060108871015039034e-01
-4.116506799600204158e-01
-4.183358888446357393e-01
-4.245488675520519006e-01
-4.259755621922780011e-01
-4.242747061436693556e-01
-4.329370345544821808e-01
-4.572084390002741916e-01
-4.892956462503330051e-01
-3.804414975121816478e-01
-4.720218679338861745e-01
-4.275788451531062351e-01
-3.930398771042458717e-01
-3.750534195683453698e-01
-3.694711669627621098e-01
-3.624490907241300630e-01
-3.542202585726652586e-01
-3.523723166188707512e-01
-3.509649347976647182e-01
-3.416290433087042500e-01
-3.320751663489411865e-01
-3.322287435332177408e-01
-3.397360673033400502e-01
-3.527386703372388244e-01
-3.717989139514022989e-01
-3.960592598516550211e-01
-4.231714898694448612e-01
-4.514213329802701513e-01
-4.791163519776332480e-01
2.886352571273159695e-01
2.456018544076227772e-01
2.733567929793334628e-01
2.851301551550713964e-01
3.248500679324000662e-01
3.501151996996423321e-01
3.505446713377693979e-01
3.253338246407870837e-01
2.686219979419298687e-01
1.764082327585883292e-01
3.120259575570850583e-02
-3.088175460789696625e-01
-4.806792574014926434e-01
-4.186235955158313371e-01
-3.879385256191184017e-01
-3.744947282551461254e-01
-3.743788592106153112e-01
-3.808137788834967119e-01
-3.854507597992607448e-01
-3.907707688383328382e-01
-3.998872787501606130e-01
-4.112816683882341562e-01
-4.191388640552045630e-01
-4.213819389740932619e-01
-4.329866436712299649e-01
-4.591486814095339652e-01
-4.847092020279934466e-01
-4.777693428501115780e-01
-4.322277395099071717e-01
-3.862682933410512831e-01
-3.561347849439305269e-01
-3.435983966488123098e-01
-3.422714934800249464e-01
-3.382109167815752215e-01
-3.302021966871054315e-01
-3.203122568510345936e-01
-3.059267946324707443e-01
-2.898978199284749091e-01
-2.824696752629674013e-01
-2.868105611293905177e-01
-2.984475454872731470e-01
-3.155585461822458804e-01
-3.393437537171165030e-01
-3.704233349001468945e-01
-4.068777316133849187e-01
-4.453696186988268524e-01
-4.816856093065252087e-01
-4.679253974740282818e-01
-1.751825034247282975e-01
2.985369914487356890e-01
3.116389807920468269e-01
3.515459591684968466e-01
3.754655845918682400e-01
3.975192369325754593e-01
3.980972871984034822e-01
3.719779251299175082e-01
3.162217125227171355e-01
2.311223968319675026e-01
1.095698075138444028e-01
-1.403401907486570288e-01
-4.459130139919287306e-01
-4.553835464227917740e-01
-4.142362266960393224e-01
-3.857855336359690135e-01
-3.716568371763419032e-01
-3.672475733539064535e-01
-3.658268330962484716e-01
-3.633835442456608278e-01
-3.654763468299456752e-01
-3.748550004557328896e-01
-3.906125928294154059e-01
-4.078223074326121633e-01
-4.204744448282931035e-01
-4.384486346630869780e-01
-4.617059179849609118e-01
-4.708806599768359802e-01
-4.439199295362505904e-01
-3.932684376523984393e-01
-3.508018533480530277e-01
-3.249021925593015836e-01
-3.151263574539576173e-01
-3.156740565844409763e-01
-3.140476899077466189e-01
-3.054240951112428548e-01
-2.899805200424929730e-01
-2.699487925069152250e-01
-2.527635749198299808e-01
-2.474368231820883168e-01
-2.537111919966068552e-01
-2.674173676966581370e-01
-2.877640749426725320e-01
-3.166468952078424492e-01
-3.550394113290806786e-01
-4.006297940103423771e-01
-4.480459595451929400e-01
-4.871607734159543179e-01
-2.911203175929534259e-01
-8.298195968328390959e-04
3.303419592700235774e-01
3.428844868213449804e-01
3.888782633154110879e-01
4.235456212211611282e-01
4.357284972811423240e-01
4.088936050143823775e-01
3.579804807735523231e-01
2.712612256639120867e-01
1.507350860816517313e-01
-2.413738052155876834e-02
-3.658334131078796458e-01
-4.484072656034495119e-01
-4.480786470693198797e-01
-4.126205980969508413e-01
-3.873625743630908502e-01
-3.725909833087867051e-01
-3.635534235055306596e-01
-3.532927575596780945e-01
-3.424548589010599220e-01
-3.406756294284565278e-01
-3.502108202965739658e-01
-3.709066803604299523e-01
-3.996230826082280974e-01
-4.248030875636631953e-01
-4.469317498925797771e-01
-4.622560093927532421e-01
-4.560523386551056935e-01
-4.201364037644208516e-01
-3.717313351580232572e-01
-3.336188102096285246e-01
-3.099736594250835919e-01
-2.998614718699387782e-01
-2.987496217582048530e-01
-2.961607080745459752e-01
-2.865370635798253351e-01
-2.701947992992677072e-01
-2.505079515045184890e-01
-2.346653957599338647e-01
-2.303072985897781921e-01
-2.369581026911672939e-01
-2.518582119154090249e-01
-2.754350389839598234e-01
-3.098429646623319655e-01
-3.552388981423614256e-01
-4.080223868865801018e-01
-4.413368885718320089e-01
-2.181648151014100312e-01
1.343340420021492398e-02
1.556645334357423804e-01
3.612965655775329243e-01
4.057147962612754899e-01
4.493289798319563544e-01
4.602764555612954833e-01
4.299791525163871309e-01
3.215788916263528363e-01
1.986123784108835555e-01
2.035089774268758478e-02
-3.389183755731262626e-01
-4.527244968222438604e-01
-3.838774616175135712e-01
-3.357768828423729479e-01
-4.089021624419856282e-01
-3.871054660227876143e-01
-3.728569861487780468e-01
-3.610808049756965010e-01
-3.437500700597173053e-01
-3.253533297753057330e-01
-3.204066014884361380e-01
-3.310163630668405688e-01
-3.576741170423889948e-01
-3.982176869556495746e-01
-4.327635977787965826e-01
-4.532514995902083843e-01
-4.585217939263876441e-01
-4.426741076049268697e-01
-4.054763748803514312e-01
-3.620295764642645353e-01
-3.284823306078441529e-01
-3.063409902225142090e-01
-2.945655863247591544e-01
-2.897618631690482838e-01
-2.841631592804330642e-01
-2.738316257749949800e-01
-2.593272479785762030e-01
-2.429758655444816950e-01
-2.294521235112307322e-01
-2.253087107340434048e-01
-2.319048403527448898e-01
-2.481022089302168943e-01
-2.750911664728243333e-01
-3.149972026444192719e-01
-3.666070979683906939e-01
-4.239342390695364782e-01
-1.619344574934412639e-01
4.882102919723202428e-02
1.763909153638597294e-01
2.320353463549634787e-01
2.455247686929962203e-01
3.238034665950019209e-01
3.849742168875598947e-01
4.833770133802373081e-01
4.939662300788368876e-01
4.397326132924750386e-01
3.305628967400643381e-01
1.153893442059436975e-01
-2.112570961201548914e-01
-5.163839025517482639e-01
-4.904143877415736985e-01
-4.639400400708123540e-01
-4.369291443686831311e-01
-4.110849931314606298e-01
-3.936350028560503533e-01
-3.852106793791623129e-01
-3.817568120275086074e-01
-3.729006293116656212e-01
-3.566239828912063925e-01
-3.486698602975468186e-01
-3.549793756841866377e-01
-3.774685660493957151e-01
-4.117166872786344189e-01
-4.323040832840703840e-01
-4.380091463144040742e-01
-4.348702293375948380e-01
-4.164412066744030971e-01
-3.792616904991331639e-01
-3.416259339061614164e-01
-3.221378639619491557e-01
-3.213065151539958308e-01
-3.360533621409806937e-01
-3.553145388058980281e-01
-3.607933631723721501e-01
-3.513312040737563424e-01
-3.340618179338548099e-01
-3.140942676011223567e-01
-2.961237740049909584e-01
-2.868211153954114412e-01
-2.917972736567690517e-01
-3.116181499721897286e-01
-3.468394283480776275e-01
-3.963576125047405530e-01
-4.501971539052856963e-01
-4.019148534204532996e-01
-1.383036996186882694e-01
1.151998054239280339e-01
2.086017424952743560e-01
2.458031032378752700e-01
2.653174733909199889e-01
2.785745599424616636e-01
4.642536614799445127e-01
5.643906682603522240e-02
-4.622242813355024182e-01
-4.932292221752320183e-01
-4.657139444889942803e-01
-4.434421799243437046e-01
-4.234959918446115079e-01
-4.042609541577437682e-01
-3.901425709393127605e-01
-3.817258293347994824e-01
-3.748269508754846768e-01
-3.581222501541643233e-01
-3.323119375902457429e-01
-3.182660158353578517e-01
-3.225432935696583847e-01
-3.469534260179451546e-01
-3.878994730830904181e-01
-4.177189538373969890e-01
-4.307055267139425769e-01
-4.352983254824071002e-01
-4.271261474987102513e-01
-3.982341287253051698e-01
-3.626583659504178936e-01
-3.420122374309337299e-01
-3.359681322691321359e-01
-3.422371038072783422e-01
-3.543641632686269083e-01
-3.588120618278105023e-01
-3.536864245170050491e-01
-3.429901619596864015e-01
-3.280153137613859293e-01
-3.096357453578746366e-01
-2.945835455397331493e-01
-2.928966514720645620e-01
-3.073145290279311603e-01
-3.381140485084719871e-01
-3.819273613282173074e-01
-4.283150372187398136e-01
-3.657788852228317511e-01
-1.364377026042834229e-01
4.980293386297374864e-02
2.218195783330041415e-01
2.448386518403772860e-01
2.555071849702104103e-01
2.636529154477239012e-01
-4.671528847767423276e-01
-4.395786336216209733e-01
-4.202197004948008963e-01
-4.052031955169489441e-01
-3.905208547584541612e-01
-3.787198513031439506e-01
-3.702970113442549671e-01
-3.605932353962985615e-01
-3.375294357621820285e-01
-3.043345810672439256e-01
-2.853140930452028878e-01
-2.874501119413294115e-01
-3.125078026766945904e-01
-3.588140245343903745e-01
-3.994716595321484154e-01
-4.228424044601973297e-01
-4.372994084053730690e-01
-4.414763151542805963e-01
-3.805675596324170074e-01
-1.720747440857929300e-01
-3.697746411963775959e-01
-3.515578822007650039e-01
-3.437167292766380444e-01
-3.479155598915214531e-01
-3.534404147704748311e-01
-3.532461382905704994e-01
-3.477425969813080497e-01
-3.354530651923078866e-01
-3.153717875925741709e-01
-2.953210553255951054e-01
-2.872906199786613990e-01
-2.936779082012377362e-01
-3.126187929416083811e-01
-3.386277142294743525e-01
-3.670218796947846140e-01
-3.988218759453450724e-01
-2.143427449273905272e-01
-1.394156064166338638e-01
-3.048593807761030422e-02
7.046118020584241082e-02
8.285679758529676531e-02
1.270773469859971805e-01
1.046587900311240910e-01
-4.449420344687450846e-01
-4.157344235012752631e-01
-3.978142153007914184e-01
-3.853257893045360372e-01
-3.726018227801605187e-01
-3.617900711226686439e-01
-3.532982704036593535e-01
-3.417971953460419154e-01
-3.145933854700431742e-01
-2.770364046094108135e-01
-2.558229908306046685e-01
-2.582844375549152027e-01
-2.862014060963513629e-01
-3.397286318151436224e-01
-3.915591012145023808e-01
-4.239790832761254902e-01
-4.450988483479736968e-01
-4.568448508325805291e-01
-2.268400087378934504e-01
-1.330861203382374403e-01
-3.921734403123662283e-01
-3.613428428030613371e-01
-3.425120919640723405e-01
-3.427416196370089430e-01
-3.504037222662906292e-01
-3.531305679391420482e-01
-3.495089513014137395e-01
-3.370913920274984377e-01
-3.148688103453680109e-01
-2.919129955743036131e-01
-2.799771649353796632e-01
-2.790929367409204498e-01
-2.849200735832140285e-01
-2.928296898976761597e-01
-3.062975386122006038e-01
-3.308036030131326632e-01
-3.642731468225104963e-01
-4.023951225789033082e-01
-4.398159032468544893e-01
-1.117076906524600843e-01
-1.042856264768318025e-01
-9.714622998434341294e-02
-5.109621591615616520e-02
-4.251177903432217242e-01
-3.939311495809264541e-01
-3.765861954777030562e-01
-3.644279153204352251e-01
-3.513956124602235498e-01
-3.408334537398359232e-01
-3.327816582524939504e-01
-2.721488940679140378e-01
-2.923474172702322793e-01
-2.537362995578374969e-01
-2.337567912662586178e-01
-2.392999629089763991e-01
-2.720178307742677770e-01
-3.330538341986576389e-01
-3.925533940035434433e-01
-4.294495373012258699e-01
-4.532524952906916149e-01
-4.681186199264201764e-01
-2.509598554917508162e-01
-1.359497146532818723e-01
-4.042162822989561199e-01
-3.657922332518404596e-01
-3.412363282688237742e-01
-3.397245656831939797e-01
-3.486231414021806474e-01
-3.524055288469500336e-01
-3.485160465751758752e-01
-3.343275136171012796e-01
-3.096322015568516717e-01
-2.853794735446870123e-01
-2.723294091187303256e-01
-2.674045854475503581e-01
-2.648195367442073289e-01
-2.622574694545478091e-01
-2.677368263864244313e-01
-2.869457772389112926e-01
-3.170629937337585691e-01
-3.539712615357611392e-01
-3.930815147488100347e-01
-4.239280186004383277e-01
-4.420947640745330198e-01
-4.506629263408296060e-01
-2.825647081179874509e-01
-4.062180346048629431e-01
-3.743533952227710571e-01
-3.570742677895097361e-01
-3.434839112545184925e-01
-3.289037228644204336e-01
-3.188194882318651224e-01
-3.123414852923622198e-01
-2.568922782140874994e-01
-2.763844536040753197e-01
-2.416590721619150950e-01
-2.268577890247200912e-01
-2.376018035081051694e-01
-2.752308389481595285e-01
-3.396534950374588968e-01
-3.978315025165611862e-01
-4.319946834121514145e-01
-4.546705683356939143e-01
-4.705885885384047396e-01
-4.731474105925438933e-01
-2.300506973785983733e-01
-2.433416797073641447e-01
-3.734368525628691260e-01
-3.471794069336251454e-01
-3.412610321385436962e-01
-3.460843791513647516e-01
-3.477261892762897877e-01
-3.420486360807510340e-01
-3.258497572758771721e-01
-2.993284864175468352e-01
-2.750381250356707108e-01
-2.626886589337853462e-01
-2.570994482055139474e-01
-2.523811408441816173e-01
-2.472324150009248822e-01
-2.494250858662382664e-01
-2.639316153347899818e-01
-2.885180251525948925e-01
-3.205845858220983113e-01
-3.571254366070520936e-01
-3.884534224739412123e-01
-4.092013170683381773e-01
-4.214721917508583715e-01
-4.267306583269782627e-01
-3.891884579702800662e-01
-3.592047961610247975e-01
-3.422260696308983552e-01
-3.273773662167687171e-01
-3.124974936828033290e-01
-3.040314135147310082e-01
-2.631820705886709910e-01
-2.723941593726454946e-01
-2.749120924682805778e-01
-2.502011077887364987e-01
-2.441018019247621074e-01
-2.606725936373099906e-01
-2.997858841566916066e-01
-3.569112681027789002e-01
-4.010424110630094185e-01
-4.253605471536561211e-01
-4.437037397596768629e-01
-4.599259980768856115e-01
-4.669995924980741564e-01
-4.511437025081482255e-01
-3.070992227521108786e-01
-3.906531208462039606e-01
-3.665284694638857865e-01
-3.519580876752874121e-01
-3.438749166286396708e-01
-3.372961392442357376e-01
-3.271816773136281276e-01
-3.092261413629061040e-01
-2.826364987439388687e-01
-2.585712623458383264e-01
-2.460926732784800564e-01
-2.409245590244395163e-01
-3.595749672508218309e-01
-3.513275913572287412e-01
-3.424050226751032544e-01
-3.432727210643156668e-01
-3.549995895339432272e-01
-3.731199309727642466e-01
-3.900119704925347208e-01
-3.963538603978398744e-01
-3.941521967949305760e-01
-3.897416219134573478e-01
-3.880816600025239760e-01
-3.917522959392401027e-01
-3.622772511648454374e-01
-3.360618173022556499e-01
-3.071339766635615143e-01
-2.878153409481039038e-01
-2.881252596152721335e-01
-2.981354313157065228e-01
-3.063540506627824289e-01
-2.830555043365078904e-01
-3.018554952679258219e-01
-3.139269935931572331e-01
-3.397715317701031079e-01
-3.768797821621507893e-01
-4.199033213485066085e-01
-4.489705235457632226e-01
-4.658862857669249791e-01
-4.815311929692225323e-01
-5.066985004203989895e-01
-4.892882472416454909e-01
-5.431797235341384589e-01
-4.982640916967689404e-01
-4.039382586398877484e-01
-3.594826560174859686e-01
-3.499760931937216935e-01
-3.087837947455978060e-01
-2.925502196094265095e-01
-2.953180868001301085e-01
-3.084911429537265937e-01
-3.231022944626485427e-01
-3.296886710011193156e-01
-3.318259943390282074e-01
-3.343262851151852511e-01
-3.375187427074305413e-01
-3.385008435967253315e-01
-3.377523685710142054e-01
-3.422047833214287849e-01
-3.532567590279307446e-01
-3.678023177740870064e-01
-3.794441413225564386e-01
-3.813029814177371635e-01
-3.770586104347606882e-01
-3.723823908506127545e-01
-3.713878743639636437e-01
-4.582307473452972846e-01
-3.806020453908287027e-01
-3.575780073446926388e-01
-3.385270685561139747e-01
-3.188578645672625611e-01
-3.071615851962713473e-01
-3.108786704832473546e-01
-3.213703172885377102e-01
-3.288797510433015825e-01
-3.118475965846420617e-01
-3.179218300405051156e-01
-3.375379784588676269e-01
-3.579099945071161915e-01
-3.872838709232169774e-01
-4.224835950153738584e-01
-4.479590378257946037e-01
-4.643298091314080334e-01
-4.792509887982746575e-01
-4.932998001287968171e-01
-4.907139027767690176e-01
-5.401778410067287206e-01
-4.946075945778752314e-01
-3.942614384387786997e-01
-3.151288010168805109e-01
-3.246914896869788070e-01
-3.351939220329204216e-01
-3.109409055350177975e-01
-3.013534465243616900e-01
-3.016573816028038091e-01
-3.053139923248985865e-01
-3.049815069192735595e-01
-3.037424113017144212e-01
-3.073860075964288119e-01
-3.180453417818993600e-01
-3.322165068591261816e-01
-3.446399087566788255e-01
-3.563321953321725855e-01
-3.682379042887529708e-01
-3.787405591425053730e-01
-3.834047453189334820e-01
-3.792429725308144040e-01
-3.724020072547387095e-01
-3.674892946907356572e-01
-3.671132709495297797e-01
-3.847724711744000547e-01
-3.598225555484406146e-01
-3.461086315472887698e-01
-3.397810076504261811e-01
-3.352151641561442186e-01
-2.566035944780715727e-01
-2.137706333289004501e-01
-2.077991676296837009e-01
-3.525490999274735193e-01
-3.492821991372529467e-01
-3.366838764045972376e-01
-3.496511166639421075e-01
-3.633582828755388960e-01
-3.882147774170181531e-01
-4.215537298403048694e-01
-4.470413364418076019e-01
-4.636999107186858815e-01
-4.776801462300053203e-01
-4.886929936006549346e-01
-4.879355595031842352e-01
-5.364719826050765583e-01
-4.910035363339427250e-01
-3.743993697790635178e-01
-1.977730757603738121e-01
-1.657514489922569667e-01
-3.022998773847609955e-01
-3.408423847650020599e-01
-3.189669005855763628e-01
-3.059812886567209733e-01
-2.971727206796758725e-01
-2.877140549607000719e-01
-2.818073819465660157e-01
-2.856050766024508802e-01
-3.023194380929334901e-01
-3.280148100957798740e-01
-3.522142199103079352e-01
-3.707790942794830236e-01
-3.844232524512273819e-01
-3.925904051002150896e-01
-3.921352000695182416e-01
-3.831639822121309380e-01
-3.743112706307434312e-01
-3.695393830254483647e-01
-3.701058358852065688e-01
-3.497695173588410422e-01
-3.320595164991668735e-01
-3.313475845204444381e-01
-3.405513753655555198e-01
-3.510329711958914412e-01
-2.249331421808649645e-01
-1.700719519360390231e-01
-1.738980759521521480e-01
-3.704318726966165376e-01
-3.639452859928591910e-01
-3.537113914948877280e-01
-3.505504411567517131e-01
-3.597561241005385324e-01
-3.846982501536413412e-01
-4.218747899114086430e-01
-4.503134474849442848e-01
-4.679438897566873812e-01
-4.815578249634403507e-01
-4.904071689834489378e-01
-4.843311234457405856e-01
-5.364700545373537466e-01
-4.874586377421850081e-01
-3.522571453513006490e-01
4.039003499760799448e-02
1.166712702071157209e-01
-6.428615682560204908e-03
-3.776907788631320151e-01
-3.532419173734329676e-01
-3.259232366308942308e-01
-3.002087271669412472e-01
-2.767539061107661680e-01
-2.636913241365658189e-01
-2.659133277659097572e-01
-2.858370968612964358e-01
-3.187856054603563916e-01
-3.500073465985175103e-01
-3.727080787478539992e-01
-3.882767625948920776e-01
-3.966739286867297376e-01
-3.949966782779556485e-01
-3.845240533319884690e-01
-3.754237050910876339e-01
-3.716638528765119909e-01
-3.739380570933953929e-01
-3.398436432209142599e-01
-3.087549670085106834e-01
-3.037389207405463143e-01
-3.190401742913575589e-01
-3.426376974647163398e-01
-3.623712749803905120e-01
-1.938158033388084900e-01
-1.347487601860801187e-01
-1.506373410693039039e-01
-3.761447334131692299e-01
-3.670331627147414566e-01
-3.508487327340337192e-01
-3.424447025714290604e-01
-3.493667311820083388e-01
-3.762243777822285029e-01
-4.201871499840941770e-01
-4.541316077426100772e-01
-4.736645253732805760e-01
-4.879756179925731074e-01
-4.960189506577968865e-01
-5.648548820427865547e-01
-5.279932085977786516e-01
-4.784024021859208942e-01
-3.482722016512180274e-01
6.013059951496262101e-02
1.775672620219000408e-01
1.600732004616264303e-01
7.506666767748412100e-03
-4.065536766324416296e-01
-3.530487400156970823e-01
-3.070457850365382879e-01
-2.661448855772098887e-01
-2.447847402878355061e-01
-2.441318274222734619e-01
-2.632757031926243885e-01
-2.973381345061009151e-01
-3.307534910110621063e-01
-3.559056037870568789e-01
-3.742852405457720022e-01
-3.853710900094388658e-01
-3.857099381552768769e-01
-3.766362722494880355e-01
-3.689511789510006579e-01
-3.670653797119236561e-01
-3.720025784990261264e-01
-2.978412936302629599e-01
-2.802854406445585700e-01
-2.901443635125692255e-01
-3.175505101404541564e-01
-3.478938975131073974e-01
-3.680634136225110487e-01
-3.723012994163548695e-01
-3.711010298359997406e-01
-3.705217402315320596e-01
-3.685279242228238217e-01
-3.571456220740537590e-01
-3.379237360398409384e-01
-3.274343552538666602e-01
-3.329897607607265053e-01
-3.600532313283060226e-01
-4.086073347794291766e-01
-4.485614193066981281e-01
-4.699951107736426437e-01
-4.834798143704631124e-01
-4.886218972164163010e-01
-5.385634800550077594e-01
-5.027774560238925661e-01
-4.638560127246042497e-01
-4.029519463473427154e-01
-6.704660136658542602e-02
1.469431989967816821e-01
1.821875069542667203e-01
1.175719198957963785e-01
-3.426855634167995102e-01
-3.591469662794362083e-01
-2.999580393819136215e-01
-2.495078044891990421e-01
-2.247296701306349398e-01
-2.227196589949423378e-01
-2.390720896468553902e-01
-2.700332158605740496e-01
-3.038155063909547815e-01
-3.325075270339691302e-01
-3.559326456979717279e-01
-3.717338804060777990e-01
-3.748277756803274352e-01
-3.664790012928552110e-01
-3.587794493581245026e-01
-3.571889809579442132e-01
-3.637604182951844067e-01
-2.778880946389372109e-01
-2.783953582457557863e-01
-2.993234138964266378e-01
-3.307656058338184768e-01
-3.601631137746384437e-01
-3.756725105336383153e-01
-3.733871502846805579e-01
-3.667842878471234691e-01
-3.621265690319014352e-01
-3.569338444975934665e-01
-3.431316093183651161e-01
-3.233262124592137243e-01
-3.131136794858211392e-01
-3.180649457795272084e-01
-3.437186489336992445e-01
-3.930778245662754355e-01
-4.885852965807963022e-01
-5.128118838123572054e-01
-5.185140212269696569e-01
-4.736905035578529710e-01
-5.058049780586043598e-01
-4.866819993421258039e-01
-4.606382874791071225e-01
-4.469362514956280452e-01
-2.440177362394099214e-01
2.293871519276979853e-02
9.206232044477014043e-02
5.306250730690240808e-02
-3.951004236005624115e-01
-3.409974390296630631e-01
-2.762283439507742244e-01
-2.114956837312496896e-01
-1.656964086145590043e-01
-1.421925611381467391e-01
-1.418091813282719438e-01
-1.628165968171423339e-01
-1.917004451855462144e-01
-2.188245286631655406e-01
-2.446174976936782708e-01
-2.675539300098941919e-01
-2.826980774996459833e-01
-2.886580316308854921e-01
-2.944673963403229289e-01
-3.057425463485075601e-01
-3.254766109491023518e-01
-2.537809610450286746e-01
-2.566377494838781304e-01
-2.734238760736237839e-01
-3.027946646227804295e-01
-3.352223261505345997e-01
-3.186740657372394425e-01
-1.455005993616997340e-01
-1.701857205622486491e-01
-3.501610827732364317e-01
-3.462343498018593535e-01
-3.389943076685709156e-01
-3.214123555201244264e-01
-3.020351461087555367e-01
-2.958768068738147905e-01
-3.063749668869048537e-01
-3.388686004305894728e-01
-3.962594544088357540e-01
-3.616027261870329856e-01
-3.516481633999493095e-01
-3.797209279114399649e-01
-4.108596845038572365e-01
-4.556107091887352523e-01
-4.384376487488838015e-01
-4.300291372799699974e-01
-4.306082251685482976e-01
-3.766382399086041222e-01
-1.976105652677478675e-01
-1.126645929285031121e-02
-1.026401682082001277e-01
-3.806283176876225083e-01
-3.339176867841554541e-01
-2.797685471704281501e-01
-2.243949074617569706e-01
-1.825151267508573205e-01
-1.590745284905343004e-01
-1.563978981545298963e-01
-1.733279535142872863e-01
-2.000552793103706206e-01
-2.299726878872096203e-01
-2.615327036953701834e-01
-2.894045723056694053e-01
-3.053767154908945125e-01
-3.082516021951185459e-01
-3.099730599902240091e-01
-3.171860854001684049e-01
-3.337836561010467107e-01
-2.617669079565731471e-01
-2.537643133716492860e-01
-2.579085947267585888e-01
-2.755288364437715187e-01
-3.028976324447172908e-01
-3.318997852920561042e-01
-3.571462478001139473e-01
-3.313579837433004438e-01
-1.984860352827615693e-01
-2.560001311014649117e-01
-2.040394552271531936e-01
-3.289607572243242184e-01
-3.217866447547778619e-01
-3.076126621412875739e-01
-2.945673151033363357e-01
-2.966321364553085038e-01
-3.165756465164146771e-01
-3.588626359378980224e-01
-4.386503907239083788e-01
-1.771087561736710558e-01
-2.204802186176236245e-01
-3.297076974712633834e-01
-3.833028566218737443e-01
-4.167701149781329328e-01
-4.402578007114935077e-01
-4.292969152803080557e-01
-4.311852824448580423e-01
-4.516766738267138370e-01
-3.947267610357763634e-01
-2.814599703601682323e-01
-2.679780165496704614e-01
-3.731558686479981013e-01
-3.350749552039076207e-01
-2.898543036933100558e-01
-2.416219944360085137e-01
-2.043924580473089614e-01
-1.836051311453445745e-01
-1.818641904358375416e-01
-1.983671058158250899e-01
-2.258529566090901608e-01
-2.607487084244017317e-01
-3.001224508040282735e-01
-3.344756526602423174e-01
-3.521881367281528563e-01
-3.517600588954929441e-01
-3.479482662181402897e-01
-3.486132967578322583e-01
-3.582445273510932449e-01
-2.623221696619039145e-01
-2.652498937398704015e-01
-2.802864390009896511e-01
-3.068081980941385623e-01
-3.344547585769987452e-01
-3.554450720565175414e-01
-3.704084571605800735e-01
-3.776346298313636995e-01
-3.671930462304166531e-01
-3.403220648499236667e-01
-3.211057318178304198e-01
-3.126077126680990026e-01
-3.082493851437943522e-01
-3.007009296083644201e-01
-2.951147336114389730e-01
-3.057413949100653006e-01
-3.359681401969896730e-01
-3.877746920758068927e-01
-2.862948559843398466e-01
-9.574716209923465893e-02
-1.576072009004743091e-01
-2.632762672051209285e-01
-3.716920385100323521e-01
-4.030276911320034294e-01
-4.463865900981865975e-01
-4.347685026530964669e-01
-4.365785428613157548e-01
-4.459341967920137928e-01
-4.517335138598331246e-01
-4.371250449879100497e-01
-4.125120683805830191e-01
-3.802625300411089926e-01
-3.505785532374710023e-01
-3.132073517646596916e-01
-2.701455710981176539e-01
-2.367043543631874303e-01
-2.192312234343012367e-01
-2.201599078148388233e-01
-2.390504323779429341e-01
-2.700043995723208634e-01
-3.109914029507165889e-01
-3.579358025084059536e-01
-3.979484551777980883e-01
-4.170400759271227220e-01
-4.133688020093109761e-01
-4.035312249166769782e-01
-3.920220515096174418e-01
-2.896296066231324740e-01
-2.727770522741592152e-01
-2.709620030938876267e-01
-2.816324831715963928e-01
-2.522533843779954377e-01
-3.085159293084420717e-01
-3.532859509980102453e-01
-3.651229494231100214e-01
-3.704996837978403734e-01
-3.696117779863246078e-01
-3.552866323975859553e-01
-3.284701351733734787e-01
-3.088570107207777027e-01
-3.007962205291010993e-01
-3.008228275867050883e-01
-3.024299017423598968e-01
-3.066374990106167653e-01
-3.265798511163587881e-01
-3.661166359336737175e-01
-4.230834537174145704e-01
-1.850576019810609429e-01
-5.479501824128568677e-02
-1.570956936313806784e-01
-2.928764709053576221e-01
-3.738823619282553579e-01
-3.988487816077919135e-01
-4.555086261519024626e-01
-4.456390877576784093e-01
-4.468724613747874219e-01
-4.542967292363863652e-01
-4.585991833779735627e-01
-4.451160340263378146e-01
-4.200502945904865393e-01
-3.946090816984407224e-01
-3.697171200129390489e-01
-3.376799337707078186e-01
-2.992155509584829010e-01
-2.698128798425000197e-01
-2.566309160557128100e-01
-2.623546473825694170e-01
-2.867399598166446850e-01
-3.231140492852643820e-01
-3.678069087981200580e-01
-4.161576899295355569e-01
-4.556952130550598890e-01
-4.734152069248525607e-01
-4.481795743658992248e-01
-4.279564044127741607e-01
-4.154322216822960989e-01
-3.220549337719892935e-01
-2.942426604765743803e-01
-2.794951871265791699e-01
-2.798334200096895819e-01
-2.925156387911323486e-01
-3.148714508472381657e-01
-3.420462336619025101e-01
-3.603538676179723899e-01
-3.668063616280964334e-01
-3.667657080170806938e-01
-3.617420503532001175e-01
-3.473895826692096067e-01
-3.245232281323050527e-01
-3.084264485051504412e-01
-3.036445553413308907e-01
-3.085327600769781076e-01
-3.179611992785714158e-01
-3.306230345246164437e-01
-3.578078955500183511e-01
-4.025255917704468889e-01
-4.591362396775596766e-01
-7.213386182897442434e-02
-6.789551368630490635e-02
-2.235918717645090925e-01
-2.738129155954132643e-01
-3.760765996868405958e-01
-4.039099519789329240e-01
-4.652181498659141989e-01
-4.557300715169310679e-01
-4.545918181610872910e-01
-4.591518229865480527e-01
-4.632633799985232947e-01
-4.530912829738246161e-01
-4.301105632526867617e-01
-4.045486907420245970e-01
-3.790778427107450721e-01
-3.481347746999460258e-01
-3.133462757853847092e-01
-2.893616782578110058e-01
-2.830364135131080983e-01
-2.967085038798926711e-01
-3.291780498812888478e-01
-3.710239378748784733e-01
-4.157829927072830833e-01
-4.592178786903487464e-01
-4.921840848579320249e-01
-4.906052761376370475e-01
-4.565999182672744183e-01
-4.505512455037683495e-01
-4.542649148462840070e-01
-2.856920902827341791e-01
-2.845714371933398268e-01
-2.895195046836693265e-01
-2.882077314277319835e-01
-2.996930800880290291e-01
-3.214207612566438166e-01
-3.476327172924931208e-01
-3.639357368720415042e-01
-3.687137596354993496e-01
-3.680057141326849579e-01
-3.640324426161867244e-01
-3.536883171818461236e-01
-3.368579676254593314e-01
-3.263072739450762483e-01
-3.260680678441684743e-01
-3.344249611911837561e-01
-3.463996017656952864e-01
-3.604325439176879753e-01
-3.878324865691584744e-01
-4.308511595512288794e-01
-3.178373997253968741e-01
-1.629687783857175776e-01
-1.393442172696912895e-01
-2.164696955471120676e-01
-2.973432603799948670e-01
-3.874650359630167351e-01
-4.227581918775005776e-01
-4.728041180141253630e-01
-4.599248365709000530e-01
-4.548090319452047781e-01
-4.566443452279409509e-01
-4.615786977443556149e-01
-4.555742027285873963e-01
-4.348628337629142915e-01
-4.077121383850324521e-01
-3.788379565379036973e-01
-3.459531149341082412e-01
-3.136409629687282319e-01
-2.966292603547323603e-01
-2.573366686081431931e-01
-2.741994626195218832e-01
-3.118534878676317845e-01
-3.586106292247071003e-01
-4.049213773185302290e-01
-4.492862301703602346e-01
-3.326306654287966014e-01
-3.456971898108011088e-01
-3.577000130823558277e-01
-3.603819207882166253e-01
-2.077105204278874850e-01
-2.323403844252164285e-01
-2.274308092324664465e-01
-2.783046544548965495e-01
-2.889878821181551261e-01
-3.125218855799448692e-01
-3.413272354240476369e-01
-3.618807461353866217e-01
-3.758133348195072942e-01
-3.882931001818941130e-01
-3.986292546286953065e-01
-2.830041417511576785e-01
-3.816322877796146096e-01
-3.625952688097255350e-01
-3.515726451987903900e-01
-3.543534696384115223e-01
-3.718405424688446814e-01
-3.940632787513267399e-01
-4.183300534861439379e-01
-4.125055101120565504e-01
-3.686389044189826159e-01
-2.798306200061106419e-01
-1.669624990323327618e-01
-2.652786704520275207e-01
-3.917410292861174259e-01
-4.829460255063641183e-01
-4.860494931065260649e-01
-4.556894247041592405e-01
-4.226944885225168425e-01
-3.981629888765561565e-01
-3.854699398292357193e-01
-3.849800666151135808e-01
-3.874969492889875911e-01
-3.820244310365683016e-01
-3.662315508541583164e-01
-3.417552677816349527e-01
-3.103719808873373620e-01
-2.837850468069268439e-01
-2.760181998251350355e-01
-2.868252562938422012e-01
-3.136286505574658601e-01
-3.522759874714808115e-01
-3.913177379017415136e-01
-4.579822128547506033e-01
-4.657965883025353415e-01
-3.375917658563494794e-01
-3.420539144763850570e-01
-3.538011881028380601e-01
-8.697102764099032268e-02
-2.296145652371550661e-01
-2.475373224968819841e-01
-2.813899918634524822e-01
-2.889500231616031201e-01
-3.112785735173653756e-01
-3.415723794692505089e-01
-3.657016146397639167e-01
-3.847697481639047457e-01
-2.953768931715269885e-01
-2.753836561995661181e-01
-1.982900721616681072e-01
-2.443052044048971971e-01
-2.277921347469342994e-01
-3.965990325555927010e-01
-3.933802573376478651e-01
-3.963431352206795988e-01
-4.028739053792730895e-01
-4.169825916838860169e-01
-4.395475145502031888e-01
-4.178396208283386426e-01
-3.946088455835970454e-01
-3.704547929056917766e-01
-3.433114610002741540e-01
-4.179772921425353172e-01
-4.982217874198198726e-01
-4.933366141819961470e-01
-4.609187825653777160e-01
-4.263311213862372440e-01
-3.992233968631394014e-01
-3.830295320365828537e-01
-3.790361754241919900e-01
-3.787733663847784871e-01
-3.715709746731770124e-01
-3.546248098344265132e-01
-3.307225457196454332e-01
-3.041503260498281680e-01
-2.863426952131054581e-01
-2.885454271137384286e-01
-3.083516820193419328e-01
-3.743027284690644274e-01
-3.740591224469750342e-01
-3.212480967039792468e-01
-1.616898042164113258e-01
-2.239642245974602375e-01
-2.916705727257695724e-01
-3.788715452111381388e-01
-3.953976891703612218e-01
-8.268535772993099164e-02
-2.292487716081585136e-01
-2.996609738086859487e-01
-2.867783116491400275e-01
-2.928065615997873516e-01
-3.147792237262094783e-01
-3.464964566234434162e-01
-3.742641089061487514e-01
-2.387498680335562451e-01
-1.736559137265283603e-01
-1.950862968855266930e-02
1.347020288621214867e-01
1.442493209249659514e-01
1.222374273790543531e-01
7.325390775093816587e-02
-2.194832313032731574e-01
-4.118345353785208274e-01
-4.070880774977144734e-01
-4.143410837161677907e-01
-4.748969758456564327e-01
-4.723779635664096532e-01
-4.556725563487057928e-01
-4.300460792385867315e-01
-4.550703577448479975e-01
-4.839565764879507070e-01
-5.258847666179955471e-01
-4.772505772605180052e-01
-4.483234363585901772e-01
-4.167568667202831700e-01
-3.886274890251616987e-01
-3.668800383124565245e-01
-3.546687593418246243e-01
-3.484180736766094300e-01
-3.388083924213761144e-01
-3.227135146541881827e-01
-3.050640408422733985e-01
-2.913474692706076175e-01
-2.870635977625337620e-01
-2.968963735561718220e-01
-3.597573137707236191e-01
-3.237275565772943509e-01
-1.485412623312642455e-01
-9.126803154527274309e-02
-4.286507276041269521e-02
-1.127888988275100729e-01
-1.780547109306390985e-01
-3.129325017033779965e-01
-3.230924773086218948e-01
-1.550768631512304818e-01
-2.899401954543917026e-01
-3.081119013216399583e-01
-2.969280505592136188e-01
-3.048248691258075294e-01
-3.287624334059391362e-01
-3.314336093113504078e-01
-2.009722614993830758e-01
-2.438016718064337646e-02
1.109742513547807424e-01
1.556413897497203602e-01
1.893683750556424961e-01
1.942394423565747541e-01
1.596867441969020696e-01
7.831328890565725231e-02
-2.265633520271352896e-01
-4.236846856296102581e-01
-4.103230305921202192e-01
-4.128145588445354952e-01
-4.252163391360128109e-01
-5.009728201236332001e-01
-4.794735937346105703e-01
-4.572315585580745134e-01
-3.619080678306944576e-01
-4.960122322743555912e-01
-5.122694309470541274e-01
-4.527137453614677454e-01
-4.317911605238795025e-01
-4.059101525167854718e-01
-3.782485932771609827e-01
-3.502288507887785229e-01
-3.240201619913586906e-01
-3.030641816369865071e-01
-2.871711979891828359e-01
-2.742986943441727554e-01
-2.684764345123054063e-01
-2.728053357230116882e-01
-2.841897869508619445e-01
-3.009144936269980142e-01
-3.232882520619226874e-01
-2.989723928193544489e-01
-1.909201518625565641e-01
-2.035089601513228319e-01
-1.908298419170480209e-01
-2.295993437900784029e-01
-1.857454699238730300e-01
-1.960309939655102140e-01
-2.282503260598826855e-01
-1.782694401595022737e-01
-3.725675604689575038e-01
-3.187764354005572232e-01
-3.112292563788078836e-01
-3.231710209718526849e-01
-4.044927178820599822e-01
-3.431860613851385189e-01
-1.498665770546703246e-02
9.731753334400615463e-02
1.513402218631178242e-01
1.839005975120208691e-01
2.104303067255761106e-01
2.121392356883469998e-01
1.679587743533037247e-01
6.266436243140530160e-02
-2.581354746499274211e-01
-4.354268532298705696e-01
-4.092788934103659404e-01
-4.077434852281168753e-01
-4.141975400512095118e-01
-4.238933001508766729e-01
-4.292041288722575065e-01
-4.662320271911012948e-01
-4.267157168419042357e-01
-3.553683481689034473e-01
-4.871039831551231547e-01
-4.818464162984598120e-01
-4.194682187292039233e-01
-4.001589998266352199e-01
-3.745815820917318684e-01
-3.420227577435217547e-01
-3.015542304163494336e-01
-2.643096741218895485e-01
-2.418077839227208981e-01
-2.315123922583125216e-01
-2.354397994407251560e-01
-2.542454332678589779e-01
-2.778267311795117878e-01
-3.005516432729581910e-01
-3.285657207481798570e-01
-3.135349211092092747e-01
-2.886207766986012557e-01
-2.681563148103714989e-01
-2.015088053977214244e-01
-2.351382520727209324e-01
-2.425573544531358094e-01
-1.898400037408203012e-01
-1.958986632098130287e-01
-3.029733358793589848e-01
-3.567211085139749827e-01
-3.328964803670793615e-01
-3.293186752077766899e-01
-4.450639558163230758e-01
-4.705363526831787269e-01
-3.080020253906182726e-01
-3.886082022345999087e-03
1.062834249844821360e-01
1.528164606721881813e-01
1.766325653584157884e-01
1.960044937061039827e-01
1.915963278330947706e-01
1.355756814807474175e-01
6.400398311296889159e-03
-3.308876368433120163e-01
-4.282867394216831047e-01
-3.957331270618104635e-01
-3.910045865380111785e-01
-3.927837166162374549e-01
-3.970943462228225251e-01
-3.973143134303886992e-01
-3.930076266429003984e-01
-3.943912533193851266e-01
-4.008243376644782252e-01
-4.092550591806118354e-01
-4.166365496656204703e-01
-4.143538336465056870e-01
-4.016527231726794156e-01
-3.797497127379452775e-01
-3.455112688056817261e-01
-2.941737796523353210e-01
-2.440538960195406948e-01
-2.167000117358911515e-01
-2.074877178934846078e-01
-2.161018361189089021e-01
-2.418243262027064411e-01
-2.712203360983703182e-01
-2.975515942406033454e-01
-3.417681722804804534e-01
-3.280541139318556287e-01
-3.002077589871807173e-01
-2.752790625182295892e-01
-2.605511020007866274e-01
-2.185668322561733490e-01
-2.351044424735001526e-01
-1.430490896459971351e-01
-1.006997135735737681e-01
-3.718040217158373739e-01
-3.517797698310443089e-01
-3.887175737187667512e-01
-4.095816074549767372e-01
-4.440258391591183629e-01
-3.324338663363376467e-01
-6.905734557858621281e-02
1.705301808390161100e-02
1.078230432410119538e-01
1.299055222873149451e-01
1.490265546910326810e-01
1.428174494450027698e-01
2.833192057134354541e-02
-1.104541996445042723e-01
-3.203961489394922535e-01
-4.167192378962486510e-01
-4.060381039381371626e-01
-3.986352723418370436e-01
-3.950233486789436754e-01
-3.907730693022987700e-01
-3.775257052863723040e-01
-3.608027341005962119e-01
-3.558437417707044359e-01
-3.592774682575192169e-01
-3.651611841035692363e-01
-3.690391156240077075e-01
-3.639224243360958955e-01
-3.503681837102960994e-01
-3.311219165444170831e-01
-3.049992906964024697e-01
-2.704210896002256503e-01
-2.443751362978557606e-01
-2.400972667322923693e-01
-2.496465176576249112e-01
-2.700846990518349089e-01
-2.987782309234943701e-01
-3.249903323493847918e-01
-3.457830283922290193e-01
-3.621277938234462868e-01
-3.703129770805254073e-01
-3.639742171243569024e-01
-2.437726547464714733e-01
-2.455575416951227830e-01
-2.568811117063447003e-01
-1.910378672776273101e-01
-1.713023006080916233e-01
-4.057513458813787333e-01
-3.982841119797738694e-01
-4.037255181559950001e-01
-4.198036137972609994e-01
-4.568232413758240296e-01
-4.661833549796255971e-01
-1.867534791670377170e-01
-1.159424779056396071e-01
1.719401106011753458e-02
-1.892724691441016738e-02
-1.990502845522787445e-02
-3.630065630611693794e-02
-1.284048120872066656e-01
-2.782387315949386708e-01
-3.365405550184220607e-01
-3.465331744245805368e-01
-3.392357774438913287e-01
-3.342176965653262943e-01
-3.320424261617248574e-01
-3.299168306041854182e-01
-3.222817411943532662e-01
-3.156373756797319907e-01
-3.204973774922425522e-01
-3.314117333071110449e-01
-3.426397334755518220e-01
-3.507250241659260470e-01
-3.491187563888848433e-01
-3.385833562927091922e-01
-3.230628235641633261e-01
-3.014441813442303442e-01
-2.687604897537335669e-01
-2.374354111431115077e-01
-2.262706254602114553e-01
-2.340369543189231016e-01
-2.587092525570426349e-01
-2.931427945284859615e-01
-3.196375790549712548e-01
-3.355905126973330876e-01
-3.478379485073233024e-01
-3.564665160253322473e-01
-3.544917095027433351e-01
-2.694676397135343793e-01
-2.676541087446097644e-01
-2.012420268597479855e-01
-2.225934144061363917e-01
-4.241346123005779734e-01
-4.095414793050089486e-01
-4.071711665097358934e-01
-4.151104246010159371e-01
-4.301028366545613935e-01
-4.473368696528525756e-01
-3.737624974538763523e-01
-2.161935403356345931e-01
-2.388111936285914616e-01
-2.595515529751406536e-01
-3.044875936436659547e-01
-3.417626291168079922e-01
-3.159363976660369833e-01
-2.995280334235891351e-01
-2.897522534428962349e-01
-2.825990546369319123e-01
-2.770940494457463932e-01
-2.745176185251476664e-01
-2.756760127879674949e-01
-2.793811666178311892e-01
-2.818490100973824464e-01
-2.870383685971401033e-01
-3.003812703506205661e-01
-3.162688826143791876e-01
-3.302728944178029424e-01
-3.404323368513782477e-01
-3.414109262299695469e-01
-3.339319453747519040e-01
-3.220475022508511587e-01
-3.046611276245850819e-01
-2.747126622056799139e-01
-2.400302763117669325e-01
-2.224946847824139096e-01
-2.274441152109135944e-01
-2.539312997155528384e-01
-2.918085834157371772e-01
-3.190623232271414533e-01
-3.312957437641524394e-01
-3.376250719685826018e-01
-3.426689696387525408e-01
-3.426087101472695129e-01
-3.380041082034198618e-01
-2.775327418366431709e-01
-2.237955482151603726e-01
-2.525078047189437958e-01
-4.059271482589358881e-01
-4.052973490500985099e-01
-4.134247589336664808e-01
-4.270898388554661973e-01
-3.713872231793566847e-01
-3.092145991176546982e-01
-3.033911330675352347e-01
-3.210203267365400737e-01
-3.582444053176137011e-01
-3.144767143282902744e-01
-2.810806875140847705e-01
-2.597918968215629509e-01
-2.476544779976753430e-01
-2.401320580629499046e-01
-2.351324820146203087e-01
-2.343173029304471133e-01
-2.388902897491000932e-01
-2.483781339159683854e-01
-2.593907769603353008e-01
-2.728175982094210306e-01
-2.910492303204519349e-01
-3.095984671843507452e-01
-3.250950404427785378e-01
-3.362545044540534711e-01
-3.390208669716083256e-01
-3.343799709069213422e-01
-3.258453040663674694e-01
-3.122731081191095215e-01
-2.861631127547117348e-01
-2.519065367093986652e-01
-2.308872782102949495e-01
-2.327396018670928324e-01
-2.585340676474262578e-01
-2.972994779307608360e-01
-3.244975702137398721e-01
-3.341049419791891628e-01
-3.354400207847613724e-01
-3.356067845586352405e-01
-3.351772526827621057e-01
-3.360846988496016818e-01
-2.799115532485703106e-01
-4.051653667951243265e-01
-3.961691648076258732e-01
-3.974822607307913480e-01
-4.068254481167503100e-01
-3.630680964304524028e-01
-3.042669274965595916e-01
-3.038846686813106990e-01
-3.478623763408837943e-01
-3.335023379221745410e-01
-2.930097746231832279e-01
-2.633189223776691845e-01
-2.450821425105130791e-01
-2.349041006579747626e-01
-2.281826312848335980e-01
-2.236330607686235483e-01
-2.239789973359133379e-01
-2.307494364257292596e-01
-2.432193095488681400e-01
-2.575275045697649756e-01
-2.725412782592642191e-01
-2.901032227287921317e-01
-3.078113955277311242e-01
-3.229066330340209512e-01
-3.337344021069901245e-01
-3.372761622644281365e-01
-3.349215168564325107e-01
-3.292072883233590486e-01
-3.188060596130184998e-01
-2.969934574708194552e-01
-2.664628404737688916e-01
-2.454103166870345576e-01
-2.441693293223571593e-01
-2.663595229639427187e-01
-3.032773383088606667e-01
-3.296779018273228723e-01
-3.383463961648527918e-01
-3.380057074675634210e-01
-3.358657303041757136e-01
-3.353923194168798583e-01
-3.415170249802874092e-01
-4.078376095781623967e-01
-3.901632525255173678e-01
-3.837537359300690065e-01
-3.871514361275411598e-01
-3.472601502558004261e-01
-3.057195036837432323e-01
-3.166760713640743297e-01
-3.541886007086748056e-01
-3.232543531539582293e-01
-2.930403762911797383e-01
-2.731819225544478980e-01
-2.629841398082595205e-01
-2.584651634489906757e-01
-2.545542601426603047e-01
-2.499502102890490407e-01
-2.489055775885819777e-01
-2.535845393488563859e-01
-2.632447677381244966e-01
-2.743234516171209614e-01
-2.846200334546354349e-01
-2.956113096869058543e-01
-3.071204992955950952e-01
-3.176586816627330334e-01
-3.255302814955911006e-01
-3.288578053848385530e-01
-3.288518211016053794e-01
-3.262097658530803690e-01
-3.187781200156940553e-01
-3.005521567008713202e-01
-2.737386793421998088e-01
-2.532340207067892979e-01
-2.476423643380537554e-01
-2.623497459904451934e-01
-2.941777300324423527e-01
-3.206153824430795773e-01
-3.325199266081909633e-01
-3.367949284196151694e-01
-3.388098526095486007e-01
-3.421946492068093648e-01
-3.597542138889756602e-01
-3.311655866149165184e-01
-3.296102511725600981e-01
-3.419611573206193800e-01
-3.223182845298814825e-01
-3.064233018335433822e-01
-3.004624999423645693e-01
-3.016599474623401500e-01
-3.048705028477299850e-01
-3.036996991781436006e-01
-2.959852906333257927e-01
-2.884859459474626853e-01
-2.852573949058682667e-01
-2.874734896249291904e-01
-2.943763028194201770e-01
-3.017204099645990345e-01
-3.059788613261738566e-01
-3.077028658315308363e-01
-3.080089948145899315e-01
-3.075636569634016548e-01
-3.082923198285252298e-01
-3.111192302607044824e-01
-3.133254723009818443e-01
-3.109081309544443061e-01
-2.980300892763121934e-01
-2.760461915997216575e-01
-2.569452386978259839e-01
-2.473271170767772087e-01
-2.525660241941055095e-01
-2.750220200914416657e-01
-3.000476756933267430e-01
-3.174138849371548887e-01
-3.303438364982668740e-01
-3.409599055421254632e-01
-3.475101621732556434e-01
-3.377105247890693773e-01
-3.273171661092888485e-01
-3.233659401227781394e-01
-3.292354817311494708e-01
-3.400427085681519412e-01
-3.490476808509696549e-01
-3.479618186791924583e-01
-3.344274385156597584e-01
-3.188088630323701600e-01
-3.071519718932220200e-01
-3.028221243695939924e-01
-3.110660131871545997e-01
-3.168468051677259534e-01
-3.162836348128252317e-01
-3.136135750627221941e-01
-3.100471900459444985e-01
-3.049728138591353277e-01
-3.047595176466917355e-01
-3.136779162940317445e-01
-3.259687518404091877e-01
-3.352991823594572707e-01
-3.356034438063505432e-01
-3.249250365915118954e-01
-3.127741702641628208e-01
-3.063169408511379754e-01
-3.090295406556164970e-01
-3.225063421071788228e-01
-3.394858085386329716e-01
-3.530528222284112227e-01
-3.635412509033464912e-01
-3.735985414108183855e-01
-3.786020006605465005e-01
-3.872414594443061020e-01
-3.919441203388769335e-01
-3.820379675707893385e-01
-3.576416960865325123e-01
-3.350699127162528601e-01
-3.207163540396164025e-01
-3.174474765571649315e-01
-3.264799203294331265e-01
-3.327541607148412073e-01
-3.265156774739108592e-01
-3.146314086146065336e-01
-3.011696775212936994e-01
-2.871140354470716471e-01
-2.834906160005113973e-01
-2.960898547968833783e-01
-3.162569014989377592e-01
-3.354047620534686414e-01
-3.460640166594972644e-01
-3.431488678871195130e-01
-3.353228736404132992e-01
-3.313837478816626936e-01
-3.352137811594938510e-01
-3.481595628695356992e-01
-3.635695717715996533e-01
-3.752294246650710874e-01
-3.516841958394043566e-01
-3.375860100316722678e-01
-3.360430444194688060e-01
-3.481490036705529589e-01
-3.546501239957343121e-01
-3.430924604336568207e-01
-3.229102322499379785e-01
-2.998022549629328348e-01
-2.752026558025197911e-01
-2.643674008248002583e-01
-2.759736553848625151e-01
-3.002534347003846249e-01
-3.273975312526888892e-01
-3.483923408581767744e-01
-3.545083217797959652e-01
-3.531161591243679454e-01
-3.545467296611323205e-01
-3.631933393129037624e-01
-3.796974877491275935e-01
-3.964955328530145873e-01
-4.077924383834182764e-01
-3.635013848197223285e-01
-3.518825547860283121e-01
-3.522437880095312113e-01
-3.641635924145362191e-01
-3.681589462902159493e-01
-3.536199366339746186e-01
-3.290519568368421854e-01
-2.989323390936666214e-01
-2.644467517749550245e-01
-2.440466834410462971e-01
-2.494546582638951238e-01
-2.721570376283851678e-01
-3.037284331035958185e-01
-3.352768236347779540e-01
-3.540472900879585438e-01
-3.636764638770683122e-01
-3.747619799441107014e-01
-3.919626360022612777e-01
-4.148335053967107666e-01
-3.716854897589131346e-01
-3.507527710008237487e-01
-3.677455564421885925e-01
-3.578577917650889173e-01
-3.565517790037722179e-01
-3.628514067868555681e-01
-3.626184242308201355e-01
-3.480261074915665942e-01
-3.237282702297511472e-01
-2.922925130401583527e-01
-2.548419038619763044e-01
-2.289714543684699122e-01
-2.269711385255894776e-01
-2.434105673214309318e-01
-2.734350146293861306e-01
-3.110067351481103359e-01
-3.420084078343357259e-01
-3.644025193610937463e-01
-3.863955999160438859e-01
-4.121042635030970902e-01
-4.404076642967223454e-01
-3.864019667088173793e-01
-3.563900842051373474e-01
-3.983605259744157356e-01
-3.804305429606443800e-01
-3.661121318740034325e-01
-3.565426697782996257e-01
-3.520579428646889997e-01
-3.521413870038184180e-01
-3.478661279342984969e-01
-3.335154689178737586e-01
-3.114670298616994959e-01
-2.837399172568498273e-01
-2.513591753250866700e-01
-2.273132547742753862e-01
-2.217359070058968762e-01
-2.321392856623495649e-01
-2.569122330494172379e-01
-2.931884546279712733e-01
-3.293855127866150978e-01
-3.600945605375501235e-01
-3.896620186992979518e-01
-4.207014972742979531e-01
-4.357917534131074966e-01
-3.975277041145225398e-01
-3.893819369670531993e-01
-3.742381933757308321e-01
-3.621227075034778031e-01
-3.526761168220486908e-01
-3.455042340852472749e-01
-3.399505578601199618e-01
-3.309112193709599636e-01
-3.157098511116343542e-01
-2.964008471196235006e-01
-2.749951604385402759e-01
-2.522820018406979337e-01
-2.355632517070811727e-01
-2.310842200864357543e-01
-2.382376514527252132e-01
-2.573581021210579745e-01
-2.879207777018241710e-01
-3.227368130473656782e-01
-3.564092824482235078e-01
-3.898885191429075081e-01
-4.238864548216428330e-01
-4.566654898071399460e-01
-4.698576820818776700e-01
-3.701700489073210254e-01
-3.594779121465619398e-01
-3.498710187749291545e-01
-3.400732919972832002e-01
-3.286588011343625770e-01
-3.138424309227259568e-01
-2.969794853154683056e-01
-2.805671571717133772e-01
-2.665422051369760181e-01
-2.555462865442455489e-01
-2.497901333675308644e-01
-2.506658897621994453e-01
-2.581298891282320374e-01
-2.733708030230637132e-01
-2.969255495557262536e-01
-3.258642861167966309e-01
-3.574336111257613857e-01
-3.909093596799801396e-01
-4.255608938909566374e-01
-5.006210046358792187e-01
-4.773236284830223441e-01
-3.711735368947139402e-01
-3.605041681314553603e-01
-3.495277028692666543e-01
-3.361676245586883160e-01
-3.184475128643339814e-01
-2.978300750066575353e-01
-2.793568048387206626e-01
-2.656585737268763459e-01
-2.585398414592638971e-01
-2.590537061191865442e-01
-2.656985865267044167e-01
-2.751639675129023410e-01
-2.868792799795871762e-01
-3.017970758746972293e-01
-3.201008422811487120e-01
-3.415645113544899525e-01
-3.674084314656418382e-01
-5.007400416198796167e-01
-4.802015241484617336e-01
-4.564964758311725324e-01
-3.675646920652566596e-01
-3.536640581344708822e-01
-3.360791440719078649e-01
-3.129077626954237523e-01
-2.880326364242981607e-01
-2.683048040748846064e-01
-2.558625599104256132e-01
-2.524559823103783573e-01
-2.599281381108438649e-01
-2.754074356898640885e-01
-2.927555685913870720e-01
-3.104056867969655631e-01
-3.199669886401536600e-01
-3.148752575972806333e-01
-3.301150108601183519e-01
-5.011043718592508300e-01
-4.843541046462278565e-01
-4.669700003748510908e-01
-3.829244492117724330e-01
-3.657496227271468947e-01
-3.447723185516677336e-01
-3.182989995555651763e-01
-2.912491393754081392e-01
-2.707758754244117827e-01
-2.583178097859098465e-01
-2.552742504709403781e-01
-2.637085387606814546e-01
-2.811865416952348817e-01
-3.016489710522200496e-01
-3.168506690202494425e-01
-3.124354766875390710e-01
-2.950963849622704194e-01
-4.895656253043367823e-01
-4.781404928405026955e-01
-4.065986098058593234e-01
-3.870735736376380021e-01
-3.643794487612277977e-01
-3.369935880396784378e-01
-3.097355701537266026e-01
-2.892834651802780876e-01
-2.764831832475233009e-01
-2.721110376401897346e-01
-2.777558080007297980e-01
-2.920740132336557271e-01
-3.110218260670196133e-01
-4.800881550185414626e-01
-4.187386046914943760e-01
-3.968371520066105718e-01
-3.708316413765733177e-01
-3.448529105139931383e-01
-3.249369494063011343e-01
-3.115484527117470259e-01
-3.048665423035152866e-01
-3.703959015378128217e-01
-3.964971706313241140e-01
4.127740784642757732e-01
4.179609132968640228e-01
4.104542091658689995e-01
3.944647298540506775e-01
3.714317332720639131e-01
2.839834592544276948e-01
2.023014716166905147e-01
5.585126172119082855e-02
3.856791778729497522e-01
3.921532919134546602e-01
4.022921183737836470e-01
4.062882395068418417e-01
3.922331959712352378e-01
3.638985250704891428e-01
2.550499599788189076e-01
8.950865571116306540e-02
-9.596610784636225300e-02
-4.248021795712515064e-02
-1.324242288101571199e-02
-1.178738760964061563e-02
-3.448801863931810763e-02
4.054971568987938424e-01
4.051303844666392373e-01
3.869394219684869629e-01
3.673992207112169450e-01
3.653675876892015228e-01
3.764508529069693354e-01
3.893856590076341107e-01
3.900313626175938020e-01
3.638904721587675750e-01
2.195232823595126559e-01
-9.170018488310682780e-02
-2.689962599015882083e-01
-1.774788166530759936e-01
-7.862261989009616814e-02
-4.415277380358927084e-02
-4.068528387903470878e-02
-9.807126484587477822e-02
-1.442761423914581953e-01
-3.099555459119825440e-01
-3.739912772205620239e-01
-4.087430076991012684e-01
-4.441022666704924626e-01
-4.294569153644792192e-01
1.000904238869763929e-01
6.975660711333081521e-02
3.125737239477449636e-02
-9.506086335199039061e-02
-2.077157125171585905e-01
-1.906823033220753916e-01
1.125012923242633411e-01
3.938437742406241671e-01
4.146732931545639711e-01
4.133426544114960910e-01
3.873163875389956101e-01
2.880931025410279900e-01
2.557587361717963970e-01
9.788515837041679435e-02
1.107050877333396882e-01
1.945523704915155805e-01
1.195529177769218687e-01
-4.452903480937163150e-01
-4.534641210904851727e-01
-4.105299858913060707e-01
-3.243573797670879499e-01
-1.797486780192499856e-01
-8.434341642739182077e-02
-6.142967983761993267e-02
-7.408782588863813134e-02
-1.849704858182008305e-01
-2.831196971529154061e-01
-3.985704297584864442e-01
-4.311598564527348576e-01
-4.610202813252169407e-01
-4.804730610065157115e-01
-4.870386722331708218e-01
-5.085836274425739045e-01
1.310264066116693660e-01
-6.900877178583635085e-02
7.317554779275799171e-02
-1.493330616798685742e-02
-7.916358151618453631e-02
-2.640086891220941312e-01
-2.818251234409245853e-01
-2.738835934640562186e-01
-3.244406353012822819e-02
7.280688593474080039e-02
2.450944180839992603e-01
3.623774150986875942e-01
3.140232561895298646e-01
2.725960322460664886e-01
1.790541403526239167e-02
-1.144021185299492170e-03
-4.050377909757646444e-02
3.013062357853599216e-02
1.886085771191982688e-02
-3.303618655450490937e-01
-4.424065160756735504e-01
-4.449162922858843072e-01
-4.286439165112738703e-01
-3.613658238250948562e-01
-2.456116261469123430e-01
-1.452725350698715057e-01
-1.161529979263235673e-01
-1.192864194008342038e-01
-2.174171234931804586e-01
-3.110270311914494767e-01
-3.844822083058160866e-01
-4.229776538451522350e-01
-4.327979343300012438e-01
-4.542190114802061029e-01
-4.734662827028273679e-01
-4.853785949506586039e-01
-4.176914574943368930e-01
-2.985951065925406267e-01
2.903937251197851732e-01
-8.670422811304515087e-02
-3.525005840126249068e-01
-4.062867585504600365e-01
-4.066243589289208482e-01
-3.999832166882504869e-01
-4.725337948457279391e-01
-4.311285439903844718e-01
-4.328559775702155998e-01
-4.267972115834010038e-01
-3.162272481440484007e-01
-2.129960164537333112e-01
-7.055334295707167691e-02
-3.582668665657549184e-02
2.743969548732961422e-02
6.382924165457234955e-02
-1.270644838059136195e-01
-3.384219274110804032e-01
-3.844698922773899796e-01
-3.814898488062017923e-01
-3.747481813485195601e-01
-3.581355043748605804e-01
-4.685965283303318296e-01
-4.565793200761331105e-01
-4.443306244842083474e-01
-4.321115111069973036e-01
-3.903297601378534765e-01
-3.165586587662456153e-01
-2.427301054670047975e-01
-2.128639439724506477e-01
-2.421523957241148717e-01
-2.840394143632221646e-01
-3.649674567467199870e-01
-3.876333124137523733e-01
-4.097001191444770707e-01
-4.309434268365088250e-01
-4.544428473388523737e-01
-4.740999060866567527e-01
-4.871164916668194733e-01
-4.519090253521657607e-01
-4.258055308527868288e-01
-3.579744681309656729e-01
-3.420486750053408631e-01
-1.702676845527188454e-01
-3.855837628611054613e-01
-4.218265705014789813e-01
-4.303589267912889538e-01
-4.444573782785470883e-01
-4.594013226717896248e-01
-3.708298385178311896e-01
-3.257551428351464495e-01
-3.149450103023699321e-01
-2.603878260170419678e-01
-2.136303069119827314e-01
-1.892566805222348492e-01
-1.522175693276111019e-01
-1.484845022584926899e-01
-1.608448916860495959e-01
-2.702883031512585688e-01
-4.684156394846163418e-01
-4.801859153179016682e-01
-4.807689875656272482e-01
-4.813770387407290130e-01
-4.779829576078212239e-01
-4.679559558844523237e-01
-4.525454910942574571e-01
-4.414778633770410354e-01
-4.363687692940174667e-01
-4.341253467323307191e-01
-4.079888997848652443e-01
-3.609721601949956171e-01
-3.329016728436572370e-01
-3.226632890800318343e-01
-3.299069048568017970e-01
-3.618739542513726426e-01
-3.826931740977151941e-01
-3.909222892203436661e-01
-4.064301087867254192e-01
-4.276916920783608300e-01
-4.511198853874177628e-01
-4.672548198172557510e-01
-4.756904306801526539e-01
-4.799799993771460827e-01
-4.824785768077618497e-01
-4.584360577159585226e-01
-4.467206262459888499e-01
-4.388426921038412476e-01
-3.070206080987182284e-01
-4.206848112863895151e-01
-4.229436289260691262e-01
-4.359281653863273931e-01
-4.521574583016755300e-01
-3.609441240684141960e-01
-2.279641564389932040e-01
-1.933344297249025845e-01
-1.873748439819221956e-01
-1.435168542010966108e-01
-1.973646556470022018e-01
-2.344577654815152845e-01
-3.094718766959396183e-01
-3.454592078816193790e-01
-3.880049574790203626e-01
-4.869731666371661660e-01
-4.938014240598321836e-01
-4.534169834488639972e-01
-4.510700399120829984e-01
-4.507476252074980039e-01
-4.490380825709015533e-01
-4.415151106640756717e-01
-4.306248636647128647e-01
-4.245178374847369818e-01
-4.240346855622347255e-01
-4.266333424974681487e-01
-4.267028701203398611e-01
-3.843973164275306109e-01
-3.726334914100569717e-01
-3.661915899319463374e-01
-3.788281843609634936e-01
-3.790397154253855039e-01
-3.821361463313391882e-01
-3.893106939838378300e-01
-4.018919840804782151e-01
-4.202484379101025791e-01
-4.391411444464208280e-01
-4.456958749300787836e-01
-4.451107650109143998e-01
-4.449230142039530822e-01
-4.477541942751884774e-01
-4.519764109242602745e-01
-4.501482911159114253e-01
-4.422816136852972257e-01
-4.334497048325429702e-01
2.811468449055990471e-01
-2.026384896612992703e-01
-2.855051418572078226e-01
-4.373001736229248371e-01
-4.423830835134449635e-01
-4.571831476417676510e-01
-3.496703525216248720e-01
-1.719865197592446715e-01
-1.181858420399202886e-01
1.804582738071253828e-02
2.241598988931294348e-02
-2.605228715186120453e-02
-2.399907170577225968e-01
-3.198688341925370882e-01
-4.398486139814813400e-01
-4.713708094971280627e-01
-4.711045266533019915e-01
-4.145878063058989205e-01
-4.196308624595409542e-01
-4.224535188927825979e-01
-4.238201043354317132e-01
-4.255187088673550444e-01
-4.251763314936161664e-01
-4.197167723334100931e-01
-4.126411442158869902e-01
-4.115771076013352014e-01
-4.173406849956231568e-01
-4.273925301388737386e-01
-3.540393132509614960e-01
-3.190248870904471845e-01
-2.878047838478496878e-01
-3.871666377787065794e-01
-3.796784046631203058e-01
-3.819321931592988273e-01
-3.859896004782851775e-01
-3.900082268028906007e-01
-3.970151619017422417e-01
-4.097175059649910134e-01
-4.178019274421495011e-01
-4.109609853452619310e-01
-4.039480394329227897e-01
-4.038493042322485738e-01
-4.104897406820197658e-01
-4.205827326487628359e-01
-4.255015164482885415e-01
-4.237630519279791397e-01
-4.201264318558579069e-01
-4.195191716462454146e-01
1.937423213111823597e-02
-8.824281594949846819e-02
-2.101142348992914022e-01
-3.428041894456120842e-01
-3.555487868845876309e-01
-1.962966808770094385e-01
-5.998784568962383518e-02
5.597403060362958482e-02
1.102912746750200068e-01
1.321005936708351813e-01
1.051027300906558493e-01
1.618768767581893128e-02
-2.394587977590522387e-01
-3.913339201563471037e-01
-4.495988984447230052e-01
-3.942134882503321447e-01
-3.806425743169971065e-01
-3.815290310119298645e-01
-3.912927989677455476e-01
-3.989631906566753483e-01
-4.031281901872783013e-01
-4.062834820302108629e-01
-4.071849689495118385e-01
-4.034439401423077776e-01
-3.987528135337095048e-01
-4.020509534117090444e-01
-4.152810624605327017e-01
-4.344876058544455688e-01
-3.589480811233865531e-01
-3.240515980970844478e-01
-2.945262213680986396e-01
-3.887438458328227320e-01
-3.823980519040010018e-01
-3.868676563887810671e-01
-3.898247891143627464e-01
-3.881216151199596287e-01
-3.885541158285267249e-01
-3.917836643838943922e-01
-3.840382030184448792e-01
-3.668562382345434414e-01
-3.591616453780041018e-01
-3.626314795459698592e-01
-3.743423139404802868e-01
-3.904625727704253979e-01
-4.024816573024583288e-01
-4.081971641219583335e-01
-4.117561698536839065e-01
-4.179170070553251959e-01
-4.311869744680523753e-01
1.000250026066507592e-01
9.542364900193515964e-02
6.399189987529269041e-02
6.129381713178566615e-02
6.669470122291143444e-02
1.090979936821724616e-01
1.568738026765244264e-01
2.073749689784782357e-01
2.318554936900360519e-01
2.166093647412058731e-01
1.417553327906506122e-01
1.174134574956879964e-02
-2.045120846368830847e-01
-4.662855502330793267e-01
-4.298212534594286205e-01
-4.173782682470830729e-01
-4.210339886100735729e-01
-4.329850387687415036e-01
-4.430378543574380323e-01
-4.428373469044494248e-01
-4.408968022296067546e-01
-4.452727057781250553e-01
-4.571388825631372832e-01
-4.690948546431990551e-01
-4.711810968815343670e-01
-4.725997353686668401e-01
-4.821172636754830765e-01
-5.013624231308243528e-01
-5.232448831967193570e-01
-5.271940996275704672e-01
-5.163048380570779416e-01
-4.997965744580810110e-01
-4.784367970259039704e-01
-4.477195175178957931e-01
-4.077536316218293155e-01
-3.708083849365386153e-01
-3.425292242847844393e-01
-3.224300915097227938e-01
-3.095222336108438554e-01
-3.071741596661879958e-01
-3.170680998320267729e-01
-3.361976961496127014e-01
-3.621591734029448451e-01
-3.916555525081201750e-01
-4.162531413987185513e-01
-4.337970048192160699e-01
-4.483033703640159073e-01
-4.635169179953207430e-01
-4.820516329954557810e-01
-3.376826595568233058e-01
1.769567667452733584e-01
1.966892233230733700e-01
2.147109747605103758e-01
2.322472097271414682e-01
2.396352954899455545e-01
2.422133823643841943e-01
2.597154009282079401e-01
2.792075283759197224e-01
2.879095912968171467e-01
2.778365295419656378e-01
2.232977376540119518e-01
1.140924557360648295e-01
-5.142265439540695537e-02
-3.291569219138557600e-01
-3.895064230345483547e-01
-4.296803476166639602e-01
-4.184614345860031559e-01
-4.238372831494253146e-01
-4.372907623055140580e-01
-4.473876810624820011e-01
-4.459224814287079397e-01
-4.416791639061048436e-01
-4.424884816122365838e-01
-4.508848709283407863e-01
-4.611551381530924476e-01
-4.621756868747567970e-01
-4.620591284245182395e-01
-4.687045188148465380e-01
-4.816254657023962826e-01
-4.933417407375192409e-01
-4.948147154892754696e-01
-4.907617285545033958e-01
-4.822745600288675938e-01
-4.656910896803143074e-01
-4.342684394765281564e-01
-3.880456414946009680e-01
-3.420544325229062377e-01
-3.029269839108148510e-01
-2.771069099498395527e-01
-2.706883652790826322e-01
-2.801305814459774113e-01
-2.976503648671789959e-01
-3.203020434231759750e-01
-3.472461147953480598e-01
-3.769561811566281007e-01
-4.036758035561335278e-01
-4.267735803858723198e-01
-4.494387674605637706e-01
-4.733857311692287184e-01
-4.988493232898799090e-01
-2.311737152261709449e-01
2.793700021706571057e-01
2.860039072127802950e-01
3.007122576593392882e-01
3.243926071272918432e-01
3.434060828851074887e-01
3.435026928637924803e-01
3.408000350474447715e-01
3.333595186959074641e-01
3.119131902071554108e-01
2.653899005876787509e-01
1.727809736567328946e-01
2.651812918161645938e-02
-2.778640120453687024e-01
-2.943524147453764894e-01
-3.102909417078040244e-01
-4.407741971717295537e-01
-4.327458914620826436e-01
-4.382750585549424205e-01
-4.497193945719767938e-01
-4.561848848066841211e-01
-4.515150977848558789e-01
-4.439607684885789607e-01
-4.394961004312745168e-01
-4.414301613565315141e-01
-4.482721194715723056e-01
-4.503183924675445704e-01
-4.487709726453392167e-01
-4.466739088647851963e-01
-4.439244790778888450e-01
-4.428838970750498261e-01
-4.464831732628232186e-01
-4.509377187256198294e-01
-4.508500416756519025e-01
-4.409811616815497159e-01
-4.138193700530505836e-01
-3.677786329851782110e-01
-3.170575717799793414e-01
-2.723278413380842422e-01
-2.467223987331483570e-01
-2.478436903794956070e-01
-2.650731664855500158e-01
-2.858128752292780628e-01
-3.082860164685732873e-01
-3.333849633074728036e-01
-3.619373388135683767e-01
-3.914219338573065032e-01
-4.217624414072297379e-01
-4.538014268754655411e-01
-4.857159036846811495e-01
-3.258686900239878836e-01
-1.002989812064038477e-01
-3.040378994699052817e-02
3.235014734623856691e-01
3.147354542730558258e-01
3.238730538036659889e-01
3.523851800236766918e-01
3.861722038460047579e-01
3.920437460921749051e-01
3.776253094530199195e-01
3.476600928927553458e-01
2.954463465613922923e-01
2.179358025381351871e-01
7.255385663863911372e-02
-2.046938817650737485e-01
-2.699138576053476957e-01
-2.991864961018946278e-01
-2.844961289558768924e-01
-4.549942673032770224e-01
-4.500594401551348822e-01
-4.543794649217300363e-01
-4.619009544330358596e-01
-4.628343061120235302e-01
-4.536305165492772740e-01
-4.429600053642768764e-01
-4.352315709036702618e-01
-4.345831276077234406e-01
-4.434059436074162530e-01
-4.505851472231997557e-01
-4.480765266102204047e-01
-4.360126935090382627e-01
-4.185740846290527672e-01
-4.077757968685272738e-01
-4.104579017739011793e-01
-4.182445262945312936e-01
-4.230923632345752194e-01
-4.187753304885907801e-01
-3.973502457987206915e-01
-3.556501456105560788e-01
-3.063269450748206113e-01
-2.624662782031750852e-01
-2.392416157190674630e-01
-2.439257353618872193e-01
-2.633971775109211211e-01
-2.841239688684049636e-01
-3.052167429890201844e-01
-3.288308237922195620e-01
-3.577879986391614975e-01
-3.914123151207802853e-01
-4.285690032074728206e-01
-4.736507726150299691e-01
-4.267456259825516129e-01
-1.067324442766098974e-01
-1.539989620840051879e-02
9.175181121466172152e-02
3.117596177488469178e-01
3.143792759033954276e-01
3.463061595288060568e-01
3.962693174590730116e-01
4.107145844902066467e-01
3.868496635852178289e-01
3.364999118473777640e-01
2.637946291895844064e-01
1.368915933007489871e-01
-7.923823189522515020e-02
-2.560630082602255442e-01
-2.732365190132244326e-01
-2.468626737188134301e-01
-2.654844005577502997e-01
-4.644508742914728594e-01
-4.618621119108967110e-01
-4.647974479625139321e-01
-4.687535532850908293e-01
-4.645711269411990085e-01
-4.506018504253385126e-01
-4.377355540187215510e-01
-4.304315187471899895e-01
-4.340361062667850711e-01
-4.522753616911246999e-01
-4.668456813961945895e-01
-4.624898542267968926e-01
-4.411145484866343391e-01
-4.111526848049516514e-01
-3.882420712492460901e-01
-3.843999662136442508e-01
-3.925660136260524791e-01
-4.014541372671429631e-01
-4.025431758784728808e-01
-3.874953938066393877e-01
-3.525993516857375276e-01
-3.090478408282407718e-01
-2.697087877233117492e-01
-2.488603444682004895e-01
-2.534284587756082119e-01
-2.713439547203259083e-01
-2.903356791067435161e-01
-3.099054357084055633e-01
-3.330390624149279222e-01
-3.640840023127144276e-01
-4.027978501650416043e-01
-4.455448949051241114e-01
-4.577781277865693998e-01
-1.524221750511803031e-01
1.052394686198953461e-02
1.079476505901286743e-01
1.408255442692981918e-01
1.626532008487756309e-01
2.928165811662165052e-01
2.886828632717739485e-01
3.215464687675462230e-01
3.935298557965667965e-01
4.441826185552685824e-01
4.203805854259705099e-01
3.438943251638968412e-01
2.066190731006703196e-01
3.959111080890026502e-02
-3.075932607284186937e-01
-3.414168959763130839e-01
-4.748378293102670233e-01
-4.679687499848718124e-01
-3.295276509517677255e-01
-4.647993949288490301e-01
-4.639718475241484952e-01
-4.658255220334631130e-01
-4.672059301498226458e-01
-4.591441363740044190e-01
-4.409022371800660478e-01
-4.270841183205487113e-01
-4.238142628997629280e-01
-4.372226649294014278e-01
-4.685780749177463345e-01
-4.886622805450513973e-01
-4.803885409660343386e-01
-4.519850740275094814e-01
-4.132668484714646651e-01
-3.772795223405123743e-01
-3.631334633213360030e-01
-3.697707407800202573e-01
-3.816487754639439900e-01
-3.872034779019083994e-01
-3.785240022510631408e-01
-3.525315932523629403e-01
-3.185094779975600754e-01
-2.869665951333724707e-01
-2.694237324335347905e-01
-2.721031245370560958e-01
-2.861370248484863543e-01
-3.023087349197364215e-01
-3.203698777116602003e-01
-3.435268061428781161e-01
-3.771239002576252108e-01
-4.204597237079549243e-01
-4.665142104621751717e-01
-3.365191376748933316e-01
2.278582112283259950e-02
1.400846813302654981e-01
1.529593691419225687e-01
2.151940426367824344e-01
2.275175764788368582e-01
2.425855269680013138e-01
2.638074584727939653e-01
3.387042535427574608e-01
4.233382414646953418e-01
4.067312997214529990e-01
3.300714421111609065e-01
2.204854711521548327e-01
-6.516584804784816831e-02
-5.311335227818458904e-01
-4.888892355753803320e-01
-4.607591225763993936e-01
-4.462946995084120516e-01
-4.424597808176010116e-01
-4.416567116701464180e-01
-4.436223630539268825e-01
-4.506781317547053356e-01
-4.612011970647968973e-01
-4.637358485743715564e-01
-4.488763792646184858e-01
-4.342738557260981680e-01
-4.313531190255432968e-01
-4.435014515103286592e-01
-4.630683392925761810e-01
-4.689092052184595794e-01
-4.637614758936160486e-01
-4.523174070297347749e-01
-4.309993656385922023e-01
-3.975702772416404573e-01
-3.719213115467262520e-01
-3.707187200210736444e-01
-3.817697890572349650e-01
-3.909632234981397225e-01
-3.871882680522765185e-01
-3.645828487092540038e-01
-3.322469756678833597e-01
-2.951255055107595560e-01
-2.569605728915438370e-01
-2.266991089852164465e-01
-2.152089520498235431e-01
-2.203544560707637046e-01
-2.360263784669412446e-01
-2.603963483297445092e-01
-2.945037665162797968e-01
-3.385303416543428146e-01
-3.882277436334254928e-01
-4.015263165068168605e-01
-1.362696280720211983e-01
1.904802781395742994e-01
1.413494043744275563e-01
6.928534420352172596e-02
7.450495018948062598e-02
1.222868726792424587e-01
-4.912754634860265202e-01
-4.454927872713402293e-01
-4.172834277023124150e-01
-4.065745805421649983e-01
-4.095023967774776841e-01
-4.146850417931778887e-01
-4.187726075710174745e-01
-4.241870398892741978e-01
-4.296550141663741385e-01
-4.293055617034405858e-01
-4.014569888200196224e-01
-3.834201198218635809e-01
-3.808340493930912896e-01
-3.956667619190107898e-01
-4.203810090190451820e-01
-4.329938525744916333e-01
-4.344991538978260071e-01
-4.329169297803326377e-01
-4.270624434470491337e-01
-3.246877734767231738e-01
-3.914666098339316114e-01
-3.862259406840085618e-01
-3.899974238265137561e-01
-3.906705838419777810e-01
-3.779144205149714830e-01
-3.506113084781517508e-01
-3.199381266690911607e-01
-2.883828242596356284e-01
-2.574502969944052477e-01
-2.343197650582048985e-01
-2.271233795405113443e-01
-2.329883790537621013e-01
-2.460628611862429871e-01
-2.641826095090284987e-01
-2.877659839448713508e-01
-3.203733107275323899e-01
-3.607831610808950873e-01
-4.022771195257274779e-01
-4.403773709439626205e-01
-3.497895556265330219e-01
-1.719275135068902005e-01
-1.721298712164369416e-01
-1.085514278665291876e-01
2.128608658679388352e-02
-4.090693596942883148e-01
-3.806391782916433431e-01
-3.715184328056707064e-01
-3.772820506185105560e-01
-3.854074099404122822e-01
-3.911492374446082776e-01
-3.959584312045739130e-01
-3.581786518941845743e-01
-3.863292941468766672e-01
-3.540973508069589215e-01
-3.329520765903973833e-01
-3.310336389448498839e-01
-3.503332516281351672e-01
-3.853605811703083583e-01
-4.104043922837495306e-01
-4.204821176980293451e-01
-4.265489186008190048e-01
-4.196513721572442401e-01
-3.188199654407538053e-01
-2.582073244689527258e-01
-4.050330885367088296e-01
-3.956875568896011108e-01
-3.828790618122407952e-01
-3.600508899524725859e-01
-3.294535932408901302e-01
-3.029286567098313787e-01
-2.811962867693156287e-01
-2.634830941031264806e-01
-2.545615141681034643e-01
-2.569478149791849519e-01
-2.652817695516387353e-01
-2.748513523407199455e-01
-2.833370246784220337e-01
-2.904091515110900357e-01
-3.041275492398590186e-01
-3.292416634002708342e-01
-3.609095684573231377e-01
-3.956145426890576577e-01
-4.310564307395402528e-01
-4.611356114805083561e-01
-4.835599265276753211e-01
-3.365060719194569727e-01
-1.868086813231797372e-01
-3.847422068047463006e-01
-3.562099396462288237e-01
-3.462296761831939462e-01
-3.501197435238274092e-01
-3.579603235596093835e-01
-3.654546902002082653e-01
-3.410206105433327695e-01
-3.296143011891459196e-01
-3.258687361983471642e-01
-3.156240496335770973e-01
-2.930486129679510388e-01
-2.938310985170198841e-01
-3.199212359498539993e-01
-3.660990136723786259e-01
-4.010863011378997256e-01
-4.167184427133630575e-01
-4.267871883529359978e-01
-4.185182237814323858e-01
-3.102348956262214186e-01
-2.943426601652266994e-01
-2.772009767439596040e-01
-3.925290473122120538e-01
-3.692875641727528246e-01
-3.395521320607803872e-01
-3.086524599576268013e-01
-2.895613692926844451e-01
-2.817024080060644420e-01
-2.813870656743889254e-01
-2.886318937400152440e-01
-2.990540381745419585e-01
-3.064882940036603998e-01
-3.087787021049624436e-01
-3.045205782837965280e-01
-2.939000208949434922e-01
-2.897838789528317527e-01
-3.016450692065087424e-01
-3.249420732283977431e-01
-3.558051624388428036e-01
-3.913098401802257986e-01
-4.239189746525571234e-01
-4.497345897748827870e-01
-4.684474405595363544e-01
-4.773840991660439070e-01
-3.753401936938579042e-01
-3.475436479440535131e-01
-3.350992801016697831e-01
-3.333846353824659325e-01
-3.387853287747280007e-01
-3.489070184831179477e-01
-3.294740159914069100e-01
-2.967793831892556189e-01
-2.915556933614095181e-01
-2.940695212566185601e-01
-2.725917402724301053e-01
-2.777413929002757742e-01
-3.099530204939517919e-01
-3.612043911944004537e-01
-3.974126305018721994e-01
-4.138594703457763035e-01
-4.256528261732966389e-01
-4.368741230343864412e-01
-3.622110770277811587e-01
-2.847762418042533161e-01
-2.956781565039658943e-01
-3.062147612742860958e-01
-3.586897095896147691e-01
-3.256127745927439587e-01
-2.972743435500067033e-01
-2.875383288661437220e-01
-2.936089248067993984e-01
-3.088621886202350120e-01
-3.275023716420765729e-01
-3.396097481493357551e-01
-3.418556094929787181e-01
-3.354199244213557085e-01
-3.197466835738353996e-01
-2.951755617301907164e-01
-2.771568101487972280e-01
-2.781960831986297622e-01
-2.941590846540688142e-01
-3.208976465570341774e-01
-3.548521305474743870e-01
-3.874419295409127773e-01
-4.140725533282904047e-01
-4.344362748971091204e-01
-4.458962491502952430e-01
-3.809922873074062522e-01
-3.556416603003251242e-01
-3.410698790761443333e-01
-3.331868212062394363e-01
-3.362208160307819105e-01
-3.497910336405328779e-01
-3.623853940591534872e-01
-3.131887614440923562e-01
-2.862366651307122201e-01
-2.859264705106524529e-01
-2.776965908911009917e-01
-2.866972286988490048e-01
-3.194930392422414278e-01
-3.637895691837653711e-01
-3.914137190659958687e-01
-4.053339877674783653e-01
-4.183823807438350473e-01
-4.327598303127789259e-01
-4.430446080869270276e-01
-3.633792841593715961e-01
-3.054673263195270549e-01
-3.100100943222101058e-01
-3.426014748470278537e-01
-3.334169889650224206e-01
-3.059736240056856182e-01
-2.992915603430760796e-01
-3.081516291842292254e-01
-3.251665090709539574e-01
-3.433295988116785158e-01
-3.525820435065104563e-01
-3.518726039050065757e-01
-3.425818296585866896e-01
-3.227713820454972127e-01
-2.916296268803585390e-01
-2.655614495042933343e-01
-2.587265194263428381e-01
-2.679184697835446105e-01
-2.895858418948391022e-01
-3.201210122490184551e-01
-3.506563151325979288e-01
-3.761486013928319050e-01
-3.964343118367942287e-01
-4.094924301381812071e-01
-3.931901469303789587e-01
-3.731438367895950625e-01
-3.600177485195940608e-01
-3.591103176011340437e-01
-3.131353410399100867e-01
-3.698695252077625062e-01
-3.832513438283282059e-01
-3.258323701011653362e-01
-2.719933306704616638e-01
-2.785520703643922791e-01
-2.931974914368073448e-01
-3.088315749901023866e-01
-3.328034946292021679e-01
-3.618374186105837165e-01
-3.790815857836453695e-01
-3.902770734233617089e-01
-4.036940268893897676e-01
-4.200020665391285823e-01
-4.342467108949741306e-01
-4.349227224809259496e-01
-3.775866674915684396e-01
-3.021279812743288828e-01
-2.721601620359991869e-01
-3.697471056288654245e-01
-3.279431042598837109e-01
-3.127390069710502263e-01
-3.095561780205400848e-01
-3.130254117423026394e-01
-3.200877129992978909e-01
-3.256715664015273348e-01
-3.779884277252563707e-01
-3.739035167975043872e-01
-3.523495122740628593e-01
-3.148195337963914375e-01
-2.864503062430556746e-01
-2.796538406744291660e-01
-2.850662111794167730e-01
-2.961931574060643335e-01
-3.093129357476372965e-01
-3.215921266336023154e-01
-3.321900136733126896e-01
-3.416334245897710287e-01
-3.502649870275154065e-01
-4.198601012254130072e-01
-3.821480367237752307e-01
-3.731827703649686079e-01
-3.723171034070716368e-01
-3.734720911334643012e-01
-2.731001360439443970e-01
-2.226939263599546082e-01
-2.025539015905761797e-01
-1.760216488065361740e-01
-1.522285570476240302e-01
-3.140795657600373714e-01
-3.258694229928812414e-01
-3.289963540495841055e-01
-3.420573285304784328e-01
-3.643015466490999721e-01
-3.803303119092470430e-01
-3.903236750230250629e-01
-4.004743235435503923e-01
-4.125165266468035496e-01
-1.856295273157120840e-01
-4.283533276156200054e-01
-4.245553149321981135e-01
-3.252550357493981803e-01
-2.755311439940704710e-01
-3.017522157432778740e-01
-3.636523468423654148e-01
-3.510151673174826681e-01
-3.411978531424663119e-01
-3.381137798467088729e-01
-3.432763958830276629e-01
-3.539894573652507259e-01
-3.616418011129861609e-01
-3.581273058421893252e-01
-3.356110564469971802e-01
-2.951169418372601161e-01
-2.657641853035174750e-01
-2.611595489359339606e-01
-2.697513087242889296e-01
-2.829219787816667497e-01
-2.958585989992952303e-01
-3.069762514708798129e-01
-3.167998773371091259e-01
-3.258282966793693003e-01
-3.350822663099023435e-01
-3.848708636909256575e-01
-3.673072296241242651e-01
-3.616306540656752944e-01
-3.631371591386346465e-01
-3.028700905014082845e-01
-2.224728476694130541e-01
-1.771717488609798608e-01
-1.648968828610172799e-01
-1.843933212907147567e-01
-2.032907982533370961e-01
-3.223191971141418644e-01
-3.649677829107255134e-01
-3.401610833218807750e-01
-3.471487128052019866e-01
-3.628211008332730136e-01
-3.756163488167693076e-01
-3.859767977967412111e-01
-3.984000940834473981e-01
-4.137841161316006544e-01
-4.291819646314019021e-01
-4.344429727438877120e-01
-4.343120682970581514e-01
-2.991283875699305983e-01
-2.000543909671487486e-01
-2.556442399093363238e-01
-3.186390784850624547e-01
-3.773045200107632002e-01
-3.582070063588542186e-01
-3.437484879077973843e-01
-3.347979693057316353e-01
-3.322645006947564927e-01
-3.312926775472361252e-01
-3.226703321795384993e-01
-2.969517018509419404e-01
-2.564549418922214552e-01
-2.328532877533850132e-01
-2.362994454559037005e-01
-2.519113700954197510e-01
-2.696761039830250506e-01
-2.846036902044863370e-01
-2.963737661544848523e-01
-3.068690399343890207e-01
-3.168605284485743190e-01
-3.278609578948810110e-01
-3.560526026052835968e-01
-3.454310384622371610e-01
-3.483717960583007645e-01
-3.583468110390354844e-01
-2.800769272451085201e-01
-2.016650429256960642e-01
-1.577725768130422423e-01
-1.524848259894908409e-01
-1.854115741888889002e-01
-2.654797793806853434e-01
-4.032432961646419400e-01
-3.634339823023541860e-01
-3.560422271220395896e-01
-3.600583992071685890e-01
-3.728656361581026424e-01
-3.846426409182283068e-01
-3.966903588735946062e-01
-4.128567060573074543e-01
-4.331575151791726142e-01
-4.516965894253247571e-01
-4.551306369594175782e-01
-4.544714484273585930e-01
-3.242921856219434518e-01
-1.877534835204443531e-01
-7.862347634261579454e-02
-2.525134660549043231e-01
-3.355099984443881689e-01
-3.845341192225276705e-01
-3.596167719598684087e-01
-3.342243744659242344e-01
-3.127388738194417650e-01
-2.962296991824718839e-01
-2.766985339620688933e-01
-2.468480539207880131e-01
-2.130635028481786541e-01
-2.038149454492540480e-01
-2.184878754815833546e-01
-2.402290432572585510e-01
-2.605759573662104200e-01
-2.766614569405940194e-01
-2.896493269955074390e-01
-3.017181697279740504e-01
-3.136307680694621625e-01
-3.270944404436199604e-01
-3.351723324826599293e-01
-3.164491309505756966e-01
-3.170380795057183287e-01
-3.337566088484900662e-01
-3.564865430463426965e-01
-2.755895690016107458e-01
-1.947848676066563367e-01
-1.507329080436423940e-01
-1.531765193954073567e-01
-2.070352103722336856e-01
-4.084325941117708525e-01
-3.950735054359266196e-01
-3.803360878038802850e-01
-3.728492399523169465e-01
-3.767658257403397881e-01
-3.919355189511366522e-01
-4.076909834602741589e-01
-4.247395094298075935e-01
-4.473683807994211503e-01
-4.740643087281477541e-01
-4.932366088069348176e-01
-4.900553859346774010e-01
-4.691823956201514045e-01
-3.789489012103178234e-01
-1.395247964255406925e-01
5.619146050914163026e-02
5.322031135603125240e-02
-9.072658447186135455e-02
-3.159420431944520713e-01
-3.806477063210312872e-01
-3.389573095366989475e-01
-2.969832935687589104e-01
-2.635477902958676122e-01
-2.343421098593851948e-01
-2.070540606258713945e-01
-1.907348554088906245e-01
-1.997750435446499495e-01
-2.218704636019673826e-01
-2.437158687724226835e-01
-2.609899857710085147e-01
-2.743745314199806939e-01
-2.869441810471705656e-01
-3.001436057658358192e-01
-3.140881324042521516e-01
-3.301836697529624831e-01
-3.504114056968050672e-01
-2.887709342993507455e-01
-2.789063276154566395e-01
-2.921459412235710706e-01
-3.222017670311834170e-01
-3.558923257645441041e-01
-2.711620150337502033e-01
-1.888219443046849633e-01
-1.457161782493812674e-01
-4.026268488323067052e-01
-4.117204037719567333e-01
-4.120055452022505227e-01
-3.993593757960297030e-01
-3.861779392624573592e-01
-3.801739401065610813e-01
-3.865729851914215254e-01
-4.084126923874989989e-01
-4.330642911521127014e-01
-4.562844975826565452e-01
-4.824026660283604606e-01
-5.082969098487912785e-01
-5.207025673680910627e-01
-5.122250932529535117e-01
-4.849570356307516539e-01
-4.387850758585181699e-01
-2.081561436327895587e-01
5.099648222864448799e-02
1.281829667689521890e-01
8.467836714819440558e-02
-2.161193575240401288e-01
-3.824874987680282334e-01
-3.307575831807441080e-01
-2.790816946116451702e-01
-2.393384605946560773e-01
-2.109497613337791844e-01
-1.955389121262470498e-01
-1.995468710520127698e-01
-2.214331181726319764e-01
-2.451275933229589421e-01
-2.633983495729859681e-01
-2.751665245602502585e-01
-2.832709525531292849e-01
-2.922812355587618427e-01
-3.036717283192515437e-01
-3.173569232165082687e-01
-3.343534901213411903e-01
-2.591245837938280783e-01
-2.590108627573564637e-01
-2.817320914155692635e-01
-3.188516965779722434e-01
-3.577770279048063107e-01
-2.632566338678361539e-01
-1.811751041587822963e-01
-3.948656824120502784e-01
-3.987388519705641898e-01
-4.035589842182433218e-01
-4.027538021311335426e-01
-3.921719710545767956e-01
-3.820636998125477857e-01
-3.796111642566344924e-01
-3.905458253155612569e-01
-4.196321805904222324e-01
-4.512935740119234929e-01
-4.748152185774146550e-01
-4.957284238786873742e-01
-5.135319397912645467e-01
-5.200953406118679068e-01
-5.127868048674069090e-01
-5.046758278712327739e-01
-5.020213663731097897e-01
-3.053897396047786095e-01
-8.092920381827213572e-02
1.142785687581783227e-01
1.062386524640929197e-01
-1.956210046935720204e-01
-3.680759136277483856e-01
-3.139654547597156009e-01
-2.629419368455263029e-01
-2.252780987626725462e-01
-2.024914023910540928e-01
-1.979492877669064566e-01
-2.149656703913369327e-01
-2.439476017357245508e-01
-2.694796312855073372e-01
-2.879917238607718755e-01
-2.992423360744503325e-01
-3.051924077627168885e-01
-3.098373917329425020e-01
-3.161450975845843114e-01
-3.256085294853305334e-01
-3.401423981754616022e-01
-2.496807353941848939e-01
-2.479594258327361689e-01
-2.567231234278148366e-01
-2.837022395545538700e-01
-3.210562418639199556e-01
-3.602015996802546138e-01
-2.575879632950980880e-01
-3.926972013195672573e-01
-3.862819251657824693e-01
-3.829081714811483628e-01
-3.845754561266998550e-01
-3.857172279398567438e-01
-3.799607220258049423e-01
-3.753776201871243945e-01
-3.789392845722634462e-01
-3.963544005944224513e-01
-4.224101615519786357e-01
-2.909170176062533808e-01
-3.364327227016005728e-01
-4.878299175256056164e-01
-5.078865242594519103e-01
-4.960874754073685278e-01
-4.864424514094046748e-01
-4.854790783685885014e-01
-4.886073950555117062e-01
-4.101501645093445503e-01
-2.119197172329146395e-01
3.543383774564413946e-02
4.918385240354228999e-02
-2.396587532513496099e-01
-3.671244683791152763e-01
-3.170947122931900841e-01
-2.599751600404696106e-01
-2.091615672230403566e-01
-1.729817546575669052e-01
-1.598180113356036658e-01
-1.751866583961124990e-01
-2.058978439207878319e-01
-2.375478820486342513e-01
-2.685317848674362851e-01
-2.934458903478726621e-01
-3.032216460948436998e-01
-2.980749418236326997e-01
-2.922613479556325777e-01
-2.932856765776413188e-01
-3.057326049988342564e-01
-2.284707744491699388e-01
-2.303279409467567929e-01
-2.400687106118097880e-01
-2.537342953007821755e-01
-2.666734636368000566e-01
-2.819160473466679750e-01
-3.012690630785151424e-01
-3.239941856622396421e-01
-3.175486958548283112e-01
-3.435828866520427849e-01
-3.419994709572787284e-01
-3.422595955540375656e-01
-3.393980600905959211e-01
-3.279511610083667983e-01
-3.147056025824961356e-01
-3.130444746394654421e-01
-3.265743911240256980e-01
-3.615602785401150765e-01
-2.709554201248461358e-01
-2.011842594318170585e-01
-2.440972727396416020e-01
-3.817011278505267335e-01
-5.094865385459715901e-01
-4.933757755334038375e-01
-4.794886755662334799e-01
-4.746652100835794252e-01
-4.755884474315530963e-01
-4.787708689447808252e-01
-3.927354764282484645e-01
-1.778182764255246684e-01
-2.412413930914503457e-01
-3.308172893383810598e-01
-3.641713943484221616e-01
-3.182454478661969066e-01
-2.632879475490387255e-01
-2.144354128935878623e-01
-1.804743868512808935e-01
-1.701383228264613245e-01
-1.896132294027714771e-01
-2.251997805292073329e-01
-2.635944552379893002e-01
-3.036503440787108321e-01
-3.370678351501590897e-01
-3.516967320402443198e-01
-3.460186043249538490e-01
-3.360097785043166807e-01
-3.305903985528201861e-01
-2.925249056586979868e-01
-2.469357237131249716e-01
-2.555058271467619546e-01
-2.692843564459016514e-01
-2.830988145791403787e-01
-2.922676655530978551e-01
-3.035830528790540161e-01
-3.210514900578195219e-01
-3.432770081348925917e-01
-3.585556388009414897e-01
-3.527382623169660891e-01
-3.167355690836291537e-01
-3.371513744830538784e-01
-3.352031289114613122e-01
-3.306416662748620783e-01
-3.263167582302725078e-01
-3.332390989934985170e-01
-3.538656139687738622e-01
-3.362592567264812149e-01
-1.581508196059288052e-01
-1.451720105503807035e-01
-2.013747874386355441e-01
-3.518609206824902524e-01
-5.180799604075435605e-01
-4.850209528548536930e-01
-4.618807690718912395e-01
-4.506594292253159328e-01
-4.506857423761573278e-01
-4.580383827301071076e-01
-4.654401004891471350e-01
-4.342807296640038839e-01
-3.868132089833137277e-01
-4.062777758240639914e-01
-3.721326467503119906e-01
-3.244942821345904727e-01
-2.672155032215990378e-01
-2.202869453137634437e-01
-1.919005610567103559e-01
-1.888526228711297217e-01
-2.159367182932263873e-01
-2.576951462507450774e-01
-3.014579465901339184e-01
-3.474326930536318359e-01
-3.860060153056180665e-01
-4.040475960541216049e-01
-3.997087948204130492e-01
-3.890868885037267466e-01
-3.810171266771175125e-01
-3.799786002331370094e-01
-2.859456922075750418e-01
-2.747845383329065028e-01
-2.721104363579449070e-01
-2.787556400124743261e-01
-2.908735702625789843e-01
-3.049121322894556285e-01
-3.157952683408549732e-01
-3.209470270310775253e-01
-3.285567023769483397e-01
-3.424442612658168406e-01
-3.603748692012040400e-01
-3.707075322603420875e-01
-3.599962639490093541e-01
-3.439217000773667210e-01
-3.344597585643337978e-01
-3.338441108258110579e-01
-3.379564837755732465e-01
-3.450761813490120788e-01
-3.621817214411655050e-01
-3.902081636969478295e-01
-2.617970431134705733e-01
-1.313682968352931080e-01
-1.406610005825498499e-01
-2.373543890963904501e-01
-4.114513605010776676e-01
-5.311445229295179704e-01
-4.831466375851501405e-01
-4.520719848496884685e-01
-4.346813708345202976e-01
-4.334923485659130105e-01
-4.457485357161243278e-01
-4.648196718842068642e-01
-4.693152409477521769e-01
-4.531810809014320540e-01
-4.247679158263719112e-01
-3.868038922706654725e-01
-3.337444783225407274e-01
-2.731559203452390006e-01
-2.284996464665643157e-01
-2.070385576891201340e-01
-2.126828717693799442e-01
-2.470940716601306431e-01
-2.938517614047245208e-01
-3.402165244266349142e-01
-3.864864960547022554e-01
-4.243831983597582957e-01
-4.430216556925596905e-01
-4.415172435063267620e-01
-4.333789950768746624e-01
-4.254954810795755216e-01
-4.006422908415222528e-01
-3.122539528006422760e-01
-3.014289124640234241e-01
-2.988643025722820257e-01
-3.049394014831924293e-01
-3.152290564081118851e-01
-3.264477660055111752e-01
-3.349998326128859616e-01
-3.393542078229352388e-01
-3.461199842349770850e-01
-3.583259222838631186e-01
-3.736356964222202204e-01
-3.818754798302415598e-01
-3.705766050278951895e-01
-3.528458350558694723e-01
-3.416804240171958940e-01
-3.426968127749967508e-01
-3.542288566707491038e-01
-3.709151608321145099e-01
-3.955618921323834636e-01
-3.531357919067432127e-01
-1.976164536596078103e-01
-1.660397339458445365e-01
-1.866787825918511112e-01
-2.462091044290807273e-01
-4.365044970516815392e-01
-5.414295778394613290e-01
-5.012022803292620621e-01
-4.643932695193326854e-01
-4.411335627325792541e-01
-4.367685192587956178e-01
-4.499219353500472085e-01
-4.753254029297531158e-01
-4.886260760921120605e-01
-4.758203479483454901e-01
-4.441791852239912464e-01
-3.996678973576069938e-01
-3.405871371450852614e-01
-2.785107223709258339e-01
-2.375115992125492181e-01
-2.223577097780101153e-01
-2.338922274213043884e-01
-2.711947533583049519e-01
-3.193151366416135950e-01
-3.662961827499284229e-01
-4.107366202732574689e-01
-4.458266352746063643e-01
-4.640631047135835296e-01
-4.790169865222190793e-01
-4.704221436846940940e-01
-4.533495549702691862e-01
-4.471182417520956354e-01
-3.441123497171324486e-01
-3.297399761201438295e-01
-3.215885962647240803e-01
-3.215025246209274323e-01
-3.263406136254956569e-01
-3.344725382222221710e-01
-3.433827833112868544e-01
-3.502354111301126949e-01
-3.593839799562725257e-01
-3.734333758601480202e-01
-3.901503174763015225e-01
-4.001592464771562274e-01
-3.908688081631901956e-01
-3.739430274806082588e-01
-3.631360619432426051e-01
-3.656592154376646087e-01
-3.807335629316854764e-01
-4.008700567585125052e-01
-4.273505404997275381e-01
-3.598204087270044926e-01
-2.629497528602275369e-01
-1.888741730365567639e-01
-1.979546876092632135e-01
-2.515902507609432681e-01
-4.266226935618110949e-01
-4.997897160497019042e-01
-5.323060979316993624e-01
-4.892776431690444849e-01
-4.592081732089952628e-01
-4.494664116607814952e-01
-4.598557859283976534e-01
-4.864288250223868237e-01
-5.037749521069665448e-01
-4.924586423753118947e-01
-4.574210760473713666e-01
-4.068906662003420882e-01
-3.433646539212069637e-01
-2.829137112861928038e-01
-2.478322927219573091e-01
-2.383424970163873780e-01
-2.524537376060630445e-01
-2.880280490107441915e-01
-3.331464461843580693e-01
-3.783067996641947262e-01
-4.206029717935133028e-01
-4.537965196982126637e-01
-4.724846549820979624e-01
-4.761252601072955559e-01
-4.729266282274617872e-01
-4.673462671811042246e-01
-3.460651707648168540e-01
-3.492948669403886930e-01
-3.376570115073060929e-01
-3.273257659363873473e-01
-3.249101383003128451e-01
-3.316142366271782604e-01
-3.447469914566704263e-01
-3.576607878189504430e-01
-3.724751142880770582e-01
-3.918918811599110263e-01
-4.137087156077639549e-01
-4.395725087551556887e-01
-4.019204088008219711e-01
-3.925680318813811742e-01
-3.740140053787602281e-01
-3.814413364244489402e-01
-3.897100186816815359e-01
-4.091370831232379879e-01
-3.769731301021009284e-01
-3.408897370172988550e-01
-3.423421354114625226e-01
-2.405358798365448691e-01
-2.398472835816932158e-01
-3.016892055868646283e-01
-4.101860404065016397e-01
-4.363339657871898591e-01
-5.123547039242366541e-01
-5.015960384810144168e-01
-4.769532192609104992e-01
-4.595745816169889419e-01
-4.512416573434355760e-01
-4.528756272559533724e-01
-4.541398058266049031e-01
-4.443467583742795601e-01
-4.254186931256936921e-01
-4.056373731624466905e-01
-3.913872015108336710e-01
-3.855956179612673451e-01
-3.887766184475062170e-01
-3.972960735817798184e-01
-4.085897070972467349e-01
-4.204108932862766768e-01
-4.331195896890699948e-01
-4.495972589892508475e-01
-4.673793749076014525e-01
-4.833969293466796602e-01
-4.782083470872263709e-01
-4.118505315661916133e-01
-4.677513321192175999e-01
-4.863205613183711473e-01
-1.770256271800852710e-01
-1.491393398889327426e-01
-2.098355447379133265e-01
-3.084699009210271625e-01
-2.769840936661936981e-01
-2.613181363106459876e-01
-2.657038538539224781e-01
-2.874591663374657657e-01
-3.145154829541506603e-01
-3.426781948546897549e-01
-3.731210370506217178e-01
-3.738424322560681134e-01
-2.181817254246718740e-01
-1.915536591859175464e-01
-1.916396676417800871e-01
-2.119021591484417377e-01
-2.649879634603368728e-01
-3.581152890093497465e-01
-4.369536571597673613e-01
-4.468069602994959033e-01
-3.938785490668283429e-01
-4.166754358497219979e-01
-3.521560242621386561e-01
-2.655483069363751558e-01
-2.643727585494431431e-01
-3.585131463542803321e-01
-4.218935769066690100e-01
-5.277179279207440121e-01
-4.988307711335555061e-01
-4.711597851548968707e-01
-4.519065765274376534e-01
-4.434793708456977179e-01
-4.464201426131944039e-01
-4.474561678957210686e-01
-4.367349784226479681e-01
-4.187379263697367238e-01
-4.023504335184214797e-01
-3.917500060920014460e-01
-3.869683717778426568e-01
-3.896566797910088198e-01
-3.970241904974617375e-01
-4.056392786158767860e-01
-4.115722320073118556e-01
-4.163813787019953194e-01
-3.489321942845578506e-01
-3.674176412053354324e-01
-4.058433404987435433e-01
-4.057251344767625056e-01
-4.534767334375622294e-01
-4.858826002122982879e-01
-4.886854302102731917e-02
-7.326905844442552218e-02
-2.110589885142289401e-01
-3.170994559609761065e-01
-2.811123989576382876e-01
-2.649556175369434108e-01
-2.735117829380438459e-01
-3.038393689355000093e-01
-3.406040676603938611e-01
-3.754190523219331221e-01
-2.342767454255549886e-01
-4.568872261021435233e-02
8.370240855235606958e-02
1.152488612502583915e-01
1.058184242750634385e-01
6.724253527224013927e-02
-1.013715042320385007e-01
-3.726302871370741898e-01
-4.421059062918966664e-01
-4.408057388896989837e-01
-4.573735468570860885e-01
-4.346145837196334627e-01
-3.524791355158377604e-01
-3.276674499781166983e-01
-3.540469387655938438e-01
-3.666610665078762210e-01
-3.941588460540677574e-01
-4.598570485064576441e-01
-4.751906466242243332e-01
-4.520220704871081852e-01
-4.351364147766612622e-01
-4.276273370134958673e-01
-4.300798715395990901e-01
-4.275238564052695200e-01
-4.114009615702497458e-01
-3.902401650170710390e-01
-3.748991504675663333e-01
-3.689832015754911376e-01
-3.707049034752660233e-01
-3.787904712026299858e-01
-3.891371511878868317e-01
-3.342745044981217384e-01
-2.447376720029839359e-01
-2.229490247842577932e-01
-2.835477495246710444e-01
-3.418787171410332393e-01
-3.890455900674187339e-01
-4.313842178378285985e-01
-4.241986775612970884e-01
-4.508948678900449036e-01
-7.477395717903227712e-02
-2.394140911437563357e-01
-3.293178665415002482e-01
-2.977563104451143583e-01
-2.882540972183531558e-01
-3.040172870602560473e-01
-3.469139221303046416e-01
-2.779953373479455703e-01
-1.366203532299898882e-01
-7.287357184722726214e-03
1.048143834006997205e-01
1.501677557471904900e-01
1.669744810875726237e-01
1.480451396472546310e-01
9.170698932596502151e-02
-1.880578064771715463e-01
-3.953497559116330717e-01
-4.449700960166017571e-01
-4.344217516559371051e-01
-4.411376835300983568e-01
-4.602743963389451798e-01
-4.792620534288040690e-01
-3.807670911430115490e-01
-3.574817429207980957e-01
-3.531273185041730045e-01
-3.510228188782599235e-01
-3.941307710493035521e-01
-4.446974131065769553e-01
-4.284987146603222996e-01
-4.143589124910271315e-01
-4.049971781430947715e-01
-3.990037627375216944e-01
-3.839454262860386158e-01
-3.604560856634121957e-01
-3.389330439368010706e-01
-3.277760064599948286e-01
-3.298872306484525452e-01
-3.420595334615246785e-01
-3.593104047432543746e-01
-3.649192229484962691e-01
-2.694334510904528024e-01
-2.093757757910634232e-01
-1.839692038830369192e-01
-3.862901216444201147e-01
-3.874047671254568503e-01
-3.953764395275759513e-01
-4.117276712134280148e-01
-3.815166237846072117e-01
-3.948474406499199452e-01
-1.370626293759504843e-01
-3.335583638561402942e-01
-3.454528585283271891e-01
-3.238262259333901660e-01
-3.257339911432467483e-01
-3.512102760794679757e-01
-2.372381760519774452e-01
-9.666569951389444859e-02
6.474203369674945419e-02
1.172141498059359049e-01
1.486075349084227115e-01
1.752409534502483712e-01
1.834243063249833827e-01
1.569232925099103559e-01
8.521738709748821750e-02
-2.107301521380976206e-01
-4.163216796217866222e-01
-4.382523382127083145e-01
-4.208263885090319234e-01
-4.193341864655283358e-01
-4.297154218091675526e-01
-4.410368060192871864e-01
-4.397900515613007433e-01
-4.323233216083559038e-01
-3.516115301670088011e-01
-3.325887697892340733e-01
-3.273570036699965935e-01
-4.143987429983416737e-01
-4.029737151531473938e-01
-3.897989654263778192e-01
-3.755392605062394251e-01
-3.552406649303848640e-01
-3.243047533253934356e-01
-2.968513475929944745e-01
-2.807771494130958390e-01
-2.784026084043061400e-01
-2.899984025009734179e-01
-3.109702084968604119e-01
-3.362554759443394103e-01
-3.260715770028168592e-01
-2.582167981532831891e-01
-1.618115458512776328e-01
-1.683656009307025747e-01
-3.836955672873408330e-01
-3.816253640481422349e-01
-3.862969831998434023e-01
-4.009004036234263824e-01
-3.326195600395018825e-01
-3.439617066088743735e-01
-2.840877526069486847e-01
-3.743420062512419766e-01
-3.644415851307123422e-01
-3.551335820396498422e-01
-3.724985421596590518e-01
-4.106422465440098257e-01
-2.675776694414745971e-01
-1.850040024254408222e-02
8.574161031968394187e-02
1.300301953922581855e-01
1.492757861806437714e-01
1.623570435303460513e-01
1.604131130097079527e-01
1.231534055712156100e-01
3.111155825653334761e-02
-2.489110669869211978e-01
-4.435374917703600595e-01
-4.116734562798877728e-01
-3.913870775117789247e-01
-3.856683758388815275e-01
-3.909861742492088399e-01
-3.977685546263897698e-01
-3.967152286438948017e-01
-3.930828351813678290e-01
-3.912582391114206026e-01
-3.912465209454064063e-01
-3.908506916423404309e-01
-3.853982437926810611e-01
-3.747946775858880253e-01
-3.600382537815630113e-01
-3.391125357508845695e-01
-3.048177408524436194e-01
-2.633071158560791325e-01
-2.365686917745534190e-01
-2.276240901862600641e-01
-2.347864972224883995e-01
-2.550438163070121167e-01
-2.810161461950092532e-01
-3.106364972905845123e-01
-3.421434851467105021e-01
-3.699155596699382764e-01
-2.425448603202860764e-01
-1.909010469141984578e-01
-2.692228558294830210e-01
-2.656704787535479340e-01
-3.890696975947900427e-01
-4.023216890188291428e-01
-3.142494591840608864e-01
-3.329544540118861140e-01
-4.027722345575953655e-01
-3.843182148375688945e-01
-4.123218989980934612e-01
-4.347486042151480490e-01
-4.808784422963768290e-01
-4.208257381077528669e-01
-1.846671379354569709e-01
4.677778731979925081e-02
9.146324598151144014e-02
1.012100365852428158e-01
9.499008479588529064e-02
7.189939715160179046e-02
9.402407642462553422e-03
-2.027473810412701860e-01
-3.763989117957491914e-01
-3.842365799241418411e-01
-3.564665806944840032e-01
-3.386849429316365900e-01
-3.336495110137810416e-01
-3.385469434451567339e-01
-3.455635479151300538e-01
-3.492607954357330180e-01
-3.530816483656324389e-01
-3.575957515028925227e-01
-3.615125093962412994e-01
-3.626378942811669948e-01
-3.567538832080464628e-01
-3.444724161738870749e-01
-3.213659963335650516e-01
-2.899436326902278815e-01
-2.592547600508557371e-01
-2.362304686667305309e-01
-2.224365869855243760e-01
-2.148787164485335688e-01
-2.162002824903465903e-01
-2.319364422698460271e-01
-2.576322519652615717e-01
-2.880448599525836650e-01
-3.235392380927586409e-01
-3.607793692156673893e-01
-3.931283354954538956e-01
-4.147547225735100929e-01
-4.252941074315734760e-01
-4.252154811720149641e-01
-4.187845324197990160e-01
-3.175114516738929971e-01
-2.270978472290755834e-01
-4.168321528842243162e-01
-4.484786605468939480e-01
-4.314768869189080647e-01
-4.423205105688058913e-01
-4.644096502679450067e-01
-4.900904222545424682e-01
-5.068475846486990566e-01
-2.913906920213784058e-01
-1.858768878264897007e-01
-1.718844982014762768e-01
-1.941068692868961887e-01
-2.739934048746180961e-01
-3.632467465499698012e-01
-4.649280716585459938e-01
-4.454574946272698566e-01
-4.259972912826743840e-01
-3.325354584240515776e-01
-3.115187958055198325e-01
-2.992078853955670859e-01
-2.965439044369973520e-01
-3.023336865014695229e-01
-3.112897885571161427e-01
-3.180679115691201764e-01
-3.241324778050096445e-01
-3.295112946774933493e-01
-3.347781981205985580e-01
-3.394334646548888834e-01
-3.343965614547739218e-01
-3.172536713537457143e-01
-2.929706281272282942e-01
-2.659214307951275336e-01
-2.389812428934868782e-01
-2.184847923452939156e-01
-2.059148553184467767e-01
-1.982718001666340935e-01
-1.996962095060648701e-01
-2.173031238815137101e-01
-2.438945666141483504e-01
-2.711255124138354233e-01
-3.014004962698564882e-01
-3.353462946057166327e-01
-3.682791736306793573e-01
-3.955869410916247886e-01
-4.159192140605673105e-01
-4.268216228228188247e-01
-4.296874573255101692e-01
-3.421970390863390832e-01
-1.816960086675729058e-01
-4.657639265009459462e-01
-4.379009875836747945e-01
-4.321213462534679861e-01
-4.399367043480365558e-01
-4.581411729355793216e-01
-4.801113772268933433e-01
-4.817655354361698450e-01
-4.758071571277203149e-01
-2.996626842457214002e-01
-3.107495061568475991e-01
-3.517211399263309723e-01
-4.244869792391197660e-01
-4.611796241240336269e-01
-4.211730521489058243e-01
-3.242817378648801818e-01
-2.946876678759500767e-01
-2.718071563353048892e-01
-2.552974221788901765e-01
-2.480006031669817479e-01
-2.506705796326945679e-01
-2.625164364065786793e-01
-2.786476473847235291e-01
-2.931343583809534192e-01
-3.052530342302389732e-01
-3.139012082744114251e-01
-3.193513883027161437e-01
-3.217013138443109432e-01
-3.151574446805006646e-01
-2.995651894225720424e-01
-2.794361901373473289e-01
-2.577395389835289152e-01
-2.351743637245933549e-01
-2.163783538917778138e-01
-2.033552290186501910e-01
-1.942249116546913290e-01
-1.943750104357518382e-01
-2.115806338174306411e-01
-2.375353374345588464e-01
-2.621377579142590841e-01
-2.874329802566737979e-01
-3.165550597290601176e-01
-3.486356434996752962e-01
-3.799950400785537807e-01
-4.080359149044729405e-01
-4.288173531573568620e-01
-4.418728217164700767e-01
-2.066794048829561081e-01
-4.403001938491994394e-01
-4.284638559930723511e-01
-4.317887241624710493e-01
-4.462917263265855916e-01
-4.661193910822610253e-01
-4.835749345465696347e-01
-4.654630547341795932e-01
-3.740045624092037113e-01
-3.888133394502025775e-01
-4.064149124338330976e-01
-4.180791317749716907e-01
-3.738599799722234218e-01
-3.280826293463250387e-01
-2.879740198771211790e-01
-2.565080713309111915e-01
-2.331843000773009267e-01
-2.177399238279254801e-01
-2.123435117358157820e-01
-2.182700655699230941e-01
-2.355942510828371306e-01
-2.600233118697910517e-01
-2.839565768566433834e-01
-3.035969844034168696e-01
-3.160676454561596183e-01
-3.207173728739044494e-01
-3.181687383738472930e-01
-3.075273466631878727e-01
-2.922893583840058818e-01
-2.758896784703668836e-01
-2.592688828983393257e-01
-2.407996148115326140e-01
-2.234152133760023695e-01
-2.104019014772794960e-01
-2.012546254766657272e-01
-2.013050405493613526e-01
-2.174361437694126986e-01
-2.408942289952247795e-01
-2.623880117200123596e-01
-2.841188739223979298e-01
-3.095659655827416867e-01
-3.406512036284728429e-01
-3.748984125644501675e-01
-4.083679761565639499e-01
-4.369359170051808072e-01
-4.269752637121523864e-01
-4.250496834239726462e-01
-4.353996070684000852e-01
-4.527526531285174238e-01
-4.703173968679024708e-01
-4.609179139321274432e-01
-3.713426197202100432e-01
-3.930671703417551455e-01
-4.548557994845673358e-01
-4.046116270936150894e-01
-3.603575796138950849e-01
-3.149731482250772152e-01
-2.753808607802786801e-01
-2.438328325254585649e-01
-2.197549246652189536e-01
-2.038713188992367087e-01
-1.990138692459698655e-01
-2.073293573340836415e-01
-2.296883977902748342e-01
-2.616505943138277002e-01
-2.924709747431436524e-01
-3.161801215582170643e-01
-3.296723023719295154e-01
-3.314350602743463270e-01
-3.219637003313738366e-01
-3.056881785051442368e-01
-2.901321425400589238e-01
-2.770992485190097443e-01
-2.653174511951906234e-01
-2.512053454516572915e-01
-2.361353870540649769e-01
-2.246152941466004471e-01
-2.172571973745054674e-01
-2.181570424131607788e-01
-2.324087094605117310e-01
-2.518169022973467119e-01
-2.700117916209656688e-01
-2.901334544024097295e-01
-3.146165940786311288e-01
-3.454192575107946639e-01
-3.813482534754487063e-01
-4.182732547073181872e-01
-3.351950001999518536e-01
-4.232958259976746795e-01
-4.271534122460975413e-01
-4.392896465222270175e-01
-4.538415320477152126e-01
-4.533786690659599161e-01
-4.172285324008823681e-01
-3.799326476667894692e-01
-4.430956686835932912e-01
-3.977171161686607337e-01
-3.607851998358926338e-01
-3.221684298532518920e-01
-2.875456127401780915e-01
-2.582784772833221498e-01
-2.339031930561303319e-01
-2.171973967885972856e-01
-2.133641467001497760e-01
-2.252271342849757330e-01
-2.525889159785517091e-01
-2.878156261562283547e-01
-3.158488291511157842e-01
-3.325934217943367632e-01
-3.388880943772441534e-01
-3.344883030261877055e-01
-3.192493347711205520e-01
-3.002439113150056627e-01
-2.869214942309137317e-01
-2.790584821526332360e-01
-2.734545928498664513e-01
-2.650957227376296022e-01
-2.532399451091726372e-01
-2.430850550727529091e-01
-2.368305593666872599e-01
-2.375938883453705686e-01
-2.489545290204856209e-01
-2.643273489037063495e-01
-2.805093866731705465e-01
-3.012370710443344479e-01
-3.274556927142894813e-01
-3.592654227802573041e-01
-3.960212965818245556e-01
-3.674262457110141766e-01
-4.247293247499403512e-01
-4.316749534268009003e-01
-4.431547665183374063e-01
-4.269048785897021636e-01
-4.234336131588161134e-01
-4.113817077785020260e-01
-3.914041646032103139e-01
-3.660567165526013578e-01
-3.383545850513403619e-01
-3.115121532412548078e-01
-2.858195483030245843e-01
-2.610940369683537043e-01
-2.434010115890345438e-01
-2.417552448930942177e-01
-2.586363282336009428e-01
-2.899718622160467607e-01
-3.222070492639343975e-01
-3.368760735062343303e-01
-3.357563275248839352e-01
-3.263675475989233910e-01
-3.120326477973457968e-01
-2.931368702719227559e-01
-2.769037344905705966e-01
-2.711410091416066592e-01
-2.729818688960263251e-01
-2.776726452925151190e-01
-2.791667171048919371e-01
-2.732834331286068119e-01
-2.648452481169772943e-01
-2.582513479561865943e-01
-2.568554496043427560e-01
-2.642665467799366064e-01
-2.764406676676723351e-01
-2.915621780516324812e-01
-3.127859233506058434e-01
-3.399877759380364184e-01
-3.714420098002828019e-01
-4.066738386631572610e-01
-4.144968476486187714e-01
-4.476557293796423198e-01
-4.220086979094538338e-01
-4.146351530936218110e-01
-3.961926227785619314e-01
-3.864209899529579828e-01
-3.711213565872591436e-01
-3.533475290399000768e-01
-3.335821560848054590e-01
-3.108983151404058343e-01
-2.853647309036018154e-01
-2.667096128516178721e-01
-2.669893239787687889e-01
-2.870642099935727387e-01
-3.196249929089203801e-01
-3.476365303438265775e-01
-3.489687634692950069e-01
-3.297692501369783313e-01
-3.047824477564617385e-01
-2.804694527608925236e-01
-2.639967611890242649e-01
-2.661284416225104255e-01
-2.743845407476744880e-01
-2.839063577393844406e-01
-2.898670328272847097e-01
-2.872644464330028069e-01
-2.758635898476926029e-01
-2.636920420086799055e-01
-2.547933100127321437e-01
-2.523285730824799677e-01
-2.614746251415401290e-01
-2.834375298308790536e-01
-3.159010225125066795e-01
-3.539378931894988090e-01
-3.906254527526644704e-01
-4.194502382622029013e-01
-3.706295345716167366e-01
-3.559778512969845599e-01
-3.386617748207378376e-01
-3.232664207584168836e-01
-3.163953917407820726e-01
-3.163879279490868779e-01
-3.190277315631043775e-01
-3.180074540167207031e-01
-3.121213652161647922e-01
-3.089916275017050018e-01
-3.105086258435603153e-01
-3.151733463923134249e-01
-3.192811750018648698e-01
-3.137071279326989481e-01
-2.991543744697077178e-01
-2.836539061921038440e-01
-2.724744649479118874e-01
-2.681949879023435290e-01
-2.728796836506812706e-01
-2.835050075841204498e-01
-2.951290510652206933e-01
-3.036470420750245203e-01
-3.047087696621418318e-01
-2.965502786196330121e-01
-2.857040577660717728e-01
-2.773468577604764618e-01
-2.752435935075691065e-01
-2.838799448123013325e-01
-3.044300717025145708e-01
-3.348488608134592703e-01
-3.705417675518082321e-01
-4.167024836108081387e-01
-4.438987823056703697e-01
-3.445539940082530395e-01
-3.405548906524805686e-01
-3.292548405420507307e-01
-3.205535102575608475e-01
-3.170891876809764365e-01
-3.195438553873107268e-01
-3.263351164245985037e-01
-3.220810726069837648e-01
-3.038749805066464083e-01
-2.844264747324746767e-01
-2.724415184023405434e-01
-2.719246884546135390e-01
-2.825473354318634445e-01
-2.972158513702631844e-01
-3.112325466288531350e-01
-3.217293491322482102e-01
-3.253056626493469050e-01
-3.196056357649860735e-01
-3.103258258579730811e-01
-3.037580231913233897e-01
-3.044552761220507553e-01
-3.157401109577706033e-01
-3.362944321461641128e-01
-3.630940727633227283e-01
-4.065256763771857296e-01
-4.324723304074632457e-01
-3.637656156786662209e-01
-3.578544138702453026e-01
-3.430107484980117749e-01
-3.302284243938469199e-01
-3.232741619429527757e-01
-3.233327391224210534e-01
-3.271234361762970222e-01
-3.169500327683154040e-01
-2.925193206778529675e-01
-2.680005934180962890e-01
-2.537218337209954377e-01
-2.564699995777952601e-01
-2.750640946903920026e-01
-2.968316139568886736e-01
-3.162706907578783921e-01
-3.317135129334168875e-01
-3.408247292498476910e-01
-3.407008255503133909e-01
-3.361954448027952291e-01
-3.343930240895647277e-01
-3.400080312547513750e-01
-3.543509837166990417e-01
-3.734700777284947204e-01
-4.078690334510055582e-01
-2.814901073493251138e-01
-3.114587396723341173e-01
-3.752396196127970596e-01
-3.671753510489512706e-01
-3.505733785909535549e-01
-3.354894866234900408e-01
-3.260578628196074691e-01
-3.223103523919507718e-01
-3.187090011934944345e-01
-3.004402718994641508e-01
-2.696270431611945684e-01
-2.388759666248023161e-01
-2.195987486222366891e-01
-2.218950893360280008e-01
-2.454811789008805034e-01
-2.735633981336310083e-01
-2.991725795231323648e-01
-3.216195115758199163e-01
-3.400322301655511192e-01
-3.504258643641008364e-01
-3.550844302742973690e-01
-3.604689560919372981e-01
-3.705954165976229064e-01
-3.852690833348176858e-01
-4.475941745855913090e-01
-3.086444402327501724e-01
-2.466628345411474021e-01
-3.843336201907713301e-01
-3.728374750636194168e-01
-3.546458568600420747e-01
-3.380961294256664695e-01
-3.265109090892389654e-01
-3.187559550173951761e-01
-3.083937683961310849e-01
-2.836420959708848000e-01
-2.477517909817593400e-01
-2.120767333745370575e-01
-1.884978193120890044e-01
-1.880251610095407255e-01
-2.111381845074486452e-01
-2.413452558234905621e-01
-2.711371650918784071e-01
-2.998271749768292582e-01
-3.271644283564040800e-01
-3.482683641243806139e-01
-3.627375667253886493e-01
-3.751988250960651139e-01
-3.885902797576375467e-01
-4.024723029747356851e-01
-4.145283533421587063e-01
-3.359967918215546745e-01
-3.927626549973069481e-01
-3.782786315015389533e-01
-3.591601664480834621e-01
-3.417476531107772053e-01
-3.281268086976801279e-01
-3.163026568538434002e-01
-2.997101186624445135e-01
-2.694997027896944286e-01
-2.300930535566084456e-01
-1.917405431320813036e-01
-1.656461850216931209e-01
-1.620290936177441188e-01
-1.817806181846653435e-01
-2.114115126908185371e-01
-2.437752736944698573e-01
-2.774576510627416170e-01
-3.115992063182868033e-01
-3.405853330349883357e-01
-3.628097198722100569e-01
-3.813561334814621895e-01
-3.981571796327613155e-01
-4.124924331571874214e-01
-4.223120648444767533e-01
-3.573746390514607185e-01
-4.012662910680098727e-01
-3.855800088374541912e-01
-3.669227076803468490e-01
-3.491245695073553756e-01
-3.331168773772483771e-01
-3.164611896389849521e-01
-2.930544948919234227e-01
-2.577179001636549782e-01
-2.165288802860738104e-01
-1.781472406818830068e-01
-1.520377649568403489e-01
-1.470070313907415327e-01
-1.642685135742687208e-01
-1.930622399732971617e-01
-2.271602141597546809e-01
-2.642941501516483660e-01
-3.022379932940505443e-01
-3.345598406898730448e-01
-3.602874038572790316e-01
-3.823217561527837427e-01
-4.020646273955312267e-01
-4.179178109813301289e-01
-4.268326616341938107e-01
-4.284438294215543452e-01
-4.110129520830794747e-01
-3.958514415884933912e-01
-3.789374511717302219e-01
-3.611752263898966864e-01
-3.422694351815287472e-01
-3.197176862416108434e-01
-2.884990208176128612e-01
-2.478544833780469969e-01
-2.061840806383703761e-01
-1.703432682179392421e-01
-1.473979503930055168e-01
-1.443278610794430927e-01
-1.620099208249071721e-01
-1.915759279836899420e-01
-2.277086205919152673e-01
-2.674863900769322012e-01
-3.066623169953270889e-01
-3.374582646404769015e-01
-3.613241366792884768e-01
-3.827438995212423256e-01
-4.033172054858955025e-01
-4.433513526844622965e-01
-4.248916204135518848e-01
-4.102919557302506237e-01
-3.948139680024438380e-01
-3.771089901229545682e-01
-3.556574226367940628e-01
-3.278191419976115850e-01
-2.898056339816103555e-01
-2.445911036825932083e-01
-2.027226990064105450e-01
-1.700029886162328085e-01
-1.514201424725015455e-01
-1.518697764190563571e-01
-1.714378659907054847e-01
-2.026737393839802281e-01
-2.410476057427713703e-01
-2.688273451569104799e-01
-2.982263091630965035e-01
-3.256703686968348554e-01
-3.707246897634746685e-01
-3.897179409086879431e-01
-4.625782378165119724e-01
-4.447620302579747276e-01
-4.294766779962849168e-01
-4.138933710807705113e-01
-3.958234621963688249e-01
-3.729749104293260675e-01
-3.423111683523678006e-01
-3.006574269112115005e-01
-2.532005484529988859e-01
-2.117806616960173638e-01
-1.817357895598548101e-01
-1.666531084414923369e-01
-1.694854697458842707e-01
-1.894906615066324906e-01
-2.207384888065898332e-01
-2.538704460987100675e-01
-2.905843990666230892e-01
-3.049299727432324691e-01
-3.375605711445646695e-01
-3.791710896821037791e-01
-4.788300944841238360e-01
-4.515868796803177432e-01
-4.346900772202660357e-01
-4.160291484099942760e-01
-3.929007043196465210e-01
-3.618322904463840972e-01
-3.199064533084697293e-01
-2.733173139527430573e-01
-2.341895300547420511e-01
-2.072792855861421979e-01
-1.949998679449351791e-01
-1.986882342662774636e-01
-2.171032314969107424e-01
-2.419929020600142255e-01
-2.736846534020443422e-01
-3.071926915622558152e-01
-4.985922307155172817e-01
-4.940541149147291700e-01
-4.556005953868313418e-01
-4.369601857509864407e-01
-4.150225871520851761e-01
-3.858360195965875872e-01
-3.466783658977049543e-01
-3.039341915296993046e-01
-2.690808934042379641e-01
-2.459289752780782767e-01
-2.358294289596247484e-01
-2.390686423436045871e-01
-2.459663970351938789e-01
-2.679380907216022401e-01
-2.958861248962924573e-01
-2.882925881311036442e-01
-3.374272295178020742e-01
-4.583826185308397250e-01
-4.399978171127475468e-01
-4.155213458186032827e-01
-3.821034155143714361e-01
-3.454333173144724656e-01
-3.158919963972565692e-01
-2.964575480359479265e-01
-2.899079296532944827e-01
-3.101532771303481817e-01
-3.294781581387888902e-01
3.583209958601298872e-01
3.738293130506046835e-01
3.912291362619551571e-01
3.927067061160666173e-01
3.793190811244425698e-01
3.577522317335474211e-01
2.404433955393582845e-01
5.526257822072830339e-02
1.797617485892964717e-02
1.936183527040263169e-02
3.414474805452195061e-01
3.193506991372200843e-01
3.237800560262554250e-01
3.473731916515124252e-01
3.727478150585032957e-01
3.744327009583138244e-01
3.537054333963151054e-01
2.146802659114440959e-01
1.091421742153199370e-02
-9.947313670697198462e-02
-4.067280947624251491e-02
-1.915862471056959879e-03
7.976158305217631236e-03
-7.150110105405404343e-03
-5.225937350701766182e-02
4.028282012034975490e-01
3.694797630141192224e-01
1.808194237070748223e-01
1.344841972287521004e-01
1.312441366299658685e-01
2.320674980062886750e-01
3.474866492980712707e-01
3.468811758654447019e-01
3.064310911518664526e-01
-1.971617621111752539e-01
-2.680818910368835684e-01
-1.606462583620574813e-01
-6.924691340036312481e-02
-2.052316649144886665e-02
-2.035643868736319168e-03
-1.290055830123735744e-02
-6.839299886837860165e-02
-2.514854725962610282e-01
-3.208356546710449120e-01
-3.636608060475414739e-01
2.862973028579030021e-01
2.632685629981965647e-01
2.504102148229728209e-01
1.880578227641474809e-01
4.599578569127586725e-02
-7.893839136342377383e-02
-1.142473411917654669e-01
-1.066967210343749001e-01
9.137654007607606821e-02
1.889353937057323407e-01
3.088226442970755103e-01
3.719986308379407691e-01
3.799260990003240357e-01
2.346904047349049616e-01
1.269066316849346010e-01
5.367397532152944073e-02
3.214955863326484503e-02
3.418068778963798127e-02
5.274681543075363660e-02
2.511535092977373526e-02
-3.261998488125728013e-01
-4.809137468026984386e-01
-3.613623933325512683e-01
-2.426308475905706585e-01
-9.328532833145533609e-02
-3.676451201754409037e-02
-9.757813209881182476e-03
-1.444918315339325729e-02
-1.042923009733289497e-01
-2.829653708258564326e-01
-4.122462055710599538e-01
-4.453317735946318301e-01
-4.394280313463542753e-01
-4.731353505117414926e-01
-4.312817037790420693e-01
-3.591011467987525463e-01
1.321081773169262563e-01
-1.191926993275828905e-01
-9.809955151630210535e-02
-6.701730681009387958e-02
-1.744971471819524722e-01
-1.513234078063514509e-01
-3.971997353984527135e-01
-3.944098974509117062e-01
-3.655114548718212952e-01
-1.405633467026831951e-01
3.449022500197447202e-04
1.866570911365205421e-01
2.108037532946426817e-01
2.027846590126732573e-01
1.525964477263331565e-01
1.065819378928976012e-02
-3.221824604909566125e-01
-2.936379072893042785e-01
-1.440817727411481952e-01
-1.426591378052629311e-01
-4.174270396973269737e-01
-4.851535819984442166e-01
-4.654799153069163475e-01
-4.327495799821636235e-01
-2.668964256997011786e-01
-1.261876347943742260e-01
-5.933200324815284671e-02
-2.619320916102016103e-02
-6.032904785126483316e-02
-1.439651321740645362e-01
-3.658341222314422936e-01
-4.164966990518664813e-01
-4.240641391415520545e-01
-4.347544348196232811e-01
-4.389131277705860534e-01
-4.736956448126428132e-01
-4.749555566308286680e-01
-3.041229302714569260e-01
-1.584426187389336438e-01
1.914102258429364600e-01
-2.239015468858668312e-01
-3.070051685519555318e-01
-3.847514551741381128e-01
-4.367339319957749266e-01
-4.210439167847740416e-01
-4.073723036227857031e-01
-3.965934808465262917e-01
-4.263903240712174636e-01
-4.082958789244283127e-01
-4.026588627887571770e-01
-3.163320894966714092e-01
-1.783850770718626300e-01
-4.101265095325545146e-02
1.218210503355163926e-01
1.176314518916391910e-01
6.124403937993382063e-02
-3.063757803873651264e-01
-5.004184159529988518e-01
-4.938204847149027521e-01
-4.924198964809086698e-01
-4.879199603833103693e-01
-4.761276489476296558e-01
-4.641277279710571135e-01
-4.553459649849975754e-01
-4.313046937667576741e-01
-3.583626633499222280e-01
-2.592569587237165685e-01
-1.884202226883121278e-01
-1.593939367134865615e-01
-1.860656285006194455e-01
-3.132064484413657479e-01
-3.855373658788375790e-01
-4.076558808586461802e-01
-4.224068551859488374e-01
-4.326129573011669449e-01
-4.358952357330213578e-01
-4.357700174324805609e-01
-4.393644100593303015e-01
-3.955159046298385439e-01
-2.493076622992585201e-01
-1.239331183051004676e-01
8.018171683673021299e-02
-1.932758540467369723e-01
-3.968683374993277058e-01
-4.445263183249814065e-01
-4.290338165991421926e-01
-3.915739185951762624e-01
-3.984685608871846862e-01
-4.098492559120718859e-01
-4.097945521436622274e-01
-3.974130425355374419e-01
-3.892145953714900020e-01
-3.692373742478808341e-01
-3.091507382489880329e-01
-2.410886722129842175e-01
-1.080621829507878995e-01
-7.979829915475662727e-02
-9.537205910413000531e-02
-2.244088304811339418e-01
-3.302166254153533487e-01
-4.773338844038963469e-01
-4.714973494116178609e-01
-4.687751050732984481e-01
-4.630622317601592042e-01
-4.515611926067241155e-01
-4.421782917759214393e-01
-4.374612566020195104e-01
-4.348765345326929266e-01
-4.013434009511127054e-01
-3.390487882657352570e-01
-2.347397643639488884e-01
-2.152712289327860518e-01
-2.769778548780891247e-01
-3.404286960658690631e-01
-3.935928018682477991e-01
-4.071756702578999132e-01
-4.195777060355954657e-01
-4.283277177346095921e-01
-4.311701818766911498e-01
-4.292162537336079442e-01
-4.286573833350650897e-01
-4.302283192170350268e-01
-3.690481018619120590e-01
-3.042315601136004743e-01
-2.350606822930857431e-01
-2.345381452695505520e-01
-2.087530546436358603e-01
-7.994070765212153706e-02
-2.375868185808286126e-01
-4.237543232701539431e-01
-3.835996575416505405e-01
-3.710162287403399595e-01
-3.674097028885688343e-01
-3.712187325653612535e-01
-3.816022274253806912e-01
-3.861920600625528555e-01
-3.770226110731844105e-01
-3.786118229011930514e-01
-3.968191547619756010e-01
-3.562864675858667396e-01
-3.198098401483094322e-01
-2.973800120028785021e-01
-2.762559079545572893e-01
-2.275255231054253979e-01
-2.293371131346079728e-01
-2.766880685984055566e-01
-4.348986786853152320e-01
-4.520121192626626594e-01
-4.448283979287324108e-01
-4.404950522243951672e-01
-4.332041774439120974e-01
-4.221340748663080511e-01
-4.154323141208071113e-01
-4.149636401656991436e-01
-4.183357494653411335e-01
-4.200380275797069851e-01
-3.942360145944948657e-01
-3.718680463803390457e-01
-3.661048838830716079e-01
-3.724813499415312035e-01
-3.870833658690661649e-01
-3.967502852453819173e-01
-4.047338654444558315e-01
-4.115247632138697154e-01
-4.164371058397552949e-01
-4.171717526944267451e-01
-4.103628443344988774e-01
-4.023063025704478601e-01
-3.970831607034749355e-01
-3.965403605961209110e-01
-3.996981501993734365e-01
-3.835494332649895810e-01
-3.994848435877812465e-01
-4.009361704053655551e-01
-1.989706917244242479e-01
-4.306138983587644575e-01
-3.906389257361838063e-01
-3.705348818644113584e-01
-3.590176596016532717e-01
-3.571371805490144991e-01
-3.626790443193274593e-01
-3.743493280113953658e-01
-3.453856419125369004e-01
-3.556226286049878338e-01
-3.947796758242250736e-01
-3.747104460363311906e-01
-3.638048377852041715e-01
-3.480389315111718229e-01
-3.368158051125181296e-01
-3.223949244577433704e-01
-3.164094935129708186e-01
-3.744234049418542765e-01
-4.709618787683261809e-01
-4.408761382483691316e-01
-4.299200249486886949e-01
-4.228037205446476543e-01
-4.166513015520115215e-01
-4.066835781490592550e-01
-3.947829719523562320e-01
-3.894453461394743465e-01
-3.921354078109689500e-01
-4.012383968160092573e-01
-4.117989392187379472e-01
-4.114853947677680757e-01
-3.825711768883764963e-01
-3.801068522827840135e-01
-3.923298254562564980e-01
-3.945218322238348563e-01
-3.971807857409322962e-01
-3.965383768479266435e-01
-3.943156803135946520e-01
-3.919863717681208448e-01
-3.849964099515179039e-01
-3.679417419177487547e-01
-3.528931672202053615e-01
-3.458549752368648700e-01
-3.669247532950973278e-01
-3.695154307269407079e-01
-3.727911833013433096e-01
-3.745456045500969999e-01
-3.771746431909946407e-01
-4.069486212446938866e-01
-2.701181119396511288e-01
-3.379004379406138070e-01
-4.152527774000389638e-01
-4.022463386976108390e-01
-3.852502025236564931e-01
-3.692333478315735218e-01
-3.629611356041368975e-01
-3.655962017609651338e-01
-3.572142861329941077e-01
-3.429153070326769748e-01
-3.514232748742385226e-01
-3.574914220285848598e-01
-3.743900951014301204e-01
-3.938767172147021878e-01
-3.987127571756953204e-01
-3.966150525481917932e-01
-4.164440631827723838e-01
-4.018490755124202174e-01
-4.011862468590428610e-01
-4.085438390418658638e-01
-4.135268547855391330e-01
-4.164531603858776521e-01
-4.207508455834645389e-01
-4.250072500127204389e-01
-4.252717656895924625e-01
-4.209276386713887153e-01
-4.202281489024644601e-01
-4.277560859409235694e-01
-4.445769270816368746e-01
-4.673858406695884926e-01
-4.776922975485121681e-01
-4.621213511741665836e-01
-4.482649548816661778e-01
-4.248396337475021101e-01
-4.008970027884072307e-01
-3.782491137686794236e-01
-3.634010014785477027e-01
-3.575136630238764934e-01
-3.573357507353764340e-01
-3.512743754901805904e-01
-3.335576166691338051e-01
-3.198124368362022518e-01
-3.156441399028873107e-01
-3.210590857990313629e-01
-3.347076515522698914e-01
-3.495674873101193847e-01
-3.610164485683619584e-01
-3.710665396487138334e-01
-3.826133509437782410e-01
-4.131506678554469070e-01
-1.038103026089746972e-01
-1.703590097642116719e-01
-3.215683028761009976e-01
-3.918821068851297551e-01
-4.155108617049070863e-01
-3.964227741352632783e-01
-3.874831849882278134e-01
-3.536437565781685999e-01
-3.074290128319600579e-01
-2.806463780456010526e-01
-2.573601855229122326e-01
-2.748501115496152503e-01
-3.306946087691539637e-01
-4.431611856288532603e-01
-4.419768625160018227e-01
-4.501585267858558281e-01
-3.961009761775302618e-01
-3.816986935491535338e-01
-3.850148726955993084e-01
-3.994146624306625926e-01
-4.108007966001902544e-01
-4.174759149698127336e-01
-4.232551981731149660e-01
-4.271653355692987541e-01
-4.254964194265398736e-01
-4.189749889908745417e-01
-4.190164057460101787e-01
-4.311433662505932962e-01
-4.548494082595253007e-01
-4.818585156074003395e-01
-4.871115124225662840e-01
-4.698389224520308494e-01
-4.451527623454080151e-01
-4.214817356288351746e-01
-3.999242316423152754e-01
-3.777066312455109043e-01
-3.589282601262807626e-01
-3.456901378174136452e-01
-3.325680082963498041e-01
-3.072202445007735094e-01
-2.777228464809677888e-01
-2.639297794169471745e-01
-2.652516842036128364e-01
-2.787066677955313265e-01
-3.023770084344452602e-01
-3.285236000965754410e-01
-3.502756531015803199e-01
-3.689150431003502817e-01
-3.877043456073261951e-01
-4.234874172766490696e-01
-4.222779498037390611e-01
2.074767283045424876e-02
4.697239968385050202e-02
4.505513564452792719e-02
-1.031244067891342892e-03
-2.728072324866415710e-01
-3.732595044711960464e-01
-3.135846055390553166e-01
-2.458582678555835399e-01
-2.042956849020559629e-01
-9.524975717462993985e-02
-3.929787451650466196e-02
-1.603776571077473179e-01
-2.795412405730670624e-01
-4.529015260041770463e-01
-4.456198787817485796e-01
-4.268347090191424997e-01
-3.903851739226061879e-01
-3.774732279657784795e-01
-3.839711504018792354e-01
-4.005578440415648589e-01
-4.121285910871354541e-01
-4.185489199835625285e-01
-4.242026415664607031e-01
-4.278410651998629244e-01
-4.241956520305193434e-01
-4.142588627635508391e-01
-4.151283720064835592e-01
-4.334734945535579920e-01
-4.638275901784032484e-01
-4.883564183066724240e-01
-4.799444523387237926e-01
-4.541771749894114030e-01
-4.290900645938899860e-01
-4.096875822164237624e-01
-3.935780697484773660e-01
-3.732913309740446550e-01
-3.514655457111272585e-01
-3.300782626444237478e-01
-3.019206578800810448e-01
-2.616899279696033864e-01
-2.298102445052821741e-01
-2.203302145102051524e-01
-2.269360209320685218e-01
-2.459339812083228549e-01
-2.765072198426365979e-01
-3.117458231927966450e-01
-3.429290931584739743e-01
-3.701706553182254056e-01
-3.968251397264437319e-01
-4.322189868295287507e-01
-3.766745553824286108e-01
1.204612636753217420e-01
1.701936898282160049e-01
2.063616531907797591e-01
2.251354011617730799e-01
2.144340174569232815e-01
9.638706154401278925e-02
2.754124754504658993e-03
-6.715886429210318753e-02
-6.253189827071833906e-02
5.914040497700072396e-02
7.093622427181897616e-02
2.706155098985195753e-02
-1.577641641258551441e-01
-3.197641731272352628e-01
-4.818648354404799772e-01
-4.761799965376302679e-01
-4.357450204844205421e-01
-4.029226988057239556e-01
-3.929090199081263779e-01
-3.995535641455612019e-01
-4.109760720004855816e-01
-4.146986743376003259e-01
-4.152377925662664726e-01
-4.173360835908671573e-01
-4.192067836313996820e-01
-4.135350468692642889e-01
-4.012578997315090490e-01
-4.043980243417311660e-01
-4.275152191664991497e-01
-4.558182997675597203e-01
-4.612242305277431953e-01
-4.346108174524880852e-01
-4.086312197450688855e-01
-3.918891648099448455e-01
-3.825275193240688654e-01
-3.748770547709792123e-01
-3.584525981414996565e-01
-3.344827644887996554e-01
-3.042736562011975066e-01
-2.643132714926628712e-01
-2.203547381841902686e-01
-1.958288183805066418e-01
-1.945523418741797184e-01
-2.074187121072882389e-01
-2.313838520817004807e-01
-2.668693627189078765e-01
-3.080283087814756349e-01
-3.455581334312127217e-01
-3.788454341804916581e-01
-4.111932137290456590e-01
-4.451634407181661590e-01
-3.196613576470608287e-01
-1.813877673255334388e-01
2.212263605882954787e-01
2.554468436612489235e-01
2.884697794714282670e-01
3.180402860614164884e-01
3.295001377924214325e-01
2.968923022778919285e-01
2.269707793662477380e-01
1.717777683837322655e-01
1.406095613535765509e-01
1.213398940966402273e-01
8.773519350969286035e-02
7.777606474518462126e-04
-2.225876078568400640e-01
-3.924536542787114834e-01
-4.073655897419998784e-01
-4.892024675757721264e-01
-4.527633844763804816e-01
-4.278106448476370893e-01
-4.194726250052020489e-01
-4.211169349568855136e-01
-4.202898672466065522e-01
-4.108041578081138012e-01
-4.380264967744297300e-01
-3.978523919624115113e-01
-3.964389646891405827e-01
-3.917393023803985019e-01
-3.844816487597405574e-01
-3.923852736929527851e-01
-4.134465858338588484e-01
-4.256076976005982448e-01
-4.054160493191406589e-01
-3.725342515526535170e-01
-3.545850768104245043e-01
-3.478621629517990588e-01
-3.469994703964075500e-01
-3.463776698628415751e-01
-3.350513614941163509e-01
-3.113167637307723834e-01
-2.768156510405189730e-01
-2.338664661013451773e-01
-1.955595284443555348e-01
-1.822877690118406280e-01
-1.903492704782074607e-01
-2.106068505182617234e-01
-2.410215498329954520e-01
-2.819796964678925044e-01
-3.267512291124141099e-01
-3.659943792333577584e-01
-3.994112809399342767e-01
-4.308825372182194524e-01
-3.927636111594942081e-01
-2.603944724484856255e-01
-1.399565600461006587e-01
-6.258712133355229246e-02
2.869538815761630834e-01
3.109232269912260982e-01
3.453779823151897910e-01
3.748843945089747609e-01
3.661039108163609557e-01
3.033024857572043098e-01
2.355542683136198912e-01
1.788691263595753311e-01
1.247794401076774140e-01
4.765414692656456952e-02
-9.956646078424552515e-02
-3.965613568172276504e-01
-4.024318035535672800e-01
-3.793296597922397040e-01
-3.953168611103028973e-01
-4.690417888824717219e-01
-4.529930572880085382e-01
-4.451315288486605293e-01
-4.394579831795854541e-01
-4.242616767305436576e-01
-4.654245493602134909e-01
-3.998241163456142666e-01
-3.726553887421109046e-01
-3.701577470219172272e-01
-3.723629691757006643e-01
-3.766578586814258167e-01
-3.895732846446892661e-01
-4.049064925673018234e-01
-4.006401761000942807e-01
-3.672041913377776523e-01
-3.351906927577081308e-01
-3.219220262000926924e-01
-3.193333076396337455e-01
-3.220829596965105179e-01
-3.262929514259435004e-01
-2.908045912293660828e-01
-2.666826845661060541e-01
-2.378596490823594034e-01
-2.058872041392685037e-01
-1.786465614842667193e-01
-1.664083869220480960e-01
-1.692350113504919873e-01
-1.839136361516736096e-01
-2.104473208616964575e-01
-2.502934875758057731e-01
-2.997879040573700471e-01
-3.529426259442016156e-01
-4.047045727648682090e-01
-4.477687099309797247e-01
-3.513687400071648370e-01
-1.632524243647727816e-02
5.109808838594114694e-02
1.386289957783936599e-01
3.309329914210802914e-01
3.299884311975187501e-01
3.437288216707370392e-01
3.634689936768512042e-01
3.629979612963422086e-01
3.144660368020851804e-01
2.543394155184227068e-01
1.990770439441716388e-01
1.374594864116073789e-01
3.917696573473162386e-02
-2.237731588575810615e-01
-3.912643859808427327e-01
-4.172757466192927867e-01
-4.247369344535878999e-01
-4.118288128719928554e-01
-3.875788682928179019e-01
-4.905161082207966095e-01
-4.778626618713969765e-01
-4.610747856356671726e-01
-4.301242368501670965e-01
-3.950684059734533848e-01
-3.750995991969362509e-01
-3.735215296117748718e-01
-3.865538555799012399e-01
-4.061576472589774056e-01
-4.125205577313199035e-01
-4.139928614158135400e-01
-4.184930611853769356e-01
-4.149959995077237562e-01
-3.940952196810791341e-01
-3.694253798525677923e-01
-3.520760673154653131e-01
-3.375293736321054450e-01
-3.226127843119320771e-01
-3.069717498883757223e-01
-2.910525057540910843e-01
-2.723454089932126343e-01
-2.473584610088113422e-01
-2.181013727734390784e-01
-1.926990214031122639e-01
-1.817105500131798446e-01
-1.856350797796103291e-01
-2.009211595033502384e-01
-2.262495190254491806e-01
-2.613558658627912479e-01
-3.037712165578783652e-01
-3.518008514280175913e-01
-4.023214009553299220e-01
-3.608953111564320304e-01
-1.113833902404015308e-01
8.705303720105003751e-02
1.359925223515157933e-01
1.689987445832095148e-01
2.004465391446327571e-01
3.227757892782165960e-01
3.067507254074529066e-01
3.149804764774533083e-01
3.423249407403306521e-01
3.571205431315888634e-01
3.252330375849648569e-01
2.553598782967745340e-01
1.753438772100084642e-01
1.077800906943487125e-01
5.988384129060162625e-02
-3.594044080712336942e-01
-4.181601707184988137e-01
-4.385828080882794300e-01
-4.405620864214701005e-01
-4.249206924070576541e-01
-3.990252355654068661e-01
-5.086574602599887029e-01
-4.977978934787395948e-01
-4.785666251504355206e-01
-4.477304342718636532e-01
-4.045281078087683557e-01
-3.684737094988717043e-01
-3.678470576894208310e-01
-3.879151484949385220e-01
-4.199708750286481607e-01
-4.338483114454461109e-01
-4.298941931518847626e-01
-4.216856907586524206e-01
-4.065727455062798090e-01
-3.807099654080939310e-01
-3.566768991502329844e-01
-3.431937191835750522e-01
-3.339485993490255988e-01
-3.248510194179110577e-01
-3.143072513709341820e-01
-3.017236917896234383e-01
-2.861941397905447548e-01
-2.653972581311110912e-01
-2.411724689041009062e-01
-2.205143664171617668e-01
-2.124333848755693144e-01
-2.173221829972179220e-01
-2.316846837628882827e-01
-2.536839197954948721e-01
-2.826315546577277682e-01
-3.178844055049830919e-01
-3.599482329106608036e-01
-3.695422834959251057e-01
-1.576641450085655427e-01
7.481494380634165497e-02
1.319903854683396882e-01
1.552485318360213584e-01
1.350822436396071358e-01
2.080658799093865197e-01
2.670344587935757352e-01
2.656516061159759357e-01
2.928130017590285239e-01
3.069982168131477063e-01
3.047860093387138591e-01
2.236634967239541638e-01
1.335220828047314345e-01
-6.934129152341247937e-03
3.094461852572272242e-02
-5.294238109869288111e-01
-5.051577883661871882e-01
-4.963910675080531187e-01
-5.019061992564765040e-01
-4.390103414862939757e-01
-5.187149226216543063e-01
-5.156769638700555713e-01
-5.066661401645545793e-01
-4.873370905343872295e-01
-4.456424105451343154e-01
-4.123411136319777848e-01
-3.668924921933348626e-01
-3.693956363447047919e-01
-3.972445699550684606e-01
-4.387651516184865041e-01
-4.550513852863385389e-01
-4.447427025310864979e-01
-4.280944041480844731e-01
-4.080362352514712021e-01
-3.794796939906267541e-01
-3.535305006676783823e-01
-3.422306185308408022e-01
-3.382110722557777338e-01
-3.344926744526685591e-01
-3.263105787773324384e-01
-3.144965051494877928e-01
-3.020989384611003081e-01
-2.875440895372115557e-01
-2.725784525381956813e-01
-2.619221514272503937e-01
-2.595561025636823893e-01
-2.653581214112275544e-01
-2.774376948237607388e-01
-2.944411283137117197e-01
-3.158688873362863747e-01
-3.435619879726026227e-01
-3.787486234654617312e-01
-4.173215557885316396e-01
-2.709138072605349334e-01
-4.525936442756534062e-02
5.273387729281289737e-02
7.094324265140775077e-02
9.118659190107941681e-02
1.242617803544650151e-01
1.278740838630259280e-01
7.658873414844725482e-03
-3.024412003242820668e-01
-2.892606415691068023e-01
-4.948369604024477897e-01
-4.714057406694929231e-01
-4.665647676624394835e-01
-4.787862944103389307e-01
-4.991191839575463418e-01
-5.111399766192651350e-01
-5.119275822226218020e-01
-5.038979830312091401e-01
-4.840026520625790307e-01
-4.412679691237398893e-01
-3.950012791468401896e-01
-3.604104680754948165e-01
-3.643505317679907596e-01
-4.401660580180401516e-01
-4.583617118283008218e-01
-4.479658407876022097e-01
-4.302487878818014311e-01
-4.102295090985745851e-01
-3.813928977948286003e-01
-3.522549562882901775e-01
-3.391119138304489189e-01
-3.359948063631752468e-01
-3.347411472219471440e-01
-3.293696479936834565e-01
-3.216247670700074224e-01
-3.151475950323307518e-01
-3.086448813409596870e-01
-3.041902291581264905e-01
-3.041387495931900942e-01
-3.074965215815260167e-01
-3.145199402057120563e-01
-3.252817265967544724e-01
-3.382199501499802419e-01
-3.512904074883315131e-01
-3.677415791724198413e-01
-3.912608710429103520e-01
-4.181662811347734432e-01
-4.444377993388376469e-01
-4.676956454287206633e-01
-4.844917824720831878e-01
-4.952910185230058326e-01
-5.017619546692340116e-01
-2.262846501976086000e-01
-4.670094102809501102e-01
-4.420125667687956894e-01
-4.377971298328182659e-01
-4.538215332900640275e-01
-4.804624093129712392e-01
-4.980295112298197546e-01
-5.089226588209061486e-01
-4.783137908314942788e-01
-4.475417259897215283e-01
-3.890008036141022751e-01
-3.743835202545964802e-01
-3.452909458109956198e-01
-3.798344382017080911e-01
-4.267176089171899611e-01
-4.490408511244845524e-01
-4.428246358328008503e-01
-4.281341134019832073e-01
-4.107015267150134763e-01
-3.849950580465900107e-01
-2.739051203938425161e-01
-2.254147164260623393e-01
-3.334903105310049742e-01
-3.314724801157292733e-01
-3.289558224641649931e-01
-3.273847123762765876e-01
-3.281416960954489093e-01
-3.292118182631831314e-01
-3.317297652183481826e-01
-3.365642000835023517e-01
-3.423838047376062121e-01
-3.506535853190633767e-01
-3.613034853623127707e-01
-3.711869592130747630e-01
-3.753867378948320677e-01
-3.783738890899528418e-01
-3.890183639165094576e-01
-4.062372272520199390e-01
-4.282613189490856453e-01
-4.532836905941952654e-01
-4.742474068409244792e-01
-4.875914044318982454e-01
-4.945021292233895416e-01
-4.945781799559880731e-01
-4.458041443335145071e-01
-4.164104659280791210e-01
-4.103518418055879802e-01
-4.278521152549094042e-01
-4.586467153252055118e-01
-4.799919867623412828e-01
-4.912923591638687082e-01
-4.611646030281568165e-01
-4.321797960994347987e-01
-3.855058780257115125e-01
-3.578092617026997213e-01
-3.265524137644946756e-01
-3.286064984665190147e-01
-3.606809826694390986e-01
-4.090919232223959034e-01
-4.343875205874309087e-01
-4.331346841204280484e-01
-4.237963699278329277e-01
-4.117617837148543347e-01
-3.934364604454140824e-01
-2.853106053112736684e-01
-2.310104630127713943e-01
-2.587363532451338877e-01
-3.387486824141076047e-01
-3.352776058227532330e-01
-3.368428522007457238e-01
-3.427607672549813911e-01
-3.491511904246142883e-01
-3.546679164840777498e-01
-3.595150821572122291e-01
-3.648793754106773868e-01
-3.599285235387686965e-01
-3.587592643766212563e-01
-3.422485887527341730e-01
-3.083081661295671294e-01
-2.756621609196492906e-01
-2.633581080042773914e-01
-2.694586819976216852e-01
-2.915736672711614630e-01
-3.282520899798567759e-01
-3.673783524476022522e-01
-3.982037092690128843e-01
-4.212374546413643062e-01
-4.366673884147561635e-01
-4.250017567734536428e-01
-4.269646530677774776e-01
-4.438393058184418316e-01
-4.613510729306813385e-01
-4.635514312506938128e-01
-4.586149952596316748e-01
-4.544757828483672046e-01
-4.131887603397796926e-01
-3.779839937651811588e-01
-3.611021911667685602e-01
-3.203265948759246307e-01
-3.075146740058103956e-01
-3.268263518465115980e-01
-3.725804751747528454e-01
-4.109467400026011186e-01
-4.313277439016696690e-01
-4.457350768455310419e-01
-4.589698389871825768e-01
-4.907916346845154210e-01
-3.421841599516765586e-01
-2.315435392203405440e-01
-2.522646469964741622e-01
-3.860193703853485592e-01
-3.998462735437676718e-01
-3.683927481831749673e-01
-3.503747324597281665e-01
-3.479983051703881558e-01
-3.598075885823284192e-01
-3.840059736006995461e-01
-4.057185631790228286e-01
-4.122461836209042607e-01
-4.011882042165146323e-01
-3.702963233100090013e-01
-3.194374386194248072e-01
-2.722965924231889878e-01
-2.505777099700853827e-01
-2.505535975883663724e-01
-2.683320461583983962e-01
-3.018010322493330233e-01
-3.393985365120167907e-01
-3.709890623423696687e-01
-3.970710026251998426e-01
-4.173739810082413570e-01
-4.300295498826966489e-01
-4.038131008330710370e-01
-4.071084311233715836e-01
-4.292338121700339792e-01
-4.554275500127769050e-01
-4.643358048692630691e-01
-4.602927824317750161e-01
-4.448127030842670138e-01
-4.129827921518028355e-01
-3.399606717004206025e-01
-3.313295264991242828e-01
-3.478713877484159167e-01
-3.817128378508340969e-01
-4.084269194450201312e-01
-4.244013560618616343e-01
-4.379827161133297841e-01
-4.515696354518468625e-01
-4.626011219505642980e-01
-4.779594419327410915e-01
-2.904555235827281368e-01
-2.358246344612772438e-01
-2.906681332723364819e-01
-3.791904351778605520e-01
-3.542931544323960069e-01
-3.396329923375556170e-01
-3.458336559730574300e-01
-3.717305049407532147e-01
-4.116971815610159791e-01
-4.407564983737088937e-01
-4.464941975290307452e-01
-4.307183069764680128e-01
-3.930991809073421939e-01
-3.344756109302092772e-01
-2.802848966502309302e-01
-2.531528183940282561e-01
-2.482882210137939971e-01
-2.611870902893747570e-01
-2.894586443405640641e-01
-3.226187544867419876e-01
-3.521796524523088112e-01
-3.789055159773885295e-01
-4.022868375020143272e-01
-4.198731794262292594e-01
-3.896929636901015903e-01
-3.941141342712918272e-01
-4.177076766313720935e-01
-4.495519378914735187e-01
-4.737146194749523587e-01
-4.705701885304220400e-01
-4.576734013218255459e-01
-3.391600731045179562e-01
-3.620379657703594600e-01
-3.542387153993246662e-01
-3.629905535491661506e-01
-3.837207745456487906e-01
-4.021613005365927696e-01
-4.160973690936924374e-01
-4.298217534479932822e-01
-4.442595970883564949e-01
-4.575928208065352942e-01
-2.787115471844673342e-01
-2.804384807350372433e-01
-2.543508266689186170e-01
-2.179118819778663174e-01
-3.446205490755728240e-01
-3.596243888449894843e-01
-3.290873597074445711e-01
-3.316212136296805002e-01
-3.527005911838753116e-01
-3.896052040291599350e-01
-4.224148010575753398e-01
-4.361156269356540327e-01
-4.280661166508319404e-01
-3.956822358986833432e-01
-3.399642863511240787e-01
-2.869118492019914757e-01
-2.591820036375899750e-01
-2.523328067694335930e-01
-2.617609304702941952e-01
-2.845655178310214639e-01
-3.116156704135220612e-01
-3.368310662633099417e-01
-3.615643981139788909e-01
-3.856503164871349365e-01
-4.068688164738483160e-01
-1.805425342803047284e-01
-3.797975222172097487e-01
-3.860793039992621023e-01
-4.093713663568911421e-01
-4.447542040101841732e-01
-4.564397497121202574e-01
-4.463631573924761731e-01
-4.398278808678119378e-01
-2.311662147237630860e-02
-2.800613547381463064e-01
-3.726657535268744770e-01
-3.623947577264771680e-01
-3.651531441213620721e-01
-3.804871930152450288e-01
-3.969719915865707605e-01
-4.110449715994697883e-01
-4.251438449665764785e-01
-4.398163400773091314e-01
-4.539324134454723603e-01
-2.101068559784917689e-01
-1.851140500134695333e-01
-4.199837179318759439e-01
-2.433522648998864557e-01
-3.065675973434698331e-01
-3.487072405932754582e-01
-3.596392905150657682e-01
-3.284206139866850949e-01
-3.361848823674374875e-01
-3.583288668383347031e-01
-3.840139208161881257e-01
-4.007656926608075820e-01
-4.014705187935422304e-01
-3.792444939872067211e-01
-3.326758017872410433e-01
-2.853790049065497714e-01
-2.599043485076489302e-01
-2.536769248400256860e-01
-2.621202624920668245e-01
-2.809797052004429641e-01
-3.020597036766264898e-01
-3.223874264076483365e-01
-3.443217317426584545e-01
-3.683417244014209335e-01
-3.930015450456992299e-01
-2.072231296474233708e-01
-3.648382418385329728e-01
-3.748354004012012797e-01
-3.998942574168929398e-01
-4.303798160782363880e-01
-4.357743482820009562e-01
-4.221387314945327374e-01
-4.224126392838868371e-01
-4.342962433476147410e-01
-3.528940810809428896e-01
-3.148713765977565471e-01
-3.816311149333909691e-01
-3.556296235911533543e-01
-3.595523705743511877e-01
-3.779121906069657921e-01
-3.969833281421853988e-01
-4.125261977057114171e-01
-4.274682259779044591e-01
-4.426805844118637534e-01
-4.565172314807231513e-01
-2.201672319688179891e-01
-3.491003941605831384e-01
-4.450982694998869560e-01
-2.919849967011320935e-01
-2.642091248986740415e-01
-3.065265435872587263e-01
-3.575696117368177829e-01
-3.443212951337359384e-01
-3.383596954377391386e-01
-3.429915486109076372e-01
-3.545032640482663755e-01
-3.660449902524665622e-01
-3.692099530035671817e-01
-3.544198881280952729e-01
-3.170942243899190771e-01
-2.760857557614538882e-01
-2.535947655141777557e-01
-2.493995428630384759e-01
-2.589290824445800721e-01
-2.759521882158003647e-01
-2.924083209609601441e-01
-3.087949311689739962e-01
-3.288062110113511016e-01
-3.535471219339026971e-01
-3.822224479106765549e-01
-3.485311519552774517e-01
-3.475846170299176086e-01
-3.593453020132156839e-01
-3.847640720888944599e-01
-4.167231561675920348e-01
-4.219596479728572325e-01
-4.071736365474898922e-01
-4.085029893543076218e-01
-4.233587218173078814e-01
-4.261701283716456401e-01
-3.986702410262285001e-01
-3.693158833165444133e-01
-3.412185003054057364e-01
-3.512884978094223953e-01
-3.785641262173454757e-01
-4.039919511309392752e-01
-4.224613927882746589e-01
-4.394985932805616224e-01
-4.567098565871340887e-01
-2.738837024728911218e-01
-2.452198859125033770e-01
-4.871787691131181375e-01
-4.728836179765620873e-01
-4.016454440044593954e-01
-2.263687981884263956e-01
-2.256950579725467976e-01
-3.683339973389574973e-01
-3.907779433009826442e-01
-3.636057437292521399e-01
-3.501854907962800301e-01
-3.429316104473359994e-01
-3.419372819106789030e-01
-3.392728338361590268e-01
-3.250993503390594563e-01
-2.932543128150997824e-01
-2.574896524233152295e-01
-2.381872663022290004e-01
-2.365457948839631563e-01
-2.481564053931706315e-01
-2.652737991405813012e-01
-2.796224562450741469e-01
-2.945882789950993730e-01
-3.150071529873657572e-01
-3.424374491349762017e-01
-3.763655917389082672e-01
-3.136831345982814545e-01
-3.118945719903767344e-01
-3.180464166572808393e-01
-3.356177344242923799e-01
-3.629386874879912406e-01
-4.033681206832391841e-01
-4.074192435430403769e-01
-3.865132261135806879e-01
-3.797954146265423714e-01
-3.885577324467766047e-01
-3.872704727771762445e-01
-3.623994469051886047e-01
-3.310871891430161029e-01
-3.254797766458339403e-01
-3.430019477903560321e-01
-3.824043179502868983e-01
-4.187642285601024250e-01
-4.429387877916486360e-01
-4.638547088783497307e-01
-2.397574576140672209e-01
-2.938558624229643118e-02
-2.094558627143605078e-01
-4.230293036581190824e-01
-4.420375272160946278e-01
-4.008448687593521576e-01
-1.975702395803659861e-01
-1.149375670248341946e-01
-1.223186422219437464e-01
-3.830207445177542525e-01
-4.846197614920463859e-01
-3.804112595724442603e-01
-3.264779260647047154e-01
-2.813714005915524674e-01
-2.531526950414908494e-01
-2.451320118596872211e-01
-2.500237979047273407e-01
-2.548081338011601304e-01
-2.578050690658003075e-01
-2.626344018106179790e-01
-2.714982974153749007e-01
-2.830994414899227762e-01
-2.958879481120756383e-01
-3.110362173465255897e-01
-3.282951310237012810e-01
-3.475528034680790967e-01
-3.691614445235368858e-01
-2.994588798135904839e-01
-3.006008387982281871e-01
-3.053132822860034068e-01
-3.205024938283077551e-01
-3.612579490047509445e-01
-3.202918805354380005e-01
-2.840788088496287722e-01
-2.756413999764902867e-01
-2.912965111889521119e-01
-3.242745614291674960e-01
-3.364953901626355770e-01
-3.141152504412803026e-01
-3.081828829633969646e-01
-3.184755822332268616e-01
-3.479780879355695578e-01
-4.503656827006348728e-01
-4.934223193925075246e-01
-4.658453367210599327e-01
-4.793153880082835494e-01
-1.866412153596459789e-01
-1.874782701824120046e-01
-2.562791313827167961e-01
-5.214015431989704741e-01
-5.293080397883774824e-01
-5.100539671364210381e-01
-2.802693479189484749e-01
-5.179879696475552658e-02
-4.772681458517281927e-02
-1.915801455514440643e-01
-4.817458017288667182e-01
-4.037430895573411171e-01
-3.414136852898907448e-01
-2.888628253302432114e-01
-2.529922415960705329e-01
-2.359128592702675609e-01
-2.310156842727516258e-01
-2.291435996913477879e-01
-2.292506486472696836e-01
-2.338268272017805516e-01
-2.447782547208636750e-01
-2.600156690644341850e-01
-2.761300512679097929e-01
-2.943387872229337177e-01
-3.155953448852170662e-01
-3.401500401753453362e-01
-3.680946935646339235e-01
-2.586285362148921241e-01
-2.676119975225819125e-01
-2.796777961718978078e-01
-2.986436067659948845e-01
-3.258035649116488019e-01
-3.240573316909151069e-01
-2.915632072452714052e-01
-3.826153143682954894e-01
-2.956232013093772482e-01
-3.236000422222383710e-01
-3.123094379902977002e-01
-3.021934369758554340e-01
-3.040001293561145346e-01
-3.196068662639991453e-01
-3.922510460033998281e-01
-4.809160365204221410e-01
-5.202704610390693762e-01
-5.340824315900223329e-01
-5.168309017454996157e-01
-3.173473967315839639e-01
-5.000050563569998774e-01
-5.006804585710503686e-01
-5.213196076694670555e-01
-5.201966897616662200e-01
-5.078856239273558115e-01
-3.807838393896838536e-01
-1.365533150983701816e-01
-4.230212768650114946e-02
-1.773423441173456461e-01
-4.547451523133195228e-01
-3.997414057280751498e-01
-3.360896460242920880e-01
-2.820422109416476086e-01
-2.427818104872855043e-01
-2.222063702525477469e-01
-2.159918157856499099e-01
-2.150398913557952651e-01
-2.167012487374223306e-01
-2.239946850985858051e-01
-2.396838133759517930e-01
-2.608600101771078039e-01
-2.805257960135366657e-01
-2.991314619297584798e-01
-3.203427150876936302e-01
-3.462277110108609723e-01
-3.768570800249191888e-01
-2.118134960149137547e-01
-2.202385920828029975e-01
-2.354634735628041153e-01
-2.498457122295530686e-01
-2.651197407437673736e-01
-2.846019898710189788e-01
-3.115333846113047533e-01
-3.319590968749913107e-01
-3.001254537339310691e-01
-3.460520679960284451e-01
-2.997081157839560084e-01
-3.067737899350489461e-01
-3.006702205094634039e-01
-3.013100875798190303e-01
-3.093882564865935714e-01
-3.291248973939677192e-01
-3.790645075066100267e-01
-4.315860007665093812e-01
-3.526090936256310870e-01
-4.395618861308294711e-01
-5.016513342426445199e-01
-5.044285324074122556e-01
-4.980430001768444415e-01
-4.992182698227007331e-01
-5.037390505819615560e-01
-5.128390373553864956e-01
-5.080340671255172413e-01
-4.078583259522702842e-01
-2.501198120315459850e-01
-1.418599670879769070e-01
-2.741349278808534184e-01
-4.383517039769241896e-01
-3.936402444198104922e-01
-3.283044770285561409e-01
-2.723828650958725617e-01
-2.116746556396441326e-01
-2.100020701533195366e-01
-2.152168869838190779e-01
-2.224439296510805353e-01
-2.359253378612966023e-01
-2.588288724609527081e-01
-2.868366397081988373e-01
-3.094002858468888895e-01
-3.260055744080405660e-01
-3.427924460129012085e-01
-3.651147958259687298e-01
-3.942709462845332968e-01
-2.042848551359717491e-01
-2.050829749993872964e-01
-2.159246244437548756e-01
-2.329788483245787967e-01
-2.482612668720659277e-01
-2.632584010591438872e-01
-2.827366406302709856e-01
-3.097250811177947316e-01
-3.472111752786478656e-01
-3.395525395321871698e-01
-3.234042879143609328e-01
-3.063435913494719220e-01
-2.993353906593200775e-01
-3.045493022064819644e-01
-3.137552194156433827e-01
-3.275712963497398600e-01
-3.516087546705681244e-01
-3.629705074966768641e-01
-2.543943403695728689e-01
-1.704894471902990982e-01
-2.767109243790126238e-01
-4.426536271395665190e-01
-4.827905031418289195e-01
-4.928869463408144802e-01
-4.897023428968765302e-01
-4.926078989826937482e-01
-5.041107346469396733e-01
-5.315197351250563473e-01
-4.575667319914166198e-01
-3.734942209094379573e-01
-2.792128295844153452e-01
-3.459826199044628292e-01
-4.607531515515647103e-01
-4.001752749425523392e-01
-3.318990781210486851e-01
-2.722931136130990470e-01
-2.297994182235709448e-01
-2.114241975077682800e-01
-2.160762350902789286e-01
-2.298917619566869519e-01
-2.460180688597904952e-01
-2.690725547441968346e-01
-3.005560919236528461e-01
-3.343806566208385456e-01
-3.586834465109312586e-01
-3.735535947383643030e-01
-3.856486150763574483e-01
-4.006023397098432692e-01
-4.218953713930558846e-01
-2.152957291530420147e-01
-2.227709462002477048e-01
-2.374938693626071351e-01
-2.539625737692525198e-01
-2.655559244757074167e-01
-2.780935971134638751e-01
-2.969876039908395104e-01
-3.227146403908139893e-01
-3.631586180661642849e-01
-3.367402863453686224e-01
-3.177807706518830377e-01
-3.054739497069409171e-01
-3.072198082568016742e-01
-3.219393214139419923e-01
-3.392836119210204671e-01
-3.603871301625884982e-01
-3.685476668693500324e-01
-2.735920724077360866e-01
-1.069255383964672762e-01
-8.882560467498609724e-02
-2.094280139883462899e-01
-3.731774480296372598e-01
-4.596066556827359539e-01
-4.831054778754896306e-01
-4.699790111189007247e-01
-4.678871564616198797e-01
-4.807681990808163053e-01
-5.061260409322037024e-01
-5.360234447848146733e-01
-5.479557217846258155e-01
-4.645896149154586374e-01
-5.126641600067332050e-01
-4.771648910426927737e-01
-4.246832679774600328e-01
-3.566865052040987805e-01
-2.936049660767873770e-01
-2.478739763539620222e-01
-2.281646099153362695e-01
-2.359013471988653798e-01
-2.565251709977811601e-01
-2.824048433089312304e-01
-3.170802189649090663e-01
-3.576671696960445623e-01
-3.955546831985964351e-01
-4.195760831849009720e-01
-4.322829978397754735e-01
-4.405817246263322162e-01
-4.482326239784683031e-01
-3.694506771466467554e-01
-2.273851972425382506e-01
-2.284028630554639783e-01
-2.317543279329846717e-01
-2.399678069589662732e-01
-2.533922009251306506e-01
-2.693460588946822165e-01
-2.820247250726560240e-01
-2.888629719010113450e-01
-2.983823386448562487e-01
-3.143570049808088185e-01
-3.352627893811955251e-01
-3.495487883734596513e-01
-3.399070487169734145e-01
-3.226346718780875866e-01
-3.148476367029098277e-01
-3.227704840844526357e-01
-3.446328550192824247e-01
-3.701038552066087672e-01
-4.001720922638120070e-01
-3.336536599342965204e-01
-1.462198324816161299e-01
-1.163666108165259568e-02
-7.595882309679573285e-02
-2.213530666579910100e-01
-3.466556252802966420e-01
-4.498218945265138324e-01
-4.787785002282800573e-01
-4.563325816843549210e-01
-4.473509497744227459e-01
-4.570318081533673582e-01
-4.828467781902647249e-01
-5.172492995513038316e-01
-5.366097350546488176e-01
-5.338346703849687902e-01
-5.180599454403050919e-01
-4.925234439126392472e-01
-4.497102694855417693e-01
-3.864872829952367139e-01
-3.240403186094765187e-01
-2.771864198051189887e-01
-2.551170850044910954e-01
-2.610809903075387295e-01
-2.868407056485933193e-01
-3.265202531365359873e-01
-3.691287728812804869e-01
-4.037488542030087668e-01
-4.208996419049521043e-01
-4.220040628314037923e-01
-4.209540871932158645e-01
-4.240961859504128184e-01
-4.018517076935185228e-01
-2.237308041878938447e-01
-2.310255003141369889e-01
-2.462974646921108623e-01
-2.651258786867075057e-01
-2.848125982598332939e-01
-3.039652519781607665e-01
-3.211560265788298008e-01
-3.339978012461942147e-01
-3.467745937988098159e-01
-3.631526819057648292e-01
-3.831082900346259312e-01
-3.991817349535979886e-01
-3.954460038983831915e-01
-3.807481518272957111e-01
-3.696103107332442961e-01
-3.685587306910198535e-01
-3.781309259485365337e-01
-3.987650659643467432e-01
-2.924989307982579501e-01
-2.859522578910479451e-01
-1.639300949836035026e-01
-9.730138128301669964e-02
-5.026818257271139026e-04
-5.859659025817318817e-02
-3.416723990284782908e-01
-5.162499599480647738e-01
-5.194980922618798180e-01
-4.767120719010089491e-01
-4.524204129836388311e-01
-4.481095978148759151e-01
-4.591496624203826316e-01
-4.793312770227479147e-01
-4.877560802208246726e-01
-4.740207689658442747e-01
-4.454507029106432037e-01
-4.086445308690598854e-01
-3.645653968026442149e-01
-3.190029090290430469e-01
-2.853762439539584972e-01
-2.670426727886792695e-01
-2.661160387516741110e-01
-2.845177121413398624e-01
-3.178446045340088677e-01
-3.595576182079734950e-01
-4.035248649723280345e-01
-4.389324890755925690e-01
-4.572892083725554890e-01
-4.592675563946320150e-01
-4.568286131495008506e-01
-4.559140939030400519e-01
-4.526257601565310540e-01
-2.615912162363873139e-01
-2.528145345118689158e-01
-2.567642372584409416e-01
-2.679236999881182690e-01
-2.816382279021114599e-01
-2.957002723824413426e-01
-3.096549375099957313e-01
-3.225569280101479586e-01
-3.324349999800261801e-01
-3.427943175695010725e-01
-3.565414659612908821e-01
-3.739681898494235934e-01
-3.898857190382807869e-01
-3.921646692445908133e-01
-3.873150574512230215e-01
-3.856648789064257010e-01
-3.906696027875757871e-01
-4.002198071482997443e-01
-3.093147894298106659e-01
-2.949858012910013261e-01
-3.125940954342787959e-01
-3.471078319867794137e-01
-1.911043562061446044e-01
-4.433722289920558751e-02
-7.260881790671993435e-03
-2.039182415727068542e-01
-5.607834148076781267e-01
-5.311677989412229017e-01
-4.903348133345879489e-01
-4.637263746065072301e-01
-4.554576002902730458e-01
-4.623335601804926531e-01
-4.791347012177087361e-01
-4.861721987959689573e-01
-4.719547674853677988e-01
-4.423699807232573389e-01
-4.050568733726518378e-01
-3.634172149923944328e-01
-3.240043790815798075e-01
-2.977848972953521800e-01
-2.857545779108324191e-01
-2.884530020592223631e-01
-3.072838494809273513e-01
-3.399699295845595715e-01
-3.811888129914033363e-01
-4.240993237986294129e-01
-4.590344414572351539e-01
-4.784341196349590208e-01
-4.811063580566946607e-01
-4.773720380183931744e-01
-4.734031327051029803e-01
-4.711058135482290576e-01
-3.023959344987640629e-01
-2.895086876199145509e-01
-2.928753794637494745e-01
-2.884744576170240049e-01
-2.932100395082273270e-01
-3.001489940292834668e-01
-3.101770172007355386e-01
-3.215649178520502138e-01
-3.309642687083788615e-01
-3.418881153922382343e-01
-3.575151678896340002e-01
-3.781202393548386831e-01
-3.985037588550724430e-01
-4.333449379054407635e-01
-4.091927406081080076e-01
-4.132438800171240878e-01
-3.420195197494340644e-01
-3.416967858402270575e-01
-3.274964706142410309e-01
-3.971064959704636022e-01
-3.968743166667072497e-01
-3.704111575695520631e-01
-2.584763362281206067e-01
-3.767719468548572787e-02
-2.270168386161304508e-02
-5.845301100153854623e-02
-2.070937060004606478e-01
-5.415194255266011503e-01
-5.038328578761923637e-01
-4.751216218735679897e-01
-4.631801193657656968e-01
-4.667271562856349920e-01
-4.807012195919860842e-01
-4.843352187767779871e-01
-1.958354668857442693e-01
-1.336435281507085404e-01
-3.972353939208148055e-01
-3.570088337446361559e-01
-3.216762981722838255e-01
-3.019731399172443376e-01
-2.969213331527326694e-01
-3.048045116740456528e-01
-3.249166783569001904e-01
-3.552186637398594415e-01
-3.928211209890634104e-01
-4.320507407614737616e-01
-4.648579749369802783e-01
-4.841285567609973639e-01
-4.872697011436022407e-01
-4.837155059023720005e-01
-4.796036647081244331e-01
-4.765318030483847722e-01
-2.927116312630705375e-01
-2.669299369802382027e-01
-2.394605067317861768e-01
-2.957288203616865174e-01
-3.059144296035765653e-01
-2.994444003979627733e-01
-2.989709192354988998e-01
-3.066235210896232077e-01
-3.199257718917484228e-01
-3.337911890348822519e-01
-3.504444834832556865e-01
-3.873340319246226793e-01
-4.143451115277315688e-01
-3.405503690394161009e-01
-2.752616122314113789e-01
-2.722644752247638245e-01
-2.474791267600511546e-01
-2.884059430673001079e-01
-3.351889156565643346e-01
-4.159512176775646553e-01
-4.389341028435864156e-01
-4.284715209926288626e-01
-3.844855573418773931e-01
-2.908108144138076834e-01
-1.397530230936813445e-01
-8.679508018854686924e-02
-1.525928775066122123e-01
-2.156980617003435019e-01
-5.399044106308518165e-01
-5.083673899832964471e-01
-4.806553390768375511e-01
-4.668670247053782196e-01
-4.677865778628352289e-01
-4.791613230714614202e-01
-4.783281923702181193e-01
-2.226786771549150445e-01
-1.357151027767823925e-01
-3.790068370372017825e-01
-3.408853222641142766e-01
-3.126389826234914349e-01
-3.030493305142023530e-01
-3.079110881803751032e-01
-3.227419242376952657e-01
-3.437611422735818434e-01
-3.681644520725913527e-01
-3.965833530664716888e-01
-4.265864606609568455e-01
-4.532830981755017752e-01
-4.709840174977509841e-01
-4.766346700578976137e-01
-4.832555657148878137e-01
-4.764898275984555953e-01
-1.742514180537386298e-02
-4.043969199756330263e-02
-1.540695859209228191e-01
-2.936954893612744866e-01
-3.171347847982325385e-01
-3.031483373838597117e-01
-2.992379422500532349e-01
-3.073153722148075362e-01
-3.259269805988335156e-01
-3.483852521953576531e-01
-3.631425759649593576e-01
-2.397880513616286180e-01
-1.788886021505490531e-01
-1.008307348224781602e-01
-1.883821317131760542e-02
-8.659215757774374467e-02
-1.107169079681440543e-01
-1.904065455238868887e-01
-3.570329140797073864e-01
-4.543222110324325880e-01
-4.286177208305107511e-01
-4.235287514845956780e-01
-4.027918511072196006e-01
-3.459422684657295632e-01
-2.996137229716060446e-01
-1.363971479968498213e-01
-1.255582579839581436e-01
-2.043327162656792539e-01
-2.981134456350879036e-01
-4.990259258941446285e-01
-4.768373618632890665e-01
-4.626544972100204989e-01
-4.577970226420349231e-01
-4.581747532874959061e-01
-4.452761482556736872e-01
-4.133591630048060184e-01
-3.736213991838530091e-01
-3.370397330416766146e-01
-3.083848066544392919e-01
-2.962399150632449296e-01
-3.036663343997509368e-01
-3.230778812586396209e-01
-3.205141409458077129e-01
-3.081416415780446338e-01
-3.498638938520899355e-01
-3.763586122999008632e-01
-4.186710728014673144e-01
-4.352975880241939932e-01
-4.496974741107156448e-01
-4.310005152362338943e-01
-4.329832417422184165e-01
-4.411531571741632574e-01
1.233373195492541707e-01
6.249930319597439554e-03
-8.730362330189037068e-02
-3.015661738121542257e-01
-3.107048130774344719e-01
-3.104568391430655994e-01
-3.086969637437802505e-01
-3.216905557321630416e-01
-2.556865380019208711e-01
-1.828744246602234391e-01
-1.094948824972069024e-01
-3.959242573498202022e-02
-2.353970025606097125e-02
7.650630371501608573e-02
9.101239674690211889e-02
7.259892192855037230e-02
-5.099885474601680707e-02
-1.604452537155322545e-01
-4.311365350281584075e-01
-4.534720289341372945e-01
-4.778881999814286741e-01
-4.851504118777280050e-01
-4.997507723817645742e-01
-4.059328298130059909e-01
-3.494372230163306225e-01
-2.169591094494874306e-01
-1.029051564349335868e-01
-7.541790567449736804e-02
-1.438938189898793241e-01
-2.346629017163663067e-01
-4.665825553217332611e-01
-4.503331452283015346e-01
-4.352135737303878260e-01
-4.184408965597818386e-01
-3.871830184208603920e-01
-3.513799382277670302e-01
-3.257413650116307013e-01
-3.162583092013413477e-01
-3.233632084036786036e-01
-3.433676371006083583e-01
-3.713506281608699444e-01
-3.987903459428370767e-01
-3.299083773608564862e-01
-3.607508528310324758e-01
-3.903184248748653440e-01
-3.695133723989960650e-01
-3.564132304066690571e-01
-3.569594864509887944e-01
-3.732161342190468134e-01
-3.965811226055426797e-01
-4.205745334393367618e-01
-3.076280543087417940e-01
3.912096014358697194e-02
-8.320467554915819686e-02
-2.954026558342285336e-01
-3.807455564795707015e-01
-3.667643553396301437e-01
-3.659812854152863504e-01
-3.738693121916212281e-01
-1.447170658885541528e-01
4.035827879134519514e-02
9.456745328423493691e-02
1.198077732485578889e-01
1.370811577299151929e-01
1.630753560472687214e-01
1.744118230257709901e-01
1.480544438424844234e-01
3.244517722736972587e-02
-1.631319396995336568e-01
-5.029182023547249525e-01
-4.817952850021945399e-01
-4.635206330258908602e-01
-4.512215743773561050e-01
-4.420419532270737917e-01
-4.277237979996421635e-01
-4.113719584964399267e-01
-4.089047100977894478e-01
-2.428501920807830672e-01
-1.149405265462168230e-01
-8.095581504433412012e-02
-1.156436272878024057e-01
-2.836084915774153004e-01
-3.535695288472043285e-01
-4.013765169672676159e-01
-3.672452354362363836e-01
-3.230074167987482814e-01
-2.902680320969639460e-01
-2.785656152523452445e-01
-2.853682126057252022e-01
-3.051469133476783502e-01
-3.325603552590133960e-01
-3.670828169985735356e-01
-4.030213533911075063e-01
-3.321562653246917796e-01
-3.656798366799100530e-01
-3.205457400086762498e-01
-3.799287141514705035e-01
-3.580772637352230281e-01
-3.495360658024335709e-01
-3.601033532582711416e-01
-3.831576882681145269e-01
-4.097423221278965189e-01
-2.666753531493692986e-01
1.848195524136252155e-02
-1.567092840981170465e-01
-3.429186237823215189e-01
-4.222433793727174423e-01
-3.829514615748480511e-01
-4.077912175939135131e-01
-3.625293060435029746e-01
-4.918843892384999750e-02
6.689306469882445871e-02
1.156476394762736698e-01
1.309051102581016979e-01
1.315956058582843924e-01
1.334203903421832538e-01
1.184243597926532138e-01
-2.593403236024610647e-03
-2.020735309322983786e-01
-4.710081928125003370e-01
-4.806692235512496914e-01
-4.520669398020309426e-01
-4.270289468561276336e-01
-4.094509312060130024e-01
-3.964301245636154269e-01
-3.801369784861498013e-01
-3.641787773198730815e-01
-3.618664995306606902e-01
-3.720204526247981591e-01
-2.799833619612792646e-01
-1.680312874077206919e-01
-1.442093157138930881e-01
-2.545807973331751795e-01
-3.929389764380376571e-01
-3.620261112519397861e-01
-3.151020933562755366e-01
-2.659486199755183300e-01
-2.390596154420530084e-01
-2.383491648395074936e-01
-2.568393818232885262e-01
-2.830317063014134438e-01
-3.100973957880214793e-01
-3.450760530938599691e-01
-3.868155661537322487e-01
-4.227199512821623872e-01
-3.821339021982756434e-01
-3.249207796951649185e-01
-3.943804023236965328e-01
-3.712160772139974085e-01
-3.586030885078477226e-01
-3.639149463160605280e-01
-3.835038385307710795e-01
-4.086931790706651579e-01
-6.165311910307352816e-02
-2.257969549097367801e-01
-4.038523628399003362e-01
-4.582706380896966469e-01
-4.567803117972537019e-01
-4.407348402128963283e-01
-4.140641599883502222e-01
-2.292246973526980147e-01
-3.675866860479553785e-03
5.511444272609515582e-02
6.634197743072453579e-02
-7.478863067790505288e-04
-9.457228973480213963e-02
-1.480348086762955928e-01
-2.642553497368921867e-01
-3.905170702304656127e-01
-4.470540356179393826e-01
-4.240047334583734728e-01
-3.920298455983315389e-01
-3.651040079147020445e-01
-3.475793475168164615e-01
-3.374963584825262930e-01
-3.272555874632373518e-01
-3.169666120859296887e-01
-3.159617018625077156e-01
-3.252512619751256051e-01
-3.427592509709737056e-01
-3.640325854376140757e-01
-3.753148887197701455e-01
-3.704656830255196875e-01
-3.508749605255815918e-01
-3.154819411316342470e-01
-2.645866710597583604e-01
-2.180305389770942903e-01
-1.966863116099250297e-01
-2.016024893465530876e-01
-2.263265520157093924e-01
-2.567220981030505778e-01
-2.812345289732129383e-01
-3.107012363451575054e-01
-3.520488640411434389e-01
-3.941076254165396531e-01
-4.185702630781943934e-01
-4.164962145580042852e-01
-4.019972531508130276e-01
-3.856095981872688649e-01
-3.756492171875210340e-01
-3.791191756668865764e-01
-3.943196401607620416e-01
-4.153395920702486199e-01
-2.923728587609576990e-01
-4.279861215407346209e-01
-4.432454734811736574e-01
-4.140249724398766817e-01
-4.212941430549953514e-01
-4.249185232015063041e-01
-3.706313519933178702e-01
-1.776854482094538112e-01
-1.029037205482018769e-01
-1.422069546285431862e-01
-1.834735491511116923e-01
-2.831965696219212458e-01
-3.450906034358019459e-01
-4.027100842305125217e-01
-3.912057893059727176e-01
-3.758115371607764210e-01
-3.522912039915210292e-01
-3.221157915757745238e-01
-2.974382599033916774e-01
-2.836195092089549563e-01
-2.809798301546392874e-01
-2.821154310530573639e-01
-2.812850627216033628e-01
-2.827700896591239799e-01
-2.897595525060153165e-01
-3.037206160092679186e-01
-3.227247876433980145e-01
-3.337140272868888147e-01
-3.294061953530046383e-01
-3.110402975319677132e-01
-2.781046851739419346e-01
-2.318656810856597750e-01
-1.906147910969480108e-01
-1.714256215848828646e-01
-1.760761310687529724e-01
-2.014790945243429832e-01
-2.354874405367639867e-01
-2.609982633435194987e-01
-2.832420076758865868e-01
-3.158570224824702177e-01
-3.559086856769613227e-01
-3.867556510493058153e-01
-3.978218666087614541e-01
-3.972559714811194631e-01
-3.924042520769475129e-01
-3.896006032435581634e-01
-3.948483921141991981e-01
-4.076159370360374901e-01
-3.688214768537695365e-01
-4.322975400983405936e-01
-4.101779442466480519e-01
-4.127499681161893030e-01
-4.205183442728259724e-01
-4.261388779119228420e-01
-4.211141214051395409e-01
-2.954702486543853701e-01
-2.212251860254692559e-01
-1.764649398997594210e-01
-2.796748827001938609e-01
-3.646120939170897635e-01
-3.568890468481442646e-01
-3.456351495821142206e-01
-3.339347070489102065e-01
-3.200736574930536094e-01
-2.986533454643198748e-01
-2.713429455860663642e-01
-2.495902138186285313e-01
-2.398812679290238670e-01
-2.446896855279868110e-01
-2.568454781477826354e-01
-2.653297281735920721e-01
-2.699309057805826528e-01
-2.748292930393669842e-01
-2.839523067892850139e-01
-2.977400909272505114e-01
-3.062032559762559170e-01
-3.028539228902031311e-01
-2.884924647760666594e-01
-2.624108429011652865e-01
-2.247535290785994677e-01
-1.893284250616016073e-01
-1.702145189137466708e-01
-1.707994220754733561e-01
-1.921927318581075073e-01
-2.271441817904260030e-01
-2.557239484240340643e-01
-2.746785384642718708e-01
-2.966801424035147572e-01
-3.289566052639253946e-01
-3.617466926720298015e-01
-3.822547301922888940e-01
-3.932550234288740287e-01
-3.986361768115533888e-01
-4.025821210255888238e-01
-4.105458647730498289e-01
-4.227109659750363790e-01
-4.097123095228763501e-01
-4.111095814025776396e-01
-4.065128332630462138e-01
-4.101913955222449282e-01
-4.171902841508074444e-01
-4.206458666343931285e-01
-4.133948811977169457e-01
-3.244044284282044388e-01
-2.226466100317018026e-01
-2.526105572203596328e-01
-2.883281984655056140e-01
-3.281756256203309241e-01
-3.162817566939394309e-01
-3.044470578463152055e-01
-2.943289174690799648e-01
-2.827752542858617546e-01
-2.635705850251223725e-01
-2.390342320220190109e-01
-2.205243192559184218e-01
-2.148927989227018831e-01
-2.263576501773344463e-01
-2.483163789026618662e-01
-2.649912489147726036e-01
-2.726749681025298910e-01
-2.758814295219416679e-01
-2.794440216854795489e-01
-2.856088332301610078e-01
-2.896918640131391776e-01
-2.875016076219922834e-01
-2.786409996646814213e-01
-2.616169890331755399e-01
-2.351516509102697938e-01
-2.079883796828910503e-01
-1.691817624892697214e-01
-1.327619066123386926e-01
-1.478579375779847105e-01
-2.207570027709490068e-01
-3.034431266106770719e-01
-3.602335717630616996e-01
-3.973441811289423198e-01
-4.250254156566883323e-01
-4.477239627999357041e-01
-4.635608606427270018e-01
-4.754131862225948191e-01
-4.832684805029292541e-01
-4.888782470374647970e-01
-4.960147411110494287e-01
-4.094358863546816441e-01
-4.168721897781182961e-01
-4.360274658882471455e-01
-4.608706544999338628e-01
-4.853472656682051856e-01
-5.018120321959887997e-01
-4.543112321808407406e-01
-3.243051944063124470e-01
-3.381978334807237419e-01
-4.209368342493463033e-01
-3.878665115933355167e-01
-3.326406861667791648e-01
-2.812497151746480850e-01
-2.395058013694255361e-01
-2.069963319110447175e-01
-1.806052447670973282e-01
-1.594716281431056148e-01
-1.454441888425754836e-01
-1.408213353386106870e-01
-1.497616500304961296e-01
-1.741978271162608061e-01
-2.095314653775933456e-01
-2.466693104295427375e-01
-2.794941732992190508e-01
-3.063191255388116874e-01
-3.283725914128979295e-01
-3.449818032085874564e-01
-3.561604236618289843e-01
-3.606735713385182951e-01
-3.522685861333846313e-01
-3.207878909480630925e-01
-2.699810633702667273e-01
-2.175441469423820828e-01
-1.765516947499667089e-01
-1.693125342181061588e-01
-2.152263601815270766e-01
-2.854109987381912572e-01
-3.409673400242000940e-01
-3.801938779459148043e-01
-4.092950401648288716e-01
-4.331541035161065034e-01
-4.530081117526272294e-01
-4.703132164044266927e-01
-4.844759440851610366e-01
-4.969083492351025755e-01
-4.304054532396986432e-01
-4.430827182997271740e-01
-4.592767948947125145e-01
-4.744171258158787485e-01
-4.820328491761276535e-01
-4.116980991964320769e-01
-2.763139473239659138e-01
-3.149289165886321462e-01
-3.802183433497285381e-01
-3.476283778140235037e-01
-3.016332701348629075e-01
-2.621603716443510756e-01
-2.312701858330368787e-01
-2.062646196246214481e-01
-1.836856502056669060e-01
-1.639436629222421060e-01
-1.498260426766598596e-01
-1.435476627995478371e-01
-1.502213453277606303e-01
-1.756667654970295034e-01
-2.132435566395663729e-01
-2.489972221821486198e-01
-2.786289487803956244e-01
-3.018606624014618656e-01
-3.195116316919785482e-01
-3.330705443464971327e-01
-3.454452221196345763e-01
-3.557207234560004760e-01
-3.580399454903599454e-01
-3.423337418247306418e-01
-3.084298035768904822e-01
-2.694728340588603555e-01
-2.324516132393683043e-01
-2.105588940245667062e-01
-2.256900643045091082e-01
-2.738464862392661070e-01
-3.237913371720470002e-01
-3.650734076190393362e-01
-3.976837241052720295e-01
-4.234995713463441391e-01
-4.453903959105409149e-01
-4.663974653446618657e-01
-4.859504430150183296e-01
-4.446061992572300503e-01
-4.482622581174188769e-01
-4.500257585892480927e-01
-4.451705586889246336e-01
-4.244164346893686268e-01
-3.474815401141865823e-01
-3.452917427346861023e-01
-3.499639140875399623e-01
-3.178141284460859195e-01
-2.875370478887880332e-01
-2.628474032865790178e-01
-2.426448517080392331e-01
-2.232145184736851473e-01
-2.019391013280057712e-01
-1.824782292152095364e-01
-1.691538824013399112e-01
-1.621327001949677271e-01
-1.637540619383084650e-01
-1.832917983665354744e-01
-2.177395715729059378e-01
-2.487325201001807373e-01
-2.716592403594959571e-01
-2.876179325126853037e-01
-2.988315300837061095e-01
-3.100878595433695928e-01
-3.254609389691972554e-01
-3.428414780801589679e-01
-3.555915405971318832e-01
-3.528803250734361407e-01
-3.316521080959328183e-01
-3.046713076917918483e-01
-2.778000613962436360e-01
-2.566461253227142469e-01
-2.545480178163859186e-01
-2.791426092049120178e-01
-3.166214532825958883e-01
-3.544656875047283440e-01
-3.870621686763963121e-01
-4.127267279753313867e-01
-4.349202452001638686e-01
-4.585305509721204764e-01
-4.827742478079277144e-01
-4.275962790292751614e-01
-4.127991565822521913e-01
-3.915502441466034989e-01
-3.767851892245136503e-01
-3.502792724981672046e-01
-3.276929405337023482e-01
-3.089118527314195228e-01
-2.912835759683687353e-01
-2.768665660527514505e-01
-2.626186028876754119e-01
-2.445475378918697262e-01
-2.216479237624696397e-01
-2.021011092704875223e-01
-1.908087865026425189e-01
-1.837571043557662265e-01
-1.783034309412734886e-01
-1.870915056972494439e-01
-2.173990617598828001e-01
-2.458299635318549059e-01
-2.644838094004693940e-01
-2.749723056712701785e-01
-2.809292455005330535e-01
-2.903888632066396469e-01
-3.081026904423010970e-01
-3.306163630987913882e-01
-3.505334211117719923e-01
-3.564595242519100760e-01
-3.431019273138959380e-01
-3.238945850832418705e-01
-3.064359797575657574e-01
-2.934420602953795032e-01
-2.906807234513090199e-01
-3.030348686038404904e-01
-3.274643533282450836e-01
-3.565757226034901861e-01
-3.838160597642490957e-01
-4.055155816363076871e-01
-4.252416761757849550e-01
-4.487862080680856680e-01
-4.003033925273588589e-01
-3.790729106535372650e-01
-3.603464242148390895e-01
-3.587786843757528876e-01
-3.341396991705822273e-01
-3.232777603095185470e-01
-3.124160006961567704e-01
-3.027040485622949362e-01
-2.901300894052568635e-01
-2.703882263671221198e-01
-2.437987770898277506e-01
-2.229161877286053028e-01
-2.123892219889619848e-01
-2.042960587359790858e-01
-1.932384992986549976e-01
-1.933328528652243083e-01
-2.180347556513599905e-01
-2.426310474175176479e-01
-2.580233598829893560e-01
-2.656094657613239929e-01
-2.695533641224304722e-01
-2.794685177286476141e-01
-2.993940061228108629e-01
-3.248804573148947883e-01
-3.485243324771272189e-01
-3.590959485872334267e-01
-3.499543629161462333e-01
-3.348072831340067057e-01
-3.236613177016984810e-01
-3.191949359785737905e-01
-3.230221224137522773e-01
-3.339862866528210406e-01
-3.511979361462159166e-01
-3.722792209951338860e-01
-3.928702643548244722e-01
-4.091257099986231327e-01
-4.241575451542235475e-01
-3.690640227277128260e-01
-3.592759478252978700e-01
-3.473618646772680396e-01
-3.361776048381920345e-01
-3.216341876522431087e-01
-2.988763009303186946e-01
-2.681030843130498553e-01
-2.443025434836372245e-01
-2.324103862186128744e-01
-2.232947284820472611e-01
-2.119648960292812301e-01
-2.093761980737995909e-01
-2.243024074920111910e-01
-2.398539679787415058e-01
-2.505732722167682280e-01
-2.566302111120876694e-01
-2.615441113310981724e-01
-2.742036483755031506e-01
-2.959425830765977650e-01
-3.221325179473851774e-01
-3.467330419234326833e-01
-3.596171965152205052e-01
-3.534983943664575801e-01
-3.412581192610351644e-01
-3.344717610486330761e-01
-3.371498959844178578e-01
-3.487006573767817419e-01
-3.628383102503927038e-01
-3.781225432979116174e-01
-3.950336424811671798e-01
-3.617669218702942446e-01
-3.805142821786143825e-01
-4.336383643787065645e-01
-3.506644944226208760e-01
-3.250735345386267516e-01
-2.925649088275547038e-01
-2.666489246862734919e-01
-2.530428957789983002e-01
-2.441875663455068679e-01
-2.357113515644884139e-01
-2.311703676061281909e-01
-2.325922606324881681e-01
-2.359068418951028590e-01
-2.406179962816273610e-01
-2.460332272031265366e-01
-2.544879400119677282e-01
-2.709128978491519013e-01
-2.916362773612847792e-01
-3.134525238543414138e-01
-3.344882924183901207e-01
-3.485801659117576667e-01
-3.482498400839574848e-01
-3.419847620608151284e-01
-3.407040290525208959e-01
-3.496489739717417167e-01
-3.672700792028483208e-01
-3.849541349775709165e-01
-3.847194177407350368e-01
-3.023126919501599175e-01
-3.110007992404197896e-01
-3.703119251685558222e-01
-3.733437176092094800e-01
-3.457987694228166764e-01
-3.151952769688330935e-01
-2.904992400533387142e-01
-2.760867507108103469e-01
-2.662782647240840572e-01
-2.563456614089404395e-01
-2.450989770107026011e-01
-2.339341001133425635e-01
-2.266437823381466377e-01
-2.259870698422107582e-01
-2.323594791094621415e-01
-2.467656726396623146e-01
-2.672309877307295634e-01
-2.851581968700263592e-01
-2.994127696881885847e-01
-3.127299488079207102e-01
-3.250604070992786365e-01
-3.313834975009428141e-01
-3.152853380670400663e-01
-3.352255471299657175e-01
-3.564531181411507155e-01
-3.776773669877946382e-01
-3.961298346750207200e-01
-3.009030657371783990e-01
-2.104710095919640755e-01
-2.107736596849409672e-01
-2.327837740371738462e-01
-3.948742117748935132e-01
-3.708285409246100395e-01
-3.425348779352147544e-01
-3.134723144990793631e-01
-2.929623514316023747e-01
-2.787522621778025234e-01
-2.674741195826567108e-01
-2.554304414726695227e-01
-2.353672482682535316e-01
-2.093440018460692997e-01
-1.845323744171888103e-01
-1.675040378891348991e-01
-1.619047810574103241e-01
-1.665078840110009728e-01
-1.760601551165859591e-01
-1.903854832432482491e-01
-2.142480334716965196e-01
-2.509612577663601352e-01
-2.884457407507706184e-01
-3.170306965050842529e-01
-3.407583472125159663e-01
-3.630988336522952831e-01
-3.838398613243113044e-01
-4.013675944217125480e-01
-3.892522149904634188e-01
-2.736146242099615211e-01
-2.226386685166973634e-01
-5.003644455430452664e-01
-3.754372529049391227e-01
-3.508566880633378071e-01
-3.271913410892320906e-01
-3.101863842582245345e-01
-2.963045871485983085e-01
-2.801311504018721976e-01
-2.561374302099614364e-01
-2.227255009973629907e-01
-1.887282291067459150e-01
-1.615126555337077774e-01
-1.461318460447128265e-01
-1.441672613505372014e-01
-1.532172739106784365e-01
-1.690187782985289877e-01
-1.905192916239501766e-01
-2.194524506792482066e-01
-2.569656583942068750e-01
-2.934853827609009147e-01
-3.221539087220574027e-01
-3.463547418514748566e-01
-3.690397504126497474e-01
-3.894879393814115742e-01
-4.046213617910651705e-01
-4.291429476291717116e-01
-4.050096975454766102e-01
-5.583016096331919753e-01
-5.089894595618814632e-01
-3.828074801212527078e-01
-3.639907899815293946e-01
-3.459041797248391670e-01
-3.310122346729372778e-01
-3.160236171988283771e-01
-2.948445422220539736e-01
-2.606355351219900585e-01
-2.165880111677417341e-01
-1.767885500519550679e-01
-1.479016106793121232e-01
-1.337782699037589340e-01
-1.359902797486711445e-01
-1.515580237446876033e-01
-1.748767673067723738e-01
-2.038710603505495544e-01
-2.378841323449995271e-01
-2.754462339324466602e-01
-3.082091528162676508e-01
-3.335129095867668259e-01
-3.557127665542509920e-01
-3.773585523360134530e-01
-3.960889563057135576e-01
-4.065260171559161306e-01
-4.126002519157583315e-01
-5.943482716044414804e-01
-5.553442057241769758e-01
-3.921975852150387798e-01
-3.781085728423164705e-01
-3.635284036903093097e-01
-3.482441250340655992e-01
-3.301119314079125067e-01
-3.041570894329537200e-01
-2.638341434749995607e-01
-2.153816335366066648e-01
-1.747744392999936169e-01
-1.470292671718390898e-01
-1.354016140393909107e-01
-1.430268665041672660e-01
-1.661479441627328746e-01
-1.960339961856096824e-01
-2.302861261771708690e-01
-2.676346430618392613e-01
-3.045344652034885913e-01
-3.325442921226172133e-01
-3.527098283821334390e-01
-3.704406837686737841e-01
-3.878930186241185685e-01
-4.014724673601320903e-01
-4.052755963287925645e-01
-5.801751745340277822e-01
-5.515108897253351294e-01
-4.047710544371955210e-01
-3.910873930911956675e-01
-3.758414016529619817e-01
-3.574558486975671912e-01
-3.347169692176354405e-01
-3.046396128884714116e-01
-2.630866710417726906e-01
-2.173309803263003825e-01
-1.810153463650451544e-01
-1.575057338712617105e-01
-1.498419806038037427e-01
-1.619622598302582761e-01
-1.897289832408702581e-01
-2.231709409523352505e-01
-2.600804303482199265e-01
-2.989965557466250923e-01
[truncated: 4,678,511 more chars]
