# Supplementary material for: A stable and replicable neural signature of lifespan adversity in the adult brain
Source: Nat Neurosci. 2023 Aug 21;26(9):1603–12. doi: 10.1038/s41593-023-01410-8 (PMC10471497; doi:10.1038/s41593-023-01410-8)
Supplement: Source Data Fig. 1 — Voxel-wise Pearson correlations (two-sided) between the true morphometric changes of the JDs and the predicted values in the normative models built on adversities, sex and TIV for MARS T1, MARS T1 (only intersection sample T1/T2), MARS T2, IMAGEN. [file 41593_2023_1410_MOESM3_ESM.zip › Figure1/Rho_estimate_T1.txt]

2.813969603939553421e-01
3.005087845162304205e-01
3.166134782347073129e-01
3.217488189797728104e-01
3.364329089589350175e-01
2.414465602195323968e-01
2.469272726525461870e-01
2.722904813060469387e-01
2.998352186536411557e-01
3.179262496798294091e-01
3.431134230322732126e-01
2.602348051771763426e-01
2.385773669708148303e-01
2.423267718312144825e-01
2.682249511483351112e-01
3.006082826301136879e-01
3.251101089616241779e-01
3.543774476464434664e-01
3.969115708165358303e-01
2.817236495216121073e-01
2.667073853057950195e-01
2.693202857397555827e-01
2.892621223224531302e-01
3.159316675319839285e-01
3.359396686519455777e-01
3.599915023408494230e-01
3.954145348357421819e-01
4.377361045496064307e-01
3.016556152660810897e-01
2.965004137412164953e-01
3.015986505382923788e-01
3.165474982531711334e-01
3.326316478940164467e-01
3.396665062426936221e-01
3.503685916658211275e-01
3.725677535282539976e-01
4.025331212282886595e-01
2.984144825106382903e-01
3.048832797199187428e-01
3.115095067631740156e-01
3.232841706957256256e-01
3.381343780356833584e-01
3.459468764602067203e-01
3.386221093849651198e-01
3.331736749843812184e-01
3.401390089444187304e-01
3.580461692298589904e-01
3.738180199448224994e-01
1.714512250332953236e-01
2.678063810990692906e-01
2.922290844075423610e-01
3.121627482198368053e-01
3.334238284270968355e-01
3.527024880678586438e-01
3.577162115377678919e-01
3.398889157615450629e-01
3.194715495033564334e-01
3.107215393831431749e-01
2.878688271688676914e-01
3.033827199442667433e-01
-1.968580527527107743e-02
7.238134367790394208e-02
1.614940830116990411e-01
2.985718482295818266e-01
3.326070225361767996e-01
3.603367471691168999e-01
3.698812964780753831e-01
3.502952912247552786e-01
2.672626097685663615e-01
2.287784961864947064e-01
2.410473468089426863e-01
2.052182129522337195e-01
-1.257549345227830795e-01
-1.246942991883419616e-01
6.157813642135773202e-03
1.252429658642775223e-01
1.669894378407719149e-01
2.851747211629200862e-01
3.623860086927006563e-01
3.852291480436681459e-01
3.765026794164764157e-01
3.080141090582693142e-01
2.717202486410523754e-01
-4.770073673742453169e-02
-7.503225489911978519e-02
-2.930940195636045839e-02
5.953289344235179747e-02
1.182486237951813762e-01
2.224506261288560771e-01
3.288599312917274142e-01
4.024284253242458309e-01
4.131113511984468856e-01
4.021568796607206120e-01
6.441944596038778892e-02
5.432611092120233354e-02
3.767745957715096239e-02
1.736258954065343640e-02
1.191183885162178276e-02
9.334874140067207782e-02
1.935517516036522057e-01
3.067211067629258547e-01
4.193859868994134210e-01
4.471387373718225255e-01
4.488414981922566049e-01
1.405912595779503227e-01
1.439184547269168890e-01
1.378647183141913368e-01
1.204210542208386525e-01
1.039524567664329435e-01
1.068360221827700518e-01
1.760193901179140652e-01
2.973283179964212319e-01
2.020891500709454669e-01
2.153021025079567274e-01
2.173813897041408094e-01
2.030856292050276513e-01
1.806185910654021787e-01
1.722100946773872654e-01
1.872614889075765454e-01
2.746866860096709440e-01
2.484265858420828255e-01
2.665251480277451290e-01
2.728222355191292081e-01
2.600929032871613922e-01
2.343373023977770031e-01
2.196305825220868368e-01
3.063289329074820877e-01
3.747173194274673880e-01
2.985584535210314971e-01
3.022935182108934526e-01
3.126667004465117916e-01
3.112917596507966955e-01
2.887212147018858865e-01
2.703206080269204281e-01
2.814332916547944707e-01
3.343073252485952440e-01
4.125394803577804304e-01
2.454679490107508633e-01
2.139242848507585948e-01
1.942851452245484833e-01
2.121607082492868168e-01
1.963563322650646037e-01
3.562764641882783939e-02
2.419449485964025870e-02
5.533000430850626428e-02
3.144324186600186977e-01
4.059348336777758859e-01
4.693564492261826926e-01
4.934102112222207848e-01
2.588947226425489245e-01
1.328383248091847824e-01
1.799724641260503147e-02
-9.753664916418380848e-02
-1.201370683576332699e-01
-5.854601196106991312e-02
-5.980053458662303034e-02
-6.268512636573030095e-02
5.150247216608849765e-02
3.139814687678700311e-01
4.048600969724919230e-01
4.573173208908106746e-01
4.662143458476629143e-01
4.431694965955466636e-01
2.984364527174987458e-01
2.367867248416404002e-01
8.897603670660017561e-02
-1.601849705170192428e-01
-1.552898033539210354e-01
-1.758859008022124748e-01
-1.388981045437550355e-01
-1.012937617405545720e-01
-1.025926860484333430e-01
6.106456050527044738e-02
3.263706756192034097e-01
4.037444362212309068e-01
4.377069427609282526e-01
4.201201794387035005e-01
3.364262904500851525e-01
2.833373906608284143e-01
2.349985294466956087e-01
1.161419052927493978e-01
-1.133695198896125800e-01
-1.793827130280543358e-01
-1.224019406667744003e-01
1.330228706545762141e-03
7.276863565027394398e-02
1.323223522421614340e-01
2.160040732117581297e-01
3.341102336569186648e-01
3.927240246734599594e-01
4.002113939907196438e-01
3.121426886902257669e-01
2.643994289932366515e-01
2.394177040953998081e-01
2.749373417014581711e-01
2.474913492229082468e-01
2.051180913154774521e-01
8.578178738395673270e-03
1.176221476709437067e-02
2.766218138434779761e-02
1.352989063789357960e-01
1.455165131779526111e-01
1.805927592600033160e-01
2.140932678879703954e-01
3.185444502323384608e-01
3.535020609738774300e-01
2.526850605743441447e-01
2.122708657175398916e-01
2.144613737834339118e-01
2.071425082346759761e-01
1.899651196523155505e-01
2.624632456589103269e-01
2.526832099847612367e-01
2.320508651832702829e-01
9.312842095668531772e-02
4.669670635182351925e-02
1.504236096296674430e-01
1.714847666750407285e-01
1.736010121203740153e-01
1.698483560900449219e-01
1.533973462102297403e-01
1.938100457328288950e-01
1.924732378769514751e-01
1.068562826814854622e-01
1.348815984946487856e-01
1.592059275801354645e-01
1.711755078818409381e-01
1.719676410537165356e-01
1.693859428299998027e-01
1.504060325352929717e-01
2.305514379038111628e-01
2.381049222642498686e-01
2.319745605327656335e-01
1.245505489967610596e-01
1.348066832906145152e-01
1.895812496074733566e-01
1.970196382402490121e-01
1.796999490312449210e-01
1.279541222345969009e-01
1.007907904764962226e-01
-2.371421892505735582e-02
-8.300448487945444320e-02
-3.657279226988914556e-02
6.397733609488343021e-02
1.110998574087699586e-01
1.425581292127452160e-01
1.596787953627218093e-01
1.680156232596294874e-01
1.418857056556457885e-01
-4.063721254065830180e-03
-4.880110482061078558e-02
-4.378462953088353704e-02
4.849040835138077737e-02
6.726559901019446563e-02
8.411168976496473382e-02
1.584308598201760732e-01
1.830358139229928405e-01
2.188902802833561367e-01
1.906345071477938968e-01
7.530698747602965204e-02
-7.532131722769330739e-02
-2.963845515266363417e-01
-3.328361312912916370e-01
-1.621437326160614645e-01
1.353568834677429042e-02
7.820560126776421317e-02
1.252088230900366694e-01
1.550279004754941681e-01
-1.206103424533428170e-01
-1.441093745204723442e-01
-2.086437726276824667e-01
-1.860470987957772993e-01
-9.402076116775318071e-02
7.276782649603963371e-03
1.015190804295668797e-01
1.379193921937340861e-01
2.097355017650041620e-01
2.469183593315647518e-01
1.630383607247454236e-01
9.556099140908150269e-02
-2.663866559939573886e-01
-2.414406082517193131e-01
-2.560756196812377095e-01
-1.159267511605733547e-01
-4.210190840458526151e-02
7.139213660319014554e-02
1.221746913217174324e-01
-6.820137856093291817e-02
-7.988455744776712386e-02
-1.972363224530419012e-01
-1.643127748350070583e-01
-1.218762326677544638e-01
-1.161261778839893372e-01
7.438588264855017576e-03
1.261355136744248262e-01
1.926170716748661915e-01
2.741406202618326682e-01
2.176878212967828519e-01
9.880775247918893722e-02
-1.357290579556351684e-01
-1.094738585850563439e-01
-9.873771685006346721e-02
1.923868323799610147e-02
6.464218031119295382e-02
1.000025433898215077e-01
3.948030087259302850e-02
3.605782379248108349e-02
2.452873581844392664e-02
3.270736546052369770e-03
-3.116345226284589903e-02
-1.019285354317512049e-01
-6.986640694014314978e-02
2.939598428548232528e-02
1.236257459860808511e-01
2.357254638997431928e-01
2.252783299771257963e-01
8.269396419137853282e-02
3.213703769182896242e-02
4.741955063435478179e-02
7.885704966161188878e-02
1.113890986838159125e-01
1.277776581650019172e-01
1.390307718269555015e-01
1.170091340012077569e-01
1.226286202573743933e-01
1.180098242445509066e-01
1.029855134188348564e-01
7.248037777595087161e-02
3.950357534384933700e-02
2.741527841539326271e-02
2.577601994216011799e-02
5.721523804667690699e-02
2.158121727402379508e-01
2.255649047584695754e-01
1.555420047808119544e-01
1.307472921855864223e-01
1.313512129891553637e-01
1.558771012313554249e-01
1.778761128976173445e-01
1.793828388209803282e-01
1.482035715286200428e-01
1.805238940016858085e-01
1.928334900835791677e-01
1.925538669534001546e-01
1.809746517592805137e-01
1.520815032695967961e-01
1.148127082070120319e-01
9.369742508874245868e-02
9.513057470718236375e-02
1.088637934022855386e-01
2.082236977521768340e-01
2.336712918323803345e-01
2.587400694364972442e-01
2.305167465993855080e-01
2.272952166957632469e-01
2.140229985389746903e-01
1.890984376645888365e-01
2.290085917530082504e-01
2.454789074470115351e-01
2.477790504816850259e-01
2.379236470598572462e-01
2.090902483748034724e-01
1.683550700349972229e-01
1.417917462563171860e-01
1.378256285882253906e-01
1.490781375652325547e-01
2.360835091952084019e-01
3.825966453826580849e-01
4.294834526042196066e-01
4.238273314610370157e-01
3.705136729971989507e-01
3.422065862336637343e-01
2.196404541056079518e-01
2.614587409454696143e-01
2.793062059043556200e-01
2.821882269680103805e-01
2.715044740280948554e-01
2.400398960238673829e-01
1.962910888164725032e-01
1.682245254449981076e-01
1.639150163515646075e-01
1.770894602819464148e-01
2.567351980630375730e-01
4.425302693803465637e-01
4.757559913436552046e-01
4.908542158105796416e-01
4.992369715672522745e-01
2.790294252089243199e-01
2.963367779419284753e-01
2.983234663372884565e-01
2.849317533436737104e-01
2.500645947471791253e-01
2.062107999846384820e-01
1.816067293492805712e-01
1.817462329357465989e-01
2.012566467846534368e-01
2.714022421170884103e-01
4.563941437636835907e-01
5.008813300038099658e-01
2.874320502426929158e-01
3.025923564338414140e-01
3.036189054394166642e-01
2.892159727911837175e-01
2.549938723650274075e-01
2.155922274737524791e-01
1.965973482464846434e-01
2.008834820461328774e-01
2.267373509819089750e-01
2.759964810083128661e-01
4.281270641932430898e-01
2.907075737694891915e-01
3.017392852633731248e-01
3.020239558476052188e-01
2.895737862166307686e-01
2.608298480528640773e-01
2.285560210645579682e-01
2.137264844825838839e-01
5.808003826930123736e-01
5.813314816865124968e-01
5.804169456714987074e-01
5.820289319732327993e-01
5.860031651034001143e-01
5.886929865740094803e-01
4.962491151854486748e-01
5.061549311730545453e-01
5.151973186525274917e-01
5.183110688174247249e-01
5.124293128522325880e-01
5.063839811249192246e-01
5.061739166473920859e-01
5.130589217777032918e-01
5.244884835290599678e-01
5.299384699867211168e-01
5.251594408348183585e-01
5.117482884694730672e-01
4.321029730923705015e-01
4.329910980800928400e-01
4.399233181866483711e-01
4.472644735682063111e-01
4.482612249055015208e-01
4.381847485401546560e-01
4.281219923051342580e-01
4.275017246619568501e-01
4.406534636442647201e-01
4.664760782358224889e-01
4.896532933921609043e-01
4.998980762027664948e-01
4.967920712601044397e-01
3.993139499729904118e-01
3.857761246849970016e-01
3.672551009276148193e-01
3.603260760957736064e-01
3.641737632819027071e-01
3.721391442692793539e-01
3.742081399223886051e-01
3.614659809787703626e-01
3.468306534879924685e-01
2.292059629049029434e-01
3.698610916470533860e-01
4.180687800157171785e-01
4.614939430624687144e-01
4.865052885646425906e-01
4.921039356063257042e-01
4.777106508714270561e-01
4.441367642297761043e-01
4.030711698123400355e-01
3.696185550006483300e-01
3.557541809303101377e-01
3.302594409097456829e-01
2.954328466946792853e-01
2.761024304068852020e-01
2.751348654470783250e-01
2.849619363261102767e-01
2.889678583878004803e-01
8.968601977742721165e-02
9.993856922957296274e-02
1.217323225302677364e-01
2.058744534008035976e-01
3.744583747990043454e-01
4.409887494032769251e-01
4.760974807296667333e-01
4.850900731597375115e-01
4.681088843897275309e-01
4.258898132122941882e-01
3.682405839942839432e-01
2.183704016263150471e-01
1.850439480960899552e-01
2.008017060168015011e-01
3.170332294545496477e-01
2.724371052496896706e-01
2.045774741926670859e-01
8.702806194024523267e-02
-8.658953330176824559e-02
-1.326466434268050616e-02
-7.320798275307587380e-03
-7.789768024480976660e-02
-1.329104724659006531e-01
-8.936674012628273434e-02
1.116065860677161042e-01
2.674552520686802048e-01
4.204872891694625969e-01
4.574276872294524843e-01
4.605665044327114654e-01
4.313457027240127362e-01
3.127260547473933450e-01
1.647254923075945898e-01
9.219203126061537024e-02
8.609304888624294549e-02
1.150470683894699586e-01
1.627276715895262238e-01
3.487190541701005175e-01
3.225476746641930403e-01
2.863814620973975655e-01
2.155268878386477072e-01
-1.082939378265487113e-01
-3.360459081375611889e-01
-3.358339687923279637e-01
-3.497260007139256777e-01
-3.591196677668293535e-01
-3.936704296074942100e-01
-3.917388600051626701e-01
-2.965594274397391761e-01
-9.088156819831608169e-02
2.192310956999309335e-01
3.378662606778811694e-01
3.902404776024438471e-01
3.633381271297920212e-01
2.842873991438389925e-01
1.900326621740179855e-01
1.155093346746744742e-01
7.439285223901558053e-02
7.537368259310642249e-02
1.088553085109574270e-01
1.571699191877805324e-01
2.017188585993066885e-01
2.371332033649463378e-01
3.480440086615523843e-01
3.122068618281795827e-01
2.664639516685362031e-01
1.174972038903422389e-01
-2.527836305053586807e-01
-3.132849537764639258e-01
-3.120617935105105545e-01
-3.213451929916662508e-01
-3.377028616845094144e-01
-3.872553987942479181e-01
-3.914111313125746561e-01
-3.772760237742838196e-01
-4.239714949479053002e-02
1.951308772668074454e-01
2.941513644910109804e-01
2.928870880458268044e-01
2.671923710187875667e-01
2.305396800893764753e-01
1.720412056071730922e-01
1.101529296279726011e-01
7.873700030101346559e-02
8.565714843936071687e-02
1.194695825266223754e-01
1.636469977528356434e-01
2.035125159818196305e-01
2.349372286223857520e-01
3.877558670041648115e-01
3.410244465193610353e-01
2.994660607549367581e-01
2.525782870329941199e-01
5.281369137002206449e-02
-3.241097309444953556e-01
-3.088783865492370495e-01
-3.053764454298694697e-01
-3.132813942176542188e-01
-3.304871853936478532e-01
-3.654018058171960570e-01
-3.885790299894384958e-01
-3.719633372353111644e-01
-2.040894764695873331e-02
1.485219132941635878e-01
2.166795937783016490e-01
2.407753442649461229e-01
2.321077532647040920e-01
2.045711138529474893e-01
1.590753245825710371e-01
1.120411306063979484e-01
2.313451961920283406e-02
3.783093817625325650e-02
1.258685998194742361e-01
1.579253031496348769e-01
2.086871554435085485e-01
2.354961869218798465e-01
3.754970429821635758e-01
3.229111104595739912e-01
2.806447344051416493e-01
2.416018747065848959e-01
5.754704335196805798e-02
-2.168190533619888116e-01
-3.218702939163456400e-01
-3.151354603750708416e-01
-3.202579434647975787e-01
-3.365717904305715602e-01
-3.634893840868569370e-01
-1.693056850872594055e-01
-9.096199791822831560e-02
4.633481217693816157e-03
1.450566833852112991e-01
1.362738511890657089e-01
1.524100981574106894e-01
1.423709924559224960e-01
1.210265453036359906e-01
9.207657254335124830e-02
-1.571757464664666482e-02
-1.396684640896734275e-01
-1.139588748236163296e-01
-7.831447357524035091e-02
6.709814078533965498e-02
1.243877132710191624e-01
1.876333862748190695e-01
2.669962255619817704e-01
2.866240944115200362e-01
3.525133100921697960e-01
2.924461313583457400e-01
2.472956936481784385e-01
2.123837645256773932e-01
5.508199944906609635e-02
-1.491050576813063577e-01
-2.566237650960609407e-01
-3.428433209608161003e-01
-3.515312622227335648e-01
-1.603708335500175219e-01
-1.655096401508908410e-01
-1.683568177844807501e-01
-9.228653832906288934e-02
-7.331924135985501412e-02
3.878108801607705464e-03
-3.735003634844601128e-04
8.082951306823429882e-02
9.203933946815982814e-02
9.258331741872286025e-02
4.640880906865814393e-02
-1.758260768409016794e-01
-1.594207350571300863e-01
-1.324526769811840143e-01
-6.345729337116287616e-02
-3.093910207232464585e-02
1.345618888222280263e-01
1.802351002005463110e-01
1.999647042597091362e-01
2.846468361112908796e-01
3.057596030568762169e-01
3.118535124752590537e-01
2.503135210784427356e-01
9.412512213766288660e-02
8.386367227740064434e-02
7.916933843854374875e-02
-1.301968570746724063e-01
-1.355041565126099967e-01
-2.268975133727639537e-01
-1.333053486381182706e-01
-1.439565829470755287e-01
-1.195913703476224194e-01
-1.206431481163908054e-01
-1.700885695987124913e-01
-1.866567868402991270e-01
-3.402893955309405083e-01
-1.751708494143413009e-01
-6.506697077104356408e-02
2.270045513416191901e-02
5.525101881966813788e-02
-9.655342849120474025e-02
-1.671604660113576724e-01
-1.477664762940932297e-01
-1.230048342034187336e-01
-9.501562367305596557e-02
4.490154189087103287e-03
1.172669573012621175e-01
1.619675934335778889e-01
1.822301447708168931e-01
2.711089527941253907e-01
2.971776240164177296e-01
4.036894287535830461e-01
3.360164124620254045e-01
1.214145487944302826e-01
2.571415267473907418e-02
-6.357818270110143777e-02
-9.810811280921769018e-02
-1.122562839236045523e-01
-1.130327495624010165e-01
-1.058553634376429298e-01
-9.698841455803422495e-02
-9.605635594407298944e-03
-2.204711321725207063e-03
-1.285884177392271691e-02
-1.609292074409465201e-01
-1.728572412699449778e-01
-4.015382793517136006e-01
-4.086010084273921095e-01
-3.659273019600758348e-01
-2.380396969404542373e-01
-7.987811166205829871e-02
-4.131591997573712954e-02
-1.488970525170534021e-01
-1.612441018148307870e-01
-1.426248478048041113e-01
-1.221238061499522742e-01
-7.519339695753082808e-02
2.069290020353872078e-02
1.197549034981200688e-01
1.990386767736728180e-01
2.194690542892759888e-01
2.458746691124757411e-01
2.754249799874770588e-01
2.985708763999604942e-01
3.331411334544038816e-01
3.512904154711134208e-02
-1.260999133628310231e-01
-1.421552680434243210e-01
-2.292515432883410198e-01
-1.593762602210483936e-01
-9.338591944779117693e-02
-9.505213013440395875e-02
-1.316116299348141783e-01
-1.205865075963212241e-01
1.251048858332689390e-02
2.484538964632080141e-02
-3.359301683716741510e-04
-3.041081359605324885e-01
-3.186278341373967593e-01
-3.911598459991018073e-01
-4.025419808267783339e-01
-4.042857964865866904e-01
-3.175643112347715791e-01
-1.446334604455184469e-01
-3.501775850864858458e-02
-6.093222555732225043e-02
-1.319581931640559647e-01
-1.122535558338080275e-01
-9.479013423212472034e-02
3.029069950693561580e-02
1.398009590463353546e-01
1.500544401321970978e-01
1.618608675575229638e-01
1.816799117596274438e-01
2.094583999973842481e-01
2.413930254282133370e-01
2.686198017322256604e-01
2.553879447440035588e-02
-1.074588289572219468e-01
-1.995156090230332246e-01
-2.178980887428281221e-01
-2.759742088789339798e-01
-3.019886256573489636e-01
-2.181933302571132660e-01
-2.093273336612141988e-01
-1.916210397664776244e-01
-1.011090708766310964e-01
-6.682381555296398878e-02
5.367628140246719776e-02
1.134212643630671917e-02
-2.874323516614849527e-01
-3.966791901053665637e-01
-4.083145469558966401e-01
-4.130048689988235489e-01
-3.773400847076058273e-01
-3.032211811674361823e-01
-1.022154842020200211e-01
-3.039521471392843399e-02
2.687191351143745389e-03
8.213764856088347915e-03
-5.870217944374220287e-02
8.377838822686764497e-02
8.671335756805401140e-02
9.512869075763211169e-02
9.861989139518120839e-02
1.078669435275868838e-01
1.293657868151318335e-01
1.605835990986847484e-01
1.952239620965238731e-01
2.255118767003257974e-01
3.323402224075326650e-02
-2.978064127347922890e-03
-9.816218000992006643e-03
-7.811558542307722730e-03
-2.396723570223336514e-02
-1.447560939762611021e-01
-1.778835851875530394e-01
-2.204897821244082012e-01
-2.383012212373811223e-01
-2.025680433011756987e-01
-1.598070293211434345e-01
-2.769576344864905365e-02
-4.382501093144006848e-03
-9.908201991740143988e-02
-2.035910926285407763e-01
-2.980569188616871701e-01
-2.549719889821109309e-01
-2.484658568965109060e-01
-2.193787592994857483e-01
-9.709125254422065754e-02
-4.459735795895178323e-02
4.108791962192225034e-02
6.638533850462988162e-02
5.061084236103963185e-02
2.963279445346181026e-02
2.028951909462557018e-02
1.902480826346249210e-02
1.798170883742077411e-02
1.568814978785791625e-02
2.685548886780674341e-02
5.648563095878193774e-02
9.652888169978005029e-02
1.365047361953641847e-01
1.700485142253934656e-01
6.633897905370474135e-02
5.507138992049516457e-02
6.974618677229510455e-02
8.443901695095448745e-02
8.106396964187748133e-02
6.052935943907289396e-02
2.066892211308603636e-02
-8.619234457950772366e-02
-1.785702740301126634e-01
-2.070810514654711498e-01
-1.387890279489766288e-01
-9.015041638442716776e-02
2.163369747598597320e-02
-9.910674880711768664e-03
-4.816390546508002302e-03
-4.660600975171175220e-02
-3.776592963087709032e-02
-2.375944501367419082e-02
-9.074811205366468958e-03
5.454817325557387991e-02
7.213980770806471821e-02
8.304659835700223258e-02
6.717929950346025747e-02
6.141770714867949080e-03
-9.148666622527500125e-02
-1.642058108572974906e-01
-1.453381350361772073e-01
-1.041107852269657769e-01
-1.022531764653016734e-01
-7.949455661152945996e-02
-3.325292556210321382e-02
2.114578400132039945e-02
7.020189438465258835e-02
8.516689427531175249e-02
9.442748251128575687e-02
1.281808626897635861e-01
1.545509411060155824e-01
1.602803318537264210e-01
1.499737572203143632e-01
1.217412401227680185e-01
6.475499542886901938e-02
-1.059950840984178258e-02
-1.412324671445207014e-01
-1.241935361717765862e-01
-9.609829489591305285e-03
3.816951082265999939e-02
8.013043789626743407e-02
1.023082848373100262e-01
1.052154543439719064e-01
1.150168300684167588e-01
1.290923336035201263e-01
1.375829921186714211e-01
1.382285144330375470e-01
1.323136622384409045e-01
1.115600745929712090e-01
4.958557190275648258e-02
-1.376796839630737845e-01
-2.052338062468043178e-01
-2.592819316102853433e-01
-2.845292677499038914e-01
-2.890660543690787287e-01
-2.740036978255596667e-01
-2.455434341436580348e-01
-1.610958654357746433e-01
-5.603287209578859673e-02
-1.274948342220508582e-02
9.213653228634872960e-02
1.185062829933594963e-01
1.694056348264652567e-01
2.069794274953439261e-01
1.608171186401036457e-01
1.558335720187287443e-01
1.939781571629638490e-01
1.420258669042936961e-01
6.689142296341021865e-02
5.315817795278916097e-03
-2.051225480009317981e-02
6.456189896808163520e-03
9.315028697243481204e-02
1.443752265245695221e-01
1.725419704200852888e-01
1.812741197406407545e-01
1.930268210539138884e-01
2.055422817055801432e-01
2.100591222146853676e-01
2.017265640711821129e-01
1.772980390802557926e-01
1.238789419373956674e-01
2.166748780962901577e-04
-2.780329329590933707e-01
-3.343804696649584907e-01
-3.040401765992196137e-01
-3.536013138442942183e-01
-3.671625770433338820e-01
-4.010924596630207617e-01
-4.047655878812099761e-01
-3.712234405686148375e-01
-2.275939245559479573e-01
1.270451021767589062e-01
1.213474570841587274e-01
1.579458764887882172e-01
2.171628728804789465e-01
2.578692918478699414e-01
2.703822531373376581e-01
2.624996457817549977e-01
2.324519750614303382e-01
1.696146987221799352e-01
9.940019375608441510e-02
-2.956795447810539948e-02
3.810042838952979599e-02
7.289415092399159635e-02
1.222223791943962273e-01
1.721901191231781092e-01
1.892374732432969275e-01
1.967142547510465078e-01
2.007006201080916707e-01
2.253589441592606657e-01
2.390836485978112824e-01
2.183717434341784225e-01
1.719858981292567979e-01
8.845021568627219055e-02
-1.206125988110388347e-01
-3.725530540451343908e-01
-2.989280035404924263e-01
-2.803320097123679355e-01
-2.791019083469337136e-01
-2.910231187002656483e-01
-3.635832429003091892e-01
-3.786437327469373004e-01
-3.960630355938054015e-01
-2.717513919881626716e-01
1.302376457284059041e-01
1.286811595278982145e-01
1.704716951941840919e-01
2.365480099901978162e-01
2.831807605275161732e-01
2.996410797778673030e-01
2.945000966154203148e-01
2.657716984285461992e-01
2.027341594348005260e-01
1.256210454097956286e-01
5.352554921965034518e-02
6.568822012054509329e-02
9.746186275074975036e-02
1.493746675616153818e-01
2.296858900575345364e-01
2.950651686104056592e-01
3.386635627191402209e-01
3.594219834347237574e-01
3.654561536155929158e-01
3.088816508231313485e-01
2.242377758918785435e-01
1.466712170031808371e-01
2.983691253997384704e-02
-2.530627823956425049e-01
-3.473451169475147982e-01
-2.828047684358113711e-01
-2.616254296926799894e-01
-2.588627330118107861e-01
-2.720779917371531909e-01
-2.944277873923111244e-01
-3.722531658793680753e-01
-4.062773036648031910e-01
1.334927314489116057e-01
1.746236936193677203e-01
2.405353354212347305e-01
2.902046231822086320e-01
3.107848286180544539e-01
3.084557768077368367e-01
2.801819402385221647e-01
1.697402486694996881e-01
1.340129489593254175e-01
7.406110932208813391e-02
9.141167954228156256e-02
1.235106482447570764e-01
1.750890015221954477e-01
2.878851548915855041e-01
3.443341534585541153e-01
4.218128425456399988e-01
4.474496188381532624e-01
4.815909169312023175e-01
4.466818669265421038e-01
2.767993657179377287e-01
8.488414502675410700e-02
-7.295198569278338319e-02
-3.836970282202476490e-01
-3.112183104339838469e-01
-2.701258760555848015e-01
-2.483851174130385364e-01
-2.456988695067177375e-01
-2.609770943880401206e-01
-2.877592602098931751e-01
-3.679260662237955337e-01
1.395854108330243093e-01
1.786265744154076351e-01
2.393201905830067422e-01
2.873651222782716563e-01
3.097827968452326886e-01
3.094983519477485512e-01
2.828553431193808199e-01
2.242479539141025713e-01
1.578933511623696329e-01
9.589528928330867674e-02
1.195531105612904488e-01
1.507393038512259142e-01
2.051948040644668292e-01
2.760314060475257403e-01
3.906479280837592549e-01
4.436657134135770231e-01
5.038480557870513854e-01
5.092658161398113670e-01
4.673225620781152889e-01
3.476995346573867884e-01
9.036602436335375299e-03
-2.589490964686472774e-01
-3.923935338864739109e-01
-3.023307396489559595e-01
-2.626505474715128408e-01
-2.428029539409688464e-01
-2.424475698056288153e-01
-2.613016664468217343e-01
-2.926470696048369957e-01
-3.303632225501073605e-01
1.503434513186012733e-01
1.875193277115969892e-01
2.401566347285304381e-01
2.810642265595724165e-01
3.009104756820212279e-01
3.011789738937763472e-01
2.783801573889353453e-01
2.293822290230805860e-01
1.754169972834076496e-01
1.462572053036715336e-01
1.462109878379178607e-01
1.732924064315333745e-01
2.197754754725491644e-01
2.621654289308444907e-01
3.928422506729621899e-01
4.451863777571561931e-01
5.047253972984084847e-01
5.082827163140719584e-01
4.635104205440730984e-01
3.689635392114064549e-01
-4.090473644403090636e-02
-3.289657049433207803e-01
-3.955847036261369576e-01
-2.986960492466813610e-01
-2.617192378096525052e-01
-2.451902101508161291e-01
-2.486738849151987618e-01
-2.723643225604656104e-01
-3.086353569583404899e-01
-3.700007344324885983e-01
1.691669351720071490e-01
2.047447001424156920e-01
2.484626320683577805e-01
2.783563803445188167e-01
2.913072615731580606e-01
2.900585492504386687e-01
2.721302186587239991e-01
2.351526280214537579e-01
1.933552975504521099e-01
1.687539535187546069e-01
1.665273613773432526e-01
1.872545111774324700e-01
2.255974117605261675e-01
2.610941742058025539e-01
3.843283486973939622e-01
4.297428627400634582e-01
4.848343086642616928e-01
4.863814906220709222e-01
4.429803806775329811e-01
3.549278345555298975e-01
-6.042884325826844427e-02
-3.977823487010138104e-01
-3.995326560393833715e-01
-3.565124157101168256e-01
-2.686206045970496170e-01
-2.565186745049055084e-01
-2.650715207282333674e-01
-2.945393926735602741e-01
-3.202342990175249260e-01
1.983553827203341502e-01
2.318950629983105860e-01
2.667225444372544052e-01
2.846515729261773764e-01
2.887761363447346463e-01
2.839458377913164355e-01
2.685826941440077054e-01
2.392833296735393522e-01
2.032388517327411437e-01
1.781797429212622352e-01
1.716891503900682681e-01
1.871478507358088073e-01
2.204132285399668378e-01
2.497722698152219367e-01
3.068296187265979746e-01
3.969918870202259753e-01
4.450241615874473977e-01
4.448394998671806322e-01
4.035086107078037498e-01
2.708999918064112222e-01
-6.896890879919198580e-02
-3.826299984038172841e-01
-4.048642729911863247e-01
-3.624572506313931686e-01
-2.852368792010396281e-01
-2.788926089578353529e-01
-2.817370478945205869e-01
-3.003305246503361059e-01
2.500595197318293272e-01
2.755717766634194765e-01
2.869071375919286515e-01
2.929881482874434617e-01
2.891741904343461678e-01
2.788003581776937745e-01
2.596662890057424011e-01
2.270098277249421037e-01
1.864719948326822863e-01
1.566242509186759890e-01
1.470863174699791054e-01
1.626385118362918825e-01
1.983143385505670986e-01
2.283280482457198945e-01
2.851864216301683852e-01
3.329480658599327514e-01
3.252367991528742341e-01
3.158919734757880682e-01
2.669955829599002239e-01
1.707852597644450576e-01
-1.197621366238444118e-01
-3.367420882446493513e-01
-3.799684734018556886e-01
-3.703037058987509456e-01
-3.332558356052922055e-01
-3.140386540047789832e-01
-3.087886374670836265e-01
3.067734124560727582e-01
2.845594614597375394e-01
2.710210101891612489e-01
2.408663383323467466e-01
1.963777097193815380e-01
1.446866045538899859e-01
1.077585212342939830e-01
9.712253807909537739e-02
1.179240383249147428e-01
1.629812019709403481e-01
9.677683436134999762e-02
2.259986751344180561e-02
-1.168769304917061380e-01
-1.842595991402256050e-01
-2.842137209255031216e-01
-3.129464941623321672e-01
-3.005978172745454868e-01
2.416321911076281526e-02
-7.661115144246649633e-02
5.791027560283026343e-01
5.922894558321500913e-01
5.981367026200039572e-01
6.003073762095673116e-01
6.016992850953023497e-01
6.012468129489176860e-01
5.941283981255280899e-01
5.074945540587580961e-01
5.090320183933418896e-01
5.155180179049194678e-01
5.275893601905279340e-01
5.424412706032015752e-01
5.547489322041548876e-01
5.580847190978388550e-01
5.577687794941887933e-01
5.574234129127777493e-01
5.557989358511855604e-01
5.478415748375000671e-01
5.287410614124354868e-01
5.050763719177898681e-01
4.813067882881568726e-01
4.581256361258736476e-01
4.334265617110461544e-01
4.084951583490731286e-01
4.676466607373414019e-01
4.641511847529997681e-01
4.575225299940246515e-01
4.601049994126681919e-01
4.718202464041628685e-01
4.875547155582405368e-01
4.996188710278925971e-01
5.001099952386269809e-01
4.959183563021054009e-01
4.737161507779843461e-01
4.815577750173088978e-01
4.893263987944883597e-01
4.872069061324955652e-01
4.749745451393482809e-01
4.557645396985977038e-01
4.297375552582848313e-01
3.923340536741473650e-01
2.980962590165420201e-01
2.705944449370532023e-01
2.348654045804440815e-01
4.077129950729270202e-01
3.912820114514189429e-01
3.701872365384221708e-01
3.616600209315126713e-01
3.677513178964287865e-01
3.834824174855642753e-01
3.989518842862455617e-01
4.020803055103587265e-01
4.000824866072450470e-01
4.021999282843335966e-01
4.144060679899981281e-01
4.361861650475958863e-01
4.510743657296830134e-01
4.525083905660405303e-01
4.414984445479479547e-01
4.153201322232566439e-01
3.207764550682221660e-01
2.766103990546037728e-01
1.978614111243568729e-01
9.998764522695276213e-02
7.311368257699263351e-02
3.766888041521910813e-01
3.627520518770021019e-01
3.315885743859600110e-01
2.901829844862027774e-01
2.655910154906151455e-01
2.647664869748291849e-01
1.837317628562335492e-01
2.041501412058763232e-01
1.750109903313402659e-01
1.046530236326352614e-01
1.333769331540689274e-01
2.065376220054754297e-01
2.693550650011540259e-01
4.284787322022563516e-01
4.464476407495722166e-01
4.421778521790118432e-01
3.658246640905361002e-01
3.179114347087097503e-01
2.183487920181066966e-01
9.169480643742368431e-02
6.656388837406669590e-02
5.991486561089832963e-02
6.889187006171200445e-02
9.163924781276416853e-02
1.815310792949384466e-01
3.434805189501952682e-01
3.188367764698508688e-01
2.651732826506406626e-01
1.793826012905457845e-01
-1.217620360415465619e-01
-1.772064131256526065e-01
-6.952708093123662059e-02
-6.537629599090558075e-02
-1.225968116469028507e-01
-2.342961177547305818e-01
-1.755988294430923524e-01
-3.314254408650431361e-02
2.334072631163658929e-01
3.665304342139883431e-01
3.991467765134197321e-01
3.981937205990974116e-01
3.656906213102325554e-01
2.379448025952410894e-01
9.903723645514067586e-02
3.065870417436161732e-02
9.711823441338812354e-03
1.252097798280941802e-02
2.980486704316854737e-02
5.837345070508723893e-02
1.081435241772795708e-01
1.704191817916237695e-01
3.420813728328789827e-01
3.200965885713173975e-01
2.783221198494582049e-01
1.820444455548833051e-01
-3.660381232816008468e-01
-3.603034161972580862e-01
-3.377526843225499009e-01
-3.523153618782578489e-01
-3.704947382276708168e-01
-3.813330131000975953e-01
-3.962012130584566805e-01
-3.933485387021016799e-01
-1.986773347932502265e-01
1.084441838326281327e-01
2.800225556287152529e-01
3.842579708511801861e-01
3.370943756252887669e-01
2.507618051678369153e-01
1.520919312049645866e-01
6.411360952584570227e-02
-2.182083354337808687e-02
1.300102635466664908e-02
4.144461772397144833e-02
8.017305168007840543e-02
1.189046955438736591e-01
1.609430267142287763e-01
1.979399808695487262e-01
2.405819415727820654e-01
3.664391727258322073e-01
3.404620578744846915e-01
3.062654801217786216e-01
2.441549996767046204e-01
-1.764476573179629415e-01
-3.049602126526030910e-01
-2.965266569260542884e-01
-3.009133690396615379e-01
-3.154195854698734758e-01
-3.353494274205019998e-01
-3.504367602255286096e-01
-3.610666082265926446e-01
-3.739418979542711297e-01
-2.137436564484965773e-01
7.952956907814456855e-02
2.144418455454840111e-01
2.607317350728148853e-01
2.535781264675944779e-01
2.118790810393096358e-01
1.345677545484937621e-01
5.161331809806804505e-02
1.275237614649119000e-02
2.820696622965418801e-02
7.179170198820224169e-02
1.204234497018923378e-01
1.626273930683786173e-01
1.998141501462980807e-01
2.328301437617142644e-01
2.600739489183557240e-01
2.785014009298933946e-01
3.747630451231862558e-01
3.383840101354504970e-01
2.944050570614974438e-01
2.197422496147308779e-01
-3.156625064987219620e-01
-2.897294648287807028e-01
-2.797218927319289339e-01
-2.814823481314793208e-01
-2.935549589836493056e-01
-3.132553631830705676e-01
-3.315615598992288637e-01
-3.473266712688456992e-01
-3.681743771175189917e-01
-2.220174999654352943e-01
7.279595369758645740e-02
1.971131657138400772e-01
2.352686023652787450e-01
2.250475327206618026e-01
1.836848950826928673e-01
1.165094346266031533e-01
-7.388025354487233465e-02
-1.326141727961203665e-01
-1.489603858085656318e-01
-1.089019987441647574e-01
9.986957814612580642e-02
1.393111798437252080e-01
2.227392531241015328e-01
2.484744851081149841e-01
2.684201707545849636e-01
2.814116686933895162e-01
3.711889122799393315e-01
3.251336517974472429e-01
2.759997919888568241e-01
2.020271849925150964e-01
-3.050419202225505555e-01
-2.934658276730855997e-01
-2.813952386027022690e-01
-2.791585161386316294e-01
-2.870371921805078275e-01
-3.044607242055109575e-01
-3.240090636035564131e-01
-3.435418733713644368e-01
-3.718719884331411207e-01
-2.555429409618309999e-01
4.455497999027101252e-02
1.616459108650372678e-01
1.932960558512718530e-01
1.837307046287394163e-01
4.488444527870183443e-02
-8.438506453823685360e-02
-2.956820741652682605e-01
-2.839592240143227198e-01
-2.728659715802069785e-01
-1.565254257081559186e-01
-9.250148723578638377e-02
1.616708595149923128e-02
1.590148358945661089e-01
2.162109884253212710e-01
2.740587597381363705e-01
2.864242441869245814e-01
3.507001803506416548e-01
2.967161578509229236e-01
2.480044997276557028e-01
1.877719430494454722e-01
-3.067277310346121499e-01
-3.146400190884607873e-01
-3.008707911437880078e-01
-2.942128244187195429e-01
-2.967741070595266706e-01
-3.097934934583111977e-01
-3.276013007617388229e-01
-3.479808728427513653e-01
-3.800359606514888133e-01
-3.094974846769532051e-01
-6.754125761108691062e-02
9.558041901518324335e-02
1.326211140800258315e-01
7.726847516986043440e-02
-1.159057778069122607e-01
-2.063143208208836343e-01
-2.896257817273685253e-01
-2.718832190150786143e-01
-2.568541052049908568e-01
-2.478509742798636339e-01
-1.231822782660558224e-01
-4.053322917205647025e-02
2.761449315900083024e-03
1.138332990559688118e-01
2.761070986512007552e-01
2.916752094254422834e-01
2.957980382001632602e-01
2.851853476331387416e-01
3.848255361545732667e-01
3.119801230033468764e-01
2.533636371227849793e-01
2.079760698231085114e-01
-6.083508759425355905e-02
-1.434406030767432505e-01
-3.093932157709844422e-01
-3.366152790627452429e-01
-3.266543174860587762e-01
-3.238894308658342713e-01
-3.305924123061947384e-01
-3.425970442365280921e-01
-3.587364129660098877e-01
-3.799827348329085641e-01
-3.876093810933762818e-01
-2.806354667901633793e-01
-1.394022028428608395e-01
-5.955413328347304580e-02
-7.578287869025546186e-02
-2.128143063724281803e-01
-3.170174850614763118e-01
-2.951738907533835721e-01
-2.722318331242428724e-01
-2.530599453337897820e-01
-1.285939808055453770e-01
-1.182395434039862081e-01
-5.176229282564619172e-02
-1.772547929343555248e-02
3.847141638905075128e-02
2.176768167850556823e-01
2.896235292363552594e-01
3.004913958561812870e-01
2.953189164727386684e-01
2.755157647505333540e-01
3.325753136343554961e-01
2.541577720746414637e-01
2.056941886152182861e-02
-1.352597231818914447e-01
-1.236195427763867871e-01
-1.060577709454994799e-01
-1.369670987538624818e-01
-3.752629694766262958e-01
-3.657502721090376552e-01
-3.609925578007567304e-01
-3.625298624422640947e-01
-2.150378163084650518e-01
-3.729078702444401650e-01
-3.832579950867056606e-01
-3.946843653625610182e-01
-4.013734062291878790e-01
-3.743567537448808658e-01
-2.585124480864945395e-01
-2.550707656645823107e-01
-2.682212809398087927e-01
-3.291441074072098960e-01
-3.050743568972499875e-01
-2.801815406366092720e-01
-2.590642601655915866e-01
-1.351412449815901362e-01
-9.497196438622904080e-02
-9.384797410287215591e-02
-9.542876772876998648e-02
-3.525214185548059681e-02
2.524559703672162730e-02
2.708266331290812845e-01
2.901844697552501962e-01
2.931879662621981186e-01
2.831454283581667508e-01
3.634430895024420849e-01
2.983944835606123780e-01
2.206799382163006085e-01
1.976919124802532443e-02
-3.179882035084674596e-01
-3.170709403415959415e-01
-1.108620561981064068e-01
-1.112715124145352702e-01
-2.408641988261709943e-01
-3.448494312131650252e-01
-3.478555793689032671e-01
-3.499036251992821978e-01
-2.320780350579478291e-01
-2.326473142731594335e-01
-3.659332329667840389e-01
-3.705532108616411135e-01
-3.684931159103074227e-01
-3.722162074957299227e-01
-3.700041112143077626e-01
-3.565177195707817104e-01
-3.027318116750983279e-01
-3.227023893910160313e-01
-3.360262191370927409e-01
-3.520969306878584115e-01
-3.529885682964144511e-01
-3.378088901228181173e-01
-3.088417856004449513e-01
-1.368954076531289643e-01
-4.693298755574619452e-02
-3.311516028356412122e-02
4.000857791761093518e-02
6.751692501538079927e-02
2.253469636696924239e-01
2.556269990600702480e-01
2.723950095939183247e-01
2.752194201722811817e-01
2.549053248423052143e-01
6.544991827100730963e-02
-1.327107760665135472e-01
-3.063145000462180745e-01
-3.969082991487122847e-01
-4.243636195197119099e-01
-4.022248677707824793e-01
-4.101452798520327514e-01
-4.108460352311193442e-01
-4.098653443819569864e-01
-3.376477925043879225e-01
-1.110791728871056983e-01
-2.836825750627468973e-02
-8.032339217869520487e-02
-3.540304854205390539e-01
-3.627321882664765740e-01
-3.598970354410963024e-01
-3.618912492402468484e-01
-3.622690653163890273e-01
-3.620132343574193889e-01
-3.296116340658041821e-01
-3.199866882572299787e-01
-3.354641850995351837e-01
-3.572824446310184365e-01
-3.630194830894224456e-01
-3.515452373154445698e-01
-1.520219047469527907e-01
-1.867492247794120402e-02
6.353113699603674114e-04
2.289178486958904496e-02
2.521837007471167472e-02
1.092043429109958164e-01
1.808591577182420140e-01
2.149112857040018920e-01
2.384976965879550825e-01
2.510919488244531816e-01
-1.560237941580207011e-01
-2.386216366578102765e-01
-2.575565310186024304e-01
-2.545525851144568863e-01
-2.443730215991477550e-01
-2.690349990418089976e-01
-3.454234250814832707e-01
-4.129179945621331838e-01
-4.255890867981000358e-01
-4.202547190072360439e-01
-4.005353517153101284e-01
-8.714682046879941579e-02
1.627747089383126816e-02
-2.516413127767896940e-02
-3.748419877206522477e-01
-3.638543861731287077e-01
-3.608670663116311239e-01
-3.625736905545269284e-01
-3.624325925989070885e-01
-3.631627301376741945e-01
-3.183501303021749607e-01
-2.447718916832197222e-01
-1.097938640268899813e-01
-1.975803924471756234e-01
-3.239868076875063729e-01
-1.143322612274065841e-01
-3.943725733386523741e-02
-4.832764916137929218e-03
-2.123834917799142380e-02
-2.059542515860169482e-02
-4.160940434075055538e-04
8.546850998764794760e-02
1.257776110285527271e-01
1.606138766778637539e-01
1.892477281242875287e-01
2.118503180963012267e-01
-8.690060860262566189e-02
-1.635613321376983287e-01
-1.638445610793468343e-01
-1.336469593900253272e-01
-1.118183244666611231e-01
-6.822899977837035279e-02
-1.544471986452886358e-01
-1.761530848097060953e-01
-3.339234461041942215e-01
-3.353551535890826329e-01
-3.695571714373983019e-01
-1.601095359257889705e-01
2.768594481657144640e-02
-4.263407730924036187e-02
-3.137963633046696454e-01
-3.192391814627617563e-01
-3.319872871291943972e-01
-3.404859716339921905e-01
-3.409207979118932252e-01
-2.270003254664193504e-01
-1.396506738870591791e-01
2.946038077509323394e-02
5.600200159787392662e-02
2.214549255354913981e-02
3.474455706682715722e-02
-1.236725123175243420e-02
-5.047809546140301362e-02
-8.741915178768519534e-02
-1.520182740112578645e-01
-1.441310429079508959e-01
-7.029255565646992665e-02
2.191948797239451352e-02
6.517567084133055189e-02
9.843624452457427898e-02
1.290692794542707689e-01
1.597799456970332987e-01
-3.070292063661434270e-02
-9.200506693168333805e-02
-2.257688072724116368e-02
1.956122590879862122e-02
4.655315248045421850e-02
5.634805150018053210e-02
4.413679693399614329e-02
-4.986031986632871033e-03
-1.280676202697261790e-01
-2.565465043299853809e-01
-2.107730564051583655e-01
-2.555557898638512460e-01
-5.551042580154913475e-02
-3.881152844562926058e-02
-2.136101834294935053e-01
-1.985103724744167741e-01
-1.397155785708075471e-01
-1.407088200806360379e-01
-1.281026384692163234e-02
3.214719774978119782e-02
7.226352792930110236e-02
1.010245219091558122e-01
1.129218368277044582e-01
2.891111348881530985e-02
-8.189406083482027310e-02
-2.350412872807996489e-01
-2.699290157080526109e-01
-2.879210941540255586e-01
-2.882555839218255422e-01
-2.682809614873089554e-01
-1.934290536692846729e-01
-9.774359533700259506e-02
9.389144031520715167e-04
3.508979330948572284e-02
6.743958687211092096e-02
1.045894386137348059e-01
4.844427848500714590e-02
1.434204332897442979e-02
2.475393101109961413e-02
7.168023389301909909e-02
1.178607619827699016e-01
1.442450630956763347e-01
1.544165957159569225e-01
1.440143641357591875e-01
9.688132763147697113e-02
1.311871166492094114e-02
-1.287791844647707962e-01
-1.402143443502287534e-01
-1.068505470050696293e-01
-6.517943937654845088e-02
2.310739680009409394e-02
-1.178052451339430678e-02
4.285913219874127461e-02
5.409820727704219706e-02
3.347074776681570329e-02
5.700528912695256023e-02
7.790561951314954603e-02
9.701159930200051185e-02
1.408239867509160637e-01
6.901563031815878546e-02
-1.343131812175917261e-01
-3.455341965010094718e-01
-3.565041554401394697e-01
-3.690034807033043540e-01
-3.709066081181300323e-01
-3.716301976773695448e-01
-3.595119077246399231e-01
-2.967099702972397224e-01
-1.780044033729826780e-01
-7.140487642692502912e-02
-2.827098349059810334e-02
1.203881882522885027e-02
1.177519181582937363e-01
5.946714872147734060e-02
4.890329484609507588e-02
8.364651799037819968e-02
1.461202853270249791e-01
1.951403391408158550e-01
2.198563132287436050e-01
2.283427105089955167e-01
2.176853650718749145e-01
1.373218352955199173e-01
5.173491020001595719e-02
-3.511707383321016618e-02
-7.478684018942544087e-02
-6.052502044696096706e-02
-6.494547051797590342e-03
1.112113530028302627e-01
7.932877427747442312e-02
1.353910972201456120e-01
1.394080575196215421e-01
1.518557556547111276e-01
1.663708869627532894e-01
1.750851698505886400e-01
1.720088815334470111e-01
1.296199764682875177e-01
-1.429269318387799137e-03
-3.458084041930762909e-01
-3.539643757717377270e-01
-3.190085096449886692e-01
-3.175637032198088683e-01
-3.221164282488003794e-01
-3.294416465274810912e-01
-3.430144765310600974e-01
-3.760639012908231216e-01
-3.674031157710856421e-01
-1.531466552127818959e-01
-1.356489961491791074e-01
1.058610478143885425e-01
6.477579415355169679e-02
7.424513792310342974e-02
1.264404301288238885e-01
1.984955498735678781e-01
2.481626497010366861e-01
2.705389525594790734e-01
2.770113949410444865e-01
2.661161121462769508e-01
1.840001787022053914e-01
1.019717196913576401e-01
2.279615391092756904e-02
-6.605204328772484867e-02
3.045346762524605427e-02
1.101760947701657112e-01
1.695661569284911407e-01
1.943429109364003260e-01
2.026331792901620577e-01
2.073690926020528014e-01
2.152007940990697810e-01
2.212198635984004569e-01
2.174204587374887754e-01
1.931784949754684622e-01
9.606951998015973715e-02
-1.702543530815712747e-01
-3.611516550898568045e-01
-3.153794956689932594e-01
-3.010463744941000996e-01
-2.968808518072258984e-01
-3.006708945967260238e-01
-3.111651264653574334e-01
-3.303029549714678326e-01
-3.675751211758734316e-01
-4.059510803359419606e-01
-2.878560644472856200e-01
-2.058090399684434635e-01
9.311927591310374674e-02
6.732427501851123708e-02
8.987984522389669273e-02
1.497605939505918804e-01
2.239581702063051516e-01
2.729616726955746420e-01
2.951729903020964829e-01
3.021947274050655330e-01
2.545427647537612525e-01
1.077813853402410649e-01
8.421550595563495611e-02
6.038319721468497076e-02
8.764714237470930258e-02
1.204564262044143935e-01
1.823196877679343908e-01
2.227181619664112544e-01
2.572782445528483675e-01
2.879854668804956441e-01
2.777854644991697985e-01
2.703173613823867116e-01
2.424704669357740650e-01
2.071626835284546275e-01
1.467382725539712884e-01
4.350509887574819518e-02
-2.275361336696226644e-01
-2.991604824470185386e-01
-2.612148206226575509e-01
-2.406318010602543911e-01
-2.350421650518368932e-01
-2.416261461376106867e-01
-2.577031458260741204e-01
-2.827135808392268190e-01
-3.497194080096742708e-01
-3.767774712449377672e-01
-2.761031252726112162e-01
7.475514541284675185e-02
6.137392974829488507e-02
8.902041585227343790e-02
1.474750024889643629e-01
1.488419061855602021e-01
2.706254668030820265e-01
2.930692560247072920e-01
2.966668370955958811e-01
2.796904999991811636e-01
4.107559688318393465e-02
-2.141257583455663527e-01
-2.438554948476223116e-01
1.073887702968788077e-01
1.657370763649693990e-01
2.224469442194750290e-01
2.604548698544206786e-01
3.060477116484066062e-01
3.438334446485228346e-01
3.713271315542578943e-01
3.856245586925181046e-01
3.160723159449698727e-01
1.999425914680093841e-01
1.090561193180343280e-01
-3.645720391886219519e-02
-3.329660166950108025e-01
-2.774068472022808707e-01
-2.377082446207902655e-01
-2.157113573111150151e-01
-2.097648753968394675e-01
-2.186567485852046744e-01
-2.406595084116213146e-01
-2.733472166366138212e-01
-3.150316816875580184e-01
-3.692235667881427763e-01
-2.634644668246123866e-01
5.888393275022439644e-02
5.140317720200880680e-02
8.084585228287502479e-02
1.361774179936884321e-01
2.028503597084846399e-01
2.530177501509942584e-01
2.815774536814821261e-01
2.933333912140081434e-01
2.184322926601248438e-01
1.512230733744077127e-01
-9.010160077328295547e-02
-1.822187735917862872e-01
1.048117758350120970e-01
1.941772092186840326e-01
2.424633922238043082e-01
2.807140491761032641e-01
3.052984253700292694e-01
3.782689125402162178e-01
4.720043558257155381e-01
4.734740583568131100e-01
3.846899268560730611e-01
1.927521597969665268e-01
4.725377502434357363e-02
-2.331842935881202894e-01
-3.188281473668398425e-01
-2.624476506434373912e-01
-2.226187084560314888e-01
-2.008077891386752245e-01
-1.960778241204967909e-01
-2.085555010527434527e-01
-2.363920557678837464e-01
-2.750997478168589749e-01
-3.447338548838702055e-01
-3.814258119176282547e-01
-1.823825032454434725e-01
5.245862801154307919e-02
8.434331141066836457e-02
1.362790126308264516e-01
1.940687884151069964e-01
2.376094491542308507e-01
2.666241111818298259e-01
2.834742962177476122e-01
2.826097000482394872e-01
1.902913106345279215e-01
-6.043145678291838435e-02
-1.654865050423259820e-01
1.274529957856496420e-01
2.041613645146351241e-01
2.442028259700666781e-01
2.775203525869491816e-01
2.999196271652661561e-01
3.641133256850118682e-01
4.717985484658516748e-01
4.753475863882998254e-01
4.087004824404735226e-01
1.762450430450545058e-01
-5.709163393286844496e-02
-3.510202357577221211e-01
-3.137824146679857873e-01
-2.568459553434578879e-01
-2.174512427633168987e-01
-1.966946255300583424e-01
-1.942941278556935547e-01
-2.115586497798642995e-01
-2.455195616553364490e-01
-2.891417173600479007e-01
-3.589835778512968645e-01
-3.047980961099849839e-01
6.877005432290826670e-02
1.025931546153425467e-01
1.508759499101532398e-01
1.992861141707480688e-01
2.324090172039627311e-01
2.558564962418590216e-01
2.726644280381896879e-01
2.770730274134080573e-01
2.595243152070635939e-01
1.670490438579601000e-01
1.241529362864588065e-01
1.819163082900562278e-01
1.964702650971407449e-01
2.308905186048017255e-01
2.615693599385879864e-01
2.792353338361919235e-01
2.971486639781133476e-01
4.341474586185863904e-01
4.468279388740018510e-01
3.805114328767115195e-01
1.248034105580505954e-01
-1.763795869911827519e-01
-3.712899662345336971e-01
-3.184286965065669661e-01
-2.613456895536690472e-01
-2.229721151460703488e-01
-2.043953066593517665e-01
-2.058088870753290445e-01
-2.292893787189737576e-01
-2.695824321241285793e-01
-3.352925378361537034e-01
-2.983145423526126216e-01
9.901374511972485526e-02
1.334169360999762632e-01
1.772965228843999541e-01
2.169523992060637951e-01
2.395294860206752807e-01
2.544046453015436082e-01
2.659212652307006430e-01
2.687009698544038372e-01
2.515402886615005773e-01
2.130855893275713231e-01
1.773060674359002442e-01
1.597723896994226733e-01
1.691071459782350628e-01
2.027659295308644194e-01
2.344120950360944478e-01
2.529951194758638389e-01
2.656364210083573818e-01
3.056218349566023895e-01
3.102747489607577958e-01
2.374596105698094928e-01
-1.661445469288113687e-03
-3.005434991373269749e-01
-3.844450007402037128e-01
-3.308791185900581411e-01
-2.753824032656350673e-01
-2.395692825076538024e-01
-2.252472001543511793e-01
-2.328279451948080392e-01
-2.641190282111709475e-01
-2.937227949895954149e-01
-2.119734226359001605e-01
-3.174954425066833091e-02
1.299521970622882772e-01
1.600751482014249605e-01
1.958812065797935487e-01
2.268856177671941254e-01
2.457579603433163173e-01
2.531976134423487013e-01
2.557714994729480829e-01
2.479847890645691111e-01
2.189340053763399463e-01
1.701332090232183236e-01
1.271872370596361379e-01
1.059044864348125253e-01
1.166761346523553372e-01
1.578612305900128354e-01
1.974044257176632289e-01
2.183541948854346715e-01
2.219720496738305238e-01
2.046443565203642234e-01
1.553740147626959667e-01
6.717481370385972039e-02
-5.503818874160356506e-02
-3.263620990324561655e-01
-3.778869798828408122e-01
-3.661054078140817403e-01
-2.933283261911771023e-01
-2.625675989794448162e-01
-2.542745669070126668e-01
-2.687089524742677371e-01
-2.752485303892198143e-01
-1.530199060761877339e-01
5.639681618287555043e-02
2.278145156206378141e-01
2.447144892159455187e-01
2.469810690251841023e-01
2.323920710182901250e-01
2.373527861324503385e-01
2.357602187426160734e-01
2.124936175186520892e-01
1.647888019616209621e-01
1.003152693083133873e-01
4.754147071034712374e-02
2.433096502715738352e-02
4.350940956618605526e-02
1.009773628077976493e-01
1.554591556924146412e-01
1.826079396490525308e-01
1.843855869677773485e-01
1.615543574972214125e-01
1.111243355932613336e-01
3.458646372806000596e-02
-5.787914497422408378e-02
-2.565999262895100053e-01
-3.217649084150854266e-01
-3.326933403540228151e-01
-3.209819078368078005e-01
-2.867189706156466067e-01
-2.840597475203509026e-01
-2.773195041398546778e-01
-1.896642001379296172e-01
-2.428281448150762523e-02
3.919197995365157894e-01
3.946317884278399135e-01
3.669416377703776377e-01
3.116735326870881950e-01
2.455674675809747798e-01
2.003430892108321593e-01
1.630867841204038937e-01
9.492187209754401889e-02
9.968492421530191633e-03
-5.749019430818901044e-02
-8.048087756973211493e-02
-4.231024620422608323e-02
4.059246656820289512e-02
1.233773729343263514e-01
1.547632284468851982e-01
1.502748106320989097e-01
1.267451787136689156e-01
8.508082112405415676e-02
3.538862585876345612e-02
-5.531060502794941935e-03
-2.872677728309794981e-02
-6.953668113070367307e-02
-1.126107223392371348e-01
-2.469224689070264045e-01
-2.974274803662367295e-01
-2.973042154648252167e-01
-2.710584900506607386e-01
-1.353514549354383201e-01
4.157273873579345747e-01
3.995233027497750999e-01
3.271330475703545515e-01
2.309019098414003823e-01
9.639853850261598245e-02
8.852079006102086395e-03
-1.016037072926069679e-01
-2.155429124161211685e-01
-2.260464034721648696e-01
-1.195243678531874298e-01
4.196113184348680691e-02
1.316704139353169212e-01
1.482640726797046504e-01
1.278809903051543184e-01
1.086967686322705406e-01
8.446556063661912750e-02
6.813508548285415745e-02
6.791184932583471667e-02
7.983277109961647855e-02
8.808177692435917305e-02
6.431557336508836320e-02
-1.034621456146903873e-01
-3.082561517775261883e-01
-3.661813488761791469e-01
-3.793613040044437335e-01
-2.958102105116118263e-01
1.474903795139421991e-01
1.557008838819595453e-01
1.707073787761108075e-01
1.779750140864639896e-01
1.492659452010804411e-01
1.891944434792466601e-01
2.025044731449612834e-01
2.176545480317825243e-01
2.249521584924427109e-01
2.415823061546867878e-01
5.690520056576836572e-01
5.668375839500359170e-01
5.640309185654799329e-01
5.636820103831312601e-01
5.650039611988986188e-01
5.181414617663525624e-01
5.309402666088747225e-01
5.456184653450379951e-01
5.584018466450026974e-01
5.628522678448463212e-01
5.635026387890263999e-01
5.648852054084789742e-01
5.667271352806847462e-01
5.630290074823390833e-01
5.470438667699268898e-01
5.260632168296394129e-01
5.050828756794090157e-01
4.743838781748210831e-01
4.800270215092807269e-01
4.882680045971375948e-01
5.018181286023721821e-01
5.199851698310273829e-01
5.381380058831657376e-01
5.466233480359049546e-01
5.493001500018772632e-01
5.517910291095271536e-01
5.533449888465880040e-01
5.463661508680037748e-01
5.245425107217340788e-01
4.984573669409098629e-01
4.740545334476948258e-01
4.518285153656629305e-01
4.287710050577445697e-01
4.037318363802310794e-01
4.426836827750645353e-01
4.453957670682988645e-01
4.452055780641454019e-01
4.498302781956730612e-01
4.622747457330791399e-01
4.811807865142354035e-01
5.010007722783172968e-01
5.100218744250890612e-01
5.117376539958103931e-01
5.123380252563933812e-01
5.108387804360319251e-01
4.996402564291993476e-01
4.741527379259439234e-01
4.468311700803475062e-01
4.237567745659386320e-01
4.036697592935186152e-01
3.800650217481399418e-01
3.465112161373532507e-01
2.414389137585780942e-01
2.265737234702577818e-01
2.205195225387943103e-01
4.125987713820681302e-01
4.122801778869065736e-01
4.066919175376435547e-01
3.962294449806871288e-01
3.938196873864076020e-01
4.032239286181416027e-01
4.222082448600493754e-01
4.432589196701008927e-01
4.511691571579292681e-01
4.489494415956594153e-01
4.444827832738918461e-01
4.389091199009907407e-01
4.275040059511429069e-01
4.060252772421570899e-01
3.839386533534505652e-01
3.652088952255628795e-01
3.447546268210777143e-01
1.855152504917497724e-01
8.930630353272835109e-02
-1.830421382492926352e-02
-1.107161599078501646e-01
-1.171766998154302186e-01
-1.289473659933791927e-01
-3.086122252682421685e-02
3.849819371193287099e-01
3.797937241984279400e-01
3.608486871718831202e-01
3.318248125587708319e-01
3.138223452606894170e-01
3.164915806275296895e-01
3.396494059773764174e-01
3.680317302241361554e-01
3.749764128019377196e-01
3.630612283972574628e-01
3.026361624769350889e-01
2.749055734263828876e-01
3.028459557221198084e-01
2.699998272255198506e-01
2.594636537327598691e-01
2.088901148960931042e-01
1.868999377550306373e-01
7.431009813141384313e-02
-6.721918640854512850e-02
-2.208204874340490842e-01
-2.831769885376461127e-01
-3.254597112041249241e-01
-3.789252189877675980e-01
-3.346742948472324342e-01
-3.111295738524174626e-01
3.551115184739846997e-01
3.595026539335902105e-01
3.586818075216642310e-01
3.455532380652689972e-01
3.063590426392190924e-01
2.827190108635415158e-02
-2.030355381929861147e-01
-2.278925237244808499e-01
-1.935013231652539245e-01
-1.721484965195652639e-01
-1.405340986568345829e-01
-1.516231779640463961e-01
-1.794022818525290441e-01
2.050550594655350944e-03
9.387584625769217206e-02
1.328419640707336202e-01
2.033294894119694884e-01
1.991514494883447339e-01
1.266899507267062464e-01
5.806456421885011765e-02
-1.986770119859486150e-01
-2.499486200475828646e-01
-2.905907617631650619e-01
-3.339915847165194629e-01
-4.028061316679763526e-01
-3.976461498840825337e-01
-3.071415786071991505e-01
-1.820319016217793462e-01
2.910543604114039506e-02
1.938058494538121845e-01
3.404644574692141656e-01
3.425640659668330867e-01
3.355300994650902147e-01
3.096087704950380992e-01
1.378005226114802917e-01
-2.816273127931175901e-01
-3.546881770136651735e-01
-3.685761815627098259e-01
-3.912063614516941845e-01
-3.838226583175234352e-01
-3.713851348969628985e-01
-3.585843654320346463e-01
-3.369903449707943310e-01
-2.842609266411978419e-01
1.159144275035798449e-02
1.186334243947172601e-01
1.619040945759338546e-01
1.391997348990328953e-01
1.105350119554519839e-01
-2.561672725916716575e-02
-2.334842866839943465e-01
-2.740648655495101504e-01
-3.258769290933314910e-01
-3.104257963655587815e-01
-3.611022711556647891e-01
-3.462031210201907405e-01
-1.998137409604195669e-01
-1.174773288371507296e-01
2.854192728981912175e-02
2.238254453573965408e-01
3.431685699393870470e-01
3.363298801290489637e-01
3.176965017204124164e-01
2.693313063239957117e-01
-1.769708898886943049e-01
-3.157376203514226654e-01
-3.162201475230212999e-01
-3.307871831537952945e-01
-3.549159864456891689e-01
-3.807847227614948871e-01
-3.931653011252582708e-01
-3.732017360294613839e-01
-3.454060664210810705e-01
-3.158653598153506881e-01
-3.101261555852986157e-02
1.268931742553985609e-01
1.684598752406901712e-01
1.575161024080857231e-01
1.215187682345634790e-01
-1.054659885930955138e-02
-2.175814376087578661e-01
-2.501848805252123720e-01
-2.530704631071138966e-01
-2.103783208033001839e-01
-1.014745613663182860e-01
-3.111776088265430507e-02
2.086851161661365528e-03
5.082284621653491985e-02
1.099100291985862787e-01
1.735465842195451081e-01
3.511455402853652652e-01
3.323832754400291578e-01
2.997651089381744294e-01
1.081387718117933078e-01
-3.035458732930136350e-01
-2.871188421713752881e-01
-2.873728794641496886e-01
-3.016237818998989684e-01
-3.254377203825817300e-01
-3.522815818665383514e-01
-3.678666495436124784e-01
-3.724117976087167881e-01
-3.552962041565947415e-01
-3.111413542371163632e-01
1.828368299094527277e-02
1.368152755239751828e-01
1.746463654473169314e-01
1.676193028298237353e-01
1.252232514554127152e-01
-1.425093539322076081e-02
-2.043053109962295333e-01
-2.163239450440528622e-01
-2.298286989839889161e-01
-1.300318779597549601e-01
4.529624245534395743e-02
9.192410958489805051e-02
1.142409851297350593e-01
1.418220886314062734e-01
1.762889457555024408e-01
2.142223430680578744e-01
2.415731991083680530e-01
2.553579162630447152e-01
3.789698892475705794e-01
3.484296001177380475e-01
3.169142071619067136e-01
2.699507226919054537e-01
5.630680750119326783e-03
-2.897745275218795991e-01
-2.745495833447643141e-01
-2.742222576380748400e-01
-2.864750040698476607e-01
-3.080228233187064513e-01
-3.344244953992359659e-01
-3.528553638363436940e-01
-3.616600388257928955e-01
-3.690186623091078477e-01
-3.289866734846292884e-01
-1.410139888148786644e-02
1.293155698733844394e-01
1.600564274026551048e-01
1.486906430052396533e-01
1.037738131265290575e-01
-1.549096104937172091e-01
-2.540911719944553560e-01
-2.874506979552885477e-01
-2.362717638790655106e-01
-2.286510014918727018e-01
-2.224063594794915000e-01
-3.146998657244615138e-02
7.836239126656741050e-02
1.886309524311283736e-01
2.095135125088184724e-01
2.321276502047832646e-01
2.483862429381143710e-01
2.550883748275341589e-01
3.781836382968190025e-01
3.266314182636358421e-01
2.785103350463120631e-01
6.166630404346833128e-02
-1.391641603431237606e-01
-2.907565622111823456e-01
-2.782322717157335035e-01
-2.765235639374256094e-01
-2.851759399394095951e-01
-3.027875404854553643e-01
-3.269767037316805847e-01
-3.463557594706382914e-01
-3.582862670354757806e-01
-3.936992286690232934e-01
-3.388134654598754514e-01
-7.779386959932427237e-02
9.570530600637565388e-02
1.242952141388819071e-01
6.766014316548636665e-02
-1.857586878332409541e-01
-2.464659359059221122e-01
-2.895248023156699047e-01
-2.748223270208747238e-01
-2.670318731278549240e-01
-2.665885082176202014e-01
-1.799771002585131563e-01
-1.427308105377936287e-01
-1.500616152144253895e-02
1.450251192774725528e-01
2.544623462979720974e-01
2.651938087735684069e-01
2.686726443237100748e-01
2.634476522232871432e-01
2.506946746071690435e-01
3.619666075879469092e-01
2.871980461896485037e-01
1.424134832581971377e-01
-6.318328349238372388e-04
-1.379749674985980834e-01
-3.444398933795542739e-01
-3.337691370094604260e-01
-3.230398088717121308e-01
-3.149868649823147071e-01
-3.113381468995244927e-01
-3.132838242660945238e-01
-3.182708558079855310e-01
-3.284138574324968474e-01
-3.472952119043565822e-01
-3.401745714892884243e-01
-1.604623627494508042e-01
1.680483525341289197e-02
-3.140146505932002452e-02
-2.832057753739117834e-01
-3.101191797483155987e-01
-3.412479939383582517e-01
-3.166282343166248459e-01
-2.973486967338255238e-01
-2.830881523270172839e-01
-2.726759496724688869e-01
-2.663494935497785487e-01
-1.403264496127684668e-01
-1.376607150965867277e-01
-5.105322873217378599e-02
2.156809430993407717e-01
2.712457576242546797e-01
2.774717044041992708e-01
2.734252376068903589e-01
2.599951077576175829e-01
4.097049861823852668e-01
3.370848634421065304e-01
2.441584192793426200e-01
2.426814147762903009e-02
-1.793541380913557803e-01
-2.429246891854754953e-01
-3.782016555909535338e-01
-3.756771158129699195e-01
-3.660893390086576993e-01
-3.547144272234582507e-01
-3.448681026460841959e-01
-3.382233020932656764e-01
-3.343794738052534021e-01
-3.390271139391087818e-01
-3.554890893916052841e-01
-3.601203863510605285e-01
-3.646832273745018171e-01
-2.939462219419817779e-01
-2.862586076030356197e-01
-3.384888493707380874e-01
-3.701349661941832903e-01
-3.594107493762829231e-01
-3.342005895158898787e-01
-3.119579370869164925e-01
-2.934228728904483274e-01
-2.785446790486684199e-01
-2.682854432546960544e-01
-2.365169467961361627e-01
-1.464157374560609570e-01
-8.274402854480411573e-02
3.032342308067437209e-02
2.259787091562454053e-01
2.811222248756942710e-01
2.818381369248446622e-01
2.706559421495016160e-01
3.626473253229134386e-01
2.871353366038249533e-01
-1.417465693736882568e-02
-1.776521847651180708e-01
-2.297323924597175770e-01
-2.536673437565233891e-01
-2.459598080617904636e-01
-4.219727020522130445e-01
-4.164472497720639876e-01
-4.057529137282626652e-01
-3.930415805889027614e-01
-3.784505555125319276e-01
-3.633309232956650758e-01
-3.583087559319921844e-01
-3.668544725245642124e-01
-3.844537017074012297e-01
-3.902885507297646495e-01
-3.777652559315007874e-01
-4.010561436285013936e-01
-3.917672216588763967e-01
-3.838929274416075232e-01
-3.743468930890027080e-01
-3.504053038903164330e-01
-3.273744741263543423e-01
-3.067479555416174342e-01
-2.889714173749969306e-01
-2.750913043024056370e-01
-2.674554821839857377e-01
-2.545383555695101552e-01
-2.601207905339453230e-01
-1.838448505042439285e-01
1.777267847042839077e-01
2.683182343529759706e-01
2.759587616716050462e-01
2.698925039261220737e-01
3.388035058992235338e-01
2.875714553722982791e-01
5.419675368660898523e-02
-2.943904193464277341e-01
-3.792318908766227903e-01
-3.981121271009325779e-01
-2.701574550077028292e-01
-2.457472819242694229e-01
-2.417562530261984088e-01
-4.572783818062282624e-01
-4.512987591457759962e-01
-4.414028630572010559e-01
-2.530589586670720093e-01
-2.597055766976737456e-01
-3.848528047056772872e-01
-3.824111732755210991e-01
-3.906009178885517796e-01
-4.015176147946217800e-01
-3.921878664332402731e-01
-4.021954289734176458e-01
-3.921842583039569785e-01
-3.863270358260901816e-01
-3.840264956197035340e-01
-3.639642431071211659e-01
-3.431524021159817472e-01
-3.235835435905967672e-01
-3.053750603952892217e-01
-2.887288827201324182e-01
-2.754886065542173634e-01
-2.703876757792890717e-01
-2.688472550599391719e-01
-2.708647914384385569e-01
1.011866998531159995e-01
1.674822954345654702e-01
2.524973372420370454e-01
2.517812077710356311e-01
2.378496326491543189e-01
-8.869602143461902122e-02
-3.029101004206401493e-01
-3.208953952004844901e-01
-3.457713143821836144e-01
-3.745247258583013217e-01
-4.309203328489442653e-01
-4.674358738672403368e-01
-5.014642194539187248e-01
-5.058249438553159560e-01
-4.833136264328360410e-01
-4.792237497777258048e-01
-2.498547041028195970e-01
-2.520809494180438204e-01
-1.882002785181788873e-01
-4.083138458252213998e-01
-4.020419546121021259e-01
-3.984221362738308847e-01
-3.990446080318513777e-01
-3.966026437544580840e-01
-3.946451626371343391e-01
-3.797250764352474439e-01
-3.792209431641108131e-01
-3.771895135663958509e-01
-3.797759483084590659e-01
-3.638303498378075984e-01
-3.478594013764150228e-01
-3.311021915726517495e-01
-1.514369518115681601e-01
-2.554229631713323401e-01
-2.420378206466700932e-01
-2.766880752992679771e-01
-1.558785226124593526e-01
8.711430851370602357e-02
1.579272176395765670e-01
2.115846957656945249e-01
2.147472506864539499e-01
2.077872665819842091e-01
-2.297795204308184513e-01
-2.577639135703179707e-01
-2.616808940913811776e-01
-1.813735609845819052e-01
-1.903999905905287560e-01
-1.641851828013634051e-01
-3.012203784350469538e-01
-4.341094527907427558e-01
-4.574686314975918711e-01
-4.533495106150887688e-01
-4.416592449419173283e-01
-2.443745160447264864e-01
-2.502707992550766702e-01
-2.080931086683218134e-01
-4.222110089307988812e-01
-4.226255928872125756e-01
-4.071480417585501277e-01
-3.871707993214378307e-01
-3.864207588940768434e-01
-3.605345717826639040e-01
-3.367348468903140768e-01
-3.269883602849514848e-01
-2.666203666829551344e-01
-3.131951118750440077e-01
-2.634550228000346328e-01
-2.213228823320494421e-01
-1.286285209972257704e-01
-8.548715474937987335e-02
-1.122807548669869926e-01
-1.659261361140385582e-01
-7.648551790581283039e-02
3.387795750271753448e-02
1.147516397763277129e-01
1.645082998598181301e-01
1.517474259099445000e-01
1.556196266795437100e-01
1.562618123131855330e-01
1.603954324670618381e-01
-1.718367591010792894e-02
-1.073934124861714301e-01
-1.236399972071551556e-01
-4.071569221456668858e-02
1.691624936100594861e-02
3.673631068714079684e-02
2.096914010039186566e-02
-1.149827096368285506e-01
-2.077634219530125059e-01
-3.864073023299063325e-01
-4.235869378876097047e-01
-4.226077965403650660e-01
-3.746062918768569006e-01
-2.343797714059117632e-01
-2.421377174884037364e-01
-3.471400454488431375e-01
-3.342148879240026682e-01
-3.245524629375100556e-01
-2.976214970355727241e-01
-3.149356973886444644e-01
-2.796719075169274427e-01
-2.677816456592539418e-01
-2.664349404354344197e-01
-1.582177866824852341e-01
-1.565849478665100325e-01
-1.352067020646550710e-01
-1.224217913004335967e-01
-1.230038910477744829e-01
-1.608207397997793997e-01
-2.328380873526142425e-01
-2.033876584763971707e-01
-1.570617695392605151e-01
1.732881242973887195e-02
6.545438645527226762e-02
7.243325050165208556e-02
7.179086179867524842e-02
7.196370002082681794e-02
7.983836423068008115e-02
3.478047304804138262e-02
-3.818078844330265176e-02
1.970018083469029374e-02
7.584567038575630582e-02
1.259281796752571569e-01
1.423267446423378824e-01
1.307454757894317698e-01
8.534702997023389803e-02
-1.646388321308079120e-02
-2.678424287040993557e-01
-3.358102356684142253e-01
-3.481858558335846343e-01
-3.016829030849899063e-01
-2.080524789657958173e-01
-1.972353771043126036e-01
-1.954465851477792393e-01
-1.856324648667203037e-01
-1.902683360503772403e-01
-2.146340365661887351e-01
-2.003435078457271035e-01
-1.878019296653798687e-01
-1.768249001450954982e-01
-8.346990220811312255e-02
-5.812226704683728234e-02
-1.053501452242450037e-01
-2.131315450738785755e-01
-2.816946114890628849e-01
-3.168419730843120563e-01
-3.247081032700730452e-01
-3.058744591640888411e-01
-2.847481669113863800e-01
-2.295344176281805537e-01
-9.143434968361130455e-02
-9.628826102436342446e-03
-7.834617885714276544e-03
-1.561691742755155418e-02
-1.784304055727715249e-02
-2.341267505751972594e-03
1.208766598904960077e-01
6.241722893629804425e-02
4.924832419427689623e-02
8.204072130373851746e-02
1.450005902033709437e-01
1.445755955219598932e-01
1.590032749072202711e-01
2.052634756579186370e-01
1.779389671499475578e-01
1.066409489022414475e-01
-3.706400368127514555e-02
-1.524049455378382323e-01
-2.236535363322087466e-01
-1.585194127956117693e-01
-2.779834420473111314e-02
5.015840678659806706e-02
4.871714619071318420e-02
4.289211571001788625e-04
-4.101170217645225963e-03
7.938730460126948441e-03
1.619123265353852870e-02
2.891249966255221918e-02
8.274642279436666970e-02
6.858002828313813914e-02
2.178659620455204379e-02
-2.155471099469982998e-01
-2.836738639149132268e-01
-3.224376350345288245e-01
-3.211760868619405462e-01
-3.240719773325007047e-01
-3.233160757477653302e-01
-3.278494509384046740e-01
-3.809223351237048805e-01
-3.589905335136844844e-01
-3.424117566589987005e-01
-3.380551078755559824e-01
-2.847632084239417605e-01
-1.890552740689795119e-01
-4.689544778591364649e-02
1.996126883603596691e-01
1.224983370209671019e-01
8.369797036049222982e-02
9.250854664501773073e-02
1.435052722954412441e-01
1.681118793677403578e-01
2.593545787495642463e-01
2.741296616295645361e-01
2.689248199215107382e-01
2.405406867261923876e-01
1.711974301488208283e-01
6.604660648803512002e-02
-5.179414328739402607e-02
-1.225185762510375836e-01
-4.743249885057178317e-02
7.431163846731747569e-02
1.389831599864627398e-01
1.489616209088289178e-01
1.363849167506429871e-01
1.217456075567893842e-01
1.197097783668824855e-01
1.253508143201522707e-01
1.254843292171968772e-01
1.117496267832635837e-01
7.048898037916770387e-02
-3.349044525484004553e-02
-2.976317155559223271e-01
-3.082181757921863552e-01
-2.940052794934396863e-01
-2.931499141930029584e-01
-2.985606637551340148e-01
-3.036468098043625385e-01
-3.139190695685001309e-01
-3.360516567926833398e-01
-4.050166430504967829e-01
-3.737545587220667542e-01
-3.957957060908388613e-01
-3.018047237248263626e-01
-1.928021356904539296e-01
1.779891889973307939e-01
1.143128106192408677e-01
9.144924534056025900e-02
1.173493361474464702e-01
1.808686824889617351e-01
2.558297406741434354e-01
2.994320532852632333e-01
3.117430976623255523e-01
3.048881497530917528e-01
2.762880791122480639e-01
1.081938422233998665e-01
-6.486361549361378820e-03
-8.463839952714863335e-02
-3.626693027046283546e-02
3.083212468034324943e-03
1.383556546319761604e-01
2.103281944698639216e-01
2.274195764581729839e-01
2.192901140010443395e-01
2.044477252361221742e-01
1.925821891209218428e-01
1.831384514507250483e-01
1.686890940416477247e-01
1.356260064761542761e-01
6.252314163724402574e-02
-2.406925461031098612e-01
-3.221580172720571733e-01
-2.875311999238446825e-01
-2.696812301958742553e-01
-2.665096865768717960e-01
-2.726654323912885980e-01
-2.822100202307787908e-01
-2.977126653168441495e-01
-3.243393523519436661e-01
-3.819679742542358980e-01
-4.131942515339753763e-01
-3.866535009965408332e-01
-2.459006737030909884e-01
-2.167144096165272149e-01
1.519837668052092527e-01
9.792063585362166533e-02
8.658003338087134904e-02
1.218032960963826572e-01
1.896023146963312089e-01
2.643619866204267588e-01
3.066405458389928063e-01
3.201364961414731591e-01
3.162268655601833123e-01
2.910052156387890610e-01
2.665784529675693793e-02
-1.579934471400084861e-01
-1.914884236183655997e-01
-6.172721760009643177e-02
5.574483311520775364e-02
2.012875322992394578e-01
2.737268360250986743e-01
2.958389202513270755e-01
2.942768257460904868e-01
2.824165696670902226e-01
2.620436424187371771e-01
2.317475859808174610e-01
1.925847991112348834e-01
1.310350926618701339e-01
1.708675736706478238e-02
-3.376322123432048405e-01
-3.065386636838983159e-01
-2.687132001175280838e-01
-2.466674386933773722e-01
-2.401097806550835934e-01
-2.462181145836604135e-01
-2.599892558552879263e-01
-2.810288783958894698e-01
-3.123300354974174464e-01
-3.554942752220435764e-01
-4.144114899804353103e-01
-3.069491419515745223e-01
-1.623182602725693757e-01
1.191350915802805999e-01
7.393300781806756705e-02
7.052358569923801446e-02
1.092199640871331090e-01
1.751784569932244850e-01
2.461408985439038077e-01
2.894735475273059189e-01
3.094130151131929130e-01
3.137798033303116352e-01
2.530897289798667016e-01
1.111000807094054132e-01
-1.466946150610179134e-01
-1.820031366398824901e-01
-1.223892541586442811e-01
1.580446125796379497e-01
2.493274804936218281e-01
3.110882688460489542e-01
3.344054724741790663e-01
3.490442500595706821e-01
3.640951987086920028e-01
3.308541989473895995e-01
2.590065049224199445e-01
1.798202516350928259e-01
7.529869486986642824e-02
-1.239337137219217039e-01
-3.770548383255893921e-01
-2.885418486477233091e-01
-2.500058929300692512e-01
-2.261059013695888020e-01
-2.182428838194922227e-01
-2.256040587448237267e-01
-2.438166649637451833e-01
-2.699673959682296065e-01
-3.052824375218022857e-01
-3.512416826084080457e-01
-3.832804008710795074e-01
-1.905276700196195105e-01
8.376716691107818913e-02
4.935719401362477499e-02
5.514892734646551636e-02
9.808654133394960339e-02
1.616607025392887698e-01
1.639413765339500784e-01
2.693568809090485239e-01
1.740108498512002999e-01
1.867173690745028980e-01
1.876183744303618617e-01
1.437881338313278488e-02
-1.547221011965566884e-01
-1.904893809490327827e-01
-1.165671690710848862e-01
2.029317741023541066e-01
2.735830682665578162e-01
3.207480229441663222e-01
3.411918123030862615e-01
3.621745630809520833e-01
4.734688417929294180e-01
4.627973689526942991e-01
3.321600608171153546e-01
1.575575535541766936e-01
-5.770501258553033253e-02
-3.413884515835844402e-01
-3.668538878424253968e-01
-2.719582480421767201e-01
-2.351264026121395179e-01
-2.129689690427341575e-01
-2.071487728230216874e-01
-2.177869173343020825e-01
-2.406517597381118978e-01
-2.711800345503617704e-01
-3.096462036842989596e-01
-3.570050318758236640e-01
-2.209131445212828559e-01
-5.694382961878614868e-02
5.482730396712363896e-02
3.571179014248962447e-02
5.360707782521334508e-02
1.012468071206257259e-01
1.620153994916514184e-01
2.201302161529818668e-01
2.579119977573469669e-01
1.534043724775326911e-01
1.685360875245908996e-01
1.742160659392698874e-01
1.588823980618432052e-01
-1.000898448814378228e-01
-2.106771741985368207e-01
1.222275492918499795e-01
2.258157485685597377e-01
2.789209616076308018e-01
3.135442270651646046e-01
3.286858453238288846e-01
3.421729818731653050e-01
4.664139321135163385e-01
4.757438937061830853e-01
3.265694981603700087e-01
1.033395607489318996e-01
-1.420536182197827124e-01
-3.911635092411946957e-01
-3.591531630900327565e-01
-2.609482505827865895e-01
-2.266138413449065303e-01
-2.079910126738591103e-01
-2.060651642781530790e-01
-2.214522234599206607e-01
-2.497540414391036800e-01
-2.849031471319515840e-01
-3.262094592190452058e-01
-2.715985177901223402e-01
-6.430435884733111396e-02
4.364480470414844326e-02
7.279492988169183887e-02
1.224196738937797235e-01
1.795052590859413377e-01
2.310580453261778244e-01
2.618963447607187689e-01
2.827101157750365745e-01
2.990743528490317216e-01
2.407288226503714879e-01
2.197835402362033341e-01
6.612120993126356649e-02
2.544325020638974963e-02
1.983359615330765324e-01
2.234210340273284356e-01
2.668297121051861343e-01
2.940254125253206063e-01
3.037564250873583949e-01
3.068946967521133384e-01
3.862064138895610066e-01
4.146351874778697599e-01
2.786762179855172272e-01
-5.560219621970677317e-02
-2.680377317395563619e-01
-3.997105852815072691e-01
-3.039364856077424459e-01
-2.574502533735159582e-01
-2.260865319588936106e-01
-2.119582351935656028e-01
-2.152997776205494151e-01
-2.371633713448387804e-01
-2.721417648609342210e-01
-3.119838004421335853e-01
-1.917193250362684842e-01
-8.846091289784450279e-03
1.287015882641975861e-01
1.339928613185171757e-01
1.663595734315249652e-01
2.049492936826257661e-01
2.419631791297641998e-01
2.667488087179714640e-01
2.723229732629516842e-01
2.762697383841867804e-01
2.852236920667724496e-01
2.925670299977668476e-01
2.816631119399977123e-01
1.971053353595625390e-01
2.012989773402627525e-01
1.832879705990325681e-01
1.967634047377870010e-01
2.316062603203777603e-01
2.556886037619882091e-01
2.646862371129960478e-01
2.548911207419132796e-01
2.554963407737486092e-01
2.454649050647228770e-01
1.213537879738936787e-01
-3.274975681403362315e-02
-3.861915443625684730e-01
-3.969811815866640670e-01
-3.410616139877840070e-01
-3.046205155666248388e-01
-2.789844871147151295e-01
-2.696768060838854453e-01
-2.797100912565362307e-01
-3.114546040293182383e-01
-3.553976957044844287e-01
-1.561631474170234457e-01
3.628607803574375457e-02
1.317300002682385562e-01
2.062199668491875026e-01
1.698949325469877314e-01
2.060494454402270748e-01
2.344183104478513302e-01
2.639601854709211493e-01
2.870504907588376509e-01
2.886095677820869065e-01
2.869861306956840163e-01
2.871426153221813826e-01
2.820008996945958524e-01
2.550076098071807351e-01
2.008735695126755427e-01
1.505694563456571600e-01
1.269342716759206402e-01
1.423493902846854342e-01
1.860623189922451237e-01
2.182997960662151626e-01
2.302756703381388381e-01
2.206318434957690866e-01
1.973335423893103346e-01
1.468532052990217385e-01
6.189535035869127289e-02
-9.548587655525207774e-02
-4.156871729347588751e-01
-3.924637952943501595e-01
-3.693582777011945595e-01
-2.994973527779066780e-01
-2.767339070781087984e-01
-2.751097473951213401e-01
-2.967142706588881129e-01
-3.554817694040678933e-01
-2.653362601617431649e-01
-1.042225358107228550e-01
9.554026494370822242e-02
1.722654989259200797e-01
2.085192893695129168e-01
2.361084157480367596e-01
2.826396341161964143e-01
3.016063566110446237e-01
2.897447292788444262e-01
2.872969011809050066e-01
2.841303433444168913e-01
2.752172358232972682e-01
2.524382836850024292e-01
2.002038795087655587e-01
1.210274587522820328e-01
5.003610612743202707e-02
1.697157434092007658e-02
4.690778644604710890e-02
1.161876789209336930e-01
1.696583874418754467e-01
1.919529937581177514e-01
1.905270175150249878e-01
1.656542267409021885e-01
1.116564389917509836e-01
2.561599560021153923e-02
-1.112900766942506864e-01
-3.362619104364081846e-01
-3.763726692547544328e-01
-3.640743045571380176e-01
-3.323434529378674895e-01
-2.780717056976927393e-01
-2.821248980964132791e-01
-3.113332131261320468e-01
-3.685737064832611543e-01
-2.515102334653663285e-01
-5.345062157984452333e-02
9.239972435003822315e-02
2.560179517791479342e-01
3.163496811370848372e-01
3.851075945988718385e-01
3.964802056380527517e-01
3.798718131621698357e-01
3.026484334498789064e-01
2.638210663835418579e-01
2.453965022934426754e-01
2.028471134560446698e-01
1.200865089320315438e-01
1.403463110556512489e-03
-1.408812442125278175e-01
-1.899945113684953224e-01
-1.274463287620994367e-01
3.196470068055703301e-02
1.173869431109075961e-01
1.544010060067377288e-01
1.565606056778512667e-01
1.316791397714523193e-01
8.386292593621857971e-02
2.406823246042001652e-02
-2.955839911645320034e-02
-8.103568889216070104e-02
-1.349200533788567913e-01
-2.305518145181882084e-01
-3.172139826646134253e-01
-3.046600716793655961e-01
-2.906853556853172815e-01
-3.230059480923156423e-01
-3.768917164546397025e-01
-2.616876961886218655e-01
-3.531185582570380704e-02
6.289533812905065413e-02
3.859002454488854594e-01
3.924903851762361340e-01
4.001706283912768169e-01
4.083903125294759962e-01
4.059370824929914856e-01
3.410589713383724852e-01
1.919455202541171523e-01
1.254245775050268075e-01
5.955449777044360959e-03
-2.431483440739162227e-01
-3.407570839088610581e-01
-3.518671303093272029e-01
-2.834716764966120905e-01
-4.141189765897029113e-02
1.174155346848227699e-01
1.520164681033178145e-01
1.377485784168203664e-01
1.185732321196309447e-01
8.660178868520196360e-02
5.998149491489122853e-02
5.415997014576724028e-02
6.588477802053779864e-02
7.490231775414324389e-02
3.519455223893650647e-02
-1.738651287343715435e-01
-3.045804469638312417e-01
-3.137721768120079746e-01
-3.449990354781933277e-01
-3.817539236819483817e-01
-2.710173412874172794e-01
-7.323462752707644852e-02
4.035409092737625714e-01
3.794049982574962954e-01
8.951171122435738758e-02
-3.125059036679748992e-03
-2.665657123875547763e-01
-3.778327898418502029e-01
-3.641630369522194099e-01
-3.756323832037100630e-01
-3.560390254657242459e-01
1.728271991898838039e-02
1.474521099874887553e-01
1.656713983734583173e-01
1.447444327203371295e-01
1.346318807970223186e-01
1.203831422733108863e-01
1.166435401082021733e-01
1.298574179350565905e-01
1.528741010286149282e-01
1.691726476438575044e-01
1.474563378502737609e-01
4.994895953550448214e-02
-1.948146482681147873e-01
-3.272707165377596872e-01
-3.701998643681211898e-01
-3.674037188084243732e-01
-2.781883132352234167e-01
-3.810981513402625920e-01
-3.907676846751824140e-01
-4.042506937888504237e-01
-2.754181804358157293e-01
1.040977240085724231e-01
1.680235464102114995e-01
1.432102846499981319e-01
1.554574145953008246e-01
1.523960663395168558e-01
1.496934722033687326e-01
1.565048680432930550e-01
1.741679183177013979e-01
1.967237130564658543e-01
2.120758297640918111e-01
1.952083542265671823e-01
1.137401444984452031e-01
-3.732370738387479764e-02
-2.847022412205580943e-01
-3.685189724902988573e-01
-3.673016003245498373e-01
1.490218280778532467e-01
1.507534641630524641e-01
1.557218984637062653e-01
1.691859449580254693e-01
1.896467305817293725e-01
2.117212820876482327e-01
2.256717148533667894e-01
2.106622513654428652e-01
1.387486198013437311e-01
8.664035232222923669e-03
-2.425626588091949476e-01
-3.498499815238262922e-01
-3.684819125593727929e-01
1.404657833105930620e-01
1.601891323154320534e-01
1.843937660662526290e-01
2.075475320065638396e-01
2.210297982625443469e-01
2.075000440210992281e-01
1.453886770024824526e-01
3.461934626525631220e-02
1.313347894720179876e-01
1.592923338553913770e-01
1.830634059187849494e-01
1.953316886994054535e-01
1.827029657673712171e-01
1.312093633347356514e-01
5.639626175773918559e-01
5.678484134408645634e-01
5.615114640033784799e-01
5.471855870067404704e-01
5.362523617467643833e-01
5.326549778969404958e-01
5.353583302328746019e-01
5.391081343121371106e-01
4.974953871394356408e-01
5.080995124634070104e-01
5.185341317502172309e-01
5.283968464355368599e-01
5.347782397543725530e-01
5.335420792939590262e-01
5.247959952745122614e-01
5.184009721311026997e-01
5.183168317267076164e-01
5.237550257678524890e-01
5.290043145746012865e-01
5.246378636978806798e-01
5.151274767537756816e-01
5.066520262571672095e-01
5.014392194828022342e-01
4.975538998911488431e-01
4.776625917994615778e-01
4.623137520793105804e-01
4.610580727101483700e-01
4.672468821397927630e-01
4.730495568638839465e-01
4.816494891191857031e-01
4.935443033100957999e-01
5.055172182761827893e-01
5.123647312098249529e-01
5.108524570600756487e-01
5.091937412716575073e-01
5.121396793351213894e-01
5.193058018270726439e-01
5.236905507807532167e-01
5.145543464359495500e-01
4.985972589954680845e-01
4.837435808057323761e-01
4.730692648933558231e-01
4.643437713299832792e-01
4.530375560995385520e-01
4.469254647591990315e-01
4.531542297328862157e-01
4.691675881685951621e-01
4.831364620527399678e-01
4.866154590045815853e-01
4.533924103718668386e-01
4.361825789280502352e-01
4.332144589951730795e-01
4.357359510679251757e-01
4.371000465110786992e-01
4.445452813322114394e-01
4.593838297687016237e-01
4.779691168606203244e-01
4.937304531769685090e-01
4.992028870955609321e-01
5.016274058785682444e-01
5.073975278218449958e-01
5.333311582516836458e-01
5.368522338075236711e-01
5.245345630217022048e-01
5.021608110835894534e-01
4.772074872518794475e-01
4.520301995755307001e-01
4.233547307478919275e-01
3.893560049683674751e-01
3.642453177719445212e-01
3.566290954171839611e-01
3.601902681657443983e-01
3.606745936640761707e-01
3.513156535972098427e-01
3.414238438948097865e-01
4.546025267063243946e-01
4.172603905527909607e-01
4.001041019719357994e-01
3.998143636134868784e-01
4.072348417525420428e-01
4.146387867398322324e-01
4.288590500669444139e-01
4.516098889384236870e-01
4.783584076589933454e-01
5.003687013369197967e-01
5.065817035612054653e-01
5.060051800675071654e-01
5.085182974962754177e-01
5.138137629700487707e-01
5.104381235863821864e-01
4.864639268874804690e-01
4.540003364733641300e-01
4.222855201341952358e-01
3.926831447434169231e-01
3.588738655970343805e-01
3.162707356105599055e-01
2.805518351214690842e-01
2.668550976632489413e-01
2.672210449737783544e-01
2.617339748720107773e-01
2.452514934915512035e-01
2.032261067808741606e-01
1.321550830063434046e-01
4.148195697669831983e-01
3.800939215173573249e-01
3.648663570548302815e-01
3.616922081228056696e-01
3.604504068884637480e-01
3.573696558106104204e-01
3.646049840029879641e-01
3.855205885459615511e-01
4.151002571657902429e-01
4.427984280682548124e-01
4.532745653569519861e-01
4.541473580452473624e-01
4.560990734528930224e-01
4.569573834525307854e-01
4.433231833146190071e-01
4.067039371431905859e-01
3.639942119445297442e-01
3.239895536984882529e-01
1.373148471678070359e-01
1.073669557078449216e-01
4.261590828873214332e-02
-2.473958373911197550e-01
-3.150191526617251991e-01
-2.738791216659148819e-01
-1.360746876391383531e-01
-1.343231699301841997e-01
-1.244095655119477895e-01
-1.247958394902953794e-01
-7.934833387088227608e-02
-1.676137040111408058e-02
4.174442504118908159e-01
3.709696962219719563e-01
3.444626291170298504e-01
3.312346834541108898e-01
3.206143534622054592e-01
3.010599487380603012e-01
2.103170068412692495e-01
1.729271018567574425e-01
1.351772421554374159e-01
2.134611934991454130e-01
2.588825468449745260e-01
2.825621975132979191e-01
2.622469945671423441e-01
2.649375642734116409e-01
2.578481841062995605e-01
2.322367556562293101e-01
8.563001347604143332e-02
-4.352484316479133392e-02
-4.522734316877817518e-02
-1.100603100682401719e-01
-2.254512909059917525e-01
-2.923263313510977568e-01
-3.194035589388728447e-01
-3.695973763812101520e-01
-3.559233486395283474e-01
-3.390092922407639264e-01
-3.235995274728189486e-01
-2.655319512772759127e-01
-2.568922045561599643e-01
-2.440407256176450046e-01
-7.990919771616990241e-02
2.347992018249613067e-02
3.692733674597055149e-01
3.346588357370955391e-01
3.159967644703272072e-01
3.025293954225601323e-01
2.804850776032811188e-01
1.712604181883650989e-01
-2.254982302836790187e-02
-2.315162864401099085e-01
-3.156682251753363255e-01
-2.587971450107963145e-01
-1.627609707183059196e-01
-8.172718310470741820e-03
3.145971930739736161e-02
4.226833211328714923e-02
-6.567329848191083563e-04
-1.063445545512934631e-01
-2.387375254865932439e-01
-2.964006133867440607e-01
-3.540698390197908330e-01
-3.639999537112114103e-01
-3.925245703894125748e-01
-4.031254263573114671e-01
-4.129379772736604393e-01
-4.128264604682237993e-01
-4.103270751997434851e-01
-3.766113694458590455e-01
-3.808446621280748290e-01
-3.936159694778428308e-01
-3.421168174800726103e-01
-2.504091158702871356e-01
-1.090952393696447142e-01
3.447301436985674566e-02
1.286368149473963718e-01
3.691091438255424961e-01
3.327708911450618645e-01
3.071181234571037089e-01
2.909466100839252500e-01
2.740913522541735814e-01
1.795781092012732894e-01
-3.916236839719066526e-02
-4.120720479058791463e-01
-4.128461051140137616e-01
-4.248807339331823196e-01
-4.478434996727528872e-01
-3.223252350828058610e-01
-3.314270734798132612e-01
-3.383656716982444967e-01
-4.210567569837989077e-01
-3.599708090842138608e-01
-2.684481537725498801e-01
-2.966390584616959147e-01
-2.724020776082642925e-01
-2.941277291989434772e-01
-3.222841036815456417e-01
-3.665842240809301655e-01
-3.914270724962480297e-01
-3.891979392247345571e-01
-3.853414599452057443e-01
-3.831942738583893338e-01
-3.557657489831507203e-01
-3.586402832457948331e-01
-3.730952037477943684e-01
-3.984071509648640097e-01
-2.451562097290980180e-01
-7.412599957674734230e-02
8.157857370755601523e-02
1.729594864500980933e-01
2.458879336749764666e-01
3.449631251747706795e-01
3.165458631675052148e-01
2.920441822862684944e-01
2.702540171860072227e-01
2.439368669581653548e-01
-3.617431636986181281e-02
-2.170579410532413878e-01
-3.793902089189701288e-01
-3.784050068934932121e-01
-3.917981067740283208e-01
-4.180027333240781129e-01
-4.493814618161952046e-01
-4.635694390539742415e-01
-4.602647847317316576e-01
-4.509950924957421003e-01
-4.634905030448552843e-01
-2.926043488979591101e-01
-1.631384295544300311e-01
-1.071970690694331041e-01
-1.374647474555221183e-01
-2.576577279272331822e-01
-3.344377483955857655e-01
-3.651764983700288569e-01
-3.607756706822986548e-01
-3.543331383076239183e-01
-3.429173212561406059e-01
-3.478544052759297012e-01
-3.540126351735976007e-01
-3.527122697323218370e-01
-3.829447072054469325e-01
-2.795203310416554121e-01
3.229660062401585457e-02
1.602135389333316784e-01
2.285850514306702053e-01
2.678832157718838425e-01
3.503622713034636460e-01
3.247598443795808310e-01
2.948676956264827398e-01
2.613558468627556475e-01
1.617016239028087055e-01
-2.924674366346109722e-02
-2.510042021586457728e-01
-3.457654293023437742e-01
-3.442635827058346809e-01
-3.586535530703043873e-01
-3.859296398419338470e-01
-4.172857564292927757e-01
-4.301732344740504255e-01
-4.262923382250680682e-01
-4.199403011576566813e-01
-4.416794496870591891e-01
-2.296487882923008150e-01
7.964431607468158703e-02
1.086745345884186087e-01
4.016368008149324986e-02
-3.265883098446700772e-02
-2.856972215560377726e-01
-3.349762780472290702e-01
-3.264400768605051906e-01
-3.141003335221709269e-01
-3.087370335229820961e-01
-2.806734392924587485e-01
-2.829743921553893315e-01
-2.314829939596367292e-01
-1.690462575226973629e-01
-4.334159295159507874e-02
1.109918100722113860e-01
2.011357231825184333e-01
2.438356340924925092e-01
2.742518152263828668e-01
2.988986164142326540e-01
3.742499166908752062e-01
3.454813007399952229e-01
3.073831513343810995e-01
2.485845153031877031e-01
1.463841351223342524e-01
-1.009183272056402431e-01
-3.341200053539691295e-01
-3.160365954427773461e-01
-3.139141159143504778e-01
-3.266546624318684700e-01
-3.512539987852976164e-01
-3.808461916693536842e-01
-3.953470536694980719e-01
-3.947332337310777151e-01
-3.929182988364849916e-01
-3.969400764669753223e-01
-1.109988033954510678e-01
1.551054551488162958e-01
1.797299926204570797e-01
1.435148090892102435e-01
-2.314487220439737092e-02
-3.086895689401602527e-01
-3.054564420964929194e-01
-3.128966346477196625e-01
-2.999061407666631096e-01
-2.491327402611011044e-01
-2.389095073751250076e-01
-1.558617645514482897e-01
-5.258489909009573388e-02
1.144078627653221658e-01
1.621401310876834923e-01
2.070419019045035003e-01
2.380965036365338405e-01
2.577922113991711339e-01
2.727673051394310932e-01
2.860063735912173333e-01
2.992981955570243047e-01
3.997878973004137526e-01
3.641687990947648501e-01
3.157392256442297374e-01
2.334728626231701576e-01
8.232004142033444438e-02
-2.084959870235092438e-01
-3.162323196593038732e-01
-2.993903513470040911e-01
-2.958374731433469629e-01
-3.046439729750722858e-01
-3.245695101922575487e-01
-3.521415732099703044e-01
-3.699843686569810886e-01
-3.747271889345018536e-01
-3.777574543002477636e-01
-3.857895817371693181e-01
-2.624483195402426555e-02
1.696739633952745185e-01
1.877956160582593681e-01
6.151747788149323354e-02
-3.449045924739343461e-01
-2.876804339553804546e-01
-2.595587567832209341e-01
-2.397750480123077010e-01
-2.308875424346554239e-01
-2.330722269076055120e-01
-2.443482036248166012e-01
-2.627351706800411524e-01
-5.891918358642216774e-02
9.652772422762689875e-02
2.028167511621719044e-01
2.226379173443975290e-01
2.380800831157108000e-01
2.482422229610576347e-01
2.552956147119826436e-01
2.603231313396709989e-01
2.648390851791720957e-01
2.726145697199132134e-01
3.799357464739497314e-01
3.243000967164716419e-01
2.501459985458777679e-01
5.259903292264174468e-02
-1.241627589187094816e-01
-1.981778641345362524e-01
-3.296949051778955142e-01
-3.138878416766286428e-01
-3.056853321578598681e-01
-3.068306766086512649e-01
-3.174415869104030286e-01
-3.351053848228355281e-01
-3.484254461380840162e-01
-3.576072105313891081e-01
-3.705456520501814732e-01
-3.692688007874515010e-01
-1.603091371554206390e-01
3.435114362621792539e-02
7.163974849545733103e-02
-1.840129157629832868e-01
-3.093642689930539147e-01
-2.748258776014563809e-01
-2.431472109234900369e-01
-2.223163808932048235e-01
-2.144071421976141145e-01
-2.191860324649080871e-01
-2.345921751326802418e-01
-2.561949811089817008e-01
-1.266631945865165365e-01
-1.222316821421550737e-01
-6.116016686387822088e-02
2.035596956419837844e-01
2.525337060837126724e-01
2.571876951431242841e-01
2.575483229597759216e-01
2.546816706823941123e-01
2.506882244211759425e-01
2.512365569054145764e-01
4.157474437992874083e-01
3.675428261141586161e-01
2.954787484326536484e-01
1.142171265417769310e-01
-1.459831749993836247e-01
-1.852902986233484761e-01
-2.195399898228437008e-01
-3.493779358497262066e-01
-3.380836114392636871e-01
-3.290208457716006230e-01
-3.266152869456799834e-01
-3.326096571212244779e-01
-3.451606335273041948e-01
-3.542111363162429583e-01
-3.625062639306261825e-01
-3.775350006039404072e-01
-3.803696332905797117e-01
-2.712571516419107209e-01
-1.516331913614389071e-01
-1.408347361897592798e-01
-3.503290157594656784e-01
-3.091427603915667954e-01
-2.730824076110324183e-01
-2.395145562055470134e-01
-2.183155947516001727e-01
-2.111326207186997872e-01
-2.171616822840276295e-01
-2.340300919309915573e-01
-2.555524872259326563e-01
-1.758701958388599884e-01
-1.270532132302855943e-01
-6.762574830888172517e-02
6.573326543077423478e-02
1.465891878046204633e-01
2.712534271224982807e-01
2.673666349829548206e-01
2.578868883318961025e-01
2.452586559777200359e-01
2.376269106267407394e-01
3.799530686861956053e-01
3.231212450216925935e-01
1.589420263297709468e-01
-9.832275007343978246e-02
-2.335976787801787857e-01
-2.822009414442254727e-01
-2.531953660184512733e-01
-2.218530870430074353e-01
-3.769452270078047507e-01
-3.675107458383641834e-01
-3.617082916265756953e-01
-3.628318128818784905e-01
-3.688428708528810329e-01
-3.704396240099754323e-01
-3.743272384314498269e-01
-3.877204316024269737e-01
-4.091785921665337389e-01
-3.918714273940180348e-01
-3.614603857509290918e-01
-3.088642102624680197e-01
-3.459696387862723488e-01
-3.127594675652509149e-01
-2.809405117737993063e-01
-2.502411026701096275e-01
-2.308331048131537777e-01
-2.244179976755029116e-01
-2.298942163986316678e-01
-2.444300326293707415e-01
-2.609493524673406895e-01
-2.756959807034894405e-01
-1.838760258307111095e-01
-1.769743424374972118e-01
-4.529098060100551770e-03
7.599160067985005762e-02
1.983904553493225920e-01
2.796196475452601415e-01
2.666108603868368454e-01
2.472258552244160634e-01
2.328223313054498256e-01
2.949694236281259485e-01
1.728826521905735825e-01
1.577564331727681485e-02
-1.826364806884374359e-01
-3.272074821871853167e-01
-3.143792902098672681e-01
-2.850104376683868512e-01
-2.787393586985810190e-01
-2.548238691469669748e-01
-4.054243772764113407e-01
-3.983820864695176711e-01
-3.963584476894034814e-01
-3.966648279465931903e-01
-3.907777719893674728e-01
-3.820477298936194588e-01
-3.884202266966279571e-01
-4.023825617508728358e-01
-4.082242973154913135e-01
-4.011286465691660252e-01
-3.497115623299934528e-01
-3.350439266656559667e-01
-3.151727666023053653e-01
-2.935461981181037849e-01
-2.703725623253836474e-01
-2.544909302483823743e-01
-2.487185248477933319e-01
-2.525675473377362867e-01
-2.627188056091616652e-01
-2.712165978848982695e-01
-2.760288716163085687e-01
-2.806096900224352431e-01
-2.884146283304467318e-01
-3.027351262363730533e-01
-5.268612985943512544e-02
1.500169189658575597e-01
2.639594847529549426e-01
2.675479553215804884e-01
2.484393010293897142e-01
2.345387113055067974e-01
2.052632941242202302e-01
1.404850899500316441e-01
-6.480006634765653195e-03
-1.903758772251603615e-01
-3.816997138539932610e-01
-3.919992564017523717e-01
-4.069031499852965306e-01
-3.052505024109872789e-01
-2.874335575299795664e-01
-2.554882188703306856e-01
-3.935896608734993363e-01
-4.229836039521264746e-01
-4.214833496075966468e-01
-2.118465420329136151e-01
-2.249990798738632503e-01
-3.989777059171311646e-01
-3.974674650097773654e-01
-3.991883900038345478e-01
-3.933287242429275299e-01
-3.696388472248661183e-01
-3.536511327568525598e-01
-3.280720189894431593e-01
-3.195046938990784846e-01
-3.101225682839710007e-01
-2.957757861947774569e-01
-2.834187682950482512e-01
-2.779048362963114083e-01
-2.801075553717869981e-01
-2.268597634486433923e-01
-2.866849654107218592e-01
-2.817513223474523154e-01
-2.773845692569330001e-01
-2.789809066321614073e-01
-2.909139724626247925e-01
-3.120335181262313684e-01
-8.568772388223920566e-03
2.119713837287470204e-01
2.514569584367605248e-01
2.421473588614153627e-01
2.389176235841393714e-01
-1.890178022499089672e-01
-3.023988440149423251e-01
-3.627127815576134395e-01
-3.584769946180884070e-01
-3.514199156205360941e-01
-3.522394436331600098e-01
-3.555234591034183156e-01
-3.639117931581651311e-01
-4.228409328121777166e-01
-3.793594823911555780e-01
-3.594790047123688770e-01
-3.433504027453178620e-01
-1.968598497417304305e-01
-8.402066014705042440e-02
-2.001774329673988717e-01
-4.158833433779162148e-01
-4.039949861108673712e-01
-3.936822871062369278e-01
-3.770120320925791635e-01
-3.482064942811725627e-01
-3.353236637620782279e-01
-3.023157439871008156e-01
-3.291601032560549367e-01
-3.328399464072334113e-01
-3.282417932363944635e-01
-3.198261605219349657e-01
-3.146560404788499854e-01
-2.665437965766875306e-01
-2.729154001337332769e-01
-2.699995795897235373e-01
-2.942925130257929567e-01
-2.823098082028004385e-01
-2.790143712896744899e-01
-2.889829625604384278e-01
-2.505328655949830008e-01
-6.775802235268499341e-02
2.058230547463559268e-01
2.155128638371067995e-01
2.262691859832085539e-01
2.427223259490245422e-01
2.630007408439626326e-01
-3.101786775390995010e-01
-3.164325557564120484e-01
-3.270994556107745255e-01
-2.784880146301731418e-01
-1.536920572827480680e-01
-8.909009754081351207e-02
-1.348400887435296513e-01
-1.076995270030125518e-01
-2.184852954126161872e-01
-3.231141356468014703e-01
-3.458529413408507613e-01
-3.583048633482014411e-01
-2.829557617564107952e-01
5.102828564096775071e-02
-2.631844452770600862e-01
-3.877868873181157250e-01
-4.078220195248514202e-01
-3.897909221140090641e-01
-3.646653516126544536e-01
-3.287718461900387412e-01
-2.925402969397970510e-01
-2.531005851182386301e-01
-1.628356685680952265e-01
-9.826418135827609535e-02
-1.240468621365687918e-01
-1.632063248795083132e-01
-1.929564510362036522e-01
-2.118511106048870662e-01
-2.496600370318344808e-01
-3.033867820355270473e-01
-3.047425373384153868e-01
-2.903140781982733176e-01
-2.756380155713756275e-01
-2.753041419117255861e-01
-1.219395339240765541e-01
5.249389519557363937e-02
1.507072040937359192e-01
1.524909269390685163e-01
1.938809336907843517e-01
2.367977406645525029e-01
2.678960192127436413e-01
-2.215896550285385846e-02
-2.343992950544661613e-01
-2.716429422056946819e-01
-2.840863376910622295e-01
-1.419184243884575869e-01
3.769946472526167214e-03
4.055954748869969317e-02
4.516846431063344103e-02
1.433128007001488458e-02
-1.099772445040700097e-01
-2.535427885974568252e-01
-2.937790220959518583e-01
-3.083137017845156702e-01
-2.790417471210046019e-01
-2.697234167926476633e-01
-3.696756096973841110e-01
-3.779858231442511651e-01
-3.322765062483433729e-01
-3.269871703547566621e-01
-2.865961070241090924e-01
-2.412078149714874942e-01
-1.949282335046635395e-01
-1.015979195895783532e-01
3.570340957919297675e-03
-6.813091560311446138e-02
-1.434445840565563568e-01
-2.093606608348281273e-01
-2.185347938529770828e-01
-2.116734858280343579e-01
-2.998394015384264755e-01
-3.596791421466978833e-01
-3.248314283491592347e-01
-3.001325479391995232e-01
-2.687140309211981659e-01
-2.046179736697055496e-01
-1.322278683010187361e-01
-4.680811613839258589e-02
-2.485336868962988860e-02
7.746405719692883024e-03
7.706246659219292972e-02
1.427246778243030090e-01
1.672257274294540186e-01
5.129804983523316569e-02
-3.398734095849362258e-02
-1.359455388728367520e-01
-3.392532762607597396e-02
5.065641244690864686e-02
1.146840168584741387e-01
1.412880130960577074e-01
1.414413520412767522e-01
1.089648443288278173e-01
1.895573868658871619e-02
-1.673616146655070858e-01
-2.767397761993716232e-01
-3.302563124492552404e-01
-3.033183603084564917e-01
-2.974355654877622879e-01
-2.444984909285277119e-01
-2.719712315344446907e-01
-2.559850515011999894e-01
-2.257763745783297193e-01
-2.106023496532904993e-01
-1.567488359551025834e-01
-6.089673094243392565e-02
-3.700153958318497249e-02
5.688088450370454990e-02
7.936080686729296563e-02
-7.929983147504836294e-02
-2.468969850736559835e-01
-2.997105638394910732e-01
-3.338139703928861834e-01
-3.847804918446616762e-01
-3.579052629749087666e-01
-3.309397910771589846e-01
-3.135389716770712321e-01
-3.075557657997483041e-01
-2.787285841883492266e-01
-2.730137470876570771e-01
-2.576099940735020466e-01
-2.235156275944296667e-01
-1.118940839164336704e-01
-2.035782723885107975e-02
1.108890678011577036e-01
1.641175484861630007e-01
8.870351550687420594e-02
4.416907109911817619e-02
3.837684118700759178e-02
8.215064213470699150e-02
1.546162979941105020e-01
2.048767225720269092e-01
2.247559760768239601e-01
2.229321331528165417e-01
1.906068775039347352e-01
9.515952873794118749e-02
-7.747427406349560730e-02
-2.295635952680155634e-01
-2.883734668347685548e-01
-2.955450821941522088e-01
-1.771027813063584810e-01
-1.498168857334551130e-01
-1.153056702681020396e-01
-1.308753006336255409e-01
-1.114927638933105591e-01
-1.094714254809368292e-01
-4.691444616367800025e-02
-2.409126541170087538e-02
2.564695764388377416e-02
7.936847072891076160e-02
2.417823601707082271e-02
-2.215058721269690389e-01
-3.480968984988491721e-01
-3.677493830932876406e-01
-3.701694007044670220e-01
-3.645782548291747194e-01
-3.451919442754711187e-01
-3.259930248001167152e-01
-3.153608281523556101e-01
-3.164920574437138923e-01
-3.409306190524257762e-01
-3.555626972542396125e-01
-3.774752775180248987e-01
-3.057375412014341487e-01
-1.739254986633868849e-01
1.005140713138986952e-02
8.787379721048649284e-02
1.597350704914632935e-01
1.103947975987468466e-01
9.174697918375007699e-02
1.107137819575557264e-01
1.649666032295430129e-01
2.319141581848484790e-01
2.717470330765666686e-01
2.859643482372433709e-01
2.828270273785777889e-01
2.525899168758635738e-01
1.657626399158788066e-01
6.429748818672406663e-03
-2.154522065870417835e-01
-2.635571662528586323e-01
-2.390669884955202718e-01
-1.364929853218941058e-01
3.167166888467033009e-02
5.914542178656430338e-02
6.658295418395390741e-02
7.556041042557751219e-02
9.604666421959073830e-02
6.312732074225697876e-02
6.585908191799098865e-02
9.702514551718496860e-02
5.663152794154673736e-02
-6.128060707321855011e-02
-3.580440146827341685e-01
-3.498637819768141699e-01
-3.248416593634683158e-01
-3.073842085443303507e-01
-2.914465106865665733e-01
-2.779405507728052727e-01
-2.757258782592284518e-01
-2.884002493996855598e-01
-3.210636779524334572e-01
-3.578728146600342330e-01
-3.871706581216652898e-01
-3.961493510495340820e-01
-3.030576028251861231e-01
-1.279506692137786783e-01
1.957625522748403235e-02
1.138961248903632012e-01
1.845657974329205642e-01
1.480372433568756252e-01
1.139504768300167725e-01
1.118728095956888630e-01
1.475685907463381574e-01
2.105721869629259835e-01
2.746361878707958559e-01
3.056706740060086136e-01
3.151956533044719677e-01
3.130455597241176835e-01
2.890293022541597923e-01
9.057257126649656542e-02
-1.161223328004318128e-01
-3.290893620498366867e-01
-2.283763975156542503e-01
-1.855562644314884824e-01
4.062318071540786668e-02
1.371103877674170746e-01
1.703921778325523384e-01
1.794016301226276644e-01
1.808662946320271636e-01
1.779030618688793308e-01
1.648782586867066913e-01
1.417906337769929415e-01
1.027314751576696161e-01
3.096978330685199940e-02
-3.296932492001026227e-01
-3.467674162710295827e-01
-3.102337279626589117e-01
-2.857937994137109694e-01
-2.712882119987292118e-01
-2.617868638287490501e-01
-2.574418797673806991e-01
-2.640439253126724561e-01
-2.848317579477667172e-01
-3.193353952115428607e-01
-3.779563179258192962e-01
-4.017907930426947161e-01
-3.240266438970056950e-01
-1.924149661356885643e-01
-4.147285118242104857e-02
7.171800762383775951e-02
1.512300408323739576e-01
1.234894610862187631e-01
9.668878314311374345e-02
1.032905658912629115e-01
1.456526702322605282e-01
2.102827537474067365e-01
2.706516450146517760e-01
2.969703520515021289e-01
3.070187017442476130e-01
3.113461696157941438e-01
2.985067742873657171e-01
-1.462817155020631685e-02
-3.400515222769899260e-01
-3.538447961558006671e-01
-3.475535659887738493e-01
-4.550749500258541996e-02
1.359270855814442847e-01
2.208557344925522747e-01
2.532240298210767238e-01
2.635720542052722992e-01
2.649079946152889109e-01
2.452697426204621667e-01
2.053864675159186026e-01
1.530490911114413266e-01
8.374145479448301399e-02
-2.861619374483165626e-02
-3.641167605524617268e-01
-3.135520301301846224e-01
-2.769617473845013556e-01
-2.538969448447067068e-01
-2.425384836646130027e-01
-2.397150351003445312e-01
-2.448279854950955459e-01
-2.608114599592050720e-01
-2.895076612210113476e-01
-3.298132670623869500e-01
-3.913645099369449376e-01
-3.577137739013325213e-01
-1.965958918577764836e-01
-4.781258491948107286e-02
1.065460240469861264e-01
1.244544032672261213e-01
1.052527233752247882e-01
8.113448465196496096e-02
5.914574190057395736e-02
7.102549320673165467e-02
1.146805754037146380e-01
1.754930572921043486e-01
2.315438689348872647e-01
2.594324082289007904e-01
1.993784240965573717e-01
2.916781337110017081e-01
2.046618482076841827e-01
5.865080744868085560e-02
-3.281874570781445621e-01
-3.460757140452865865e-01
-2.836132744239826531e-01
9.668906048779131457e-02
1.965344491996719456e-01
2.625604121609605990e-01
2.906666982675466526e-01
3.072647384724008779e-01
3.270282972759371853e-01
2.967708162344245837e-01
2.234537870525595826e-01
1.329270849644985375e-01
2.685292428165361733e-02
-2.138303747143084910e-01
-3.587373208889093057e-01
-2.905224851836271105e-01
-2.548149075017595022e-01
-2.331834313393697511e-01
-2.250304443138450849e-01
-2.286632851817253231e-01
-2.425153199568318430e-01
-2.665260558161421933e-01
-3.007009361123425539e-01
-3.434676053925720396e-01
-3.930493973737595459e-01
-3.219416999214983477e-01
-6.273587390791129231e-03
1.357998636488114697e-01
2.227668187929400523e-01
7.409618404043083473e-02
5.435960698385874923e-02
3.571585860054330569e-02
2.374546124609720754e-02
4.462155949170346775e-02
9.138893569861995803e-02
1.492209335701204509e-01
6.403661923121843624e-02
1.510035089698897881e-01
1.723343600715334656e-01
2.041119945177135020e-01
2.850983826770777108e-01
1.359877512086388185e-02
-2.306158955092629803e-01
-3.267676138670611019e-01
-1.688579505816338588e-01
1.486849190781188434e-01
2.731970762698562316e-01
3.224270501397952793e-01
3.410480401678533391e-01
3.413029632590639517e-01
3.491811021747669441e-01
3.540582495272673880e-01
2.150794592851915377e-01
6.974440306830426151e-02
-1.998650627774991584e-01
-3.518032536968270785e-01
-3.473643085338610215e-01
-2.877776851186906182e-01
-2.471524545755261759e-01
-2.179299250065406535e-01
-2.005484976393255570e-01
-1.963141177808245541e-01
-2.073227018527764864e-01
-2.319442877026972050e-01
-2.680720529761173587e-01
-3.137245990507055993e-01
-3.277281670928300916e-01
-9.095372860863493170e-02
1.136364245366739967e-01
2.682801560259635010e-01
5.038332378476237383e-02
-1.416939209786395940e-02
7.435252353021828964e-02
9.323182986982933573e-02
1.218567047814589910e-01
1.605954679803118790e-01
2.037864972455251111e-01
2.402507174041990656e-01
2.592414030344815101e-01
2.762449168335239791e-01
2.251464849128656798e-01
2.344490234067987955e-01
2.392121911296026249e-01
1.552979054703423900e-02
-9.690765510602925015e-02
1.272256484109510200e-01
1.940899813915338001e-01
2.995819153637458432e-01
3.281253011785305596e-01
3.284740259513177496e-01
3.280266503109863785e-01
3.380360200519689773e-01
3.886407986741120535e-01
2.127619642427518443e-01
2.585387774131210972e-02
-2.651324303371723201e-01
-3.815481534898244043e-01
-3.339197519388734658e-01
-2.855510394624610759e-01
-2.492492092705514972e-01
-2.258012963676584994e-01
-2.137302541395678934e-01
-2.133219870969094711e-01
-2.270662657501252013e-01
-2.546917303809115296e-01
-2.942990818881828230e-01
-2.817104864591238877e-01
-3.750332836712472195e-02
1.219170567926619042e-01
2.109101642372585017e-01
3.559019776069352603e-01
1.082583928739386941e-02
2.701258938483348804e-02
6.647804293563520928e-02
1.015284351321835143e-01
1.376322830923369378e-01
1.810680745427695748e-01
2.276024098568880105e-01
2.649683374605485975e-01
2.805398916981620139e-01
2.918860696493793538e-01
3.069337029885064183e-01
3.179833102238925346e-01
3.058006150090963327e-01
9.518645452199533952e-02
4.028119032907290231e-02
1.286270828143900036e-01
2.687137361638942123e-01
3.057657661514611158e-01
3.216324792268946964e-01
3.106087027797881372e-01
3.035460817076661710e-01
3.090076498368327096e-01
3.165111012010315417e-01
1.769596672614134891e-01
-3.594201411704683186e-02
-3.513382506340239075e-01
-3.788661735473774494e-01
-3.295255898991836241e-01
-2.824320947099279167e-01
-2.499292395696044444e-01
-2.327476088623166850e-01
-2.280298069206858624e-01
-2.356909562127020297e-01
-2.568822142562853239e-01
-3.002905084924232249e-01
-2.313735000007771103e-01
5.051088164650544519e-03
1.329409837820595408e-01
2.043874877867793149e-01
2.761085643674773826e-01
3.831179051991510098e-01
-4.754983120630495996e-03
2.057817959205004987e-02
7.601520886573759350e-02
9.467511469079308017e-02
1.415117796780712978e-01
1.948608788490615029e-01
2.507561781428812031e-01
3.028143243653991235e-01
3.137374706868200080e-01
3.153733246451142502e-01
3.197457794266841402e-01
3.224015721404462909e-01
3.039144857632654073e-01
2.012937645264741837e-01
9.991221971168259830e-02
1.590560357972929384e-01
2.456908229172404534e-01
2.829331479717722697e-01
2.972397455000592714e-01
2.804768372164501145e-01
2.668555225354959370e-01
2.420072742743675509e-01
2.198302451343991382e-01
6.016929454258782700e-02
-2.535471470173180641e-01
-3.979853247834770347e-01
-3.639573071761620371e-01
-3.182524640939080607e-01
-2.727359028439197974e-01
-2.442599069211873752e-01
-2.343086484412329473e-01
-2.398008548967806297e-01
-2.608984951117570006e-01
-2.993860574974875344e-01
-2.676953956139352941e-01
4.061866012900039458e-02
1.324878859057194713e-01
2.014751606461846201e-01
2.455731928929843488e-01
3.045635037084125640e-01
-4.633102521614307356e-03
2.427419444861581704e-02
8.980440086463932492e-02
1.189880735378300164e-01
1.717146484527591332e-01
2.277714102694004539e-01
2.790119889611937243e-01
3.177974967470860168e-01
3.329338101449629828e-01
3.261369119770131109e-01
3.174115427552531843e-01
3.031497324193221932e-01
2.655306742870150449e-01
1.434717650133561229e-01
1.570822115067586622e-01
1.451927962998496580e-01
1.744278524530798458e-01
2.257399839198202529e-01
2.533108089965942500e-01
2.401190153071685596e-01
2.233098366281311975e-01
1.845039664794670964e-01
1.103218077172870293e-01
-4.467730292560861960e-02
-3.490830248380598633e-01
-3.973602542532579940e-01
-3.392779915931064538e-01
-2.957312451283178323e-01
-2.514802666878314108e-01
-2.280383025335743219e-01
-2.272886999778052086e-01
-2.458943689215599693e-01
-2.828211527700314476e-01
-3.241498332455663434e-01
-9.286496097441193642e-02
7.283536851894339970e-02
1.523778503431864051e-01
2.106174760535539370e-01
2.405300421054067939e-01
2.632137263527422055e-01
6.849818967918641643e-03
3.610741444171832598e-02
1.046938855182494438e-01
1.650742251339576971e-01
2.092558961452394284e-01
2.534125459292617677e-01
2.982057115128692315e-01
3.340194847830457725e-01
3.323762197756874870e-01
3.196158482438579695e-01
2.983748328854189946e-01
2.648560385967296815e-01
2.033790384085585323e-01
1.167023488505735673e-01
4.257378194857328046e-02
1.682413581345599055e-02
6.390405509645663562e-02
1.469347587274734690e-01
2.013285403424644182e-01
2.014389152299815300e-01
1.861638396385180139e-01
1.435492382122693089e-01
6.494915625559288808e-02
-5.524729546397602609e-02
-3.606445281993158058e-01
-3.786926647696718939e-01
-3.193856693681912384e-01
-2.760596537320827437e-01
-2.321681174263067471e-01
-2.132941825884499820e-01
-2.211373446856724212e-01
-2.515207844032540940e-01
-3.006826202963285288e-01
-3.333608723283679742e-01
-1.209938005698934227e-01
4.964838511306678137e-02
1.276557109556016034e-01
1.822103521578762597e-01
2.167222177082083479e-01
5.729193614600491813e-02
1.202579045791032364e-01
1.712651061055177615e-01
2.437891533615470785e-01
2.778393810147061771e-01
3.698597481634066098e-01
3.847801822102544511e-01
3.419779823418498399e-01
3.192431941127150119e-01
2.647228685372188250e-01
2.119176272600690192e-01
1.234289997253501248e-01
-3.335521769747296777e-02
-2.516595472141102685e-01
-2.893349823436103807e-01
-1.323267366968287617e-01
5.805200856477860105e-02
1.423220104041765244e-01
1.681183882527607643e-01
1.573702537232977150e-01
1.180406069418395432e-01
1.609808122269731911e-02
-6.043046282991927642e-02
-1.835041659283516702e-01
-2.499224962674401751e-01
-3.092824665721196631e-01
-2.875136085523254392e-01
-2.257038728820656703e-01
-2.103878540893060478e-01
-2.241892633029946569e-01
-2.622031182887508693e-01
-3.178944071621971901e-01
-3.362078535262139067e-01
-1.892408025824099949e-01
1.316557072245758478e-02
8.775770469254184913e-02
1.405331054000901192e-01
1.769618208097060164e-01
1.061569490833264573e-01
1.411877115264252858e-01
2.193659820680680661e-01
3.191760760798667551e-01
4.163570111415730857e-01
4.398801282455068185e-01
4.516851509013257715e-01
3.985046677660325498e-01
3.187239918933127969e-01
2.378734252575659402e-01
1.374401184622670025e-01
1.641266625827928621e-02
-3.320391167760245454e-01
-3.882523159778329402e-01
-3.922670789384400392e-01
-4.064116623621346069e-01
-1.659058529735122495e-02
1.219077929088642903e-01
1.592763360412041695e-01
1.390395966916732895e-01
1.295153168621149264e-01
8.322050475595611785e-02
3.409389079040371640e-02
1.670355554332105322e-02
-1.352234892805575552e-02
5.680763888964468489e-02
-8.443221902855505001e-02
-2.604691082220935705e-01
-2.215289271034355245e-01
-2.375848415141440517e-01
-2.778790315683859480e-01
-3.338748820900051539e-01
-3.302795327998165886e-01
-1.449765293838585767e-01
-7.218214945198935320e-03
7.490149099356406548e-02
1.389599629518229740e-01
2.286185895819813352e-01
3.341418283348310814e-01
3.559512175467300921e-01
4.185293450920802849e-01
4.353316625662598804e-01
4.394897203259976459e-01
3.693184955299970706e-01
2.829940770151949114e-01
1.098221948463642544e-01
-3.130430597863371328e-02
-2.316175721690419409e-01
-3.810433362558830472e-01
-3.672592223939141753e-01
-3.819630359556611121e-01
-4.116196741512593293e-01
-9.354365524524857478e-02
6.327931388243596134e-02
1.150028252257642158e-01
1.164361106773183219e-01
9.575223120572887159e-02
7.164065146665145323e-02
6.256019647463637035e-02
7.804205351161766502e-02
1.097181817069917131e-01
1.398403012451134575e-01
1.368382136447792718e-01
-2.078059712094703151e-02
-2.456005039337206819e-01
-2.543662616161364576e-01
-2.833603704909067877e-01
-3.274297160577085419e-01
-3.306384882599051611e-01
-1.905340633830583941e-01
-9.558785066156257060e-02
8.504833273469316474e-04
3.141136604169812996e-01
3.825405493339300578e-01
3.979102344155582838e-01
4.089616419136113956e-01
4.154836715175223572e-01
4.059058468551863808e-01
3.127424263923068160e-01
1.465033737124475932e-01
-1.714968506524707226e-01
-3.348286980769301646e-01
-4.039539990749350107e-01
-3.863030633298247807e-01
-3.867469051232205191e-01
-4.113936649122975631e-01
-4.115980032013121792e-01
-7.567100861177038229e-02
6.765258201039781039e-02
1.131578420279823471e-01
1.165417800599664599e-01
1.049380074509195793e-01
9.616949432223687033e-02
9.945669365973223985e-02
1.165523658689152919e-01
1.425495086653349452e-01
1.669123441691800769e-01
1.656570777494934810e-01
9.991610414114085459e-02
-1.856301548350760000e-01
-2.657938737453082734e-01
-2.866424322833853733e-01
-3.200727820039010463e-01
-3.201123228626204242e-01
-2.434039885380070989e-01
-1.743770797974491804e-01
-9.839580330648242668e-02
3.873147132882497901e-01
3.932416434594791510e-01
3.950616529582448022e-01
3.884899924794774639e-01
3.594049909799120202e-01
2.413245936295282390e-01
-2.416153072342749619e-01
-4.226569816421298920e-01
-4.118780242230609678e-01
-4.000449402581151004e-01
-3.927847927855991350e-01
-4.060779826454968822e-01
-4.330327348768222562e-01
-3.217316151731373086e-01
-3.900609217203886148e-02
6.981292515663274634e-02
1.030795438596316810e-01
1.051972301543862287e-01
9.819314857960941001e-02
9.651917792487157977e-02
1.043005842594520727e-01
1.205964005590872273e-01
1.423681696545552600e-01
1.624050738990978904e-01
1.616060372237779486e-01
1.085503354840821333e-01
-7.543672313802722573e-02
-2.705602009134311370e-01
-2.884321214133543365e-01
-3.150577578737775442e-01
-3.396083368019386928e-01
-2.851972472526386748e-01
-1.994900675735718498e-01
-4.086149347238581253e-01
-4.020264237699094911e-01
-4.047469577238077543e-01
-4.221392492227596938e-01
-4.047207576608214952e-01
-2.084157123880842899e-01
-4.487438994990163021e-03
6.499540188356935089e-02
8.381940444734804763e-02
8.352263033943435611e-02
7.968863221282239395e-02
8.119936525559881546e-02
8.858582896889991010e-02
1.020673709714814276e-01
1.202707923804553769e-01
1.375692613261880193e-01
1.379934815367437617e-01
9.703955039104418534e-02
-4.749930451218270511e-03
-2.353168449260867601e-01
-2.952123706215580845e-01
-3.246087257558722960e-01
-3.233129583781944039e-01
-2.306022133545756470e-01
-4.171943142875352839e-01
-4.157137705119020588e-01
-4.008703503123414169e-01
-2.593465426322971723e-01
-7.273704175686736273e-02
1.370746600289824216e-02
4.424573336055625389e-02
4.704678501611039149e-02
4.411236241894153642e-02
4.468200835496970169e-02
4.982164903304646397e-02
5.465750629360530827e-02
6.254775203643281323e-02
7.515364627095984240e-02
8.884393638366933077e-02
9.010544302628205326e-02
6.089845434263652102e-02
-7.315024095825690964e-03
-1.874950841907261356e-01
-2.600696684728805996e-01
-2.663407013525916356e-01
-2.045140395967697255e-01
-1.598455159125910796e-01
-3.145392415823343446e-02
-4.020808034490364058e-02
-2.955748403556210380e-02
-1.426108277189409856e-02
-1.091337427143717481e-02
-1.250574649655674525e-02
-1.227281327582208093e-02
-9.186020291572383895e-03
-1.352994890946516288e-02
-9.192125947872945013e-02
-1.163939187257574670e-01
-1.465781855127636368e-01
-1.532519074629468125e-01
-7.109681433992053046e-02
-3.188149760146540279e-01
-2.426127684528455730e-01
-2.148190019471315493e-01
-1.734426881416331612e-01
-2.344585841139416038e-01
-2.444610507267560018e-01
-2.286127480450242666e-01
-2.590265014165873403e-01
-2.560643645386494471e-01
-2.432692983267424336e-01
-1.731450018799699508e-01
-1.172345415335003249e-01
-3.348947654055461354e-01
-3.520967104773485845e-01
-3.538580834282197829e-01
-3.565296193014588777e-01
-3.612278204098961498e-01
-3.688006406644435131e-01
-3.731192294071637994e-01
-3.731764920813771536e-01
-3.512394050019890801e-01
-2.868197411802271279e-01
-2.252978743067344247e-01
-3.442440202003811400e-01
-3.519830537082646038e-01
-3.687850826228472045e-01
-3.686567401703215729e-01
-3.732044590436915388e-01
-3.837259279746353391e-01
-3.941671538856460488e-01
-3.923773709335906523e-01
-3.457759996607686626e-01
5.559954229125543268e-01
5.691707451661824901e-01
5.743275888281760277e-01
5.636241157734573903e-01
5.389641954828436887e-01
5.174231358641367962e-01
5.066644533360883385e-01
5.078543424965369368e-01
5.158555183559407897e-01
5.180274917495467646e-01
5.149275966391622106e-01
5.120790051003010213e-01
5.106450498294128337e-01
4.931171400975699060e-01
5.025334485147711083e-01
5.142524117547452311e-01
5.263707240522041975e-01
5.365259534413229225e-01
5.395967376917184533e-01
5.290662270991997040e-01
5.078442268553905459e-01
4.920092120842722849e-01
4.877354603139253397e-01
4.947932777846060226e-01
5.064713565807001938e-01
5.088951390619218529e-01
5.047268215914165745e-01
5.014027683959818571e-01
5.003964587962335120e-01
4.974492899941344026e-01
4.865965783903943853e-01
4.749619679508231274e-01
4.705383308605014525e-01
4.600081120167905935e-01
4.609550986813948370e-01
4.682119566692058976e-01
4.758560231218669223e-01
4.847066506140531583e-01
4.934410804830109409e-01
4.971704169509357785e-01
4.902724869132037422e-01
4.756992005883736718e-01
4.674558476343767532e-01
4.702978493455835518e-01
4.829576943647094778e-01
4.970556283727070035e-01
4.973493804543378527e-01
4.884940025044078871e-01
4.802694319757069286e-01
4.760589782161792627e-01
4.721465005257684533e-01
4.603551426153404402e-01
4.473982247545963409e-01
4.442667470293014120e-01
4.547138587564059087e-01
4.684009137373381648e-01
4.546944630197301551e-01
4.309640601722853903e-01
4.196299870467396498e-01
4.207358229894411772e-01
4.278045148217148874e-01
4.330623115890234187e-01
4.410343539971499638e-01
4.522114626997264519e-01
4.611799585957804815e-01
4.617805183126502122e-01
4.549837410089033196e-01
4.533321578105168337e-01
4.618912723003145704e-01
4.785423750801616194e-01
4.917351651882831964e-01
4.853650096750655729e-01
4.685891055339337363e-01
4.539487867973017177e-01
4.460846652658596034e-01
4.405286832352780513e-01
4.252569917613493455e-01
4.074001099399986447e-01
4.039723289409533624e-01
4.179173189513778475e-01
4.303832775944388400e-01
4.259514852260058992e-01
4.122128262329547432e-01
3.955660556569534636e-01
4.189799016980410018e-01
3.863683276928436827e-01
3.723425440338243297e-01
3.749776487845450923e-01
3.828228312879088380e-01
3.816441674140446105e-01
3.361406559533169913e-01
4.015811781528286772e-01
4.237857460543247301e-01
4.360447149592441840e-01
4.379406328832029516e-01
4.422799616381751231e-01
4.565847272575622728e-01
4.761618838439298784e-01
4.844035007202969756e-01
4.666627947700646706e-01
4.344114559567277545e-01
4.173599921426510706e-01
4.096564373681018667e-01
4.052264405864547392e-01
3.879574986655934810e-01
3.672928150244749168e-01
3.661679282296307347e-01
3.787297926033801332e-01
3.791027603627024067e-01
3.596557772367433570e-01
3.341238434578451821e-01
2.939992588111103866e-01
2.927646378369856417e-01
2.982856036626171381e-01
4.546957205631313448e-01
3.986681680326547017e-01
3.514422763634318381e-01
3.237974062531077113e-01
3.172728700090111653e-01
3.241524665028526764e-01
3.269547752605576618e-01
2.269487315825760021e-01
2.919722421929428213e-01
3.216960651466969634e-01
3.434529913539285384e-01
3.505638195958361014e-01
3.566419642007344626e-01
3.721163181890689842e-01
4.275613397639342894e-01
4.358675959376946407e-01
4.102068462032515406e-01
3.751047475604634696e-01
3.031010463919751041e-01
3.471931694629041276e-01
3.457835992873717901e-01
2.740023745012849510e-01
2.041853320510852443e-01
2.025897807593579625e-01
2.501689046267235872e-01
2.387363060379021629e-01
1.498225203606986800e-01
-1.482264698474206610e-01
-1.860559869671833400e-01
-1.732582475282246626e-01
-8.733872362484924878e-02
4.736596488711537489e-01
4.220652166829139684e-01
3.590174649626506898e-01
3.101727589636132376e-01
2.813504744389157541e-01
2.692800236061010932e-01
1.447219238142277153e-01
-3.584820077812234107e-02
-1.212645831326216450e-01
-7.863798923512016481e-02
1.396982305392961352e-02
1.317573280342213271e-01
1.977827528966087101e-01
2.530681021783809381e-01
2.732287982721557373e-01
3.129089003292571114e-01
2.788920409121853905e-01
1.784982906190322738e-01
1.127986156598573680e-01
-4.024714377080127609e-02
3.588412037001304650e-02
-2.710582290083208834e-01
-4.219509853313807568e-01
-4.128597878922371511e-01
-4.064976738037336390e-01
-3.767190766857153039e-01
-3.658716852907279993e-01
-3.775996544086041018e-01
-3.756180694839267309e-01
-3.570238863110466454e-01
-3.503563794054213032e-01
-3.507281459460999673e-01
-2.681336575512009990e-01
-1.427259760305674141e-01
4.361839700259343422e-01
3.788597106547496596e-01
3.194110411813099737e-01
2.761842279444690074e-01
2.463125369302645029e-01
1.070714604340957804e-01
-7.151774564840235326e-02
-3.531020428160396296e-01
-4.293596503355042171e-01
-4.140019818777547767e-01
-3.082053577900881747e-01
-1.681439277077583783e-01
-3.914293995762115758e-02
4.560543263233626798e-02
6.592748779180441360e-03
-8.171638466218221486e-02
-2.897812377627358993e-01
-4.205532781794276143e-01
-4.011314972527464384e-01
-3.914754693204079983e-01
-3.899059791453715063e-01
-3.911015281067661276e-01
-3.869599641781038546e-01
-3.784547292300804444e-01
-3.678151141643676847e-01
-3.549971112397100059e-01
-3.401144103155312459e-01
-3.291158610112747129e-01
-3.285739872577531084e-01
-3.384971950947748276e-01
-3.590170826054585040e-01
-3.899785066096704833e-01
-3.154574357770297266e-01
-1.185629757634786008e-01
1.114926704054319262e-01
3.937348201273564441e-01
3.400768208084105071e-01
2.899408424938628714e-01
2.514637530258275744e-01
1.130779134625315568e-01
3.219377237552622367e-03
-3.689706101487351120e-01
-3.930520564925390481e-01
-3.859061238389301374e-01
-3.898765284232780237e-01
-4.049297474098375593e-01
-3.896552313704623738e-01
-3.317429239546452746e-01
-3.229378297360855909e-01
-2.809689747404507387e-01
-3.731025757948751576e-01
-4.104724980772639364e-01
-3.857333985197227699e-01
-3.686254118037280425e-01
-3.617631333951509820e-01
-3.626844471200428299e-01
-3.659013817011499414e-01
-3.627932462157812399e-01
-3.531820898052133728e-01
-3.401901916765233680e-01
-3.253913546299627146e-01
-3.097683935913412290e-01
-2.996306576668678057e-01
-3.012707961641845067e-01
-3.147478902762398389e-01
-3.409925248548743015e-01
-3.806398891571004528e-01
-3.052739516941774811e-01
-4.474849991639349989e-03
1.627429034166433808e-01
4.062814335701147583e-01
3.555866184049130685e-01
3.109156853974024970e-01
2.663614966461299582e-01
9.865205949049102307e-02
7.304592575844595648e-02
-8.117458995509560515e-02
-3.597763507566414942e-01
-3.568061664438869074e-01
-3.441200193389342687e-01
-3.465962410955361062e-01
-3.641888534697675928e-01
-3.918958203450625399e-01
-4.094888659097002948e-01
-4.137293951013866211e-01
-4.118447656249221711e-01
-4.036948262718116909e-01
-3.865146308956454169e-01
-3.650185402185912587e-01
-3.511556645987584657e-01
-3.470581797457374940e-01
-3.495561857883395795e-01
-3.527549626043433029e-01
-3.480756549404044331e-01
-3.363241113218394807e-01
-3.216764226149435024e-01
-3.060999989671599475e-01
-2.903606816047664130e-01
-2.811055379521616437e-01
-2.855219159590872691e-01
-3.041077359787814904e-01
-3.383707158100447421e-01
-3.886168042092562058e-01
-1.799468216630727424e-01
8.697335629096987486e-02
2.157227728917557041e-01
3.011326247797847522e-01
3.730253177029044798e-01
3.298534905399154171e-01
2.947356175804143330e-01
1.161109894937011611e-01
9.275233960117136578e-02
2.027471269106981971e-02
-3.422650449000119721e-01
-3.560027937688209909e-01
-3.230030384246335151e-01
-3.067963776874449433e-01
-3.092974474683788388e-01
-3.296196637317432843e-01
-3.620190341585265426e-01
-3.836698115569967538e-01
-3.903167992396382457e-01
-3.903653019334652474e-01
-3.853449447563590535e-01
-3.731893457074205167e-01
-3.562084597706137723e-01
-3.179151603498294731e-01
-3.374804090630960651e-01
-3.456355819877671154e-01
-3.468512041993668249e-01
-3.389913383288457593e-01
-3.245455663341874075e-01
-3.083278738461995294e-01
-2.919416872787110595e-01
-2.755356578149402158e-01
-2.665851702874916240e-01
-2.741359517243274202e-01
-2.992754372563121157e-01
-3.434180515538580725e-01
-3.029025421637555060e-01
-1.118896563179693493e-01
1.444895365478281735e-01
2.577969091489102360e-01
3.295166649426203298e-01
3.727206145979913288e-01
3.567117122020683206e-01
3.211808142733896254e-01
2.914499764619880584e-01
1.094284354100043544e-01
8.992850547900299585e-02
-4.966920595000488825e-02
-3.109326868191923388e-01
-3.281499247228883420e-01
-2.914869874156219565e-01
-2.756009961307572809e-01
-2.806451373676981387e-01
-3.041825459250737662e-01
-3.397926630428147465e-01
-3.642653410878309295e-01
-3.729207006700444027e-01
-3.751203339703217399e-01
-3.739067689280072826e-01
-3.091400291854529137e-01
-1.221314889329538911e-01
-1.244654234445489449e-01
-2.493002844378658933e-01
-3.386274719679259193e-01
-3.402670026105676926e-01
-3.288366535929762580e-01
-3.118299560747391785e-01
-2.938020868121301032e-01
-2.758038646408584871e-01
-2.580479309563742385e-01
-2.495139083502703470e-01
-2.603296123646954285e-01
-2.910787266345713498e-01
-3.415309361280147726e-01
-2.039009825823017985e-01
5.346790123017301083e-02
1.820057750032064992e-01
2.689960044456380928e-01
3.283950570275055991e-01
3.636700196347683045e-01
3.617071933351179158e-01
3.273923369145003148e-01
2.931011699196990339e-01
1.014549611111321414e-01
4.184315865279624597e-02
-1.578616023187331407e-01
-2.748127060852422199e-01
-3.031421911393211155e-01
-2.694953249231514802e-01
-2.579289491649345845e-01
-2.669548907183222908e-01
-2.928825218349946913e-01
-3.294971852415341518e-01
-3.553791610043797178e-01
-3.650970809713864895e-01
-3.681771911785471918e-01
-3.687028335833666404e-01
-1.882859381002395249e-01
5.664922650597663950e-02
5.984470701088358269e-02
-1.166055912868220468e-01
-3.079543043958042903e-01
-3.269473298885976487e-01
-3.130240442605204398e-01
-2.945743721825613282e-01
-2.751610723789449930e-01
-2.559754005088288320e-01
-2.386274389707306043e-01
-2.324882359470681337e-01
-2.390670862716555434e-01
-1.146578866919185924e-01
-2.957262798327084385e-02
8.249490559849814719e-02
1.464021594132787485e-01
2.062832396707668658e-01
2.615073479905954956e-01
3.083171830966334181e-01
3.435018276406617277e-01
3.372197621558362668e-01
4.050244690275478510e-01
3.672477514862673154e-01
3.160235364208614506e-01
2.442266280792548261e-01
-2.265839807337002854e-02
-2.671614350143208250e-01
-2.828658589952628977e-01
-3.608087656878721794e-01
-3.447155326535150666e-01
-3.387061489028698746e-01
-3.433581721750463833e-01
-3.560749607489108182e-01
-3.705220752943290674e-01
-3.738208999997791326e-01
-3.717762350345980571e-01
-3.742177771787608132e-01
-3.809738718513666078e-01
-1.744386725668622684e-01
5.723804678817928648e-02
-7.064960586179330759e-02
-1.845142356993806909e-01
-2.866815016374711922e-01
-2.636952011702753396e-01
-2.427880081340025864e-01
-2.298525076820358004e-01
-2.247247440251807504e-01
-2.236415021859739227e-01
-2.239702750480666305e-01
-2.289481858258055613e-01
-2.244877999286176706e-01
-2.380869865352329695e-01
-1.546736639323517855e-02
3.046073058831905156e-02
8.642408592913290721e-02
1.259805621637485329e-01
2.236446392087046431e-01
2.654663331028814244e-01
2.947831937896013832e-01
3.099717500373784240e-01
4.105767975011044846e-01
3.678449263434150351e-01
3.045552903413262236e-01
7.615110562919782944e-02
-2.013414664600739756e-01
-3.720962105726075553e-01
-3.694663441948622395e-01
-3.614710005128607406e-01
-3.479403897575032989e-01
-3.405064450727041114e-01
-3.406369152499196806e-01
-3.468445467041815222e-01
-3.557428833437857874e-01
-3.583717156973748041e-01
-3.586315040953275135e-01
-3.638516551386238307e-01
-3.424503189771461731e-01
-2.160883208109637965e-01
-4.241767010143808470e-02
-1.251846598943723299e-01
-2.423899787812973661e-01
-2.874064883819942851e-01
-2.611991730933550526e-01
-2.385702994364918283e-01
-2.273264252043940004e-01
-2.253290298676880465e-01
-2.273375088015779644e-01
-2.297933303692696327e-01
-2.335808557520373530e-01
-2.425540823353804221e-01
-2.572916623932362534e-01
-2.297754560062141294e-01
-2.508632760195144695e-01
-4.456585698570298543e-02
1.225011206189798203e-02
1.013776295574232156e-01
1.902772559808265096e-01
2.693589292077607222e-01
2.840754946640516865e-01
4.026238615922096420e-01
3.537393432490654743e-01
2.743985409154409139e-01
-1.269567255127738992e-01
-3.670966046831446450e-01
-3.680896574485952311e-01
-3.735051093986075932e-01
-3.736807224646989667e-01
-3.641856738605055988e-01
-3.551203088718224987e-01
-3.500217917643207444e-01
-3.489662159414427256e-01
-3.503909023945001588e-01
-3.484533750486202841e-01
-3.481695174103858759e-01
-3.495701010910218232e-01
-3.407607812173570894e-01
-2.549286244574330285e-01
-1.615752539848285818e-01
-1.958582412610686552e-01
-2.668865795374817940e-01
-3.017383118998640534e-01
-2.736720274063285663e-01
-2.496858137558984059e-01
-2.393607916001156133e-01
-2.390541098852965729e-01
-2.423768109692566730e-01
-2.443551738029992038e-01
-2.439840169594172936e-01
-2.458056696711519717e-01
-2.523634119650957075e-01
-2.644676605514497680e-01
-2.825405060911841959e-01
-1.259348901434778345e-01
-5.306403576733138144e-03
1.860339016569922260e-02
1.169098870388522449e-01
2.498144310278050673e-01
2.604128296593972158e-01
2.672157271985090565e-01
3.674212183380968222e-01
3.114623088986957500e-01
3.379158241244425986e-02
-3.657863576375672277e-01
-3.625766186653422984e-01
-3.724956377175228095e-01
-3.875273969414210207e-01
-3.980983345025053133e-01
-3.953951480953019626e-01
-3.866723421183810849e-01
-3.775026908003648041e-01
-3.692466410949728495e-01
-3.605991422072735153e-01
-3.489859309185469050e-01
-3.403336627319899499e-01
-3.295492427990023288e-01
-3.539727057906737473e-01
-3.685548305662469382e-01
-3.455207490430292072e-01
-3.153066969988972401e-01
-2.915436539170858654e-01
-3.259061169475175879e-01
-2.990860065325630091e-01
-2.752565477768437185e-01
-2.648498157892307248e-01
-2.636342835085420111e-01
-2.650031380984754770e-01
-2.632753990993675908e-01
-2.566610162105206761e-01
-2.510101662801039746e-01
-2.501783575973942075e-01
-2.558488659227429185e-01
-2.689715575327131236e-01
-2.900438438213185366e-01
-2.864764708820054240e-02
5.877327378841786659e-02
4.799859821998568588e-02
1.161556226187694246e-01
2.409566384305149578e-01
2.468474747771602640e-01
2.837730206907290165e-01
1.031800763308010349e-01
-3.709149180449428096e-01
-3.596118647854676942e-01
-3.660438159423765048e-01
-3.835979857227398426e-01
-4.057167015022145051e-01
-4.252029250863438303e-01
-4.309543606974499674e-01
-4.260660451443558649e-01
-4.164233936967837169e-01
-4.032821342602228576e-01
-3.842165456260672740e-01
-3.625202494101395501e-01
-3.432369320492248410e-01
-3.266957659617845122e-01
-3.441152050995919254e-01
-3.887590612862427131e-01
-3.809929466293503486e-01
-3.400788954708348077e-01
-3.043138099812734421e-01
-2.932796446896480114e-01
-3.219050912914981355e-01
-3.008499758324698625e-01
-2.905521100740481866e-01
-2.871559981247523430e-01
-2.849600561759400574e-01
-2.788643363058975755e-01
-2.670862571985506140e-01
-2.557772227277835819e-01
-2.490016700284116147e-01
-2.486796205898241796e-01
-2.565725305463733563e-01
-2.739882727396419915e-01
-3.003706114724957743e-01
-2.961617436391367209e-02
6.011295443437667668e-02
6.728564986239822521e-02
1.742788220210329808e-01
2.355866235188744384e-01
-1.661307211340358747e-01
-2.463867076085717034e-01
-3.589482839335145226e-01
-3.693116883215165069e-01
-3.586641211790504435e-01
-3.789734888683231606e-01
-3.840942424500253249e-01
-3.908610844217242919e-01
-4.177344917796090851e-01
-4.182297827292642545e-01
-4.562913852867145903e-01
-3.817663882402116959e-01
-3.736630802294224063e-01
-4.152223863030916617e-01
-3.795127588964698484e-01
-3.367192433788893657e-01
-3.350549776903437582e-01
-3.563656137875327312e-01
-3.712465854462198567e-01
-3.751598706663770155e-01
-3.428369683702226500e-01
-2.627975888937009730e-01
-2.835275600031637588e-01
-3.374441956494603767e-01
-3.214748430116455280e-01
-3.125126727911911040e-01
-3.081894109596329256e-01
-3.040773610054813281e-01
-2.953138899379682547e-01
-2.799725642604844467e-01
-2.646529240277223916e-01
-2.535315976076397693e-01
-2.483744706003566671e-01
-2.512886946706693880e-01
-2.647995949701930085e-01
-2.884082323395371072e-01
-1.936975596942678846e-01
-1.105856671697200561e-01
5.526327542370056134e-02
1.068197206527377735e-01
1.785958808540687726e-01
-3.911555479139043889e-01
-3.243951364066587906e-01
-3.247299499597835482e-01
-3.854266524413407780e-01
-3.107623385151180306e-01
-2.594425149985442047e-01
-2.618745052000046591e-01
-2.524781282133437554e-01
-2.708792568741915652e-01
-3.526582485556087887e-01
-3.331115557023969220e-01
-3.196409987666176677e-01
-2.951187349696281492e-01
-2.874239069017796577e-01
-3.930459281251088566e-01
-3.763803215675369240e-01
-3.501489222256679579e-01
-3.598722619215734553e-01
-3.703962611125968252e-01
-3.639114398944701123e-01
-2.961824188150748438e-01
-2.111023044578915209e-01
-1.487765347030177709e-01
-2.091211213623737353e-01
-2.760827776766933139e-01
-3.374730742457063837e-01
-3.051055069014821375e-01
-3.126157564083404949e-01
-3.096110758758808812e-01
-2.995179014365623171e-01
-2.799544914203355717e-01
-2.651488128586897974e-01
-2.564376617286324711e-01
-2.553239940989380785e-01
-2.646627996503206348e-01
-1.835347048509560486e-01
-2.052099765159587363e-01
-2.376696747814389943e-01
2.831624369193318572e-02
4.894905238329596425e-02
1.809724786662326168e-01
-1.900357509771120612e-01
-2.958189507507333338e-01
-2.815606160966617755e-01
-3.130831336733307935e-01
-3.270210882444971046e-01
-1.909075392372773794e-01
-8.246763540131227255e-02
6.220832084442559640e-03
-7.952344075854225758e-03
-1.270239286235833043e-01
-2.197477956621124995e-01
-2.586535187196517538e-01
-2.839253601704873065e-01
-2.625914552065409246e-01
-1.629734313220209396e-01
-2.702115683479955344e-01
-3.934028035632534115e-01
-3.897991550229228386e-01
-3.758323362114665556e-01
-3.454632294223058397e-01
-3.169476733333976837e-01
-1.247881550513466886e-01
-5.888380080934732530e-02
-1.348809124879895016e-01
-1.346045786635993446e-01
-1.635282835769839849e-01
-1.658096712542251328e-01
-1.768356891533393593e-01
-2.653135508136004184e-01
-3.568942066172915428e-01
-3.408753152535693998e-01
-3.027979645817841514e-01
-2.749198804564708665e-01
-2.763704737884249418e-01
-2.893952458796157368e-01
-3.055561178310975956e-01
-3.219226994581647627e-01
-3.410573829860384931e-01
-2.335505728600448805e-01
-1.722864742331122190e-01
-3.473485689490880129e-02
6.036295112676825017e-03
2.357035620613278926e-01
-2.812470376661048155e-01
-2.590989566202791528e-01
-2.597754808226395151e-01
-3.116866167548462685e-01
-1.338620097376798379e-01
7.072739233419911287e-02
1.349762537993711153e-01
1.467537122552128315e-01
1.183462500071328916e-01
3.837901707614736757e-02
-1.096442115417368413e-01
-2.585857510185258223e-01
-2.616275684779406641e-01
-2.174721296140519899e-01
-2.121789884496575462e-01
-3.590266763965582197e-01
-3.512112736596141316e-01
-3.481007307340945323e-01
-3.458765343054687746e-01
-2.432915546872539136e-01
-1.411473349004079281e-01
-7.098149855654309337e-02
-5.401842246662898889e-03
6.903226404473980504e-02
8.755372706955358297e-02
6.234812645441829837e-02
-1.787922473829146527e-02
-4.982878907265381879e-02
-8.568208602153476461e-02
-3.429970154011582339e-01
-3.359428127608329873e-01
-3.077649366498460548e-01
-2.908599495227480181e-01
-2.879302983631209512e-01
-2.969111100284328453e-01
-3.080448974321042255e-01
-3.195137011685596495e-01
-3.346581808003039615e-01
-3.095353418452270189e-01
-2.149164615498605491e-01
-1.377779398109797437e-01
8.033366394591123782e-03
5.529361703961868657e-02
-2.403893631912927542e-01
-2.689348927793118738e-01
-2.790623981901827477e-01
-2.028494821392450298e-01
4.526854843274691342e-02
1.716027973551512154e-01
2.179402370363139330e-01
2.201473535771520940e-01
1.814883921100641784e-01
8.524560564063152213e-02
-6.207359464181845532e-02
-2.678174586434195481e-01
-3.351748820616338165e-01
-3.332309519668273379e-01
-2.086169066838799990e-01
-2.031192557337933857e-01
-2.734846837039390244e-01
-2.248520342914105963e-01
-2.207950706761033222e-01
-7.897668941884362914e-02
-3.152633187671650961e-02
-9.916135650917708155e-03
3.875510569695084229e-02
4.478627525719437036e-02
3.074266898857454938e-02
-6.738735280145086853e-03
-8.855914883665132187e-02
-1.834902794981084218e-01
-2.308829068044057631e-01
-3.396155085388180561e-01
-3.234951925233179315e-01
-3.002059047230719036e-01
-2.876516303433492294e-01
-2.877509633769321784e-01
-2.984073400164556356e-01
-3.092996081405493536e-01
-3.185009550995583361e-01
-3.299997551935188733e-01
-3.424299705178277531e-01
-2.842191057374739427e-01
-1.478323446048886991e-01
-9.132697211747092814e-02
6.733126021856947196e-02
-1.353661268671608187e-01
-2.171665042422130099e-01
-1.592116570402200559e-01
-7.250851697012644648e-02
1.621260584186850484e-01
1.968141655863333284e-01
2.844754444774430513e-01
2.807484120611839495e-01
2.350471135512175458e-01
1.265062715443721342e-01
-4.071951054160271449e-02
-2.832394103711883271e-01
-3.630469844557920878e-01
-3.151109361165559397e-01
-1.515680740401131044e-01
-7.969782288369635370e-02
-7.064868404697305371e-02
-8.284129049711237702e-02
-5.940892934257972768e-02
-2.677989339279044506e-02
-7.733237213224962436e-03
2.719506787012199167e-02
1.305530685252832140e-02
-2.041804356017028893e-02
-6.846965862384053747e-02
-1.912236750321388845e-01
-2.787746320983556791e-01
-3.055666903462104234e-01
-3.009485932057652247e-01
-3.041364730807546435e-01
-2.868903799318604508e-01
-2.738578258904877938e-01
-2.706626514809819528e-01
-2.793466040833114117e-01
-2.974600498955459749e-01
-3.137872829124833673e-01
-3.256165321530865020e-01
-3.372039965615008517e-01
-3.503056764455294569e-01
-3.083144875309163924e-01
-1.553507125350919171e-01
-5.284551070399706729e-02
1.586823391416153362e-01
9.694462947422731458e-02
2.898840301955088461e-02
1.449274289810437329e-02
6.397205053719486056e-02
1.542005364392790845e-01
1.806530397789485043e-01
3.089812198938847176e-01
3.319436848974841592e-01
3.255639243378578573e-01
2.786184175455012069e-01
8.036860442136484206e-02
-1.153356536847104929e-01
-3.533622964577740055e-01
-3.667114662057948671e-01
-3.009702674369358899e-01
-8.432880402606252046e-02
7.323671177175217206e-02
1.127580782750085692e-01
1.089328615556841018e-01
9.259378497459092028e-02
2.645265812126279883e-02
5.191418976727262685e-02
2.912447431206598158e-02
-1.319534178869781471e-02
-7.834560640241591822e-02
-1.814645929677862757e-01
-3.015745236038577803e-01
-3.268701163017400102e-01
-2.896633881704901992e-01
-2.743095423558387091e-01
-2.629978456186703450e-01
-2.523502007311032025e-01
-2.473234402856454572e-01
-2.529640470423237253e-01
-2.711859241858446956e-01
-2.987685905746461090e-01
-3.229114037036326934e-01
-3.404894459969993736e-01
-3.559585331194045077e-01
-3.744341736158116052e-01
-2.075985912597336225e-01
-2.917118787452594592e-02
1.551506976100344715e-01
1.301716421799059553e-01
1.022221566353645611e-01
1.137506559675812989e-01
1.665522716636719802e-01
2.399747551822810632e-01
3.060308569010787294e-01
3.394591094139279841e-01
3.531698430570499037e-01
3.492701706688125518e-01
3.102888915513617452e-01
4.843402585833361806e-02
-2.549076653140853743e-01
-3.791845697516201819e-01
-3.624864121009779838e-01
-2.442290190145897377e-01
6.287525296869941882e-02
1.974258128010797919e-01
2.347458874588333189e-01
2.278720901125724507e-01
1.987680811140993820e-01
1.523050832808356958e-01
9.649742354116361276e-02
4.192410512335669609e-02
-2.654585022084300638e-02
-1.808866409882912696e-01
-2.850869698851282164e-01
-3.423111675424402311e-01
-2.835585222329513599e-01
-2.575179384930471049e-01
-2.431589576485738147e-01
-2.347009936497623239e-01
-2.289544324918162399e-01
-2.301205934982863133e-01
-2.429206982433616824e-01
-2.691871336372848034e-01
-3.054491323342574116e-01
-3.377367885720681251e-01
-3.626905793406053347e-01
-3.979589879681613152e-01
-2.780499025599554308e-01
-4.670155914298141503e-02
1.157020593510873774e-01
1.581189544097319488e-01
1.620166098419516254e-01
1.605523429028118398e-01
1.510282477767330711e-01
1.700914128647855184e-01
2.176300222155019282e-01
2.753684447945493607e-01
3.194200095029340325e-01
3.353932028304867918e-01
3.446816778103908852e-01
2.513423327311463673e-01
2.387602279473246547e-01
8.386877697312519753e-02
-3.264488695228415227e-01
-3.437464949150180193e-01
-2.690293792547912011e-01
-4.379583907332626480e-02
1.786748282555170042e-01
2.821103731440487428e-01
3.073390653649973325e-01
3.058885975908596233e-01
2.746626139096737251e-01
2.128959487681453822e-01
1.334207511238136024e-01
4.926756756165171641e-02
-1.331726211864437404e-01
-2.391704013364428505e-01
-3.501927832005539698e-01
-3.084130632651126969e-01
-2.660430538644703580e-01
-2.386109357721305224e-01
-2.242059072971393507e-01
-2.184193900237622610e-01
-2.181105637929825480e-01
-2.259804446865686378e-01
-2.453886437257903896e-01
-2.777427953126191396e-01
-3.203530527823146290e-01
-3.599808828326378496e-01
-3.936275024127437461e-01
-2.867941300606773325e-01
-5.441070611059604933e-02
1.211286766031989398e-01
1.808571819606689668e-01
1.396444007226583794e-01
1.429750485638425772e-01
1.609720342131470416e-01
1.702595025317837352e-01
1.680127478988607259e-01
1.874534170678187617e-01
2.266051277461540447e-01
2.695118075862581453e-01
2.987148246388903194e-01
3.073319336536980972e-01
2.204442823445028066e-01
2.317530286608294743e-01
2.362196614345370149e-01
-1.384621910062486250e-03
-2.962429500388057413e-01
-3.013643762393107828e-01
-2.123337536433924644e-01
3.133164122125663836e-02
2.628430679066973141e-01
3.246366861967349138e-01
3.382812768236830303e-01
3.280113293844059696e-01
3.346708343869875257e-01
2.933921424083903995e-01
1.414696837542959718e-01
9.192348483370296405e-03
-1.746705415143404438e-01
-3.320349800463278656e-01
-3.539412432460331548e-01
-3.261355577735104982e-01
-2.972737576002100202e-01
-2.730538563477256098e-01
-2.558277625244954612e-01
-2.444341854415216231e-01
-2.392602183421487227e-01
-2.426613678325578727e-01
-2.562965520838442757e-01
-2.846386631893112473e-01
-3.825460905087771368e-01
-3.099620875547172139e-01
-2.541509808100733125e-01
-7.178842852323244483e-02
1.968543480342145324e-01
2.689282545382222223e-01
7.519507738287246890e-02
9.778102862085283342e-02
1.286777968919824711e-01
1.447144151069128526e-01
1.480869352788223570e-01
1.675797383658281792e-01
2.019722805343943939e-01
2.417031630080530846e-01
2.751286364491450365e-01
2.935289275390608466e-01
3.110626152070171679e-01
3.286512130249327757e-01
3.311917311936698471e-01
9.806581159339262943e-02
-3.142567910852006596e-01
-3.517203752351372170e-01
-1.610806360060673681e-01
2.290808575480509368e-01
3.002943127452578076e-01
3.378603002102105179e-01
3.412619952810754809e-01
3.273433830997718452e-01
3.343053630917843799e-01
3.074372080669540708e-01
1.879143584344260542e-01
-7.266004019929452051e-02
-2.906786625642246991e-01
-4.050521349051974251e-01
-3.485882713211529982e-01
-3.212556384927457431e-01
-2.937255366826718728e-01
-2.707026723810718738e-01
-2.554129600938167544e-01
-2.482462803848546340e-01
-2.491869071651606204e-01
-2.584261611573509532e-01
-2.765638008862127961e-01
-3.582225610416016615e-01
-2.772764927689528314e-01
-2.266785851559513509e-01
1.894657518474363034e-02
1.956368637757523732e-01
3.755044856435473255e-01
4.624902389159819549e-01
-1.386949351097855471e-02
6.660581122649635033e-02
9.826199813449336407e-02
1.244437520337794700e-01
1.422795776771946796e-01
1.672918443335624228e-01
2.022386175084933679e-01
2.417454893955361395e-01
2.736925569126180124e-01
2.895574259020153307e-01
3.060554803884004693e-01
3.262261156153833941e-01
3.373495734693883197e-01
3.153257727429067403e-01
6.256848109916902934e-02
-7.300968904148338878e-02
4.081626311377318378e-02
2.735240030292936941e-01
3.226357608679655820e-01
3.427002064991980235e-01
3.355654468489015496e-01
3.153259263162299098e-01
3.326788372859562637e-01
2.835821694897900369e-01
1.550988583030817325e-01
-1.386272165592007388e-01
-4.258349964803720411e-01
-3.800236065919783135e-01
-3.466183876365438454e-01
-3.141792982780667876e-01
-2.854084573021347659e-01
-2.648336425247693193e-01
-2.550113274641863659e-01
-2.568710270674258167e-01
-2.682304766798294104e-01
-2.859598841572865702e-01
-3.100343798627596681e-01
-2.219548614675279918e-01
-1.064522675292549903e-01
1.409059218318473722e-02
1.820721560144294981e-01
3.256696672977800189e-01
4.658851775750947333e-01
1.403567384625158121e-02
3.133597344514272437e-02
7.164716088574177300e-02
1.167471959925744096e-01
1.488630183368190862e-01
1.806957607413319233e-01
2.204663786406841353e-01
2.635954532744516077e-01
2.963150516064125273e-01
3.087165384135444612e-01
3.190236525855187355e-01
3.336589544435035193e-01
3.430671580209382898e-01
3.241413102024446324e-01
8.919942126338936683e-02
1.477706650105817081e-02
1.635015743034655133e-01
2.804858696156248277e-01
3.244976473655850069e-01
3.371598739557478130e-01
3.229287526455144608e-01
3.226909635825286893e-01
3.042741841382801682e-01
2.573352000767741288e-01
9.988070516219985095e-02
-2.776458151330074564e-01
-4.230565268713672999e-01
-3.817313600837172194e-01
-3.439090516482030679e-01
-3.041632450347994676e-01
-2.735436126969525428e-01
-2.570588927594344431e-01
-2.554334587190932870e-01
-2.696929986881115293e-01
-2.949011591152626011e-01
-3.238853372131597075e-01
-2.000867540939995082e-01
-7.171537489396162535e-02
9.755014143755180722e-02
1.716246309111212343e-01
2.810810279822473223e-01
3.976697448926926892e-01
-1.021066045717125559e-02
8.222051002751765147e-04
5.329617990153076579e-02
1.182827248335494852e-01
1.665536012227237794e-01
2.085953077458915783e-01
2.542018930466292126e-01
2.952060194837290985e-01
3.322404823195719281e-01
3.408239225378479897e-01
3.412357936244627687e-01
3.422239335482544220e-01
3.362441790663517338e-01
3.003322798794718640e-01
1.331815956137161472e-01
1.712368492919746910e-02
1.102317126923524904e-01
2.409538051828141458e-01
2.971479830006623635e-01
3.142045483943479711e-01
2.986458707397726675e-01
2.879429856688213163e-01
2.633526093778195687e-01
1.781546519774604986e-01
-2.678485756720566657e-02
-4.278030272693690295e-01
-4.341595546291713292e-01
-3.719309873125631327e-01
-3.308493765957520871e-01
-2.853462576731740086e-01
-2.560485467375644975e-01
-2.472598657789574772e-01
-2.568819630435546508e-01
-2.860467156604752370e-01
-3.262961122389228530e-01
-2.224971878633814903e-01
-8.739490184659449989e-02
9.583238631312793188e-02
1.839288767048465889e-01
2.412572742135489501e-01
2.890674440449402249e-01
3.409868330630336786e-01
-2.512967047735703563e-02
-2.049246565098124251e-02
4.260948180862529633e-02
1.240599224344008239e-01
1.852672214733612210e-01
2.307866594035374308e-01
2.744584541406600575e-01
3.192668717682750623e-01
3.498963826239921970e-01
3.593430994759816421e-01
3.509139583148660479e-01
3.351794159366270343e-01
3.053052560862136722e-01
2.403664338285666224e-01
5.431563895816809290e-02
1.302883969114687970e-02
1.940162477344892916e-02
1.510959409017150201e-01
2.376026509881140614e-01
2.729239761435582334e-01
2.647017274784319030e-01
2.467749447322806766e-01
1.816208668256077408e-01
8.174090701461525499e-02
-2.618804669103479976e-01
-4.188643581386050085e-01
-3.831044592309457708e-01
-3.460830217652868246e-01
-3.000965777303007953e-01
-2.528327624475255608e-01
-2.306262548330823836e-01
-2.329155443563276640e-01
-2.549084894251005817e-01
-2.976409079460750617e-01
-3.481163027997088988e-01
-2.396199297456637345e-01
2.950754122709906349e-03
1.175208054163108667e-01
2.012735854046310280e-01
2.519840607349267958e-01
2.784193619133962794e-01
2.931309385556803981e-01
-3.046707975849029942e-02
-2.718650422293671098e-02
4.145144737627504128e-02
1.296750776914861458e-01
1.973886161061219335e-01
2.518956622988332561e-01
3.024330103394476943e-01
3.402685788532369138e-01
3.667845870799340546e-01
3.581221910107103001e-01
3.470820891955433973e-01
3.154342454891609360e-01
2.618325591601479152e-01
1.665236646532688436e-01
-2.886670539722878057e-02
-8.866256378571066299e-02
-1.333432859435700613e-01
-2.563031519939583044e-02
1.624133682797572753e-01
2.297208879475019505e-01
2.363105396240705869e-01
2.088567063058026085e-01
1.421449360221924973e-01
3.115388701763059653e-02
-2.970330402445078288e-01
-3.706923314968859628e-01
-3.591127399397191500e-01
-3.195969944230809823e-01
-2.689802107934906039e-01
-2.228377159566625743e-01
-2.083726827492058398e-01
-2.196677780858997675e-01
-2.509442434474450367e-01
-3.024593530640877770e-01
-3.568141139773876036e-01
-2.710969404281640682e-01
-1.372474255516176189e-02
1.005728918376201930e-01
1.825378042578909010e-01
2.329391310451133235e-01
2.579946433052854871e-01
2.682202477762174464e-01
-2.109455494473110732e-02
-1.761050872024417374e-02
4.737599019118966803e-02
1.325718546204316672e-01
2.157560167234297555e-01
2.840560799374665657e-01
3.388219927839936085e-01
3.693077709198764880e-01
3.839700786714074776e-01
3.677111196568169094e-01
3.368932629444366111e-01
2.853306946572631841e-01
2.103708586634561728e-01
8.359234418161934355e-02
-1.177581678381821179e-01
-2.561061028421054431e-01
-2.803597974821285810e-01
-2.181252965455014459e-01
8.146256430114130753e-02
7.751979228391142618e-02
1.320035867774367877e-01
1.406294985029669375e-01
1.104755823992400604e-01
3.903579465637835311e-02
-1.296446292549613133e-01
-2.484412908120560148e-01
-3.424642521133914874e-01
-3.015999221390230356e-01
-2.520210435787157977e-01
-2.064429709577155769e-01
-1.945200762219159163e-01
-2.113171921824214261e-01
-2.486704919053974172e-01
-2.991884629651381244e-01
-3.427204765192448099e-01
-2.630063485239076404e-01
-2.957795884592820043e-03
8.783537055522043502e-02
1.522430171150384037e-01
1.936156851216916941e-01
2.158006244711925814e-01
2.271959131249087771e-01
4.401020221561829926e-03
-9.310919180771995429e-03
3.393503844908957873e-02
1.263768072062293746e-01
2.504840091808185343e-01
3.325374748798382019e-01
4.046670556862281831e-01
4.615793187782361584e-01
4.902645667742951407e-01
4.793001165944268949e-01
3.404766400194156883e-01
2.337832839103110016e-01
1.289723375035223274e-01
-2.806033488866776018e-02
-3.346751465450938934e-01
-4.104421005044860404e-01
-4.055998982055680768e-01
-3.981902217895155749e-01
-1.870012286882055674e-01
3.806177826758112837e-02
1.121177683860562491e-01
1.313003698031774968e-01
1.150293268013821424e-01
7.145867795491056551e-02
1.602345151303031373e-02
-8.446907458169888860e-02
-1.146656175227951380e-01
-2.303766639791757775e-01
-2.484806679134926033e-01
-2.027089838957460977e-01
-1.905963619753865967e-01
-2.085130625382871916e-01
-2.490355134161623685e-01
-3.025441102196899656e-01
-3.452699164036681090e-01
-2.467229458840264900e-01
-1.684558052869629050e-02
7.431682354453983397e-02
1.380632087092105165e-01
1.823697029392993274e-01
2.089814404658488500e-01
2.251006857854111198e-01
1.419618431083687765e-02
3.886219851807183601e-02
2.409266557684930921e-01
3.540273131646213267e-01
3.748154248040064807e-01
4.004870483333022313e-01
4.626125633428463946e-01
4.832900538091353670e-01
4.607497184033492177e-01
3.415641404219434962e-01
1.224660452234350577e-01
6.577733656400750265e-03
-2.460335448783874668e-01
-3.818801180266974127e-01
-3.651162523740517640e-01
-3.706489027846489037e-01
-4.119966993347509709e-01
-2.066300346554466871e-01
3.373330298953187978e-02
1.102821322562988759e-01
1.328644642707036416e-01
1.275600391122145294e-01
1.058211551384653226e-01
8.206957201628187204e-02
3.123995147652299659e-02
3.817052175159370286e-02
-1.162417173330712074e-02
-1.568302429867739212e-01
-2.133637607306131945e-01
-2.002021813056668598e-01
-2.163918325535959530e-01
-2.552298477516128372e-01
-3.053345233524194513e-01
-3.431084344864664404e-01
-2.995787830283885844e-01
-1.209475569433995645e-01
4.075472890267164278e-02
1.155036653569118110e-01
1.714952394906197053e-01
7.688925260836550202e-02
2.844736471578422354e-01
3.513829668713887022e-01
3.626546604988698519e-01
3.787100655079244094e-01
4.326578559793690104e-01
4.316057099403491915e-01
3.784640460874094670e-01
3.706541308492957570e-02
-6.725889714117176676e-02
-2.732470863874313372e-01
-3.689317709391986555e-01
-3.499078051899021657e-01
-3.426258593485548842e-01
-3.568438570763994289e-01
-4.021967898335864211e-01
-1.193232067991490952e-01
4.336649737218369743e-02
1.055041755659609920e-01
1.236423849202446523e-01
1.218880066860254519e-01
1.118661787533164059e-01
1.032055662342473701e-01
5.738737398658436129e-02
6.709771545004390714e-02
6.612842615860753392e-02
-3.126328254200209239e-02
-2.126788668437533114e-01
-2.126507451816579686e-01
-2.267043650469997840e-01
-2.611692432899522243e-01
-3.046109435031559842e-01
-3.367687567455415198e-01
-3.554096862085772690e-01
-2.402324540861897617e-01
-1.390710751080182772e-01
7.490248579850136701e-02
1.319248490715739797e-01
2.802209290317192458e-01
3.173897142245371006e-01
3.232540302132173027e-01
3.273366144284776125e-01
3.451407599013968097e-01
3.505318271022600518e-01
3.489412512604471439e-02
-2.712532397612844592e-01
-3.782103992128706960e-01
-3.669576760101616597e-01
-3.446771556495639155e-01
-3.259151002011269060e-01
-3.281763137654772899e-01
-3.496164325977243470e-01
-3.406942624354560856e-01
-6.440504723256959552e-02
4.743002875931898177e-02
8.769232697711934477e-02
9.847320885721903838e-02
9.785776136905033340e-02
9.501343020725741551e-02
9.526574718285812926e-02
5.498165159668355617e-02
6.578408938966280595e-02
7.022307940449609709e-02
-1.051490274715970175e-02
-2.012653233547486986e-01
-2.494092580804923021e-01
-2.380137250568577223e-01
-2.682950757146227994e-01
-3.058544833224102755e-01
-3.336197083323906298e-01
-3.498142918385908073e-01
-3.578971266601667089e-01
-2.052538361080593066e-01
-1.121608338943106548e-01
2.717186779437786304e-01
2.769073336729457879e-01
3.056576037396591117e-01
2.445696552581216876e-01
2.292535067621184058e-02
-3.437585949959897080e-01
-4.085754823729105811e-01
-3.745308780032202134e-01
-3.476279328390258216e-01
-3.262150573385252939e-01
-3.161572313039373583e-01
-3.248706824508871271e-01
-3.321843869007788941e-01
-1.908270734345742792e-01
-1.542338901074023078e-02
4.050846158355887738e-02
5.536366747328872601e-02
5.809092147410474527e-02
6.022132634111820870e-02
6.497897524384098344e-02
7.119851908421059861e-02
3.656169263179518542e-02
4.668493916383101988e-02
4.875941440834129920e-02
-5.147207116128711679e-03
-2.025549871582649764e-01
-2.708364136788514731e-01
-2.544906562811980466e-01
-2.814827743375598046e-01
-3.142140626551561122e-01
-3.379722899442491046e-01
-3.517263222520640165e-01
-3.681461180369477448e-01
-1.981431879119393002e-01
-1.703492322552662974e-01
-4.258244913561355927e-01
-3.881453284781446467e-01
-3.615527424744673368e-01
-3.424777897844353269e-01
-3.292814068342547751e-01
-3.247293120229723939e-01
-3.133518718655272650e-01
-2.610707663279629998e-01
-4.836942539973211608e-02
1.345814686276425309e-02
5.464070988263097783e-03
-1.222933123877455175e-02
-7.590712248493616809e-02
-2.121571311689801620e-02
2.003769646651459846e-02
3.135953925251414726e-02
3.945506689612045953e-02
4.511362860352180482e-02
3.935719454900414582e-02
-5.954250974840800265e-02
-2.768931816821949554e-01
-3.110717685188381654e-01
-2.765673603626759292e-01
-3.016588957809642757e-01
-3.310063680264627162e-01
-3.514672287637174986e-01
-3.364837591956765794e-01
-2.326546196990890991e-01
-3.754155578586038100e-01
-3.655668219913793537e-01
-3.592597887241963939e-01
-3.442609419981368379e-01
-2.747845727685583883e-01
-1.064447809580720550e-01
-5.720471387356713955e-04
-3.187100053731390520e-02
-2.006615098713608880e-01
-2.212012074748637980e-01
-2.694131429052742943e-01
-1.984081561523780013e-01
-1.279860975584852512e-01
-5.135414735946265685e-02
-5.299250221788947418e-02
-6.555381538033311362e-02
-1.442716189604592025e-01
-2.784817669648115279e-01
-3.160885956058382407e-01
-3.282932890476329413e-01
-2.966587102698489131e-01
-3.207267406075098304e-01
-3.486080618430445477e-01
-2.188483915047067518e-01
-3.385622885182976161e-02
-2.921523975474277224e-01
-3.390165173765405937e-01
-3.362969653003413661e-01
-3.014092047821395615e-01
-3.212858485684291221e-01
-3.230539295400374211e-01
-3.179103841249993345e-01
-3.218555256507295015e-01
-3.363057615961739799e-01
-3.378869618808674202e-01
-3.349325664728077245e-01
-3.328327599736115583e-01
-3.095660524809310532e-01
-3.098806223338937960e-01
-1.768221484877349758e-01
-2.918494353969443011e-01
-3.157409622468962951e-01
-3.099125968864439029e-01
-3.044502022727830770e-01
-2.978084346887152623e-01
-3.255739820445461286e-01
-3.294603958306572267e-01
-3.382947378906475677e-01
-3.484034328591749108e-01
-3.536011609109981912e-01
-3.494995262547933024e-01
-3.346032909906981878e-01
-3.377019897557781425e-01
-2.788982312347785264e-01
-2.907448219681783574e-01
-2.921897731552026700e-01
-2.828570143556320415e-01
-2.742660580376593549e-01
-2.715687764053846820e-01
-3.118432847476790837e-01
-3.256882700367537686e-01
-3.421612435262075813e-01
-3.556976872126826894e-01
-3.616247129823173534e-01
-3.671786584650489904e-01
-3.589959074482604873e-01
-9.972657631198564299e-02
-3.151993547454232658e-01
-3.047002475231591068e-01
-2.945507679138488211e-01
-2.925923928367715754e-01
-3.046075807953958492e-01
-3.263219914838373925e-01
-3.523748289952675639e-01
-3.751956554922483700e-01
-3.869094439615941017e-01
-3.129293357308580159e-01
-3.039837305683174007e-01
-3.009544022127806362e-01
-2.874415888823026455e-01
-2.835793385240475972e-01
-2.969936710497763643e-01
-3.359058329718146441e-01
-3.739192169772873608e-01
-4.054823111277033876e-01
-2.505342370541466801e-01
-7.211143689813619140e-02
-3.115675357253494537e-01
-3.005585330448953263e-01
-2.787360019970925307e-01
-2.739620427164707328e-01
-2.992832863054367687e-01
-3.289291158747015276e-01
-3.568883984563626655e-01
-2.880399032482559574e-01
-1.121894105183717516e-01
-3.140382041341256980e-01
-2.977425026346698367e-01
-2.715358613736142956e-01
-2.825788194150289923e-01
-2.810798019341019249e-01
-3.225821224918805630e-01
-3.113132394159679461e-01
-2.811597837114578891e-01
-2.691080503401530599e-01
-2.671482462128107471e-01
-2.954951212830400076e-01
-3.215467079681818552e-01
-3.085544785081064112e-01
-2.964995871706586628e-01
-2.882550129781273340e-01
5.509418389461504528e-01
5.621521613911457660e-01
5.653454601783127753e-01
5.510852688270321265e-01
5.198571167391464742e-01
4.892325921005947764e-01
4.690372193442930993e-01
4.634488084520161921e-01
4.697470362488049833e-01
4.731958718122391550e-01
4.691598800777327938e-01
4.617146355383200396e-01
4.982209802596533899e-01
5.041120478241148950e-01
5.134340099293641657e-01
5.250729570947537672e-01
5.343882814841591777e-01
5.348057319897313588e-01
5.181263112932363857e-01
4.863180967792175569e-01
4.576569770922722658e-01
4.415771424852961147e-01
4.419342008859917237e-01
4.545570618291661091e-01
4.618606238233757821e-01
4.603936125515519784e-01
4.554266450539091737e-01
4.478274511229727306e-01
4.341271038690135420e-01
4.124529081685271992e-01
3.927280375280896019e-01
3.826916657114232123e-01
3.852858106733445531e-01
4.511400424501328388e-01
4.532039479340524979e-01
4.572700966015849078e-01
4.638724048083568974e-01
4.722798881975294183e-01
4.817671338501001710e-01
4.880486249316753344e-01
4.853741924368903948e-01
4.676681899454694924e-01
4.386932774756693298e-01
4.150242613678565284e-01
4.045740032801253272e-01
4.131574276853283711e-01
4.336982969798977017e-01
4.436678739899402868e-01
4.417268972354029821e-01
4.352504958665230905e-01
4.258074938977206569e-01
4.095327261213490000e-01
3.841487927660532375e-01
3.623220142910517083e-01
3.554576745521584868e-01
3.676588521545920418e-01
3.872293126440343181e-01
3.952031169118818132e-01
3.943151796935138731e-01
4.083858678637013462e-01
4.031514651996186416e-01
4.010630122132003428e-01
4.031132029772291903e-01
4.085582020467017905e-01
4.152999501065011145e-01
4.240445408276192207e-01
4.307332859622686749e-01
4.291058417696073102e-01
4.133106919425211245e-01
3.856889485971599085e-01
3.039671979563635107e-01
3.043085259887103322e-01
3.417862096376524383e-01
4.049846370567144471e-01
4.144034271638541433e-01
4.075512630182808183e-01
3.961780704437700140e-01
3.839649678474665317e-01
3.675289477079797251e-01
3.418443498424778015e-01
3.187339640889795822e-01
3.156584587054254709e-01
3.398695185377499928e-01
3.658604616269193199e-01
3.693360626911063038e-01
3.605973529183784665e-01
3.492192777590494845e-01
3.997879149891528927e-01
3.873944724729642131e-01
3.678234600552331979e-01
3.502688693880407489e-01
3.395449970389893823e-01
3.367815381982833811e-01
3.355245644043676201e-01
3.015176685287923597e-01
3.196134127726992791e-01
3.372892730778134229e-01
3.480539647370990419e-01
3.377750220924965463e-01
2.301822209828006394e-01
1.795359999691012454e-01
1.912287462272944383e-01
2.391766097482808107e-01
3.294589734751127708e-01
3.775716884819746433e-01
3.631595494596164819e-01
3.490787861141967374e-01
3.387831644291483535e-01
3.259001338746825849e-01
2.983370733670235864e-01
1.952746967687629120e-01
1.275182167435099656e-01
3.030118295431565856e-01
3.272088613029364157e-01
3.150851161737441286e-01
2.871505401635480181e-01
1.262008272662449582e-01
4.599684821151323044e-02
6.659626912784639974e-02
4.182036902759551089e-01
3.938611229934180780e-01
3.670707968460269477e-01
3.278723521044044631e-01
2.918328913013699677e-01
1.878250142902535835e-01
1.889706593787364997e-01
2.079378586307296939e-01
1.308197771649189101e-01
1.226745346689871174e-01
1.418972622976804321e-01
1.737443219315529253e-01
1.766432204759583180e-01
1.516710959325049957e-01
1.665728591939389658e-01
1.765285671608269324e-01
1.797344130433438103e-01
2.206174547214942994e-01
2.599666509126552505e-01
2.333214061175566956e-01
2.297638280840184066e-01
2.878224545001564771e-01
2.816190779272471079e-01
9.410436200033128751e-02
5.570216385055198893e-02
5.287940396670700455e-02
1.126582987405659042e-01
1.162184237506643653e-01
-1.698657104020009911e-02
-1.907845645209722274e-01
-1.873181730255003563e-01
-1.753123414289894932e-01
-1.635717369787981212e-01
-1.936519841365638150e-01
4.234528998725243798e-01
3.918529694631441851e-01
3.498102129357504864e-01
2.895510208140763542e-01
2.309136877581782210e-01
6.381597878554021164e-02
-3.818881842220282763e-02
-7.882430468380086097e-02
-2.569480594394273898e-01
-2.659444075474614588e-01
-1.564406762269641149e-01
1.243328223293565030e-02
9.343554900964205767e-02
1.334362388572228331e-01
1.482548709264205344e-01
1.452491996658130391e-01
1.240232930880476037e-01
2.882947138058461478e-02
-1.669655035577927160e-01
-1.652100564857212073e-01
-2.207434179664456153e-01
-2.155775751875695923e-01
2.235414234456408952e-02
-1.452717767804788673e-01
-2.413816357320302530e-01
-2.044397406118484972e-01
-2.116521763500117670e-01
-2.276840920955373881e-01
-2.448798356991573610e-01
-2.724000095024741164e-01
-4.026777238277546855e-01
-3.480464912170434522e-01
-3.508015850327836915e-01
-3.551954529638933211e-01
-2.775116973131823706e-01
4.669900723891304284e-01
4.272992800686523096e-01
3.866259680652710529e-01
3.297244006169271491e-01
2.538516932462387410e-01
8.873330810296904680e-03
-7.445395114675479320e-02
-1.502103344156222597e-01
-4.625726011410795646e-01
-4.428579609247097482e-01
-4.564345039687713879e-01
-3.779076923241150299e-01
-2.414280539806286929e-01
-7.393108078675668382e-02
7.632053630358366647e-02
5.611811713118108891e-02
6.580193877099596578e-02
-1.726292074895613426e-02
-2.505577264674210269e-01
-4.205936790370443101e-01
-3.950558058477146028e-01
-3.801660455195235433e-01
-3.764162026213495049e-01
-3.775812914335600623e-01
-3.726039724202375725e-01
-3.661771542040236915e-01
-3.623655705169364083e-01
-3.485418419868571149e-01
-3.445961910288209418e-01
-3.349149653262155635e-01
-3.346515802855485888e-01
-3.436321203400063418e-01
-3.605322363746454872e-01
-3.832583526010997499e-01
-3.519655346837338161e-01
-3.577010989508443428e-01
-1.559253988539856250e-01
4.206157712182617692e-01
3.721178507633294830e-01
3.074539451142580537e-01
1.932804912461181246e-01
-4.109506408700954599e-02
-2.286649968735526284e-01
-3.381982588154268665e-01
-4.249523127279670187e-01
-4.162307056553520290e-01
-4.155404924355320384e-01
-4.035744828487021207e-01
-4.036332380494600525e-01
-2.462588496348064870e-01
-1.374620895951118305e-01
-1.319375813513403717e-01
-1.830464339534888518e-01
-3.059547251742517626e-01
-4.160573864734823935e-01
-3.840542916720697253e-01
-3.581078453927150074e-01
-3.436833569935060506e-01
-3.400995761123138950e-01
-3.415126731250980319e-01
-3.715086158607827649e-01
-3.672926200657467000e-01
-3.565596846991639368e-01
-3.376449163703052481e-01
-3.121248894838600796e-01
-2.914403070833757048e-01
-2.855390144363473826e-01
-2.938932934343110315e-01
-3.160826748902755279e-01
-3.514519055034897033e-01
-3.921768915500954966e-01
-4.151529506345551512e-01
-5.097664103233472133e-02
1.544654734780929184e-01
4.402910219827231852e-01
4.028607463329563210e-01
3.531299472988391197e-01
9.161065453755737331e-02
-1.952782427762622119e-01
-2.339099392731455174e-01
-2.903687950746633994e-01
-3.979688909875205294e-01
-3.944665863777416237e-01
-4.013696308815352110e-01
-4.182494695962940545e-01
-4.427246130122884926e-01
-4.681201124543362124e-01
-3.996138293500736127e-01
-3.641346518743990845e-01
-4.318093394846472810e-01
-4.406680403938881274e-01
-4.119646003217324326e-01
-3.812576646180523277e-01
-3.594890071010227173e-01
-3.482081213149919030e-01
-3.461807538989947752e-01
-3.487543214525596902e-01
-3.470134567847965590e-01
-3.389037172767695449e-01
-3.248049789883865612e-01
-3.043253023931354884e-01
-2.790866145563398737e-01
-2.602444360954427882e-01
-2.569674639381707149e-01
-2.686002704488731352e-01
-2.956026112679980278e-01
-3.386523277951122846e-01
-3.894754804310802676e-01
-3.274170650957083928e-01
4.878882823441172550e-02
2.135763976089466165e-01
3.026712333603019389e-01
4.290892008445544858e-01
3.955228130018659805e-01
3.515846340099968437e-01
1.571691597560830600e-01
-1.885649718243923578e-01
-2.123682955256676053e-01
-3.185553031424473991e-01
-3.912176879677992103e-01
-3.790060983416818075e-01
-3.794227933323429114e-01
-3.932877261970952332e-01
-4.193022885170217817e-01
-4.490428945584222786e-01
-4.609202235799421676e-01
-4.583277876639516579e-01
-4.502124311493762576e-01
-4.364520957506187182e-01
-4.154808198849719858e-01
-3.904669971297163311e-01
-3.691375852235706523e-01
-3.537952081267732307e-01
-3.444896435943874402e-01
-3.383471047229045792e-01
-3.293330686708231814e-01
-3.165723177654118370e-01
-3.003400468510150634e-01
-2.797439905104747715e-01
-2.553882477589729527e-01
-2.381213716667994196e-01
-2.373699470373227816e-01
-2.529651515463907652e-01
-2.863474927827320826e-01
-3.390499549731977869e-01
-4.006712565359467071e-01
-2.439432482927916257e-01
1.248249279184505955e-01
2.634467676958881510e-01
3.348081340860284971e-01
3.613504400809601780e-01
4.174413982663006673e-01
3.891416033034365562e-01
3.508718799424914714e-01
3.861522734987386796e-02
-1.681792860454456306e-01
-2.448518192237146840e-01
-3.049864990059597547e-01
-3.875212740843911874e-01
-3.675372561990564169e-01
-3.614020319659494440e-01
-3.719192838979527016e-01
-3.982543035449083169e-01
-4.306143777607556733e-01
-4.441875262912584610e-01
-4.441788453168133977e-01
-4.416522415475481189e-01
-4.375613585424328322e-01
-4.289293209137029494e-01
-4.120502630829052659e-01
-3.918511641820849878e-01
-3.716249009467894604e-01
-3.527861073196976172e-01
-3.348404917705226636e-01
-3.163702931598045831e-01
-2.984433971793271079e-01
-2.803315935986187002e-01
-2.599996498782640164e-01
-2.368777073046928194e-01
-2.214191846451609713e-01
-2.236728157561200525e-01
-2.441997829274958898e-01
-2.851616498566463820e-01
-3.481627310621461246e-01
-4.189962456854855466e-01
-9.932227313942591784e-02
1.758781256198944931e-01
2.946343953357686285e-01
3.500275236595935535e-01
3.662510375613349245e-01
4.066429753823829207e-01
3.811481551873431295e-01
3.457587704407519835e-01
2.556943098632583761e-02
-2.068170795411066742e-01
-2.784317428778356196e-01
-2.850342755482295765e-01
-3.821199481225915351e-01
-3.574251994703985247e-01
-3.465160799205240227e-01
-3.535756309949319443e-01
-3.773782474139165122e-01
-4.080381424199410745e-01
-4.223273841262941697e-01
-4.259312699230062282e-01
-4.304141555622010284e-01
-4.378508869282459193e-01
-4.437566199315936544e-01
-4.369531623015829869e-01
-4.191068028850104543e-01
-3.941904591898620080e-01
-3.648522092224222302e-01
-3.333331117261236765e-01
-3.041762811312965775e-01
-2.809039459145424300e-01
-2.612512388987141554e-01
-2.419766722454190222e-01
-2.217218009859241445e-01
-2.096918536871940630e-01
-2.154516970748722171e-01
-2.401869469623744424e-01
-2.859935846857205033e-01
-3.833098530315283137e-01
-3.537483459180236212e-01
1.662900653215637625e-02
1.972342461581762796e-01
2.920258309749583781e-01
3.403498301690353056e-01
3.539481433174020975e-01
3.969397876413995330e-01
3.691689654784337526e-01
3.308777295895812820e-01
1.877953815953169875e-02
-2.526778883370949247e-01
-2.537750897184317678e-01
-2.634024960963829987e-01
-3.727291582760191013e-01
-3.476691926751945827e-01
-3.346252849735099621e-01
-3.380113618359138483e-01
-3.565325044287670497e-01
-3.830210791025383532e-01
-3.989406894462577124e-01
-4.066071936644515272e-01
-4.163688067074820531e-01
-4.315676362077852102e-01
-2.869902582201946384e-01
-1.663687775437338312e-01
-2.577195254764199639e-01
-4.078506136383405201e-01
-3.720362894653427288e-01
-3.308967954582664461e-01
-2.933779221140685456e-01
-2.661527134747770917e-01
-2.462508633277664949e-01
-2.295037847571755329e-01
-2.138796000516005325e-01
-2.058069169613844229e-01
-2.130085002726304633e-01
-2.370705368982205519e-01
-2.936912048975411360e-01
-3.200997401316006963e-01
-2.193864089569652343e-01
6.911078450522974148e-02
1.876421103078916575e-01
2.630081666028074583e-01
3.074466707013859823e-01
3.268116434011690274e-01
3.330280307317288191e-01
3.889409493469547785e-01
3.539540795601169298e-01
3.021238457055056559e-01
-5.843524905663396302e-02
-2.325047508139688190e-01
-3.836813830215125010e-01
-3.789423188429672518e-01
-3.646348628053650009e-01
-3.418016380297940193e-01
-3.282295856834653858e-01
-3.286913369092546167e-01
-3.426818012321609652e-01
-3.660483825124887791e-01
-3.835855715215779060e-01
-3.942548979956346789e-01
-4.071557956834870318e-01
-4.186111663908035907e-01
-2.663552997479629036e-01
-1.038165860415216635e-01
-2.055291844891608821e-01
-4.126538054079669227e-01
-3.750145610775598159e-01
-3.298402802585310711e-01
-2.874476908985347245e-01
-2.579805682603040773e-01
-2.389538284634944443e-01
-2.256072740984197411e-01
-2.149410396731455397e-01
-2.098889087248650975e-01
-2.160973651507830384e-01
-2.351725794957844617e-01
-2.666159519766888031e-01
-2.682861520735377314e-01
-1.832605434718328763e-01
-1.247476819387172142e-02
1.047557818400039753e-01
2.309428242426578293e-01
2.731185642802370639e-01
2.947910001277724845e-01
3.037777287082493727e-01
3.744206338018944424e-01
3.275951098578182008e-01
-1.809292398305048510e-02
-1.311603990322850743e-01
-3.732522802901290238e-01
-3.719030318407373081e-01
-3.714897152595920127e-01
-3.620590022917241080e-01
-3.427190165969624114e-01
-3.296740594899097432e-01
-3.283828979901878276e-01
-3.393046602384778287e-01
-3.600837372970112638e-01
-3.771587249656936369e-01
-3.889342595433086247e-01
-4.042082467309785487e-01
-3.849647214446472177e-01
-2.689012347390447588e-01
-7.687557733783673131e-02
-1.921377150383737908e-01
-4.140558032107551911e-01
-3.762112381297363917e-01
-3.298542774206832950e-01
-2.847039612392958663e-01
-2.538205657315649177e-01
-2.358080287590086921e-01
-2.259707835223863093e-01
-2.204924343340859960e-01
-2.183909571994218091e-01
-2.228914203672104355e-01
-2.357161469160022338e-01
-2.563708825856560458e-01
-2.429827987306929504e-01
-2.460769066650572157e-01
-2.365230579136597955e-01
-1.325622122790507396e-01
1.292914540655720479e-01
2.407219402713313694e-01
2.618783846000865556e-01
2.720422021585622296e-01
3.435159799849473172e-01
2.747844556106819880e-01
-1.600981335813654038e-01
-2.580650858043774254e-01
-3.601322543443182811e-01
-3.656684290830345407e-01
-3.719791600326781689e-01
-3.691195358821945938e-01
-3.546265766054265134e-01
-3.432211732972657581e-01
-3.409718381674924914e-01
-3.344317326342259311e-01
-3.624299651409319534e-01
-3.806132528551587346e-01
-3.887048124575979147e-01
-3.966393308984278443e-01
-3.781779526634327926e-01
-2.286746428872725168e-01
-1.419178380780458659e-01
-1.369956507347191987e-01
-2.344786990756219935e-01
-3.213700209716744971e-01
-2.905240229981975730e-01
-2.620518358838670459e-01
-2.443658108065398515e-01
-2.381884986106326818e-01
-2.429364460497098754e-01
-2.563566021894643221e-01
-2.715870771659114613e-01
-2.855387543770924186e-01
-2.985617370948265847e-01
-3.103560861707719276e-01
-3.209327330864584216e-01
-3.339248019755350350e-01
-3.521776337324250550e-01
-3.740775607785912227e-01
-9.552696029721348403e-02
1.677416283469457814e-01
2.268872137655074672e-01
2.397861920080806286e-01
2.425665502772739734e-01
7.843459691274393131e-02
-1.292574058034819395e-01
-2.518385017335302289e-01
-3.334263641965396485e-01
-3.238572417332528652e-01
-3.275096511257543086e-01
-3.375447600255159775e-01
-3.454236262297137872e-01
-3.459605094816680659e-01
-3.490911198582978270e-01
-3.595355167563700771e-01
-3.772968892003004671e-01
-3.960580059311984980e-01
-4.000821385835643396e-01
-3.980132599974637309e-01
-4.008039311594303045e-01
-3.977936979658789340e-01
-3.003904704647490931e-01
-2.606042262149102506e-01
-1.922787675800393670e-01
-1.733344202000143830e-01
-3.489090077019618708e-01
-3.194369417343806417e-01
-2.885345725719303256e-01
-2.691436648848586355e-01
-2.624640766005944537e-01
-2.678669740132786359e-01
-2.822859466385165828e-01
-2.950814407842905496e-01
-3.026012538093369453e-01
-3.069071329034674944e-01
-3.084953233324483346e-01
-3.081015634757574007e-01
-3.116842299253260173e-01
-3.239770765075403736e-01
-3.433678060454371517e-01
-2.669445921451523152e-01
-1.999236310437290179e-02
1.631557611959796317e-01
2.106625616760193220e-01
2.183808863946224421e-01
5.869879939581372497e-03
-2.686588372973746086e-01
-3.050966011365381925e-01
-2.781506535158461135e-01
-3.341221604423433300e-01
-3.345791669617322883e-01
-3.490380659311008160e-01
-3.807220302462459571e-01
-3.956857285486216069e-01
-3.999242736211826021e-01
-4.052054617079796639e-01
-4.126569000867322812e-01
-4.215796766432086118e-01
-4.246076613938563060e-01
-4.318637164715414811e-01
-4.100692130308103422e-01
-3.950699539027364149e-01
-3.668941216580160480e-01
-3.852636080111433992e-01
-3.132584244562450215e-01
-2.388308342408788643e-01
-1.631788205023562144e-01
-2.572319750876534972e-01
-3.429128530407965503e-01
-3.144682503672927565e-01
-2.960576366535133119e-01
-2.896847460993968171e-01
-2.943332035879919761e-01
-3.061111712405693019e-01
-3.132998683007962026e-01
-3.130748596480609214e-01
-3.085740410347215246e-01
-3.007068018860147296e-01
-2.909696027082034897e-01
-2.874759426424379205e-01
-2.959866043322696982e-01
-3.143500989860019690e-01
-3.395110035953153860e-01
-2.133731753969255185e-01
-4.163900409108169803e-02
4.814215064932852312e-02
2.013372183501463408e-01
-3.604353954264024607e-01
-3.786231623862953422e-01
-3.648361047048160888e-01
-3.546188907556426240e-01
-3.351112219657120805e-01
-3.140534277308735245e-01
-2.553668606432007993e-01
-1.727956145197737103e-01
-1.053494325871520004e-01
-8.958929439866231137e-02
-2.316186934339210801e-01
-2.933136449044395078e-01
-1.526744460127454905e-01
-2.084901319317072343e-01
-4.428579319195421471e-01
-3.871965386849752777e-01
-4.176745476185400596e-01
-4.313002230819957816e-01
-3.774712741341827993e-01
-3.053213824091352002e-01
-2.433257685026743999e-01
-1.075856231701365212e-01
-1.683385178696415463e-01
-2.563149546398383882e-01
-3.383992233705960251e-01
-3.229299346552672034e-01
-3.171464809312376509e-01
-3.202255585620341627e-01
-3.275145022610421175e-01
-3.279977079621202440e-01
-3.208130770766747242e-01
-3.095838160750276624e-01
-2.952164835980004565e-01
-2.794249670066932811e-01
-2.714563470564290704e-01
-2.776148940229492545e-01
-2.951627843427393483e-01
-3.207608777407033318e-01
-2.876984474109388068e-01
-1.076990635924577333e-01
-5.366505776401883643e-02
3.125174404050340415e-02
-1.896976766636849776e-01
-3.974909799115392550e-01
-3.572416558406270037e-01
-3.540120506284206714e-01
-3.656042205749469032e-01
-2.007443801754837109e-01
-4.277761065906722504e-02
-3.828112716878771110e-02
4.614671829595118346e-02
1.378470220353887610e-03
-7.973580355784884444e-02
-6.486842656556826570e-02
-1.927679919774361594e-01
-2.402475895245893001e-01
-3.499365667895016352e-01
-4.001455890935806670e-01
-3.741562091692746117e-01
-4.204938626129253176e-01
-3.802629923304352011e-01
-3.582551247952095452e-01
-2.673066499474999191e-01
-1.259005621973241507e-01
-2.406517266628092205e-02
-3.477984266669270630e-02
-2.031462821330533297e-01
-2.930477232904761253e-01
-3.664425151476229381e-01
-3.523446101401320751e-01
-3.534770160424970387e-01
-3.551514380632888601e-01
-3.476071728649260395e-01
-3.336366329334949921e-01
-3.172846576599711033e-01
-2.988746522134727579e-01
-2.793879590046252082e-01
-2.679105978891552220e-01
-2.713749720317515379e-01
-2.871047859579820005e-01
-3.117442323624427525e-01
-3.191599916955561445e-01
-1.418551218243548073e-01
-6.812740456459979999e-02
3.830874800047691375e-02
-3.888954487298503238e-01
-3.380518924718801665e-01
-3.275735791845060252e-01
-3.682005716498790715e-01
-3.019148420347577133e-01
-2.338362368390349555e-02
6.884002479426926113e-02
1.430108215627484691e-01
1.283862395139972745e-01
7.938431409357876722e-02
7.100984749440063248e-03
-1.358341895463276439e-01
-2.670220941364996881e-01
-2.231890172388741878e-01
-2.538952974845047894e-01
-2.811963914952506638e-01
-3.182976730394199150e-01
-3.053196418496260112e-01
-3.236420797876103372e-01
-2.228353062298792098e-01
-1.857821468344997839e-01
-2.686193375950768347e-02
7.092392140000854106e-02
1.073757338927726346e-01
8.884014202624175571e-02
-8.371000559352489989e-02
-1.859804208032505846e-01
-2.479463773625711076e-01
-4.076189554918266400e-01
-3.953392801171892734e-01
-3.750959230947885636e-01
-3.542540363133244163e-01
-3.339528629903210089e-01
-3.134844351738262924e-01
-2.918937582440070400e-01
-2.764596064224625338e-01
-2.753861337480902893e-01
-2.872076817706959440e-01
-3.091603596617771288e-01
-3.421659844894930913e-01
-1.710488205667791139e-01
-7.760304305519134804e-02
5.051523723827550105e-02
-1.069965997142480613e-01
-3.616298953271845362e-01
-3.085329294939217482e-01
-3.114487218284895942e-01
-3.636919231969889532e-01
-1.967259755648380903e-01
1.121366521344420164e-01
1.912889642958758574e-01
2.174539708213471534e-01
2.049479226037858592e-01
1.353585205569506067e-01
-4.015275040894456665e-02
-2.383610096329202843e-01
-3.077427360118967226e-01
-2.415811492419687179e-01
-2.167466880574442922e-01
-1.709380173962253835e-01
-2.740514838003432763e-01
-2.686783748270082373e-01
-2.215723058468279660e-01
-1.440179004440966526e-01
2.761214377598797398e-03
5.449231855260102536e-02
9.484367601848159302e-02
1.293394949745740874e-01
1.241714992351523189e-01
7.631642434178607937e-02
2.607568443297483829e-02
-2.757788962920641740e-02
-1.238750107567257869e-01
-4.185635174679002701e-01
-3.993247901736508565e-01
-3.691791885307025289e-01
-3.478557277799744218e-01
-3.283073575315270665e-01
-3.075677569999082372e-01
-2.893504843109798164e-01
-2.829814479562651752e-01
-2.893862793165885017e-01
-3.072445538033337087e-01
-3.564249818374754519e-01
-2.506632876371116536e-01
-1.076763921090566345e-01
1.107685829066076821e-03
-2.514383934937355347e-01
-3.316054138337791724e-01
-3.062819604679825058e-01
-3.416923973605440201e-01
-3.608072057704925228e-01
3.508947280112213740e-02
2.028947038002014425e-01
2.355018362974440338e-01
2.814257335034743845e-01
2.552813447388250223e-01
1.697703020870436896e-01
1.269958474809930460e-02
-1.556396343122770087e-01
-2.871449975688607492e-01
-2.462814470795764155e-01
-2.715590497150283111e-01
-1.707961379479449038e-01
-1.835390107095608014e-01
-1.640962036889170861e-01
-1.158507206293313968e-01
-1.966681937782679968e-02
8.457601189094164640e-02
1.115877525396640618e-01
1.231255065153698813e-01
1.295379547667786513e-01
1.156601114190132368e-01
7.831293548886635036e-02
3.736130217978942542e-02
-6.091096549938578714e-02
-1.344720408550615087e-01
-3.193791803783199157e-01
-3.352680992438951679e-01
-3.106952085138436348e-01
-2.975355804332979748e-01
-2.998832546237367724e-01
-3.162429651010618126e-01
-3.338221357944254342e-01
-3.492196917125590661e-01
-3.653063926186791988e-01
-3.816084935766087538e-01
-3.943727354054626932e-01
-4.066404150458354239e-01
-2.332550467318975085e-01
-4.023743461191459092e-02
-6.038801235223218572e-02
-2.777388025918019476e-01
-2.789616895560409482e-01
-2.538025875243059559e-01
-6.415877807123519794e-02
1.489120901074502956e-01
2.575224086528238310e-01
2.238451277545504547e-01
3.153169784238401552e-01
2.836703474613057607e-01
1.915379489572310578e-01
-2.809098210523605643e-02
-2.981743961777917340e-01
-3.631507862081576610e-01
-3.569453708746763154e-01
-1.674646296983121618e-01
-6.903500136114185115e-02
-7.108359402512201553e-02
-6.308515237865433556e-02
-3.698386775008226379e-02
7.117873187827430947e-03
7.931573333098863865e-02
4.984283934911214187e-02
4.673265622489678611e-02
4.803048646615942774e-02
7.037820334320474269e-03
-5.727174337235553525e-02
-1.921895206332373818e-01
-3.028997203344468980e-01
-3.424208527402510249e-01
-3.559589284913116103e-01
-3.131322870787405233e-01
-3.013605801780743221e-01
-2.986603536064321718e-01
-3.081116895878553974e-01
-3.284902508327353088e-01
-3.494506393561714885e-01
-3.681858129205178853e-01
-3.866937915097128364e-01
-4.030517876626216189e-01
-4.417879622592791877e-01
-3.968376371472857600e-01
-2.575476215064788077e-01
4.182295136099333649e-02
7.969873010429198712e-02
4.098304491046683012e-02
-1.018577832155288104e-02
-1.281801473433340222e-02
4.099522355178877170e-02
1.365844488368941900e-01
2.394255329153681944e-01
3.059995258849308453e-01
3.380640579553463865e-01
3.417561601905068080e-01
3.083066790345531105e-01
1.367020425517797566e-01
-9.000188032021610995e-02
-2.935924141482676442e-01
-3.364596792653912205e-01
-2.918364550918974842e-01
4.411995670021898186e-02
1.311442976710040231e-01
1.264162361139765101e-01
9.738848635254243602e-02
3.538677746257561096e-02
2.609541597632377211e-02
1.684774310783763301e-02
3.723721436307019655e-02
1.002243009499092369e-02
-6.700860923050708240e-02
-1.366575257762525641e-01
-2.742682596963126329e-01
-3.514793390387210836e-01
-3.657234501299908014e-01
-3.120765670604672692e-01
-3.045983825037021919e-01
-2.968690087786757248e-01
-2.933357961763591870e-01
-2.982978343253226416e-01
-3.138623634677705221e-01
-3.385241785736479714e-01
-3.636769500686785062e-01
-3.878671319422374864e-01
-4.120899575942984505e-01
-4.322906938634943907e-01
-4.696867911533970652e-01
-3.795800862588619706e-01
-1.163518032415127162e-01
1.099802224927450278e-01
1.165610695694990623e-01
1.168969555325988785e-01
1.060643853727191444e-01
1.192383338708050272e-01
1.643436592637390614e-01
2.299106369701678365e-01
2.921870599260855128e-01
3.273799364028314729e-01
3.456448617221306585e-01
3.483673810398516535e-01
3.214073697958758635e-01
-9.087884121766551249e-02
-3.412609264720666835e-01
-3.366663103209447394e-01
-2.830555584668614788e-01
-3.212862026849177405e-02
1.623005588167619473e-01
2.383404531198355936e-01
2.382951568946187759e-01
2.079008220197157142e-01
1.614132116023600516e-01
1.071296261892823592e-01
3.016442672114962031e-03
-9.914312627592553051e-02
-7.512263348276115860e-02
-1.644127687314102249e-01
-2.662526058570821585e-01
-3.847084939359019518e-01
-3.852024008382604059e-01
-3.068842128651049772e-01
-2.975214928368269396e-01
-2.926683397652012353e-01
-2.887618781037308846e-01
-2.900123186563781097e-01
-3.002386026897908566e-01
-3.213840821744614051e-01
-3.518415631726306003e-01
-3.825433587748193198e-01
-4.130343303137452571e-01
-4.440764955597038544e-01
-4.696752986071895952e-01
-4.061680945202624238e-01
-1.371328331261729427e-01
1.996623578922637754e-02
3.950414739347751780e-02
1.178098819860848856e-01
1.456990269940752758e-01
1.629245954303421562e-01
1.621925243534165229e-01
1.783794599871897368e-01
2.168523711012889099e-01
2.641049205570084046e-01
3.001610794992727316e-01
3.146417657387717282e-01
3.252109325607895340e-01
3.323726295085884797e-01
3.191782617332591387e-01
1.509436796897161426e-01
-3.279938174894904135e-01
-3.283945891953330420e-01
-1.510508600269561130e-01
9.261753637012051787e-02
2.446995971906749667e-01
3.072104964078392619e-01
3.104945676361596796e-01
2.783847572391432990e-01
2.428397482501734594e-01
1.409554283446275424e-01
8.646930272702586795e-03
-5.843056990312271021e-02
-1.563647887399049474e-01
-2.661911464446637399e-01
-3.848009527133966490e-01
-4.089164527047192133e-01
-3.254849116963911548e-01
-3.035950577518364835e-01
-2.936339715085103941e-01
-2.893892093554453204e-01
-2.870543129763357681e-01
-2.906995079045315289e-01
-3.043294306818998818e-01
-3.309519667048818059e-01
-3.697808421665451650e-01
-4.089805684480756209e-01
-4.464302101667458889e-01
-4.833863187780246262e-01
-3.376205921241578478e-01
-7.731155465059560972e-02
5.520911358317803774e-02
8.481564867273591601e-02
1.152589186088962825e-01
1.522983547473524546e-01
1.729777243258571462e-01
1.727507491309107912e-01
1.868260422398046461e-01
2.172399561290469516e-01
2.507822675553336711e-01
2.730167700956613874e-01
2.796993923203000554e-01
2.899046173175089391e-01
3.042874481026605071e-01
3.058471752010373801e-01
1.527905045633936865e-01
-3.238691385338438589e-01
-3.315808713092545101e-01
-2.686818458650147567e-01
2.107513462340191712e-01
2.953177544224197537e-01
3.394282834155589734e-01
3.375675587664709321e-01
3.181142042150542082e-01
2.689237236764425720e-01
1.886188192027471455e-01
5.734932984748268570e-02
-1.305295670975608613e-01
-2.562763031571143602e-01
-4.389120968375977427e-01
-4.078515084268207747e-01
-3.676141423540607578e-01
-3.306077663155230217e-01
-3.054108698205443284e-01
-2.930020729094839904e-01
-2.886662001728400595e-01
-2.872818535512714488e-01
-2.921316131144057193e-01
-3.082382469484743481e-01
-3.403150421102633105e-01
-3.886026548173735495e-01
-4.374214659738442368e-01
-4.526023605638316849e-01
-1.941288611143548448e-01
3.356913296321169943e-02
1.460801745100365756e-01
1.866736249902865574e-01
4.695630820479994305e-02
6.312339079347129012e-02
9.762920402119436292e-02
1.363457414396848644e-01
1.597408108694733375e-01
1.654636147627120135e-01
1.801203491033847026e-01
2.051113197109003528e-01
2.328274322809486818e-01
2.519640139886840657e-01
2.569190048660190406e-01
2.685773002795681652e-01
2.888753753551445147e-01
3.013862530584399679e-01
2.247059859983601138e-01
-1.242107777712597311e-01
-3.488298637783115996e-01
3.421406004119194322e-02
2.693490923040453011e-01
3.297734288636803290e-01
3.543580416868005178e-01
3.410836029675970993e-01
3.041976933045888454e-01
2.677932666764974989e-01
1.968356641589423806e-01
5.819188144132396434e-03
-1.635482684005612475e-01
-4.219511650592184804e-01
-4.324095371096388085e-01
-4.067751226751624150e-01
-3.714217634727435824e-01
-3.341528129131590696e-01
-3.058196736410267458e-01
-2.911329687896031526e-01
-2.874091485195362505e-01
-2.883371329763905200e-01
-2.958750522927064419e-01
-3.158400965425838813e-01
-3.534697411990082028e-01
-3.388187233845358914e-01
-2.634503867397717247e-01
-1.125677162311189278e-01
6.454172754656983813e-02
2.273677465605409009e-01
3.592060347973085044e-01
3.608570741492229672e-01
2.641095451948573952e-02
3.689037096250803727e-02
1.272834817642174710e-01
1.610935758311958788e-01
1.806711491577939199e-01
1.863903629772138970e-01
2.005561830508370835e-01
2.261919108468353756e-01
2.573020737045128015e-01
2.771579811038709096e-01
2.739123349191633361e-01
2.722570212906070819e-01
2.804798914759564221e-01
2.874014514686984434e-01
1.876203256399762709e-01
2.031501893640984963e-02
-4.862098151566218718e-02
2.177075235907046102e-01
3.167098388400144127e-01
3.692933834959853945e-01
3.840533612658603713e-01
3.682638600807899842e-01
3.326333179350995928e-01
2.853497141982205276e-01
2.493860435363904615e-01
4.053488392043583244e-02
-3.547166162963660829e-01
-4.383084314535338200e-01
-3.918004624050442364e-01
-3.751520768630004499e-01
-3.590910509635297787e-01
-3.724557732806470511e-01
-3.227334625237902044e-01
-3.087116647841950945e-01
-2.997287114554130216e-01
-3.011374338632004655e-01
-3.186499167288241452e-01
-3.510870112633481810e-01
-2.767554283579291563e-01
-1.024478353980001200e-01
4.363253586166897235e-02
1.227704638294528638e-01
2.615002370702862455e-01
3.722738512910672704e-01
4.632040021741304914e-01
4.801968182508496441e-01
6.185597812594596789e-02
7.058010287589397413e-02
9.723652417830502825e-02
1.345759259630822102e-01
1.670120283668805883e-01
1.828789908322870084e-01
2.024956793661664700e-01
2.350162672390572194e-01
2.741905841208941430e-01
2.999035458330736592e-01
2.989384694131578812e-01
2.949054259631899710e-01
2.972773108908713380e-01
2.981732031594300780e-01
2.793489673369639048e-01
4.269782375798292229e-02
1.172644988202366928e-01
2.645315429030060672e-01
3.158352976026070902e-01
3.634038073044445483e-01
3.701013371842615807e-01
3.514210197188538110e-01
3.527476514489263915e-01
3.316606315693151341e-01
2.603967994996802537e-01
-6.744159331239407695e-02
-4.027804402587398802e-01
-4.044263842882763749e-01
-3.813606610849622491e-01
-3.675446269396335230e-01
-3.551031015638668187e-01
-3.730232621216018618e-01
-3.222743934402656496e-01
-3.106469677086005077e-01
-3.082566228828701460e-01
-3.199519574361873175e-01
-3.119291282828564049e-01
-2.473546966916120027e-01
2.640711031518384530e-02
1.077348008787596123e-01
1.523879713362348010e-01
2.184727386524431547e-01
3.261992357868282455e-01
3.921416953529907046e-01
4.670464014752346849e-01
5.187858946811255145e-02
3.649263828565443846e-02
5.188116730173635699e-02
9.600227749725576132e-02
1.459003031182030119e-01
1.799475854365181204e-01
2.157143402261586518e-01
2.619386081598517046e-01
3.094464905790746956e-01
3.426037390586732512e-01
3.414736169885369543e-01
3.304865683928772113e-01
3.189730046770251626e-01
3.008632728147569990e-01
2.597410439045855224e-01
1.354360799812270311e-01
1.864319396138092721e-01
2.107193934608850294e-01
2.651821137922966143e-01
3.182522066961558371e-01
3.269907363303474757e-01
3.305262851540754498e-01
3.279128503603327416e-01
3.054760644619134990e-01
2.196227195822573197e-01
-1.879588503008944866e-01
-4.209408171811311328e-01
-3.817670389360692251e-01
-3.582083799448076977e-01
-3.452856511253099558e-01
-3.358555266996117172e-01
-3.235838594555395797e-01
-3.113089301651383867e-01
-3.061743352272746077e-01
-3.154327357491332195e-01
-3.402291097242474138e-01
-3.235583527790821257e-01
-8.336165152189327354e-02
9.161140131536800457e-02
1.686027802054280156e-01
2.061775850438616331e-01
2.274524237925429904e-01
2.671677217704571672e-01
3.182672579414424496e-01
3.839829304532425130e-02
-8.348409601116116296e-04
7.593457109481255296e-03
6.285479640462385276e-02
1.306060276076834448e-01
1.834566704269226245e-01
2.339822554016785516e-01
2.893811760674973033e-01
3.429949566058896337e-01
3.745152506426640548e-01
3.725229275328019174e-01
3.540967889760926468e-01
3.263915454354610612e-01
2.843077802525605935e-01
2.152753596145162707e-01
1.364306543826680485e-01
9.385441258655428942e-02
1.072937349882079200e-01
1.689116136168697102e-01
2.370635417898090958e-01
2.611100166344219597e-01
2.552664637798650604e-01
2.503120205337625581e-01
2.183459976385008772e-01
6.785569819932299462e-02
-2.763663246956041819e-01
-4.227380389785575510e-01
-3.551952092567107200e-01
-3.288480339538113473e-01
-3.099956109329862208e-01
-2.964413621150470135e-01
-2.868129998879487275e-01
-2.823894566073750778e-01
-2.890842295016819996e-01
-3.130600875320822540e-01
-3.485737119021951047e-01
-3.112381660607757006e-01
-7.894453323610270412e-02
3.385372781113536039e-02
1.686361429533460576e-01
1.998500699450178608e-01
2.105244488316214135e-01
2.155175333155571471e-01
2.245293957596783962e-01
2.409985150387470437e-02
-2.866554916260746766e-02
-1.677163706064564719e-02
4.871534255434582794e-02
1.273833401225538120e-01
1.905727511202768842e-01
2.504299352584553051e-01
3.060992132032678281e-01
3.650351130523939447e-01
3.924907115409327907e-01
3.893210076864500602e-01
3.640561941428142045e-01
3.214173994612644636e-01
2.588786314111540254e-01
1.672570340464283878e-01
5.695259258798880675e-02
-7.490234994351235853e-02
-7.860658596352321226e-02
-1.774289048512854225e-02
1.457807149458445195e-01
2.004687677171030358e-01
2.093699076051774299e-01
1.923073679688770410e-01
1.425447814420053028e-01
9.642654807405864892e-03
-3.091565360602308576e-01
-3.758914135324366579e-01
-3.820191836983621858e-01
-3.058689008744892579e-01
-2.772929210033477920e-01
-2.538418941593966194e-01
-2.433170912224318916e-01
-2.461888136315045217e-01
-2.652802157098228530e-01
-3.025097561112384814e-01
-3.443524347184998557e-01
-3.395397226798457235e-01
-8.982835645980399852e-02
7.436244856382294433e-02
1.447493876287957726e-01
1.737638879887183907e-01
1.804315660667217824e-01
1.784752638697615357e-01
1.800662102732897285e-01
-3.971408180085048839e-02
-2.256999039254169864e-02
4.740971236155780422e-02
1.304609392286554814e-01
2.161210505606995791e-01
2.749509553177748034e-01
3.369664109714513578e-01
3.855315961365908262e-01
4.331336415435161902e-01
4.247111421870237713e-01
3.631914855607143444e-01
3.050661828337819514e-01
2.261026910048357097e-01
1.149610933085217362e-01
-9.169073115148665409e-02
-2.470956531849688165e-01
-2.785932378292543810e-01
-1.766716417442130982e-01
4.918409714989131071e-02
1.488452351561426745e-01
1.795821293169715394e-01
1.710367578093079377e-01
1.281987282397863415e-01
4.315912364040945526e-02
-1.114083307139594470e-01
-2.635576962983251503e-01
-3.679024761816834244e-01
-2.903983138761874194e-01
-2.531023119588671211e-01
-2.203045542324992001e-01
-2.078103752507410307e-01
-2.155296098321361764e-01
-2.439787311530122738e-01
-2.905147264364519311e-01
-3.346021794792677917e-01
-3.754604193786790223e-01
-1.224063907169442439e-01
5.452998553469075305e-02
1.204757477044086089e-01
1.511254170391139184e-01
1.592107538498057084e-01
1.565356491154517304e-01
1.562512634244055121e-01
-3.635788645537794267e-02
-1.829756922388841439e-02
5.124357432530685791e-02
1.553424557248371252e-01
2.633708097441107565e-01
3.058746038742710671e-01
3.859448278898305329e-01
4.345442145651851051e-01
4.615552037866966772e-01
4.451201538939776325e-01
3.794969736791111714e-01
2.653696290480623832e-01
1.744287068106415706e-01
3.891687016475000455e-02
-2.185680253699116282e-01
-3.807334891358321594e-01
-3.867081636961720581e-01
-3.310794956927952670e-01
-9.084754506647878258e-02
1.056054734456497307e-01
1.547893961464059942e-01
1.611545388131497003e-01
1.388178693203804270e-01
8.842018673602895784e-02
1.791442792754289332e-02
-1.093473886748506374e-01
-2.561488708357044786e-01
-2.809400949930856428e-01
-2.381896797945050881e-01
-1.990109761376861464e-01
-1.847600864386462760e-01
-1.949983568388597988e-01
-2.284372914828831092e-01
-2.785813172793873971e-01
-3.209086064119681669e-01
-3.501958712203916413e-01
-2.357555245871119642e-01
1.014083908738924039e-02
8.573136710020969053e-02
1.150771165592699152e-01
1.216745853338969119e-01
1.856725065359166316e-01
-7.302782880279694300e-02
-4.692513582539035999e-02
3.273751097686600914e-02
3.112009345411368422e-01
3.536464981701417098e-01
3.771045102637070601e-01
4.347295065940888215e-01
4.739177099066159693e-01
4.838482962129257436e-01
4.298429578601446477e-01
2.698535667149807304e-01
1.578998181460182226e-01
4.565672778047869668e-02
-1.709252681593419476e-01
-4.053173455759253030e-01
-3.576990601410405812e-01
-3.931612030429539884e-01
-3.709117357903313761e-01
-1.826552565972030528e-01
4.495486086033134709e-02
9.847891330901020757e-02
1.152446149145391618e-01
1.145459340365825585e-01
1.008379161965859000e-01
7.713059860379546662e-02
2.630273134161207130e-02
-1.688711023455862492e-01
-2.478208159381738995e-01
-2.281954903067483498e-01
-1.826219138985283597e-01
-1.573247395257860171e-01
-1.564113788909184677e-01
-1.847757410682098755e-01
-2.394186735180162118e-01
-2.898925120967447144e-01
-3.230249697149525367e-01
-3.111065959555120441e-01
-1.739096234752915970e-01
1.418088307496657291e-02
5.550635705684538179e-02
1.189677323522830149e-01
2.048579939055628074e-01
-8.020941862655049659e-02
-5.443012381230336039e-02
4.112159453477296639e-02
2.825666976289756271e-01
2.761526735635531082e-01
2.860932210018158894e-01
3.116278381613310500e-01
3.730820112451395110e-01
3.844291107519391404e-01
2.264845524879723626e-01
9.780556002646587088e-02
-7.136652318322188326e-03
-2.124796455879983115e-01
-3.722558552268196985e-01
-3.748802400958646808e-01
-3.385212724965653841e-01
-3.865923722995614487e-01
-3.973446709295122004e-01
-1.466290764417463310e-01
3.059768140591244412e-02
7.878914937220528325e-02
9.106164808257426191e-02
8.916296164859417728e-02
8.057905554335698106e-02
6.576395210279774306e-02
-1.609107800668663560e-02
-1.549155755939635171e-01
-2.055371047014025732e-01
-2.252332505508434224e-01
-1.864396651374394254e-01
-1.656473390093003151e-01
-1.662948310400918228e-01
-1.914689455460456546e-01
-2.375584499064361810e-01
-2.799234789413921343e-01
-3.080349530911052902e-01
-3.290513441786080406e-01
-3.124698490925075234e-01
-1.708305435791720173e-01
-1.096380587224183994e-01
1.159135493191905397e-01
-1.102977658295414831e-01
-8.180231424298529952e-02
1.931484950087315744e-02
1.428738022318830625e-01
1.542648986332011418e-01
1.772969768148279501e-01
1.836984297654992160e-01
1.719531141366735238e-01
1.131455448801338554e-01
1.916449707012698317e-02
-1.019750334880608067e-01
-3.370451925367717871e-01
-3.760036989801252005e-01
-3.531962490005473576e-01
-3.230089740610586624e-01
-3.213453959314415131e-01
-3.308537245935044835e-01
-3.295403399175073078e-01
-1.584229241842338987e-01
-5.260295021236027768e-02
4.699286591171634997e-02
5.244293247480290299e-02
1.584485164204851859e-02
8.868809589920555181e-03
-4.112225805121896838e-02
-7.631588670509641126e-02
-1.666378931721719803e-01
-2.143201375312727419e-01
-2.271761903884178535e-01
-1.953058177887925240e-01
-1.783813000280031480e-01
-1.793369089013748252e-01
-2.006541391974679955e-01
-2.394930202345096348e-01
-2.759136088613445281e-01
-3.004380650597793245e-01
-3.191046349698112294e-01
-3.358740374955708208e-01
-2.515499626863463289e-01
-9.000430037845276454e-02
4.724899376744833707e-02
1.066403014524687498e-01
1.297544248361281738e-01
1.259314796711105133e-01
8.880451401714090087e-02
-8.908018619017679315e-03
-1.903300015257851641e-01
-3.996306836231409698e-01
-3.659836015907436124e-01
-3.506828882048071971e-01
-3.429806599783185028e-01
-3.096514675208724698e-01
-3.128370749566702358e-01
-3.321201494279091282e-01
-2.198724652131394119e-01
-1.354597192671317674e-01
-1.336387535764149426e-01
-1.353675164549230092e-01
-9.376955461266414660e-02
-8.669639845721499594e-02
-8.576325633200591880e-02
-8.569469575955165896e-02
-1.373584527560223478e-01
-2.219806585097471863e-01
-2.329501734683848968e-01
-2.336118228553847320e-01
-2.088855163527315872e-01
-1.958947103040778459e-01
-1.974436122179386577e-01
-2.160743086675938618e-01
-2.497980654529678990e-01
-2.819545523805692122e-01
-3.042061757582051884e-01
-3.215729123952812962e-01
-3.382994246988958453e-01
-1.894071352721167223e-01
2.521037539930028742e-02
8.928472963789496619e-02
1.117774027477585475e-01
9.946912036158056525e-02
4.022994777537657052e-02
-1.127135701233459020e-01
-4.099388524554726243e-01
-3.685995744630368720e-01
-3.471111756098045897e-01
-3.304571001697607646e-01
-3.521328996251691379e-01
-3.141740843890202806e-01
-3.167143588224313744e-01
-2.477108134573900722e-01
-2.348446421803576101e-01
-2.864522621514462575e-01
-2.862839026387993258e-01
-3.070991967122347899e-01
-2.350597187453743742e-01
-1.872062972161684102e-01
-2.013323156304523964e-01
-1.875137401300030482e-01
-2.148895422152994894e-01
-2.362493137262640097e-01
-2.566464295459025546e-01
-2.496905873495115502e-01
-2.273050198756000340e-01
-2.187919453013555393e-01
-2.219447034609306479e-01
-2.397103760674054729e-01
-2.707098846256755231e-01
-3.003657316124987431e-01
-3.216745920389632030e-01
-3.390788266295133857e-01
-2.764262631029458794e-01
8.376338518128756405e-02
1.203854563373937467e-02
-2.696692959680390134e-01
-4.377418051324646342e-01
-3.803004224288255575e-01
-3.663749900368500345e-01
-3.559521339954500041e-01
-3.844994228076607512e-01
-3.388482405153632193e-01
-3.111808328835379278e-01
-2.910676607900336554e-01
-2.693587964535330004e-01
-3.087228603208180266e-01
-3.325432921939378561e-01
-3.310632819265947324e-01
-3.251753706375145603e-01
-3.146099900324710319e-01
-2.579794414623119980e-01
-2.459440181915185375e-01
-2.654030167761252113e-01
-2.715902677396950238e-01
-2.747061259522830534e-01
-2.574482255461729707e-01
-2.477263224593459490e-01
-2.431075294542682785e-01
-2.477955267662070582e-01
-2.655656258068156417e-01
-2.962292455813677616e-01
-3.227732149447128385e-01
-3.126473481200443549e-01
-2.695545431490550259e-01
-4.335950945603526119e-01
-4.152937248327918107e-01
-3.668377866867309489e-01
-2.988569797587322663e-01
-3.131075754252071186e-01
-3.119035334966387407e-01
-3.082853057267007646e-01
-3.014557110325396527e-01
-2.915298474959708286e-01
-2.784943357670401909e-01
-2.671113839590906203e-01
-2.629776507270253361e-01
-2.649363271939267350e-01
-2.696336177305514448e-01
-2.711812294630371878e-01
-2.674340738469542234e-01
-2.654075937876432256e-01
-2.699467811474810519e-01
-2.852774195928797774e-01
-3.453471077531048428e-01
-2.544131407379947585e-01
-2.999618966801346209e-01
-3.001172905520157475e-01
-2.961401883212853026e-01
-2.874125680759873624e-01
-2.754319905075630626e-01
-2.615208341995741703e-01
-2.530568451003187835e-01
-2.554237736848509188e-01
-2.651117554143195276e-01
-2.774930436799404321e-01
-2.864279910952088892e-01
-2.880177954753428970e-01
-2.883624675607041610e-01
-2.926756868247839538e-01
-3.538397803745961800e-01
-2.776663519319074180e-01
-2.958852262460366922e-01
-3.010329211067418465e-01
-2.992809740932390050e-01
-2.898232234003275121e-01
-2.755427701473309732e-01
-2.590714121059408126e-01
-2.502505488470405659e-01
-2.553677218037281316e-01
-2.697627073093278316e-01
-2.880529583305340147e-01
-3.036402076134190331e-01
-3.102905640249626895e-01
-3.131628914115907047e-01
-3.592314509691402202e-01
-2.784778798395628474e-01
-1.325869902597536509e-01
-3.038891258229043935e-01
-3.149194375889676767e-01
-3.160784380905130586e-01
-3.068992043661785130e-01
-2.911536858499069735e-01
-2.717817579391939020e-01
-2.597740383423575716e-01
-2.634297123650349848e-01
-2.790415924860002450e-01
-3.015981369386059319e-01
-3.237165504632620872e-01
-3.357734503166287521e-01
-3.577869529052442044e-01
-3.073021441391355912e-01
-1.705562587403953723e-01
-3.025445966002870413e-01
-3.658124270208725215e-01
-3.353933668852388528e-01
-3.010370217290412875e-01
-2.773085734515902123e-01
-2.543547635604186397e-01
-2.428666351138168422e-01
-2.513252868384160399e-01
-2.761512596042428047e-01
-3.116411322278027085e-01
-3.479150637665730517e-01
-3.949123739414744927e-01
-3.473552336042726174e-01
-2.184897866202453742e-01
-1.410437892111998937e-01
-3.629466119939931401e-01
-3.843390666281211732e-01
-3.568481562600488433e-01
-3.044539468900698820e-01
-2.798854493892624085e-01
-2.565287353180787933e-01
-2.446771370708353266e-01
-2.526133606864360281e-01
-2.779264689667952926e-01
-3.165473704513761533e-01
-3.392483286628966699e-01
-3.389163812439462964e-01
-2.453546878942469145e-01
-1.229954439725627624e-01
-3.904407325615906199e-01
-3.928956165379570153e-01
-3.598331962412667506e-01
-3.062901294122850060e-01
-2.839494944345950511e-01
-2.633489380361394572e-01
-2.532888807397263298e-01
-2.609713587902961485e-01
-2.849519782988021444e-01
-3.227871018559908545e-01
-3.436958073618438525e-01
-2.977784508439519362e-01
-3.881898872348382712e-01
-4.110547449256101160e-01
-3.896115205709324014e-01
-3.550093922295473603e-01
-3.077650098846203552e-01
-2.886544364562000364e-01
-2.722926277570634768e-01
-2.656870510054405443e-01
-2.745864785771744421e-01
-2.978924241192908440e-01
-3.339947839565756693e-01
-3.254970226895035901e-01
-2.253535166781694410e-01
-3.466919786178456198e-01
-4.053142517122312327e-01
-3.868572780989099069e-01
-3.285410129523114175e-01
-3.096989682608221606e-01
-2.937317650690143278e-01
-2.821054248553481192e-01
-2.800464079800351058e-01
-2.917964621865190011e-01
-3.160949724447489340e-01
-3.414596922057751005e-01
-2.974749807025993675e-01
-2.603420689114543940e-01
-3.730084581017362177e-01
-3.874539295883128176e-01
-3.514830442803354993e-01
-3.136506687151467965e-01
-3.003048132260560665e-01
-2.933430402840024875e-01
-2.963504216554412318e-01
-3.120719453757490047e-01
-3.560801251469232209e-01
-3.833602493704728609e-01
-3.600289439403743241e-01
-3.215989777647201286e-01
-3.100037645156152877e-01
-3.062398348201126885e-01
-3.672411294302646012e-01
4.933762008376827435e-01
4.846079527427634703e-01
4.819018228907894774e-01
5.167642342277418699e-01
5.101603212591308001e-01
5.074380208947757431e-01
5.043660128551022970e-01
4.959202111979704730e-01
4.818703805735178314e-01
4.712594417633393373e-01
4.667977484982680503e-01
4.678316628711446379e-01
4.696179401806103160e-01
4.604543816842776582e-01
4.402586924039316174e-01
4.167002483005679547e-01
3.967466486847306406e-01
3.844916543420053290e-01
3.768439378280722396e-01
5.280372783901150502e-01
5.126752746339715561e-01
5.013955149482203222e-01
4.995875978436580822e-01
5.023594731654283940e-01
5.028614251139331692e-01
4.929226078162879388e-01
4.718556236584127705e-01
4.529347761208403766e-01
4.422980332934657310e-01
4.412912821538848562e-01
4.454347980001318597e-01
4.400118846978960940e-01
4.229859906803936642e-01
4.023283059304975096e-01
3.845250006621916405e-01
3.717078178492225771e-01
3.594207282460286645e-01
3.020924253128755566e-01
2.968987463012798811e-01
2.971254496023671976e-01
5.123363290135065640e-01
5.129084313157541430e-01
5.039664275304521768e-01
4.904644415989084516e-01
4.815238998926703040e-01
4.820588041232093390e-01
4.864968384539165580e-01
4.871989319546295993e-01
4.748688442806899279e-01
4.487939439355889681e-01
4.246441240895980629e-01
4.106360405903686228e-01
4.099765195483230928e-01
4.186257285716877830e-01
4.188309938855726555e-01
4.078001959391701625e-01
3.941165375473849042e-01
3.826689670718911307e-01
3.714529193973014065e-01
3.077059363812307269e-01
2.900083829302630978e-01
2.794608482471983013e-01
2.801598476244683278e-01
3.319291386909038466e-01
2.794266977864821588e-01
2.805532167680010458e-01
4.099907608174488960e-01
4.111469301578145608e-01
4.197019543197361147e-01
4.251547375893861558e-01
4.170628573138196460e-01
4.060846456339145538e-01
4.056073606019740541e-01
4.228714772038875136e-01
4.507945360315044336e-01
4.703055783548528157e-01
4.789810904291024185e-01
4.792732586887042401e-01
4.722770812322312772e-01
4.611332422631813088e-01
4.533127691675769011e-01
4.532916003877690003e-01
4.560571123075702338e-01
4.547269084352037471e-01
4.405990170807859707e-01
4.126039317830493269e-01
3.858071571973140657e-01
3.691547288912835900e-01
3.693709911897025688e-01
3.857030281871154931e-01
3.922052230588877197e-01
3.866734674839544805e-01
3.798875070003426835e-01
3.755809669810759588e-01
3.676920555301187443e-01
3.000917802205226859e-01
2.762103056324928807e-01
2.619351271650202095e-01
2.676769834080525157e-01
3.349058742934439281e-01
3.383118337948604060e-01
2.797923877369004053e-01
2.759166068728012289e-01
2.745676384264945646e-01
2.785891488026656093e-01
3.835031430266862551e-01
3.693347720558236569e-01
3.775277195767093863e-01
3.998677171275095144e-01
4.207407564386358434e-01
4.198661632405839006e-01
4.050994053693220964e-01
3.940059451678914471e-01
4.041696817022191746e-01
4.236285324425898002e-01
4.333403165862780293e-01
4.365899309664325045e-01
4.354584582377450941e-01
4.296140262580695479e-01
4.198691045179323011e-01
4.110125923365007816e-01
4.085312906388161580e-01
4.089401760952172116e-01
4.057718284116703100e-01
3.901134999697981054e-01
3.273037840894946759e-01
2.489482848712965546e-01
1.741138196650501846e-01
1.899867137105188675e-01
2.975625774742423624e-01
2.606928572028391344e-01
2.612628901997932074e-01
2.808646644729950737e-01
2.766910319381755690e-01
3.417134618344674912e-01
2.741635131693759275e-01
2.464412340193743167e-01
1.755228660743990698e-01
3.024974999489623562e-01
3.347977581086284404e-01
3.390017863192911207e-01
2.619614428034852116e-01
2.197755873134066007e-01
1.583304865866988209e-01
1.072249828585940812e-01
4.110388610084023675e-01
3.626016305504921600e-01
3.473125404435785102e-01
3.618787302585457777e-01
3.940249932345171180e-01
4.229411997772385412e-01
4.204904846620621806e-01
3.487489180259418786e-01
3.206005694736390188e-01
3.182317102643507090e-01
3.508728671651929476e-01
3.827889859129518513e-01
3.793282093723624460e-01
3.739321445228176999e-01
3.672772428469176509e-01
3.577918049730262617e-01
3.457377094354903702e-01
3.395402942305492111e-01
2.950041078915026649e-01
3.029363385944080500e-01
2.685428270154935348e-01
1.081767563004193411e-01
9.968791026766345154e-02
1.055890925666705948e-01
1.136606061708377441e-01
1.362718009338699521e-01
1.353227669752738449e-01
1.689657170596474689e-01
1.443854048230365505e-01
1.469134063720373695e-01
1.992873102782785899e-01
7.709910232689469456e-02
1.750204498904336936e-02
-1.082139988889365134e-01
1.178588402490619719e-01
2.375657758194492097e-01
1.936434035361890849e-01
1.152346472300423419e-01
-1.323422466360649197e-01
-1.894922041513972255e-01
-1.887503474278720006e-01
-1.793568534886623989e-01
-1.774071040326092308e-01
4.837858168746563270e-01
4.242058243423769137e-01
3.740520003651791048e-01
3.596512390974720974e-01
3.766164559409570511e-01
4.079517052006008115e-01
4.284200377005583094e-01
3.998549989388326953e-01
3.594393430153055569e-01
3.214812764200378759e-01
2.956072191415495820e-01
2.686204936617399008e-01
2.755305867313852519e-01
2.420865625288142753e-01
2.188517725004595627e-01
2.009701216001529289e-01
1.410978399698084307e-01
1.527294549089985576e-01
1.458910675649435773e-01
9.557973005463685223e-02
8.859460275032449150e-02
8.845137681825988862e-02
9.033336239615069596e-02
9.080977971635101342e-02
9.404029892598217422e-02
9.179428690832182325e-02
5.915615651694940136e-02
-3.551967981530961688e-02
-1.080028334834822745e-01
-2.054042671587368030e-01
-1.061618153227084915e-01
-1.452641386467061202e-01
-9.630815467086245585e-02
-2.245884877728274165e-01
-2.403978650536638950e-01
-6.962427011232312501e-02
1.497042992378492254e-01
6.772583753096908521e-02
-3.531442348669827647e-01
-4.473649675518088786e-01
-4.463708390644139934e-01
-4.433055764443847302e-01
-3.503016049446820990e-01
-3.443763957173552326e-01
-2.320749144681682474e-01
4.894986835185211049e-01
4.352885587071890217e-01
3.895773586755973961e-01
3.791137419898068517e-01
3.955300472993296679e-01
4.205231456230763554e-01
4.315179493969850122e-01
4.199498928045903301e-01
3.668232963268701630e-01
3.104875079169403529e-01
2.774487749936504488e-01
3.198229270406757752e-01
3.245357350755007642e-01
2.452075384202501429e-01
1.503659331386205389e-01
1.219151553736193966e-01
1.537353834274984669e-02
-7.452159657499959899e-02
-5.750688349111295755e-02
2.708179278014266611e-02
3.988741769727535691e-02
6.917499019697846696e-02
1.277463163830774850e-01
1.272009699946696770e-01
1.204651861905119692e-01
9.608313264504876605e-02
4.466244762696088000e-03
-2.180212342851628460e-01
-2.611658393044287707e-01
-2.918343141683135133e-01
-2.825762682119170588e-01
-2.807461755159147421e-01
-2.884575604071119015e-01
-3.843555173262830360e-01
-3.894027519282892147e-01
-2.076649626328465892e-01
-2.586825161715861077e-01
-2.838804781602604077e-01
-3.837243053026164752e-01
-3.826579218473589727e-01
-3.886370434598169776e-01
-3.990767087560689874e-01
-4.082305235276763589e-01
-4.156906350135844419e-01
-3.758229533093573882e-01
5.221041690195156182e-01
4.828844645525227630e-01
4.479404581286323683e-01
4.406655502413561742e-01
4.511850728887856210e-01
4.640052301722523143e-01
4.650427313170339971e-01
4.438877661231869221e-01
3.946047128989992880e-01
3.369695061251586354e-01
2.736092818190349885e-01
3.004340832402243033e-01
2.788203035707786936e-01
6.339915010112978644e-02
-1.110394301450347287e-01
-3.672515689897726809e-01
-4.383550560918253458e-01
-3.738056988547893145e-01
-2.955549959408070304e-01
-1.645937770944234380e-01
-5.032426937298456471e-02
8.432764134296394376e-02
1.150363470764073359e-01
1.134981304721103812e-01
9.174647657813379820e-02
2.158669017637648846e-02
-2.688163180054903845e-01
-3.366182585189100296e-01
-3.953727656604767993e-01
-3.805298236985685256e-01
-3.750956818273593618e-01
-2.881490784889442214e-01
-3.700166451078319430e-01
-3.651656191267494966e-01
-3.681441750892864295e-01
-3.304846493041105338e-01
-3.393076496987902368e-01
-3.479758051761657756e-01
-3.402235968888310813e-01
-3.427509055835480933e-01
-3.546083203517622073e-01
-3.727745550362125404e-01
-3.898211108862043028e-01
-4.039049314499026933e-01
-3.985120234006804818e-01
-2.038086414877139374e-01
5.656036907542637548e-01
5.508988911796843801e-01
5.274726991791840458e-01
5.035005412139849090e-01
4.970395470135735017e-01
5.001218393230884018e-01
5.019183213046981562e-01
4.938648788888922447e-01
4.653648826999585708e-01
4.187516624524678099e-01
3.536940295604367734e-01
3.291048246403291966e-01
2.860543614929693113e-01
1.422914028256461461e-01
-2.537241400174641281e-01
-3.124461115226186969e-01
-3.393491944030226914e-01
-4.184142689193016684e-01
-4.221914521197431824e-01
-4.280827804476756704e-01
-3.638884952523407379e-01
-1.966706082930298749e-01
-3.688211367135509067e-02
-5.486710294112379094e-03
1.200418714547095769e-02
-1.413591459420292518e-01
-2.858691502579386867e-01
-3.857447318039807227e-01
-3.913984407056401715e-01
-3.682882229912972649e-01
-3.562910605034106393e-01
-3.539018202665442647e-01
-3.542181669343137940e-01
-3.485576250678938948e-01
-3.423472728990839542e-01
-3.382908746661202892e-01
-3.302007956568813185e-01
-3.154796514846102129e-01
-3.008171421540891677e-01
-2.961696754380978014e-01
-3.029775310590833715e-01
-3.205611405852506479e-01
-3.465627906200962616e-01
-3.728322974580407512e-01
-3.956407046169389541e-01
-4.083042131577824252e-01
-1.321051949717466922e-01
8.969172412973698549e-02
1.797471325308607204e-01
5.715844197099293478e-01
5.641965475126784479e-01
5.525817957572870531e-01
5.371632852974412842e-01
5.304482396774410358e-01
5.274407217890761945e-01
5.214168356901635049e-01
5.074904277170289024e-01
4.780370727300257139e-01
4.362553962340293690e-01
3.940376095351766361e-01
3.474181030115570112e-01
2.790421239187731994e-01
1.166636076160479374e-03
-2.254321921061199774e-01
-3.103876341838432973e-01
-4.031781336163264284e-01
-4.012828110585128227e-01
-3.987720353496784220e-01
-4.004398587229771600e-01
-4.069326396190439121e-01
-3.990237321734312337e-01
-3.040800324784690423e-01
-2.788294531424437839e-01
-2.775416860472812441e-01
-2.966923618638631632e-01
-3.526549627556745392e-01
-3.963509895672105987e-01
-3.642015691905560182e-01
-3.417195460779192118e-01
-3.312526584750601355e-01
-3.298913670869934034e-01
-3.304692971485108099e-01
-3.250972166900142346e-01
-3.166245083227580137e-01
-3.059760404465755590e-01
-2.918471619577445164e-01
-2.754114882781879547e-01
-2.633356827769343100e-01
-2.623113939314508647e-01
-2.726038163262142766e-01
-2.941349524849969921e-01
-3.260260713076443828e-01
-3.606934110862930476e-01
-3.925583879811980204e-01
-4.206438963580661494e-01
-9.411193988603352989e-02
1.563306681322698954e-01
2.236711253194374471e-01
5.669443226446509998e-01
5.646214970686205259e-01
5.618450710533975379e-01
5.524191373596176735e-01
5.452712910184265294e-01
5.386104049379933922e-01
5.285706206262285045e-01
5.117607273545579094e-01
4.851813623490964789e-01
4.562019713284066746e-01
4.253015469104176605e-01
3.862617734127166691e-01
3.268471441110664122e-01
3.502871304114137108e-02
-1.860651971322883347e-01
-4.056709160609047737e-01
-3.960047201704293141e-01
-3.845163931255251022e-01
-3.724363626614073941e-01
-3.678756051670457605e-01
-3.719681753312941153e-01
-3.848346752217339239e-01
-3.912108184595184945e-01
-3.680499335390857718e-01
-3.614075152168341187e-01
-3.788403333327309830e-01
-4.115822626205334900e-01
-3.840665268176812197e-01
-3.509803186701713207e-01
-3.282427013709205976e-01
-3.167552179454083960e-01
-3.137199978427470670e-01
-3.126072883367398969e-01
-3.062763864860720275e-01
-2.960279436997176328e-01
-2.829042895288268467e-01
-2.672446895839357683e-01
-2.511130243119739092e-01
-2.412201100368527862e-01
-2.426996596934612171e-01
-2.552079153808489709e-01
-2.794733031378134891e-01
-3.161233191843221269e-01
-3.580050981612755701e-01
-3.975720033818841426e-01
-3.485903883602072817e-01
5.180765562432090854e-02
2.240826498233396136e-01
2.776285646178553446e-01
5.580649160966650868e-01
5.626197284081702055e-01
5.571505254363910975e-01
5.494635766939314214e-01
5.412682714662211403e-01
5.304679629692217180e-01
5.124538205945059488e-01
4.840972184869815620e-01
4.551850205627545609e-01
4.253612573233670480e-01
3.884984204631125593e-01
3.328075678881605715e-01
5.907290663595540781e-02
-1.895762581748882125e-01
-4.057447745660071048e-01
-3.907609142947437442e-01
-3.694657951447146704e-01
-3.467048189188724483e-01
-3.356706550498043118e-01
-3.382334850879851196e-01
-3.558417033571213972e-01
-3.879213207366351557e-01
-4.138810627135010578e-01
-4.245434720709555521e-01
-4.249986414322943773e-01
-4.122952612721135779e-01
-3.833652415056113538e-01
-3.499561079422123799e-01
-3.257980606439664362e-01
-3.116217521158191062e-01
-3.052056384924499155e-01
-3.010520768461524832e-01
-2.931847366192840698e-01
-2.823982883475850691e-01
-2.694014232275243614e-01
-2.542736969805017289e-01
-2.387873213199295797e-01
-2.300339103249497696e-01
-2.329062726263207428e-01
-2.468989166853112482e-01
-2.735263826221804306e-01
-3.145477328020988006e-01
-3.626877392541109080e-01
-4.081991326778854345e-01
-1.223566274795414716e-01
1.936161958528486715e-01
2.882675730478309051e-01
3.267582448935982820e-01
3.333604991012359964e-01
5.579379155756108988e-01
5.748284578187832228e-01
5.767128288103595679e-01
5.696569563575717421e-01
5.590695471637894265e-01
5.448699347072764043e-01
5.194890492631936141e-01
4.777023338450789858e-01
4.371548018039924099e-01
4.011529097712305258e-01
3.613395714292823580e-01
2.309801561570304640e-01
1.129473216229491261e-01
-4.292064220597626711e-01
-4.477077147038278637e-01
-4.372300746104325064e-01
-4.102898455094919905e-01
-3.714939304670475395e-01
-3.439580116791992603e-01
-3.344986363862212375e-01
-3.464648323151277021e-01
-3.773245719353180982e-01
-3.991531248434501133e-01
-4.036953670783621773e-01
-4.011245073596729771e-01
-3.931847638412676593e-01
-3.794779226550362705e-01
-3.633786975308365141e-01
-3.458291197368100756e-01
-3.243478559387602544e-01
-2.996457276987269935e-01
-2.730350209000764750e-01
-2.469584463509316152e-01
-2.247331835336019989e-01
-2.069982655281265849e-01
-1.937395875348435215e-01
-1.838115836225798772e-01
-1.793043113802844368e-01
-1.841210004178245319e-01
-2.004061339774138584e-01
-2.333790726013597605e-01
-2.887321747560756546e-01
-3.592640049483812881e-01
-4.282276543548153569e-01
2.316561728135148324e-02
2.263482424662205950e-01
3.238405089680289062e-01
3.554084904516844334e-01
3.623499589307498381e-01
3.618542575716763854e-01
5.430481316366277955e-01
4.935921245455452411e-01
4.521053631217977764e-01
4.113194912130184733e-01
3.761363729372010356e-01
3.360310547300239259e-01
2.157153459604401746e-01
-4.948585715825821324e-02
-4.407233275177616094e-01
-4.427716385191054482e-01
-4.348467613747329930e-01
-4.052090238352952234e-01
-3.605488021685954725e-01
-3.286639586847524552e-01
-3.173825441530875313e-01
-3.277911311611720890e-01
-3.544898670489573522e-01
-3.728800944248126248e-01
-3.802852302292250575e-01
-3.874499264315746094e-01
-3.951725716843175196e-01
-3.979729649629910604e-01
-3.901656683191305763e-01
-3.724369431742118319e-01
-3.438562939719357336e-01
-3.065370791609053347e-01
-2.656945101875292092e-01
-2.303060174311385988e-01
-2.045589623460428719e-01
-1.867034837454491780e-01
-1.753051201330144693e-01
-1.683833843031826705e-01
-1.669406418363306166e-01
-1.744724205946782680e-01
-1.934277548876815189e-01
-2.286804013820985526e-01
-2.845013706398571429e-01
-3.529553192625985991e-01
-3.632968928529162200e-01
1.272933406652440036e-01
2.691430696344682127e-01
3.408371171438984715e-01
3.664276502375435340e-01
3.708435083799520582e-01
3.678190469989855438e-01
3.890088200301432542e-01
3.523232144689552037e-01
2.286999784114895629e-01
1.275129083926307416e-01
-1.584510546786085938e-01
-4.255337802354659527e-01
-4.321067907550131260e-01
-4.234146160054231278e-01
-3.947637741427170166e-01
-3.499709144420888318e-01
-3.168725168562182004e-01
-3.033978027770142805e-01
-3.096269899661026059e-01
-3.309603015692861305e-01
-3.492614308469669249e-01
-3.626633360111166660e-01
-3.792809704205449828e-01
-3.985464929921660460e-01
-4.119584446825518831e-01
-4.005265351869182755e-01
-3.801560831061947532e-01
-3.512782739218582306e-01
-3.064647390111673864e-01
-2.572331714893754673e-01
-2.163337949903757496e-01
-1.891892404379538761e-01
-1.725545076265078692e-01
-1.645344085289550118e-01
-1.632366679603861614e-01
-1.677921120502648966e-01
-1.799493908085944283e-01
-2.019980131284251357e-01
-2.373314180745638435e-01
-2.866177232184046186e-01
-3.623712888566932300e-01
-1.323262303797843320e-01
1.287242289799903627e-01
2.415076522715775831e-01
3.115307766783727561e-01
3.450934880039217556e-01
3.573496209700421922e-01
3.592415255681130071e-01
3.562521193850682888e-01
3.774376822038427726e-01
3.344168460639976859e-01
2.121699861658686848e-01
-9.134242319038551536e-03
-4.056566773855201369e-01
-3.842385612997487043e-01
-4.139358436324004353e-01
-4.087937671259822547e-01
-3.851614005565755505e-01
-3.447721633368336924e-01
-3.126471475202651229e-01
-2.973551160346517008e-01
-3.000252442336850955e-01
-3.185570273722478363e-01
-3.383690550525101925e-01
-3.551987192721584030e-01
-3.749032153344493135e-01
-3.968896984645227111e-01
-2.969767948200244256e-01
-1.794169662110890462e-01
-1.920214816237723887e-01
-3.441647211184583610e-01
-2.990716357064202024e-01
-2.499056932289074329e-01
-2.091559705196076036e-01
-1.840063310011643138e-01
-1.707426796796924773e-01
-1.673773678019757072e-01
-1.728835165975267651e-01
-1.844533779553426678e-01
-2.010889469162194243e-01
-2.240211643710344758e-01
-2.544600533462743619e-01
-2.905589797273357977e-01
-3.283311637816043183e-01
-1.973371889639797538e-01
-1.327147099846002209e-01
1.128113317801801990e-01
2.696297835454887215e-01
3.128202554534649793e-01
3.342774724071742032e-01
3.424935862845566725e-01
3.417725693680232490e-01
3.639523189447202989e-01
2.722497567540512753e-01
-2.965070824506826561e-02
-1.088457036598244748e-01
-3.755282963530588436e-01
-3.901131827519868089e-01
-3.947912846145907317e-01
-3.957761822867705281e-01
-3.801205225112285202e-01
-3.466193473145596227e-01
-3.174110603758288907e-01
-3.021634494969418494e-01
-3.033224394212061803e-01
-3.200033392879919059e-01
-3.381159724053208748e-01
-3.529573528821766670e-01
-3.704853895864142488e-01
-3.908117447261686417e-01
-2.017480036447489855e-01
-1.373561640195665734e-01
-1.425891757620407208e-01
-3.360213068361420086e-01
-2.937836745621410506e-01
-2.481193675267923116e-01
-2.105022444884007138e-01
-1.896565695666747597e-01
-1.814296427778866461e-01
-1.833015404529754755e-01
-1.952482688858966364e-01
-2.130191520437442754e-01
-2.322648483523339080e-01
-2.524538839122538736e-01
-2.731641200355152121e-01
-2.928749616238887077e-01
-3.141741497083924139e-01
-3.408855746824570043e-01
-3.722301380204685595e-01
-1.001571253180629228e-01
1.689286611469899557e-01
2.784785118596268538e-01
3.064761702794308040e-01
3.199543282709538250e-01
3.218763565300940543e-01
3.290046906317717901e-01
5.739940024584017780e-02
-6.032752158978303691e-02
-2.910088471291896184e-01
-3.687258100956908313e-01
-3.707597076394364977e-01
-3.814422241236800071e-01
-3.902523611919192503e-01
-3.843996356500714029e-01
-3.598633399930520893e-01
-3.361289359295640544e-01
-3.232444470900235900e-01
-3.236345910225378875e-01
-3.350518321876649885e-01
-3.439211724935814507e-01
-3.507346535662042575e-01
-3.629828114490811775e-01
-3.548755777246432874e-01
-1.635019897744983686e-01
-7.613472058477392668e-02
-1.144757041134867454e-01
-1.749303493875317417e-01
-3.017905411744240540e-01
-2.590467349907030759e-01
-2.241031207859707219e-01
-2.073860145760625107e-01
-2.041315208630537226e-01
-2.107523082013684490e-01
-2.272767722766448895e-01
-2.482356771216946423e-01
-2.668509733108380133e-01
-2.814137866733973370e-01
-2.910316695298842959e-01
-2.957393307679163641e-01
-3.035836244643015380e-01
-3.216202329736503884e-01
-3.482151345490860361e-01
-3.806658981763685334e-01
-8.224001882246459449e-02
2.012503983154705633e-01
2.734261819172350005e-01
2.913026109145295806e-01
2.961055190762686973e-01
1.661490276539467903e-01
-6.716773420419917817e-02
-2.970043438268683555e-01
-3.851485046697673553e-01
-3.601532079318342516e-01
-3.665262770182196039e-01
-3.829984122816018632e-01
-3.990844566925415005e-01
-4.036852216510726232e-01
-3.906235014485356372e-01
-3.751841922264351759e-01
-3.657834442659271268e-01
-3.625647647390843886e-01
-3.602037558951767249e-01
-3.451249536215499902e-01
-3.332295983938534656e-01
-3.165823995478948549e-01
-3.088956554040043212e-01
-2.113356901145866940e-01
-9.559506279763564651e-02
-7.425390599643130751e-02
-4.411498349259055513e-03
-3.147066184653699583e-01
-2.870256908557329845e-01
-2.530542792937990892e-01
-2.376145228471368831e-01
-2.358999578475954872e-01
-2.438066390263972372e-01
-2.606889272447498462e-01
-2.806450913750014320e-01
-2.968317226467751535e-01
-3.067233000298191792e-01
-2.402498063678278062e-01
-2.492860175730330086e-01
-2.685000835528883467e-01
-2.962320338030701716e-01
-3.292561361420481836e-01
-3.644192770245514579e-01
-3.977533036532953092e-01
2.629433002357915022e-02
1.243489777179186129e-01
1.458693198041484951e-01
2.339336560905566909e-01
-2.507391708663489482e-01
-3.207105456678250865e-01
-3.881148164053892513e-01
-3.666152346463549816e-01
-3.371064271875237606e-01
-3.129687277302772297e-01
-2.882818475607234476e-01
-2.952899069232847729e-01
-1.931864055083697129e-01
-3.957935123599541360e-01
-2.738474415890004843e-01
-2.791309938158664794e-01
-2.208438169836971221e-01
-2.274616998506994447e-01
-3.805735210721907791e-01
-3.408183327444396782e-01
-3.579672291078942470e-01
-3.412584888538054417e-01
-3.048765279349869850e-01
-2.594642670534977880e-01
-1.393750230356365916e-01
-5.615224217613232205e-02
-1.530355278547000097e-01
-3.751045081655925983e-01
-3.450511515717399336e-01
-3.286320967365453649e-01
-3.206229048208643073e-01
-3.150259324842299424e-01
-3.060152364064740449e-01
-2.878732036513659276e-01
-2.654602895262989648e-01
-2.459635282125378630e-01
-2.350915192450271085e-01
-2.357910699290109435e-01
-2.478628643587534319e-01
-2.690861151967317566e-01
-2.972117786122887018e-01
-3.304367038714450255e-01
-3.652713427591046669e-01
-2.253690930125948344e-01
-1.218975444798117286e-01
4.302732305928305689e-02
2.099004530215093367e-01
-1.504194382856602064e-01
-3.487710894565544395e-01
-3.811474226061865034e-01
-3.712944015506822737e-01
-3.800664423196576935e-01
-2.802610611198220747e-01
-1.062765302000412138e-01
-6.567761828595673756e-02
-3.096897025449769913e-02
-5.419714720760062526e-02
-7.147737734850111158e-02
-1.080404270069253020e-01
-1.061035457066889232e-01
-2.037241502162672191e-01
-3.479061413008568415e-01
-3.679497591194526018e-01
-3.657056240028164762e-01
-3.788833278859472520e-01
-3.546375448116985130e-01
-2.227313557713087588e-01
-2.461786165546394345e-01
-1.505713425797452487e-01
2.673754071812941419e-04
2.150081654625216748e-02
-2.607699261084342468e-01
-3.640581054628672653e-01
-3.485416498326037726e-01
-3.392787347673388854e-01
-3.318069125019902366e-01
-3.205155645388101937e-01
-2.997890194956879251e-01
-2.732400342279940331e-01
-2.469513533981445019e-01
-2.276715654021689850e-01
-2.211035233125979160e-01
-2.282179151505749903e-01
-2.452482142494299411e-01
-2.699227868628265581e-01
-3.017928881738851654e-01
-3.383118422501317779e-01
-2.538337335340276613e-01
-2.437327495735646110e-01
7.846403210734820277e-03
9.045165427188575635e-02
-2.839365676115290782e-01
-3.830926332411113688e-01
-3.546164619447826349e-01
-3.595366640123865976e-01
-3.299018760342717349e-01
-3.179851253444551662e-02
5.146046338666054876e-02
1.244990353741651096e-01
1.262186650656609288e-01
1.160205114535780985e-01
2.618628862296060178e-02
-2.751765662951083033e-02
-7.914771267238501773e-02
-1.435627687177250811e-01
-3.004547534042718016e-01
-3.689077136880478114e-01
-3.695566548308728549e-01
-3.809439591865263486e-01
-3.294572858825010608e-01
-3.048623226153116539e-01
-2.252513469484150321e-01
-5.668405230002963868e-02
4.726834713528987181e-02
1.348282368524856278e-01
6.137394671687534942e-02
-2.376010261201447205e-01
-3.718830565785402609e-01
-3.696843073757929421e-01
-3.595723498538180296e-01
-3.433395143500229674e-01
-3.162129871391869407e-01
-2.835485324795504747e-01
-2.507073707375637728e-01
-2.243884322800696329e-01
-2.121234720867422596e-01
-2.159126052031759557e-01
-2.303204771530323880e-01
-2.525960458194929092e-01
-2.830430925601746250e-01
-3.201806568114785589e-01
-3.539642247702183830e-01
-2.579378316625076106e-01
-1.257404850545856823e-01
1.697229847892194055e-01
-3.956008990557335903e-01
-3.308054277103127383e-01
-3.321041701716044292e-01
-3.776596618153011398e-01
-2.506560704115440852e-01
3.876023366259602476e-02
1.737939551987045528e-01
2.066812611534980249e-01
2.040138625159402253e-01
1.580094131261566837e-01
7.283488571450547067e-02
-8.653470429281467924e-03
-7.501781483116827520e-02
-1.584464174543444015e-01
-1.909741400644778819e-01
-3.021242705182229926e-01
-3.439325668883808640e-01
-3.161056329885116867e-01
-2.916876257741837786e-01
-2.503762855462549064e-01
-1.216579194675516534e-01
4.167664563516616100e-02
1.217472323283831093e-01
1.744572197732490726e-01
1.602543669845712115e-01
9.142059397487835304e-02
3.670841630653971961e-03
-9.431172621543137957e-02
-3.114181650642163235e-01
-3.943021696275137433e-01
-3.396336757191005251e-01
-2.981076193049200240e-01
-2.586699290767147108e-01
-2.275643214909790490e-01
-2.122735123884120223e-01
-2.139730139299229617e-01
-2.261561658890240967e-01
-2.461506327563605656e-01
-2.746486524070824164e-01
-3.107450757032769184e-01
-3.447778930933463881e-01
-2.653911087338423069e-01
-6.475738932581023843e-02
1.658590916669617221e-01
-3.853698716767656185e-01
-3.116923141791517193e-01
-2.997475503853682666e-01
-3.161539795372879103e-01
-3.759531160862814581e-01
-1.871162520290468589e-01
1.472879224180292379e-01
2.333133969044221268e-01
2.617005684359710038e-01
2.479162312408332847e-01
1.794812252607152214e-01
6.276882976048890617e-02
-5.249356482821299075e-02
-1.958176795639721690e-01
-2.008652664722664627e-01
-1.903780547849652227e-01
-2.015248343587912050e-01
-2.615921694707297740e-01
-2.044478637397077747e-01
-1.723319025296224938e-01
-1.317323619625926923e-01
-9.523612976465659075e-03
9.479473574636748667e-02
1.418958928352551663e-01
1.827582581581271015e-01
1.817978922505587847e-01
1.390319139041641949e-01
9.880431513918133679e-02
6.390257089276796254e-02
5.081678051336913082e-03
-3.246342690107059670e-01
-3.568212861826850490e-01
-3.071742269805607384e-01
-2.629238814722302253e-01
-2.302363344540798995e-01
-2.154151129403019116e-01
-2.170453907957902717e-01
-2.279529235823951616e-01
-2.460465312774023916e-01
-2.722741220918359906e-01
-3.057944923777132229e-01
-3.376527376290873739e-01
-3.633161804223435931e-01
6.502196369290018374e-02
2.068919034271540780e-01
-3.563173973787772675e-01
-2.811059098345214391e-01
-2.851276245505390272e-01
-3.143973723194202208e-01
-3.739773628027984187e-01
2.303197431457087302e-02
2.104862509440238449e-01
2.847775263325924011e-01
3.023369286797038535e-01
2.702880048140753333e-01
1.748865294562975681e-01
2.090853905330618268e-02
-2.002801530356491666e-01
-3.026999032744273066e-01
-2.562417816907572310e-01
-1.515298684698588860e-01
-5.640283930778015181e-02
-1.117666219380026964e-02
1.801412075000191973e-02
7.353130175799549306e-02
3.639031253273916633e-02
7.870745658654271226e-02
5.693167132780314194e-02
1.148854741728739665e-01
1.301107710967807918e-01
1.354887553508186404e-01
1.118832514708084092e-01
8.360071310313915705e-02
5.192733389905023617e-02
-1.380290688108841771e-02
-2.907456322117575320e-01
-3.392646641326135803e-01
-2.927889908160716259e-01
-2.518490619679539244e-01
-2.233050821198217517e-01
-2.137529930225854635e-01
-2.196718387184064536e-01
-2.325192611545970345e-01
-2.508185501425914676e-01
-2.755420078496600977e-01
-3.053649058071281064e-01
-3.327064329537053888e-01
-3.558592383720384777e-01
-3.379305113836904295e-02
1.354643713492004187e-01
-3.317745416833219885e-01
-2.798811319530090658e-01
-2.973858993657488847e-01
-3.722082389986523521e-01
-1.583341765078247754e-01
1.426185485747559212e-01
2.769493476636754603e-01
2.671405910266912986e-01
3.380698960629547889e-01
2.278621764844419584e-01
1.054631829089591188e-01
-5.306305318170881358e-02
-2.714850632066413971e-01
-2.995169455883182619e-01
-2.478223868075846714e-01
-1.166314810992057499e-01
2.665498307224378749e-02
6.623061983302616640e-02
8.946874449540014040e-02
5.511102957261825724e-02
6.775672676573704645e-02
5.918150808144682223e-02
2.067100595951136197e-02
5.360930930601467970e-02
7.435796439094725929e-02
6.880167510191369240e-02
2.938520227341510915e-02
-1.066730611675487106e-01
-1.572974879005505366e-01
-3.307454472602127660e-01
-3.531349531749199411e-01
-3.161886159508551231e-01
-2.819663122001070388e-01
-2.535782023770933868e-01
-2.351845934638188418e-01
-2.310284725516085491e-01
-2.362928150988862774e-01
-2.452034894284163546e-01
-2.588644622253561955e-01
-2.787880011365497235e-01
-3.046972001955134957e-01
-3.582692151179599493e-01
-3.501761054748682156e-01
-3.178890662331505523e-01
1.404267580316625186e-01
-2.378471066833169056e-01
-2.568034744404245062e-01
-2.644858926562208001e-01
-2.727425349163650203e-01
-2.088637858516689816e-01
7.022175387954618375e-02
1.296916481427579648e-01
1.795562652590676489e-01
2.042606905895509861e-01
9.736981036610704854e-02
8.573455589080369865e-02
-9.164933746232523104e-02
-2.072335938251838594e-01
-3.012975380663627245e-01
-3.228607544522598682e-01
-2.130690281166389699e-01
7.452833698841437871e-02
1.760642452748791831e-01
2.115152167872294542e-01
1.903979636792624552e-01
1.201567380196514878e-01
9.382602655515021040e-02
3.816027765989249421e-02
2.718306498865114690e-02
-1.980416705037779321e-02
1.011093513134525557e-03
-8.531223484025847459e-02
-1.492743687494747507e-01
-2.409633361048006961e-01
-3.721196897392292646e-01
-3.591259427410181670e-01
-3.297103995727866943e-01
-2.999787379737904880e-01
-2.741077648241481146e-01
-2.538698380751964745e-01
-2.433874282346649709e-01
-2.474799611365480767e-01
-2.607658747538504351e-01
-2.762153499717723837e-01
-2.943121334841805048e-01
-3.155946777671115866e-01
-3.846899592949235003e-01
-3.556670195342501173e-01
-2.632177853320893934e-01
-9.622160105612270753e-02
1.481216498533203252e-01
-1.065379885101520596e-01
-1.435336415885965500e-01
-1.354146652766207437e-01
-1.535922443988464170e-01
-1.566574142077525600e-01
-2.658993638974622292e-02
8.278163313492849229e-02
1.916389234372768147e-01
2.694818560372569394e-01
2.047121674373216793e-01
2.104395154304941062e-01
1.001783862823355520e-01
9.310439349275802245e-02
-1.304131076521958255e-01
-3.081351161878717604e-01
-2.684070051596285644e-01
-2.475172176036722349e-01
3.619741728199506181e-02
1.775406882273294351e-01
2.627118545724462795e-01
2.842789719013645300e-01
2.766999320948091978e-01
2.116791201114589516e-01
1.320957749919922652e-01
-3.055060275591763019e-02
-1.035392711984168407e-01
-9.825438577539481744e-02
-1.326263583343127717e-01
-2.052828277264263090e-01
-2.413685360873135122e-01
-3.528928995768405574e-01
-3.708389563179094184e-01
-3.444585169114900980e-01
-3.187176319223106180e-01
-2.940393286656015626e-01
-2.736185955317049223e-01
-2.593224902185728986e-01
-2.558652643764108281e-01
-2.685150443494401795e-01
-2.910060059749788319e-01
-3.156587765982412641e-01
-3.417192058500851393e-01
-3.675465452133013233e-01
-4.186491026553394446e-01
-2.504282573373076692e-01
-3.753875075596306565e-02
6.980429499021666151e-02
1.330801895340323893e-01
-8.380660671784728732e-02
-6.839301929072875985e-02
-7.507589048486897065e-03
7.548058943318187303e-03
-1.622433006817988743e-02
7.779563887250159904e-02
1.598217045578007034e-01
2.404468392753019712e-01
2.902758876573340308e-01
2.009870830637145167e-01
1.950886380200588799e-01
9.081353788744590816e-02
9.244440469309203601e-02
4.052074074353459454e-02
-3.206519687004145691e-01
-3.246667859569170034e-01
-1.422817210319318182e-01
1.506825865358255023e-01
2.590923796328689632e-01
3.211723638948890125e-01
3.423637034203054208e-01
3.252745760224882154e-01
2.929399281352573770e-01
1.310154622097559618e-01
-4.537661912869321579e-02
-2.077160472663503454e-01
-2.450861378643073574e-01
-3.180154871111836035e-01
-3.298410926585163550e-01
-3.564019165402355638e-01
-3.791970744854969433e-01
-3.642930174809574928e-01
-3.400143994831943406e-01
-3.177881045949383365e-01
-2.969072363555920746e-01
-2.805591493355558130e-01
-2.714294575697759337e-01
-2.750293082033216097e-01
-2.968916507068578570e-01
-3.292286231368419247e-01
-3.637655844577389330e-01
-3.988896251452574426e-01
-4.100821754260536856e-01
-1.864061839506974128e-01
3.712270733843088533e-02
9.366617257361255222e-02
1.211220855284263626e-01
-5.701822503958121208e-02
-4.329639604499411348e-02
-1.580610388124551596e-02
1.924396355684997867e-02
5.178032394799056415e-02
6.721915107497866693e-02
7.639533056778885500e-02
1.172359464084318098e-01
1.790318644585557617e-01
2.384476862657504137e-01
2.724803266562638715e-01
2.717844862054373256e-01
1.736175467937443873e-01
7.784166994205052315e-02
8.902621780743444346e-02
5.562499812897749030e-02
-2.766928221056049741e-01
-3.342211567480829482e-01
1.608453370919484329e-02
2.231483463951599300e-01
3.105978888427878282e-01
3.490063748818000855e-01
3.532722625564062024e-01
3.536236717688449605e-01
3.386863487272341322e-01
1.825450417179609874e-01
-5.833059155763888753e-02
-2.486431148718272199e-01
-3.520690977222121765e-01
-4.358371037954800742e-01
-4.055739207795342471e-01
-3.895591913669665396e-01
-3.888670779093834073e-01
-3.620563319931902058e-01
-3.391325810214396164e-01
-3.199307438830910066e-01
-3.026792867262023123e-01
-2.901779182798872037e-01
-2.862008589805559722e-01
-2.971633238780465591e-01
-3.281884485238485416e-01
-3.684635036109352724e-01
-3.897826209732762059e-01
-3.805457975392246839e-01
-3.915738741331106082e-02
1.541719279889355865e-01
2.011985637451697284e-01
2.033724509126084434e-01
1.811417358089410512e-01
-1.083467876263569107e-01
-1.041470586639852702e-01
-3.768013208455486124e-02
6.824900779243622817e-04
4.149911867390412151e-02
7.814667093755020555e-02
9.789725779850554088e-02
1.071824215783940271e-01
1.371873313746286294e-01
1.826849300523415986e-01
2.291861567605113226e-01
2.585009510300162461e-01
1.766419604537595167e-01
1.688498010010837658e-01
7.931950651280318676e-02
9.819586737823042533e-02
1.200336251346361127e-01
-5.490711613155387083e-02
-6.993282426055297263e-02
1.882669398157416629e-01
2.935642672705329193e-01
3.418839518241627573e-01
3.617459122054770271e-01
3.624149471241323583e-01
3.464518667928740969e-01
3.469892334229984776e-01
1.733643076821472229e-01
-1.439067034847281434e-01
-3.422152697754045070e-01
-3.871541884765550279e-01
-4.110353347394724577e-01
-4.340223096169538719e-01
-4.132561256142862072e-01
-3.866566196189517024e-01
-3.596280840058966310e-01
-3.374133894788405863e-01
-3.205989812440224740e-01
-3.067009905284608373e-01
-2.982957733937440237e-01
-3.000284659827744393e-01
-3.181600695826025116e-01
-3.041792980336019969e-01
-3.268974228149599814e-01
-3.208227031575777155e-01
4.310619631544772290e-02
1.987880060421460815e-01
3.099637066284687270e-01
3.369087844418329203e-01
3.429111100764576925e-01
3.381175834599163266e-01
-9.649090559931987332e-02
-9.177171802533361233e-02
-3.031845124153831339e-02
4.352754283173845828e-03
4.466704499778970106e-02
8.614607845790517304e-02
1.144964187278719459e-01
1.271315103146076764e-01
1.507590153134470146e-01
1.888600063172018728e-01
2.342912314277700581e-01
2.657657228702802188e-01
2.681758285405695386e-01
2.712063660224333650e-01
2.886405966824004965e-01
3.114702017034117754e-01
2.372833833245769630e-01
2.158229866747646830e-01
6.323548110656343479e-02
2.477478153480832113e-01
3.148129225076132798e-01
3.556063017607266064e-01
3.711434128273498612e-01
3.703327340062460560e-01
3.971321673940145236e-01
3.549801759246144495e-01
2.061797226665964267e-01
-1.822926182772635628e-01
-4.412681676350149740e-01
-4.340334155085283085e-01
-4.435541509178513309e-01
-4.289932868731792803e-01
-4.086540514174973326e-01
-3.815737764035981860e-01
-3.540598664935608597e-01
-3.325421165621790798e-01
-3.183793727838753473e-01
-3.088778921264923039e-01
-3.062176989803840899e-01
-1.934593895567777722e-01
-1.361614643570088212e-01
-9.026891156893276924e-02
1.302263085445244314e-03
9.440122658969082869e-02
2.221941510585940527e-01
3.865758884158433384e-01
4.714796083397791993e-01
4.723497809571257644e-01
4.352209194492445699e-01
-1.286818278506239865e-01
-1.057058311283905483e-01
-5.437960581572362506e-02
-1.828313188159717134e-02
3.229202867228582463e-02
9.030277597130074996e-02
1.351375979720779719e-01
1.529795149584778358e-01
1.720809258606789682e-01
2.069035018393486358e-01
2.530015300545998547e-01
2.873210692774889052e-01
2.939125879849567857e-01
2.969947522852327548e-01
3.045349292900290106e-01
3.071450125682508303e-01
2.859437896674611457e-01
1.494949748580046422e-01
2.201970456309222668e-01
2.335561307526025643e-01
2.757076702904084353e-01
3.215832070617634653e-01
3.682517860063770909e-01
3.632284692545043603e-01
4.094383897510201487e-01
3.818917806027145589e-01
2.593584220588803779e-01
-2.085568595272317971e-01
-4.393351080454863666e-01
-4.212814318432647198e-01
-4.045757668105826599e-01
-3.907210124633425652e-01
-3.667127847774748206e-01
-3.356558447783225541e-01
-3.078697527473898132e-01
-2.905513253672474261e-01
-2.855062005058933150e-01
-2.903515204611636369e-01
-2.379791788409509612e-01
-1.773288298038831479e-01
8.673530442988217765e-03
6.619309027827147140e-02
1.248326049461555287e-01
1.602299365957894073e-01
2.417451647311270324e-01
3.663774802146128051e-01
4.393862884589826434e-01
4.433745613534250674e-01
-2.947337168541127456e-02
-4.144895094218151166e-02
-6.283997563571173950e-02
-5.635013304989636151e-02
-1.216935297018806317e-02
5.699341190965866166e-02
1.195384681870263754e-01
1.542467411977315184e-01
1.893012730483660533e-01
2.372163792915659430e-01
2.907838098732121734e-01
3.273126289873121708e-01
3.313579396037336089e-01
3.256784664903097370e-01
3.183563843491513667e-01
3.022562774969765886e-01
2.588236135338216615e-01
1.945335889922326644e-01
1.683600870656090098e-01
1.723212216983345535e-01
2.224447560435723337e-01
2.731311345291116410e-01
3.419981357621489915e-01
3.581846285145705577e-01
3.921640368139451271e-01
3.590457745512867227e-01
2.111950768641450704e-01
-3.051516407549653698e-01
-4.270054690201985359e-01
-3.940911737699192008e-01
-3.718340876731215383e-01
-3.537103567949123062e-01
-3.276272324109333889e-01
-3.009761581707718903e-01
-2.846523983990102979e-01
-2.826713025211817221e-01
-2.932495884380416085e-01
-3.079807082410757624e-01
-2.684242590004853879e-01
-1.687532006565403142e-01
-3.514091808274846795e-03
1.321063504370702801e-01
1.730456041597588090e-01
1.968532689220239829e-01
2.194240605925451837e-01
2.445925381893349071e-01
2.760746024574834978e-01
3.116432464352872911e-01
2.502093748297465337e-02
-2.080974785483754447e-02
-1.153739734373787768e-01
-1.216277073278323739e-01
-4.553853078435751711e-02
3.805644698990631736e-02
1.172943565511792297e-01
1.692325058590924691e-01
2.168931866642102579e-01
2.698773685552720014e-01
3.232405347872724377e-01
3.593049653267413879e-01
3.612672441364622178e-01
3.461832973425177928e-01
3.211092980145926479e-01
2.804369004012461364e-01
2.066564620841544464e-01
1.191912078483830517e-01
7.589754185987378915e-03
1.328143787692348879e-02
1.222985522146002174e-01
1.974842057994872224e-01
2.358660639200502729e-01
2.688018014420532342e-01
2.464693264154402264e-01
2.015385730290182309e-01
8.425413468100678704e-02
-3.772537658688822071e-01
-4.071291319649640306e-01
-3.690309338146058882e-01
-3.372835060124316775e-01
-3.056318084157039205e-01
-2.697645295948649657e-01
-2.455514533781705533e-01
-2.421494386767001905e-01
-2.587063987415762489e-01
-2.888969055620608795e-01
-3.183318917046836782e-01
-3.257339113058724256e-01
-2.087895556863932911e-01
-2.038512489264365790e-02
1.347790912930413587e-01
1.821712970774633233e-01
2.010206400594702902e-01
2.090661598206305649e-01
2.156902695368375922e-01
2.265809797993156294e-01
2.369404608420506153e-01
5.466656501350918018e-02
-1.240520293465560697e-02
-1.226141309766443088e-01
-1.314429070727555215e-01
-4.696284007012458545e-02
4.426409180841057306e-02
1.323167939664038617e-01
1.918998185048688410e-01
2.414835072747887335e-01
2.910391229001856317e-01
3.397114838814130344e-01
3.766889133310173388e-01
3.801059947727439270e-01
3.572658710726830389e-01
3.154154955052812515e-01
2.508039240336967790e-01
1.466314760544831231e-01
-2.244458717506978007e-02
-1.023267436013761134e-01
-1.996921265852254490e-01
-2.318495564834012479e-02
1.046206580043951562e-01
1.627901817927693007e-01
1.651699995052922643e-01
1.480175445203316120e-01
1.122259211848935651e-01
1.568482202586726423e-02
-1.764269986289599690e-01
-3.982754612391882221e-01
-3.576088816940986570e-01
-3.158687621908592424e-01
-2.667233546607716832e-01
-2.170692526021648638e-01
-1.919569147965169698e-01
-1.965335802798020004e-01
-2.268696865917264882e-01
-2.741152434245271441e-01
-3.170303833079888278e-01
-3.613813540832309656e-01
-2.811771371182289481e-01
-5.073921447791610723e-02
1.189669351329956520e-01
1.785547143147428739e-01
2.009277822299578575e-01
2.038802392934389862e-01
1.990758935101963334e-01
1.981799337359815283e-01
2.043245467252234326e-01
7.193909752665339497e-02
-7.675555423180713266e-03
-8.608454735994466867e-02
-9.875688596442350198e-02
-3.677511731504463921e-02
6.029455964606574708e-02
1.522392649616888249e-01
2.113151869479869549e-01
2.564506980447898155e-01
3.004752759840434440e-01
3.455036654748241398e-01
3.910736972235748787e-01
3.886459084145647003e-01
3.569117986199803472e-01
2.983716410828141097e-01
2.097765736815389026e-01
7.455299593758590859e-02
-1.610888688649853573e-01
-3.219186269724547689e-01
-3.353419679862702507e-01
-2.953291492335563539e-01
-7.796498681573252321e-02
9.355665832865367459e-02
1.240355793420747643e-01
1.276490652235321988e-01
1.078973647053009799e-01
5.409162222572454215e-02
-3.800526490296925880e-02
-1.924960925678653734e-01
-3.570391154112836363e-01
-3.081074027362219470e-01
-2.448546007459461160e-01
-1.845226278470708803e-01
-1.572429503658851202e-01
-1.636695758410915968e-01
-1.997805374680728385e-01
-2.565584655982412476e-01
-3.073884723856178391e-01
-3.690400867955703768e-01
-3.056565517064505633e-01
-1.671691071779493609e-01
4.914228170791998251e-02
5.041955112137234268e-03
-1.748930518299825904e-02
5.361685926487436138e-02
1.295838532122806364e-01
1.892530116920426164e-01
1.885011430940922161e-01
8.329074963725835445e-02
-4.063732733399522123e-03
-9.016450715373205971e-02
-1.806816167702130216e-01
-3.197757768761132213e-02
6.962963641593807040e-02
1.625984223431146125e-01
2.175537119425022536e-01
2.568238555106009402e-01
2.959098444974252451e-01
3.467776993251358020e-01
3.896162993134115737e-01
4.031643200488354006e-01
3.295947827304115396e-01
2.567483110357359211e-01
1.376546000897282407e-01
-6.532978037546870176e-02
-3.501142674490799189e-01
-3.828407001881536376e-01
-3.851271188908311771e-01
-3.472925563675848259e-01
-2.402955993537310986e-01
2.309380824303224403e-02
7.296641905394074534e-02
9.693217825084933514e-02
1.024827350804763670e-01
8.107440704715206115e-02
2.782698176312075472e-02
-8.141938753530514328e-02
-2.326906448100038993e-01
-3.086704581878857989e-01
-2.395607232555611588e-01
-1.749339002733585891e-01
-1.453896687072926963e-01
-1.490434066490778364e-01
-1.833586240603932438e-01
-2.405209353823052343e-01
-2.921438211705776888e-01
-3.483861002964293019e-01
-3.198325508490638125e-01
-2.831311215515473489e-01
-1.472338120057388733e-01
-8.196511432304159905e-02
-9.460961153724993522e-02
-2.349592297680615227e-02
1.418679618520924390e-01
2.006058535608736260e-01
1.918825887163733424e-01
-5.110845990255519222e-03
-1.408053453738158656e-01
-1.188980498865944563e-01
-6.236817772236979973e-02
7.352179638812145201e-02
2.023210634806132946e-01
2.470295415647653092e-01
2.800044098015693761e-01
3.083209670019954607e-01
3.463066505442748966e-01
3.707877755339204495e-01
3.358057772175178091e-01
2.522893047672944422e-01
1.166557822940899047e-01
-9.006660636397312292e-02
-2.214911731886058943e-01
-3.722770893492812760e-01
-3.721006082068844534e-01
-3.882530652590432396e-01
-3.515545678776878513e-01
-2.542679394263119841e-01
-6.431100831290055553e-02
5.341039446295130222e-02
1.106508441487268068e-01
1.416201939276421351e-01
1.421160865240831406e-01
1.062842098161927706e-01
1.137991519482141334e-02
-2.080325014633170322e-01
-2.499664627488523139e-01
-2.016672525845067121e-01
-1.623227129199517615e-01
-1.542178315494265595e-01
-1.756196031511491895e-01
-2.256951372608393958e-01
-2.913853879531096980e-01
-3.369682780955757240e-01
-3.575798761824650063e-01
-3.649846228042579188e-01
-2.617791893639762058e-01
-3.547019086294596613e-01
-2.951710798371844913e-01
-1.069568175149775563e-01
1.169330771061485447e-01
1.395509046030997680e-01
1.951302208243125558e-01
-2.054650781040671947e-02
-1.265913108543548771e-01
-1.539908715801818762e-01
-9.730506401502597713e-02
6.446008572335661102e-02
1.546212724120212822e-01
2.031082070536545658e-01
2.322037164174319823e-01
2.569832340712866481e-01
2.667727980419926093e-01
2.459931589547860731e-01
1.711254385973824399e-01
-3.183916918079277708e-02
-1.350176387616930096e-01
-2.335858511402513493e-01
-3.693101686766050995e-01
-3.436945809547983233e-01
-3.217580159574624510e-01
-3.802830967561325881e-01
-3.670806445783144634e-01
-2.860730088772067692e-01
-1.416457701580727535e-01
-6.690326435455329346e-02
3.135501441913982057e-02
6.025560119261783726e-02
6.347581864721794920e-02
3.675886094245209984e-02
-1.317052209923676165e-01
-2.316183353699572955e-01
-2.342924994009241146e-01
-1.897874353201300379e-01
-1.508562345913393721e-01
-1.387229567769023286e-01
-1.550847773621409353e-01
-2.008389058688929973e-01
-2.649211474359738361e-01
-3.142390093597217104e-01
-3.407293428008696390e-01
-3.542517398653367011e-01
-3.584681753174492336e-01
-3.544607787573286761e-01
-3.092082397922784609e-01
-9.002683776131661930e-02
1.586841980364802063e-01
2.187591296723903622e-01
-6.588894968656380802e-02
-1.916419672631093085e-01
-2.566624955748347259e-01
-1.147814188839261229e-01
-1.400071133798284212e-02
9.315875180503685460e-02
1.596715787816238574e-01
2.000383245815832434e-01
2.147562471616993041e-01
1.998156121258806706e-01
1.302197102841695375e-01
-7.487013109333988392e-02
-1.905321025690138170e-01
-2.813527900114215496e-01
-3.469531154707437559e-01
-3.296617154748215928e-01
-2.985405835164909871e-01
-2.960470362215971707e-01
-3.032386688530179231e-01
-3.228202724470695673e-01
-2.725211966711831857e-01
-2.231841917675236320e-01
-1.827793112478651727e-01
-1.121781455526484200e-01
-6.492922891008955089e-02
-8.842722293881048745e-02
-1.404955247837466059e-01
-1.984224858928917978e-01
-2.512061328229707180e-01
-2.249039890473427672e-01
-1.855706059854938528e-01
-1.486145275409937738e-01
-1.339480481591006633e-01
-1.458628818610546163e-01
-1.863558608811396455e-01
-2.467325554528257414e-01
-2.976105017533796637e-01
-3.283472391614674080e-01
-3.461453528749037778e-01
-3.549690487588228471e-01
-3.566653739836914694e-01
-3.167229797844017813e-01
-4.014121798488209936e-02
1.688518849253289877e-01
2.443385607809096527e-01
-2.389931208679358099e-01
-1.701417547574584910e-01
-5.428453813652282106e-02
6.954725691962601597e-02
1.432296105544412501e-01
1.811149115428806744e-01
1.825319479179160487e-01
1.384297749524432408e-01
5.509918153075745589e-03
-2.106217656969737451e-01
-3.308717269457664423e-01
-3.237504541741486053e-01
-3.004499117531600483e-01
-2.868789004387020669e-01
-2.812116388291682756e-01
-2.834791442340838241e-01
-3.097447917690144270e-01
-3.074784059898882926e-01
-3.034082452125483331e-01
-3.064112872236919305e-01
-2.953304280641472213e-01
-2.754279203166276613e-01
-1.963121763214082383e-01
-2.176152347049350455e-01
-2.407532776313481282e-01
-2.455342318969305770e-01
-2.510742077361817759e-01
-2.220943548301015091e-01
-1.899249652409711331e-01
-1.570914040393298905e-01
-1.416437129116396021e-01
-1.497205320635575099e-01
-1.845621851429735671e-01
-2.400121717432591451e-01
-2.901247150770197569e-01
-3.232000175382230278e-01
-3.442823720376410046e-01
-3.571902321099219568e-01
-3.651441926836692664e-01
-3.178131450925654189e-01
4.841427604434871135e-02
-2.139073131255387616e-01
-2.232433159052592542e-01
-6.318783895194399203e-02
5.952145004722914079e-02
1.396742196596049146e-01
1.762086041005132553e-01
1.679143681615745121e-01
1.010958138586298266e-01
-1.146449165776252527e-01
-3.597003080225837368e-01
-3.755320002030484994e-01
-3.091592509416056234e-01
-2.918622468560388428e-01
-2.842803205318525928e-01
-2.828874747496371023e-01
-2.866461500535485984e-01
-2.951441409651510694e-01
-3.059631980206955482e-01
-3.141464719362974112e-01
-3.169181640353162521e-01
-3.059486727282364482e-01
-3.103453908076517220e-01
-3.059543195677134064e-01
-2.897528148066284004e-01
-2.638202010969701861e-01
-2.585125559491202596e-01
-2.394796761437628652e-01
-2.245043905791747618e-01
-2.023139919595078329e-01
-1.773044232050318414e-01
-1.644055568323610217e-01
-1.703213071478282825e-01
-1.993423831550695802e-01
-2.480770432422026162e-01
-2.941145700872471735e-01
-3.264326000939472561e-01
-3.494245517374071630e-01
-3.666120722840935930e-01
-3.814870426620124988e-01
-1.001277367030388166e-01
1.201333331050783715e-01
-1.454929340095833801e-01
-6.143213653213225323e-02
6.122467807014340263e-02
1.468885011035415689e-01
1.798504552987240102e-01
1.664812699291682851e-01
8.781024238735513077e-02
-1.469238989768775761e-01
-4.000339743451566399e-01
-3.352595970759089661e-01
-3.171628593614349012e-01
-3.081530873057730657e-01
-3.058958641150671398e-01
-3.044891616673128798e-01
-3.037621142173602129e-01
-3.049217679337205000e-01
-3.073637255592465145e-01
-3.084366969620656596e-01
-3.060895758477412132e-01
-3.026613181079915726e-01
-2.971519576314778921e-01
-2.873912032566197094e-01
-2.722354336098322114e-01
-2.552175144750318259e-01
-2.428846376616014546e-01
-2.359619767003572621e-01
-2.310882564039979936e-01
-2.212770329883254061e-01
-2.074119707203604390e-01
-2.007072179763209063e-01
-2.068716986961304516e-01
-2.302031046519489865e-01
-2.700958582094556415e-01
-3.088628034466696093e-01
-3.375882739272849098e-01
-3.610375368170783972e-01
-2.846649164108767671e-01
-8.273034045113154822e-02
1.370763293439010433e-01
1.664449201554230873e-01
1.482872170746735718e-01
6.463513430054672326e-02
-1.758365962298347185e-01
-4.180827768915893472e-01
-3.458212680920181858e-01
-3.381188083007186096e-01
-3.366661819767015063e-01
-3.360662518456632997e-01
-3.286522590397457089e-01
-3.179077093293359857e-01
-3.083324093104241603e-01
-3.017819567077575371e-01
-2.974266061731414279e-01
-2.915196375120996386e-01
-2.837688361123192893e-01
-2.742591290671657633e-01
-2.622447642955598179e-01
-2.473129945225372994e-01
-2.347813350495463469e-01
-2.309946039411200081e-01
-2.348280273402230667e-01
-2.419080539867719537e-01
-2.450171839906506999e-01
-2.423433587422770541e-01
-2.423609806573698289e-01
-2.495926393727129211e-01
-2.672226142126988280e-01
-2.964874387870428118e-01
-3.264786197599692796e-01
-3.475836987761842245e-01
-8.521900387474865002e-02
1.180603078959757829e-01
1.037132540563991817e-01
2.444449106739541439e-02
-1.987903645027670474e-01
-4.413486147794887238e-01
-4.151711047749404027e-01
-3.601143359138231359e-01
-3.619544674818738761e-01
-3.579345663513048281e-01
-3.411603449180923842e-01
-3.203935552730752812e-01
-3.024803412535617131e-01
-2.905259452832159583e-01
-2.840779794467888086e-01
-2.862423123201657815e-01
-2.749999032637036600e-01
-2.569961642836587901e-01
-2.370517053258647255e-01
-2.174175132897747109e-01
-2.071723127106821771e-01
-2.117061147511885011e-01
-2.258081922191917668e-01
-2.428864892087402860e-01
-2.547443253738232438e-01
-2.576339948567756277e-01
-2.613463205816991541e-01
-2.733730371222372613e-01
-2.979657573797481751e-01
-3.169104481657267769e-01
-2.149056656140580224e-01
6.753888460685095185e-02
1.694383553505045548e-01
-3.263431334040600706e-01
-4.054353670436399160e-01
-3.654892319091164188e-01
-3.542628173883548559e-01
-3.438873397094360240e-01
-3.238180434844614153e-01
-2.945841330241346645e-01
-2.783852063645697039e-01
-2.784050344832931234e-01
-2.901305010202683832e-01
-2.924278053363943974e-01
-2.767404870334517764e-01
-2.528795777531614997e-01
-2.282159721644118067e-01
-2.058604410547944519e-01
-1.965322596212047968e-01
-2.059009581262183364e-01
-2.272458015774387330e-01
-2.526309110266109492e-01
-2.726917144562760464e-01
-2.810038685436856420e-01
-2.867650611954483120e-01
-2.983544615681891221e-01
-3.132783765675523635e-01
-2.765287390732503736e-01
-3.289466673685224885e-02
1.413306647206779565e-01
-3.064194697182222038e-01
-2.897385448720846135e-01
-2.901005369739895756e-01
-3.025909576454227090e-01
-3.041357496146468997e-01
-2.858304034222002299e-01
-2.591252577467378360e-01
-2.321725308268599020e-01
-2.077964605023567557e-01
-1.971500446278246776e-01
-2.070890009817106525e-01
-2.315981554521167052e-01
-2.630238566467341665e-01
-2.909115092881404685e-01
-3.048260287109851308e-01
-3.126217793323200489e-01
-3.165663246064346348e-01
-3.139791617001960744e-01
-7.868955430526758388e-02
1.088717254945893720e-01
1.923874334033170430e-01
-3.277460711335608012e-01
-3.113918850556117723e-01
-3.097219638298124855e-01
-3.170944049493311656e-01
-3.145834321981064718e-01
-2.934252010728227722e-01
-2.665505978996571268e-01
-2.394057907133928242e-01
-2.141531357223492305e-01
-2.016173117410098303e-01
-2.097595576621749114e-01
-2.346907599923191978e-01
-2.707712989540270732e-01
-3.074822562592306463e-01
-3.210983866573239309e-01
-3.224555570132515703e-01
-2.917401906961550884e-01
-1.120535350525205809e-01
-7.641304257584077136e-04
8.373046547513961213e-02
2.340526946781288919e-01
-3.530703667614495389e-01
-3.355527055164325700e-01
-3.276874384573996157e-01
-3.239593743005088067e-01
-3.304657792524348103e-01
-3.224413424219599311e-01
-2.641388987638436658e-01
-2.381582034744773591e-01
-2.140088966712525576e-01
-2.016709452298258154e-01
-2.091889163491130743e-01
-2.344029366204797571e-01
-2.736651471273417457e-01
-3.180151244413907952e-01
-3.186721548423304684e-01
-2.689891836041883311e-01
-1.272161479239149739e-01
-4.001156406017079142e-02
1.234637227810006233e-01
2.038563997412360385e-01
2.576503578874710376e-01
-4.117100791060014919e-01
-3.934877481959526691e-01
-3.720051229508053448e-01
-3.555132896639495721e-01
-3.407694296047967808e-01
-3.261935851336466019e-01
-3.057570905389953575e-01
-2.811179637283711674e-01
-2.554052969744887713e-01
-2.312087315509865904e-01
-2.099691361502817044e-01
-2.000769812615139087e-01
-2.088979625727599987e-01
-2.351888759271218987e-01
-2.761633123062259276e-01
-3.121095239258510068e-01
-2.917746520169968161e-01
-1.532009627150876518e-01
-7.128342078461258335e-02
5.767663022861611866e-02
1.554900599512643589e-01
2.165346569311898117e-01
-4.305915607019031865e-01
-4.121607130407255459e-01
-3.934819388469267265e-01
-3.705135044643223519e-01
-3.532219234481565051e-01
-3.302096042967252454e-01
-3.020206255527368988e-01
-2.735076737908958000e-01
-2.471602752119571311e-01
-2.248085398064517126e-01
-2.073953135830365058e-01
-2.012038262906167274e-01
-2.124068139167264446e-01
-2.402264463817818663e-01
-2.820396803617211678e-01
-3.195522034500379860e-01
-2.448298483549832816e-01
-1.112065748746842442e-01
-3.267818653722714961e-02
1.094205775441503825e-01
1.817147525011195142e-01
-4.217428629133123108e-01
-4.263705382855288994e-01
-4.067946756270965913e-01
-3.934648214027762769e-01
-3.676177374787061858e-01
-3.383303606584853185e-01
-3.030534279217547700e-01
-2.703077866898084824e-01
-2.429253722809806004e-01
-2.223830571619274665e-01
-2.092276488140043522e-01
-2.075039126490963726e-01
-2.218148524244537567e-01
-2.515191827093939958e-01
-2.938189749351559077e-01
-3.035176823747485764e-01
-2.125335760441678934e-01
-7.019631554239282034e-02
7.325714342013850411e-02
1.451018729848705391e-01
6.164908391298210000e-02
-2.106452221597894803e-01
-3.326385231647180918e-01
-4.103270414750792017e-01
-4.102587726609194796e-01
-3.942375149639683052e-01
-3.575962120291180657e-01
-3.085128744759991770e-01
-2.721646473359805585e-01
-2.440335993470839071e-01
-2.254729561290464701e-01
-2.168180218359044287e-01
-2.200546724291632672e-01
-2.379835478643164137e-01
-2.698835506630532510e-01
-2.932321604873360799e-01
-2.867107260473247821e-01
-4.588263515774856222e-02
-1.493042663277518479e-02
2.487285089789068593e-01
-9.577995151979393218e-03
-1.355207946979882228e-01
-2.967543163789975735e-01
-3.852337782962884094e-01
-4.254379161133568510e-01
-3.813981632755157891e-01
-3.340268785615139180e-01
-2.787626208490275870e-01
-2.507972824898337949e-01
-2.340932319785106741e-01
-2.291351647098880950e-01
-2.365640234040859435e-01
-2.573705867949598325e-01
-2.985926362253081834e-01
-3.121015749415280149e-01
-1.067815953343687757e-01
3.329312712995525364e-02
3.588915537325708671e-01
2.062080392089073455e-01
5.303409616792699455e-02
-6.862688243665300558e-02
-3.018950162967059536e-01
-4.391388982464086155e-01
-4.021971223909367454e-01
-3.589191006542655771e-01
-3.190094859798212612e-01
-2.879615415147236401e-01
-2.501766048348200711e-01
-2.470349251515408795e-01
-2.561715770929536840e-01
-2.963384316820112385e-01
-3.116009298279370232e-01
-2.105904482320435367e-01
-1.878022298015661132e-02
3.629516921334946522e-01
2.679469278721380299e-01
8.743206593259406079e-02
-8.342026033847024791e-04
-2.651662760645124850e-01
-3.958691303368203629e-01
-3.959187011439820325e-01
-3.655381098932000694e-01
-3.390784449480801488e-01
-3.083338856575130182e-01
-3.020267274360144416e-01
-3.067151844134498595e-01
-3.113202155220867740e-01
2.979753797347581834e-01
2.165818806144982900e-01
1.412496545982610541e-01
-4.594760384653061303e-02
-2.339686563897829530e-01
-3.133303776289927400e-01
-3.036102859243774432e-01
-3.238593113197817397e-01
3.520448708018658057e-01
2.550236557965066542e-01
4.659762552185512940e-01
4.609312468089339365e-01
4.550861390779780136e-01
4.546704848154037304e-01
4.626800385234191570e-01
4.764948012900085961e-01
4.884647337922323196e-01
4.858737055045622699e-01
4.711640781393321431e-01
4.648929219518950218e-01
4.641482508338995450e-01
4.615086490703275701e-01
4.511577053042316598e-01
4.436066172025948662e-01
4.454466046130904910e-01
4.562310008844189246e-01
4.683551192384754480e-01
4.645119658184633238e-01
4.430059371639754606e-01
4.110866915325676607e-01
3.727835009803476263e-01
5.256429255954612190e-01
5.138563602142244280e-01
4.911830682188811359e-01
4.690657014845055484e-01
4.604452810695196519e-01
4.624421116272192656e-01
4.674282217144942742e-01
4.642063074527683075e-01
4.467123200731480948e-01
4.296983555278205968e-01
4.228367946021522328e-01
4.284767078629510006e-01
4.404108298577158465e-01
4.373139824971992162e-01
4.119461651285373782e-01
3.380254601617646015e-01
2.522875731912221364e-01
1.698001337863665472e-01
9.599605000924243958e-02
-1.095139147763008261e-02
-4.470329827040890602e-02
-1.092103875897726534e-01
-1.182378042899016324e-01
4.334696498972545053e-01
4.124073871380411482e-01
3.832996012163936705e-01
3.512881355946571582e-01
3.354002869222178496e-01
3.449324211328296808e-01
4.795231945725413336e-01
4.760024777946060270e-01
4.804518443979181042e-01
4.770910512553750982e-01
4.682240159650317701e-01
4.620293588079668612e-01
4.666172778490201845e-01
4.768644980257689125e-01
4.836131878976959730e-01
4.744583724759764976e-01
4.449925100026499436e-01
4.130769095683600178e-01
3.897433537760027766e-01
3.814199414551238121e-01
3.872164266679141709e-01
3.615003800369533948e-01
3.127958465126152721e-01
2.138628936520609869e-01
1.561913811176561806e-01
7.669326226622481812e-02
2.257760599032849341e-02
-1.676881304263564132e-01
-2.291539478835651622e-01
-1.249471172358042198e-01
-1.139196178419025346e-01
-8.956480174733222333e-02
-5.614908939119815645e-02
3.682875416150725445e-01
3.585096400973652453e-01
3.562286081053271936e-01
3.531523622320360545e-01
3.430879155691347049e-01
3.369789650944791659e-01
3.448794151879983061e-01
3.739472286345190133e-01
4.131707002281949648e-01
4.401528419907933531e-01
4.542081942461126953e-01
4.602639067893367630e-01
4.591694173219927899e-01
4.519056049109897444e-01
4.462039504329588513e-01
4.498748330422875918e-01
4.575320527749888178e-01
4.594188014131718178e-01
4.426248547729308980e-01
4.035834425498258105e-01
3.562146340228656838e-01
2.686628917695553231e-01
2.529281775481846406e-01
2.671581706538319056e-01
2.695657016705580999e-01
2.224147907855461848e-01
1.975826123159367120e-01
1.109765563150518219e-01
5.659581239327991786e-02
-8.949261292908888832e-02
-2.206268680105820112e-01
-2.930907639479908844e-01
-3.077630405351532428e-01
-1.524710696350494166e-01
-1.290008097069333948e-01
-9.811618010111997079e-02
-1.126312480370301461e-01
8.932431274962664841e-03
4.402774374239556421e-01
3.849863629578451074e-01
3.390194625998950717e-01
3.136346190335754791e-01
3.084968116813418537e-01
3.195149868139159910e-01
3.339619288268957931e-01
3.330520372529963691e-01
2.842213215520587033e-01
2.922524005781982903e-01
3.190370485177767557e-01
3.922836143815302545e-01
4.160061146661376830e-01
4.292691112990857372e-01
4.369387907329314036e-01
4.374796769782997585e-01
4.295230007576941178e-01
4.195358574216387915e-01
4.171069488294003036e-01
4.182322245205841171e-01
4.132774833828990468e-01
3.878350889523865530e-01
3.089940853730097081e-01
2.081764823002672238e-01
1.324638684740053474e-01
1.243559454418416560e-01
1.471575959221410324e-01
1.965745708750508414e-01
1.862979920943368672e-01
1.595989145298195022e-01
7.375328724608187780e-02
2.583539208462074660e-02
-1.789512214801244894e-01
-2.792498592878961405e-01
-3.109066697185846051e-01
-3.408000133259638242e-01
-2.112022388280927754e-01
-1.834926198534716224e-01
-1.226367362008670137e-01
-1.889971092295304467e-01
-9.813325523942365014e-02
1.651486081130167788e-02
9.263268799871716974e-02
4.161963543159138412e-01
3.522520920949693823e-01
2.905721535712675330e-01
1.631068695988723283e-01
1.710657932846360030e-01
2.769104000306176205e-01
2.843480702364082346e-01
2.393361931716652125e-01
1.996323946105603986e-01
2.167271450131754151e-01
2.568195334805640773e-01
3.313723774460913818e-01
3.852468851805033734e-01
3.975175954092250441e-01
4.040149512757574835e-01
4.026198233196432996e-01
3.896207257553315206e-01
3.685333761223406612e-01
3.210325040059091029e-01
3.126280751506790301e-01
2.493081091821699735e-01
1.823142895126952656e-01
1.020413214965981696e-01
5.909507415147746689e-02
5.286038554633034486e-02
6.193735303031908113e-02
7.206303694074242538e-02
7.348108091517281670e-02
2.111354498152414466e-02
-3.181788788393330458e-02
-3.022393519626914715e-02
-1.777937720948925548e-01
-2.722892249340880255e-01
-3.290208000129285493e-01
-3.592916484100877605e-01
-3.620205530146778372e-01
-2.142207407962944954e-01
-2.050563353863374128e-01
-3.014040626046091687e-01
-2.656312434241139275e-01
-2.463766506844186632e-01
-1.811619434887235536e-01
-1.380573698568181573e-01
-8.769533001639741310e-02
4.125751878318721921e-01
3.422025143466964625e-01
1.766654018699150286e-01
7.961666706475722943e-02
-1.576369237899945819e-01
2.955504009379104902e-02
1.421197543148909059e-01
2.052921003163281077e-01
2.190172345982787649e-01
2.220641598306933306e-01
2.238690542834343156e-01
2.801636721548029230e-01
3.220023119683397272e-01
3.501504558586088223e-01
3.482264679898597892e-01
3.356367362363352758e-01
2.716411089041538274e-01
2.209944180366686939e-01
1.819751035256857163e-01
1.386186345262578334e-01
1.103117634329388863e-01
1.019986207559052116e-01
-2.438603985349428044e-02
-4.700135504059781144e-02
-1.118390493711895195e-01
-2.018477012913619251e-02
-5.082329425899458075e-03
-2.931771568291033359e-02
-9.725349083807452444e-02
-2.400074739010984448e-01
-2.765652327176960079e-01
-3.255233541094967320e-01
-3.577821873079413129e-01
-3.998015489646220555e-01
-3.741463727834164477e-01
-3.665073037202780659e-01
-3.460307547187838062e-01
-4.061213824468428157e-01
-4.052939358815232929e-01
-4.070555503059184455e-01
-4.088194203832720697e-01
-4.322746819334213342e-01
-4.318210856582313517e-01
-3.543842820942268990e-01
-2.843722361543013499e-01
5.023968048810005804e-01
4.765213800109728282e-01
4.331968685548918119e-01
3.643380114123924152e-01
1.823397366895743166e-01
-6.921736201423750456e-03
1.286581950455430862e-02
1.223892866822953174e-01
2.138197893391607374e-01
2.565943100902496887e-01
2.622267517861643360e-01
2.446666325826886701e-01
2.112597460746124534e-01
1.978581982176729759e-01
1.832514644042308460e-01
1.653695191930528996e-01
1.431339512879122033e-01
1.344889041596731283e-01
1.179376860461850002e-01
2.797172368104601514e-02
4.519307230876393189e-02
6.708052473680271854e-02
-2.309292169511219586e-02
-2.139391622651236335e-02
-4.076371912962455102e-02
-7.177434164637896963e-02
-1.380921162807898783e-01
-1.750436296427422822e-01
-1.427510873454856388e-01
-2.865290301086028668e-01
-3.577578921355643038e-01
-3.932613418863083465e-01
-3.981339990682935537e-01
-3.847880705749239794e-01
-3.799313777064803332e-01
-3.763031357423264334e-01
-3.645737491483023729e-01
-3.581003046231777120e-01
-3.427571217979687446e-01
-3.857254833512815950e-01
-3.758534141986226151e-01
-3.729250491074753149e-01
-3.781944408767357046e-01
-3.898795691887756987e-01
-4.008930592068656318e-01
-4.419846586560668422e-01
-4.182835217096778635e-01
-3.033776484736852019e-01
5.118151096579686143e-01
4.995053164197316153e-01
4.690147549241756586e-01
4.101198818183351413e-01
2.519129950948675312e-01
1.309385020466990734e-01
1.504284857967709832e-01
2.225190446024818414e-01
2.853983947499717511e-01
3.112045356584605127e-01
2.995634000591819168e-01
2.620068226794886046e-01
2.220470529769624779e-01
2.009775893383768941e-01
9.448375920281304463e-02
-5.570776782340393363e-03
-1.360928258549574943e-01
-1.284906053637157042e-01
-1.442116697033181683e-01
-7.317559712780902226e-02
-1.431153683370222363e-01
-8.650817879458652659e-02
-4.543707935243631452e-02
-2.593790189546739053e-02
-4.054945688161309958e-02
-1.206947064317877294e-01
-1.566277311307960329e-01
-1.988860101753573972e-01
-3.728936461113180334e-01
-4.131428521485417393e-01
-4.120096657938117080e-01
-4.029143441102444045e-01
-3.684937373265588789e-01
-3.661691036564460600e-01
-3.616000945772874231e-01
-3.568222802466258781e-01
-3.553122449476683875e-01
-3.502999942073821149e-01
-3.623867647212404286e-01
-3.461957869155456446e-01
-3.353137545521829299e-01
-3.348784462023849384e-01
-3.444649322845025896e-01
-3.615445670424707325e-01
-3.785983671217755808e-01
-3.929500951075775572e-01
-4.229441804660329929e-01
-3.757300795526313797e-01
-1.863357114329428632e-01
5.275386330445606120e-01
5.259511615423178021e-01
5.089980416989630108e-01
4.647151529428547034e-01
3.565872689055312739e-01
2.756979021313958333e-01
2.752900536567982614e-01
3.353875467461648885e-01
3.686280138603658107e-01
3.707353067648726519e-01
3.357111337951171892e-01
2.743816161564052170e-01
2.330452622368396620e-01
2.126743655652200138e-01
8.727976739826678876e-02
-1.513315934459668888e-01
-2.525307029776052703e-01
-3.442458927935070911e-01
-4.298936432245099581e-01
-3.650162822436276988e-01
-3.365516286296831305e-01
-1.893509705245201291e-01
-1.191502788818789987e-01
-1.419336210841288387e-02
-5.468543370459388181e-02
-8.594856013643931147e-02
-1.230548255737679703e-01
-2.375712381335587653e-01
-4.075632556316653998e-01
-3.915953703541196207e-01
-3.817422192226725963e-01
-3.766387193106665587e-01
-3.790193220779999317e-01
-3.849105143886436542e-01
-3.841431752243459896e-01
-3.769963960928267577e-01
-3.689166732004300897e-01
-3.549307288352189227e-01
-3.304090431360013902e-01
-3.078832276525583778e-01
-3.007528507820295127e-01
-3.079734463668359901e-01
-3.277322678447766036e-01
-3.577311779651239365e-01
-3.886242305047942214e-01
-4.146654839069465748e-01
-4.366214457114169223e-01
-4.520423168220218391e-01
-2.001459702623740178e-01
1.735166638360223848e-02
5.219798149528449560e-01
5.245935334109761428e-01
5.206711916072114255e-01
5.090001374539601109e-01
4.787412606126756343e-01
4.298854856861683560e-01
3.904159653789786577e-01
3.955084603992556902e-01
4.027398968893832754e-01
4.198668855302697955e-01
4.037066768481922252e-01
3.607230925930298149e-01
3.124622452088399172e-01
2.541385715509458798e-01
2.922492491291990291e-01
9.236636207741934224e-02
-2.584335518584164326e-01
-4.274620444803786112e-01
-4.369676572036572670e-01
-4.024693586531581380e-01
-4.183712348438262119e-01
-3.884210052401260160e-01
-2.865749162965939845e-01
-2.142203894788453633e-01
-1.450492941818485870e-01
-1.345318578919389441e-01
-1.498507064392365362e-01
-1.899638034870206049e-01
-3.430560795126852414e-01
-3.894750157433692905e-01
-3.761138361923802576e-01
-3.630970177322744297e-01
-3.578328767020390044e-01
-3.609122434105778154e-01
-3.667759511376256776e-01
-3.647299886657690005e-01
-3.554121276896813342e-01
-3.403411990923461694e-01
-3.158979427075208068e-01
-2.843602862462963898e-01
-2.603753023893375373e-01
-2.542975408278134730e-01
-2.644450864862741835e-01
-2.898652389000702101e-01
-3.291801609817366359e-01
-3.715666611248420459e-01
-4.077661166293417017e-01
-4.366204537162291510e-01
-4.252063468066811791e-01
-1.436076691880558975e-01
6.719305561897603862e-02
5.254854967564689394e-01
5.270794179256691470e-01
5.291161044010694869e-01
5.302142011135095867e-01
5.172779153023734366e-01
4.865753249781596956e-01
4.637152572360424552e-01
4.554007190610294131e-01
4.545648302211819369e-01
4.495438139024136026e-01
4.237337994292946775e-01
3.896906343208674794e-01
3.547516273148959010e-01
3.572961563213675751e-01
3.318169563365548358e-01
1.187257222054664552e-01
-2.790297164332048441e-01
-4.322197320329826398e-01
-4.339472579272167785e-01
-4.388802431382315961e-01
-4.217848129698799076e-01
-3.899825689363437542e-01
-3.521330096734764381e-01
-2.609445973969554688e-01
-2.046523524427026341e-01
-1.851306579122131146e-01
-2.033059760184808551e-01
-2.738274558880122722e-01
-3.843197078153366419e-01
-3.729018320135050191e-01
-3.546956781181965779e-01
-3.407739078412099776e-01
-3.345757756574628816e-01
-3.360475175009679516e-01
-3.407936226744701091e-01
-3.389418638067710488e-01
-3.281870091374956000e-01
-3.083949186948159449e-01
-2.799746772088182456e-01
-2.474313866119811633e-01
-2.241406994640085526e-01
-2.189546619507412584e-01
-2.304585894553164704e-01
-2.586518182031680713e-01
-3.035366518449536533e-01
-3.547841542384452262e-01
-4.007963594915028294e-01
-4.374259425201617590e-01
-3.840078494323397873e-01
-2.352539527686916404e-02
1.343731789214353545e-01
2.117967229285197539e-01
5.210919591870225576e-01
5.170843163159044575e-01
5.230964225191614414e-01
5.356066558093919294e-01
5.381696649628067153e-01
5.182727537482857416e-01
4.971607393357153626e-01
4.820969426979419548e-01
4.714683279025986828e-01
4.576046663409279458e-01
4.296409818217528098e-01
3.992772470600239321e-01
3.917045958992805277e-01
3.758271693260101798e-01
3.452542322121647800e-01
6.325367044047529308e-02
-3.569627499308956065e-01
-4.471760558579965239e-01
-4.046298337611083928e-01
-4.000672226362781969e-01
-3.943728865882920043e-01
-4.013199490769916444e-01
-3.679783603939809633e-01
-3.393289858139654780e-01
-2.884968210661896793e-01
-2.690405538366993921e-01
-2.863826085688611633e-01
-3.860211344261742505e-01
-3.765520666094423485e-01
-3.576877506583404642e-01
-3.383132792208541906e-01
-3.253212440870780209e-01
-3.189433621421650655e-01
-3.190822146760504685e-01
-3.227475174053885398e-01
-3.207752531875215363e-01
-3.092521251547564187e-01
-2.883722227775908920e-01
-2.594495764085407163e-01
-2.268053017548221084e-01
-2.040635654143909683e-01
-1.994048464629766815e-01
-2.112821437974227445e-01
-2.403755733312604170e-01
-2.878848722037342656e-01
-3.447775790485689273e-01
-3.984903313723829332e-01
-4.419999871507307443e-01
-1.984217509577124172e-01
1.349044310998926965e-01
2.134879896324256010e-01
2.653191415224014360e-01
5.011988128156902311e-01
5.091007084896057577e-01
5.306703572597808449e-01
5.464750833401794683e-01
5.338922847692080254e-01
5.116316919771771721e-01
4.923174403524819831e-01
4.775453316534845616e-01
4.597874932906031442e-01
4.322373100648816413e-01
4.086209021739694025e-01
3.922550171358089033e-01
3.769434508775812431e-01
3.469787864334447081e-01
1.071774688212824983e-01
-3.623124994174222735e-01
-4.623050898047072477e-01
-4.470935981669746928e-01
-4.038948794947319065e-01
-3.908327784243883496e-01
-3.820314989158135610e-01
-3.781666233407716682e-01
-3.766807272913627602e-01
-3.591691458968772066e-01
-3.629904583180930122e-01
-3.876018209008815774e-01
-3.938782026269437297e-01
-3.780011289590063939e-01
-3.528062061932262239e-01
-3.320331874321887367e-01
-3.203450256269212981e-01
-3.148646328517401005e-01
-3.146308751130337811e-01
-3.169906676348097641e-01
-3.135041113819404535e-01
-3.007629631062272990e-01
-2.791712265546780203e-01
-2.496130887934248643e-01
-2.167424495297988474e-01
-1.948418235654175990e-01
-1.910747459427192263e-01
-2.033872326738038749e-01
-2.328113932208989711e-01
-2.813630257068621687e-01
-3.413240349214148317e-01
-3.999117077688702504e-01
-4.394490554127208903e-01
7.901823724810647098e-02
2.344608577635823865e-01
2.868917293931700363e-01
3.068420389519054825e-01
3.173036642917399508e-01
4.821338957132415004e-01
4.896827252969142563e-01
5.180307989445074313e-01
5.447058818114356438e-01
5.374927138758245349e-01
5.133807799657047477e-01
4.900117035001861909e-01
4.720027327395995842e-01
4.505921315035910091e-01
4.176887889942231813e-01
3.908033756426007588e-01
3.742088878029117271e-01
3.593249800922307946e-01
2.458512489800703527e-01
3.565618557549209144e-02
-3.607116017438685707e-01
-4.683187397419469877e-01
-4.491364082197827345e-01
-4.089876246738414767e-01
-3.867388244403570097e-01
-3.705838422492017670e-01
-3.639845613545242275e-01
-3.702155130893178825e-01
-3.915325099764207506e-01
-4.113491147860631747e-01
-4.191512299723192392e-01
-4.148227790565710005e-01
-3.945868342425719044e-01
-3.627429645254034440e-01
-3.376525419947270512e-01
-3.258918113148799867e-01
-3.211717080655688283e-01
-3.202666546136735404e-01
-3.199035207976269612e-01
-3.130370461801105231e-01
-2.981850863063640333e-01
-2.757455618351344895e-01
-2.461391893573651457e-01
-2.141721512077441603e-01
-1.941321448333158672e-01
-1.921849500341920591e-01
-2.056041914434416085e-01
-2.351530838241424892e-01
-2.826880551251906848e-01
-3.414682642157826908e-01
-3.997263060783972088e-01
-2.365410647486439477e-01
2.171790026912768234e-01
3.162850180545392353e-01
3.478075938999323768e-01
3.190324487030961054e-01
3.294633726682569819e-01
3.373563589197783874e-01
5.087036509917377547e-01
5.386563872758567406e-01
5.263309128962974093e-01
4.934494623929820412e-01
4.644275074720509711e-01
4.480441133483198390e-01
4.294829607829890317e-01
3.859311712763321967e-01
3.360298453741875080e-01
2.295747463650748554e-01
1.970340689544632928e-01
1.566333419978085256e-02
-3.015552611793274052e-01
-3.343115981178039764e-01
-3.998723191507880248e-01
-3.967555064728454095e-01
-3.865117452955335597e-01
-3.648610873272800093e-01
-3.536771974630829596e-01
-3.557230418739969480e-01
-3.712313165144406901e-01
-3.965118890564007792e-01
-4.121563116826360007e-01
-4.172041978115848537e-01
-4.187503741202489027e-01
-4.127357358269265752e-01
-3.917410111678725770e-01
-3.605834252952062613e-01
-3.348380013703526892e-01
-3.176131126363666013e-01
-3.086869873042372148e-01
-3.038703034494290578e-01
-2.950446445056529310e-01
-2.794862628408832927e-01
-2.564025338010118560e-01
-2.272792498834643737e-01
-1.986272563222749588e-01
-1.853552561211646021e-01
-1.908242022006849947e-01
-2.095002228564488700e-01
-2.405974876186265099e-01
-2.852374008388664506e-01
-3.380584295635938874e-01
-3.894372403107327907e-01
-1.370559740156696571e-01
1.630344856061652914e-01
2.712688760376516517e-01
3.158767142093005797e-01
3.343340451657098589e-01
3.428790863646906106e-01
3.478132266823640295e-01
3.642656124027114917e-01
3.031007936894440924e-01
1.785839611428172713e-01
1.779412152281686227e-02
-2.426530678528984741e-01
-3.627065795843630314e-01
-3.469554001492122230e-01
-3.896881810970455051e-01
-3.805406498907982771e-01
-3.749788456959378680e-01
-3.517625999300600936e-01
-3.388272085537997746e-01
-3.396888804016429675e-01
-3.546295292422138035e-01
-3.800306093552592857e-01
-3.982946607901407532e-01
-4.070741068272410446e-01
-4.129940151216409117e-01
-4.139333427061193671e-01
-4.009448221210352714e-01
-3.707476478791131846e-01
-3.059886348368714981e-01
-3.166729084275075601e-01
-3.034335488740588227e-01
-2.966995262994028826e-01
-2.880238880028317960e-01
-2.728639771077981946e-01
-2.503505419542166877e-01
-2.242016729882896908e-01
-2.031790875727794432e-01
-1.985545598404900858e-01
-2.098508361085700269e-01
-2.316715848585730875e-01
-2.620338874407798224e-01
-2.990382099649820935e-01
-3.374825750932989865e-01
-3.730475184570529179e-01
-1.640720625081428241e-01
1.570899195549934346e-01
2.513760487229906859e-01
2.979074133868954699e-01
3.215025176659332962e-01
3.345060265326992299e-01
3.411248784491498487e-01
2.776073161946162604e-01
-1.516468895434018929e-02
-2.546460776222006506e-01
-3.922747911240658247e-01
-3.720065311799951591e-01
-3.830212096892909868e-01
-3.836762264352780449e-01
-3.591914331684011863e-01
-3.692619759556821646e-01
-3.444946636151711705e-01
-3.317117504445935006e-01
-3.316743701751903028e-01
-3.453303129638537472e-01
-3.698792431113701040e-01
-3.888816279710066715e-01
-3.986345809802203100e-01
-4.058045053214519027e-01
-4.098580425591643039e-01
-4.024632620087254531e-01
-2.217733267931858709e-01
-1.626432529799191895e-01
-3.118540282796325447e-01
-2.941389723034028014e-01
-2.868125939364912780e-01
-2.816068287466630959e-01
-2.710843831826538208e-01
-2.532254996764311539e-01
-2.321167147380176765e-01
-2.176668866370120026e-01
-2.187137083674689508e-01
-2.322549974904870029e-01
-2.525367090924287572e-01
-2.760119904127054657e-01
-2.993017465017853707e-01
-3.217555549514539148e-01
-3.450999222759246754e-01
-3.693843928912427521e-01
-7.508601263201274134e-02
1.154817903283562042e-01
2.654724534684156922e-01
2.953070118083207518e-01
3.140863460309002431e-01
3.244900150550560358e-01
1.270956320648204130e-01
-2.901279462563223777e-01
-4.326760992575864329e-01
-4.150905586478403353e-01
-3.976854889026636419e-01
-4.009036070847498134e-01
-3.828567073482821437e-01
-3.490612859549966362e-01
-3.552006706940793457e-01
-3.645179623019801918e-01
-3.328955346190054509e-01
-3.326841545330406213e-01
-3.452201443988324181e-01
-3.671759860937265918e-01
-3.826893578526147088e-01
-3.905258546852760082e-01
-3.981719786892223834e-01
-4.051673454853139122e-01
-2.167738551354352894e-01
-1.313493447845174300e-01
-1.325660253507816022e-01
-1.432386815606153940e-01
-2.111380842261207647e-01
-2.874553923154227753e-01
-2.865020795976388479e-01
-2.824444296380632657e-01
-2.718386024151249747e-01
-2.570302391842022582e-01
-2.467145790151535900e-01
-2.483888469149748146e-01
-2.584247795341745313e-01
-2.711541995099505109e-01
-2.830873684975489524e-01
-2.922186146332427237e-01
-3.031665622096202384e-01
-3.205287302292854634e-01
-3.433287813204176642e-01
-3.709025576629083609e-01
6.263643404959304967e-03
1.840572616014736207e-01
2.647325401053011174e-01
2.882741580800771697e-01
3.028218446091583971e-01
-5.236518600817437891e-02
-4.319235939916175049e-01
-4.464253537037599084e-01
-4.209170222104858250e-01
-4.005173691310233153e-01
-4.013962866324017886e-01
-3.856919792767929955e-01
-3.422954019472372322e-01
-3.527711082767500672e-01
-3.650825456764004162e-01
-3.630451322021486238e-01
-3.446460650532430225e-01
-3.545480136855700959e-01
-3.690813513410606816e-01
-3.755041283802292851e-01
-3.796280885510899816e-01
-4.027117000657156609e-01
-3.289210782804690147e-01
-1.653874525645371574e-01
-2.230918136306801053e-02
-3.221644915183849434e-02
-9.859463434567534990e-02
-1.793335086965253122e-01
-3.097109353495683948e-01
-3.113337635620002652e-01
-3.123157698911421254e-01
-3.090434226336881141e-01
-3.012833380661781302e-01
-2.927033857483578583e-01
-2.879481063443145583e-01
-2.868754706122026432e-01
-2.868250590474005768e-01
-2.862151981103797649e-01
-2.848155258239718490e-01
-2.896715551153549173e-01
-3.057503878032454825e-01
-3.305642224243204863e-01
-3.619760149431163754e-01
-1.540807839357323239e-01
-6.744342160372798767e-05
1.530728230573170645e-01
2.581300274109372683e-01
2.768604870763550219e-01
-3.428728544231386399e-01
-4.600511726663173429e-01
-4.456303310183847843e-01
-4.033999603023059599e-01
-3.843880531634793485e-01
-3.015443738168879229e-01
-3.141995169301591284e-01
-2.719151726548189041e-01
-3.224625211660155921e-01
-3.585245242113562769e-01
-3.285634858160909055e-01
-3.482247484985137032e-01
-3.781975070647335402e-01
-3.704016594981149879e-01
-3.633185550534729913e-01
-3.916739404979052153e-01
-3.737363608541923732e-01
-2.546587239317654738e-01
-9.003896865426594398e-02
-7.769599881371291872e-02
2.226319805719186723e-02
2.424863433163530410e-02
-9.068886282846333469e-02
-2.384940974887566068e-01
-3.522758084977695159e-01
-3.526066132863658886e-01
-3.521067843607496028e-01
-3.491581493218126608e-01
-3.410698442507139605e-01
-3.267745118362935797e-01
-3.115594244290578740e-01
-2.978383227531104516e-01
-2.865848555948627974e-01
-2.788634692416073202e-01
-2.813587912322603191e-01
-2.978439535306152131e-01
-3.252530286075641097e-01
-3.606304099370760685e-01
-3.998758583145660683e-01
-1.626044487639616842e-01
-9.713770000445316743e-02
1.295775716235934572e-01
1.432569219497553947e-01
-3.711482101380818577e-01
-4.538577043700037228e-01
-4.152627517137148505e-01
-3.814401719162433535e-01
-3.045833951885676405e-01
-1.531248600132774640e-01
-1.370328337133461249e-01
-9.187894929470850902e-02
-1.490248884321517253e-01
-1.597393759446346650e-01
-1.239461917524644630e-01
-2.004832968080033362e-01
-3.426735434847089090e-01
-3.673040078837014333e-01
-3.569364884899490775e-01
-3.661988281700329084e-01
-3.665445048162219721e-01
-2.365971844788681555e-01
-1.763443475828734286e-01
-7.347909084743117769e-02
5.359953185498310055e-03
7.249597482711470087e-02
1.105971788962691049e-03
-1.978942068789293074e-01
-3.849121707035969009e-01
-3.795178865743272789e-01
-3.751161213988297161e-01
-3.704206674840803681e-01
-3.615439291000660527e-01
-3.438585849605410028e-01
-2.823074117709870046e-01
-2.657618460347554445e-01
-2.561285018222039245e-01
-2.530445866413360556e-01
-2.549440280579378104e-01
-2.622092332937471792e-01
-2.750169762744848478e-01
-2.935649301555418589e-01
-3.175160385673945762e-01
-3.435547815739791178e-01
-3.689703299386460911e-01
9.295103257191571211e-02
1.538956217405619831e-01
-9.506528793821378276e-02
-4.110119000289185198e-01
-4.245326713823555642e-01
-4.070608603919148583e-01
-3.629754700954279656e-01
-1.376508540658195612e-01
-1.611273414340759491e-02
2.201191613074770376e-02
3.191039490339605406e-02
1.066486738644028404e-02
6.646946292226946218e-02
4.953248395302815160e-02
-1.399267503170667504e-02
-1.833887848120296371e-01
-3.545087928317203207e-01
-3.723735480454436475e-01
-3.377862424592769641e-01
-3.485336821263133045e-01
-3.738521218699242810e-01
-3.418599086149324284e-01
-1.697631708719075927e-01
-1.011454365259397900e-02
7.182432287825078754e-02
7.529351046994693653e-02
-9.785505338846875456e-02
-3.194493277923790009e-01
-3.670843228320643803e-01
-3.753542011119404553e-01
-3.764403667006400722e-01
-3.643482314581990567e-01
-3.273574995305292834e-01
-2.790650624792183621e-01
-2.634864897720355925e-01
-2.543830960470942482e-01
-2.505246051912098371e-01
-2.481950414794570903e-01
-2.488405806366666140e-01
-2.558525415611414555e-01
-2.715778005905815640e-01
-2.957552018370956937e-01
-3.235190174667190721e-01
-3.509278230966209056e-01
-3.766876427824742413e-01
1.191798703860202924e-01
-2.278518570649566977e-01
-4.097346309231475470e-01
-4.104353473952629949e-01
-4.036870525821695255e-01
-2.900305885551346941e-01
-2.728495030399584811e-02
5.955326760723707313e-02
9.830346053325782207e-02
1.090293315677102748e-01
1.634564496868434469e-01
1.163694934311456097e-01
8.783410941438532515e-02
-2.268230273150680099e-02
-1.046755740589235817e-01
-3.418060376530235311e-01
-3.672186965118808266e-01
-3.607788024912289560e-01
-3.412517748453081090e-01
-3.547093935960567990e-01
-3.041609831946226472e-01
-1.334145900028044507e-01
2.262056930214258188e-02
5.246483408741296761e-02
1.244187798479839957e-01
2.288129759423145754e-02
-9.457011255447089759e-02
-2.755722875771359215e-01
-3.748914317969094800e-01
-3.766684706419614059e-01
-3.781185068583400311e-01
-3.527347850745992108e-01
-2.859606923589957939e-01
-2.700697991827129552e-01
-2.602037514234163407e-01
-2.549022055162981637e-01
-2.489467951364691678e-01
-2.437701519579305032e-01
-2.448073740324691883e-01
-2.563425335191671928e-01
-2.792993448296813286e-01
-3.083171303805277152e-01
-3.378405213751663472e-01
-3.658547078531222407e-01
9.665395567972090429e-02
-3.975595360465017380e-01
-3.775663462653087721e-01
-3.722315929574313564e-01
-3.937533076805951882e-01
-2.654495702770404142e-01
2.130369524867911646e-02
1.759003998445159422e-01
2.327013236156844078e-01
2.516632681395404303e-01
2.267321343369623765e-01
1.544798707835768337e-01
6.534776543467980814e-02
-4.321832616980629538e-02
-2.369349237301169309e-01
-3.102296703115823284e-01
-3.115286373382192830e-01
-3.277237583615528194e-01
-3.335509971661911321e-01
-2.926289165873847686e-01
8.180416542159911486e-02
5.806406462490971282e-02
1.121434034995255624e-02
9.886833234929773284e-02
1.484211764063105843e-01
1.462701559791229899e-01
8.129527636467703822e-02
-4.112972167246356503e-02
-1.010081745471948095e-01
-1.989444297887383584e-01
-3.762998293606386047e-01
-3.599282367012618389e-01
-3.026270632323918575e-01
-2.833705424045106502e-01
-2.701925601935845633e-01
-2.619954851294049036e-01
-2.530355118876774223e-01
-2.441379925803170980e-01
-2.409031419125595708e-01
-2.482128857531919752e-01
-2.686030041303780203e-01
-2.979230250467748697e-01
-3.293413098100256287e-01
-3.483312641416871358e-01
8.337924146871364406e-02
-3.815486140685578897e-01
-3.378316424836476650e-01
-3.306947987985274784e-01
-3.424146997554009531e-01
-3.660920115091909621e-01
-2.312764008863792964e-01
1.179229753128165914e-01
2.188187217722946110e-01
2.651027290243460066e-01
2.709770118000678352e-01
2.232903679381209316e-01
1.249134666034402569e-01
9.483059952750033661e-03
-1.970963294653331199e-01
-2.500699645697884721e-01
-2.691226716164860644e-01
-1.909642280470465470e-01
-1.871874676807825100e-01
-5.679169883591649731e-02
1.021438669283831896e-01
2.108187849518394774e-01
1.986244990674028432e-01
1.732508760603189701e-01
1.094596954875738104e-01
1.452467252793989971e-01
1.579660770798090030e-01
1.340333991006884551e-01
1.060990532751425602e-01
7.855353015737889799e-02
2.898986232705282398e-02
-1.857368543846956987e-01
-3.468393202950227905e-01
-3.172325384266228565e-01
-2.913293871961685211e-01
-2.724669707978271127e-01
-2.605681016892431590e-01
-2.506215900029824528e-01
-2.418217733025149752e-01
-2.380455514545035955e-01
-2.434309305515844346e-01
-2.613434935596541386e-01
-2.896458398217276464e-01
-3.217800580318735393e-01
-2.959486823047762227e-01
9.643071046500423238e-02
2.168153332164308722e-01
-3.196844968685175203e-01
-3.089744289380927378e-01
-3.163544574964236022e-01
-3.393210433967065454e-01
-3.724908559047332979e-01
-1.497856799440268061e-01
2.266685857680321436e-02
9.996157969030036727e-02
1.313230193789952094e-01
2.084494342005024647e-01
1.403490075824491978e-01
2.354857439582708212e-02
-2.212725432907799994e-01
-2.788429527244038475e-01
-2.699162235086400297e-01
-1.927269857790769869e-01
-3.511698679654817745e-02
3.872733422261921687e-02
2.638098151474643216e-01
3.382509240715714238e-01
3.550474880426438551e-01
2.211301028478444564e-01
1.562416300785523238e-01
1.269175623629388294e-01
8.640074854953092021e-02
1.004259172822735274e-01
9.132608668765759830e-02
7.032309255542826265e-02
4.113908147037236007e-02
-3.194714192779462419e-02
-1.551186428995413868e-01
-3.381732300049276052e-01
-3.079864395106679531e-01
-2.801156331293645496e-01
-2.599594121574417827e-01
-2.490250482053672776e-01
-2.431624130479738688e-01
-2.389960344024716354e-01
-2.386514353258651355e-01
-2.450998669430949906e-01
-2.608017763806110279e-01
-2.849655151085041527e-01
-4.062638393070343579e-01
-2.081591940212667025e-01
9.715223579734429127e-03
-2.981053031423387401e-01
-3.030248846180482181e-01
-3.222044231607881781e-01
-3.507015139036142592e-01
-3.997290659584087358e-01
-1.900569818004459871e-02
5.500038379077226008e-02
1.160419759524629335e-01
1.385508545933063773e-01
7.043462089721741481e-02
-3.978559973695736107e-02
-9.139498336516553578e-02
-2.610660718143875680e-01
-2.937404589645998265e-01
-2.832213418834839680e-01
-1.546456277763238463e-01
5.136571395611223834e-02
2.902855953329060434e-01
3.723979284173456472e-01
3.718068589306796068e-01
3.513061685074148066e-01
1.336793922947410174e-01
8.510032683811356857e-02
4.727437901818719312e-02
3.509089451222202616e-02
3.046932505409503250e-02
1.709163677485819877e-02
-1.805502394708021277e-02
-8.337854187062705702e-02
-1.848178762438034695e-01
-2.690707168446054842e-01
-3.206785224556497615e-01
-2.898241993269761174e-01
-2.652606185327486266e-01
-2.490077105835569182e-01
-2.436808277696962399e-01
-2.447807557108473975e-01
-2.473109744119801889e-01
-2.526829332177042975e-01
-2.624538501078773622e-01
-2.765017311899941599e-01
-3.980375286964056292e-01
-3.960523332432356325e-01
-2.598300134090941182e-01
-1.343440193625358714e-01
-3.047704904165045026e-01
-2.911314614075373175e-01
-3.010016514478033312e-01
-3.620311291026747091e-01
-4.073169420248614614e-01
-1.667340164802675329e-01
1.407468868374590620e-01
8.421140335326940396e-02
1.262986549921606139e-01
1.413464976735634426e-01
-4.101772225789896559e-02
-1.006705454615707540e-01
-1.795301698161849702e-01
-3.273115418561586276e-01
-2.973803976663679793e-01
-2.137854451934848854e-01
3.096319726056748559e-02
1.535708828954455707e-01
3.616885317489726415e-01
3.930842822198251096e-01
3.886986711549750284e-01
2.332846920179424410e-01
1.207565131416787063e-01
4.732240590716828982e-02
6.673356733198965163e-03
4.803810348162861066e-02
5.834417503290151297e-02
5.490141965621052333e-02
-3.155572072242922299e-02
-1.622990011032593993e-01
-3.160214292937431613e-01
-3.298175942360218049e-01
-3.045686104766152091e-01
-2.808641547741082545e-01
-2.626525171729454100e-01
-2.492325386254809483e-01
-2.421266828401062443e-01
-2.434084355769464136e-01
-2.530114881196453003e-01
-2.705289901829122101e-01
-2.939846168564362316e-01
-3.169767683787659829e-01
-3.397166806838201603e-01
-3.141791326164787290e-01
-2.988046544079470124e-01
-4.556948287851174395e-02
-3.165750458259998235e-01
-2.966576546898878064e-01
-2.218731956800082949e-01
-2.174948926957696316e-01
-2.389951745877264000e-01
-2.255848467780903199e-01
-1.762581218232101288e-01
7.746549470866473386e-02
2.126384666558022163e-01
2.035482972754778797e-01
3.142246188612508595e-01
3.152858988877582647e-01
9.255890222982426918e-02
-1.549488313830340580e-01
-3.503290699111095141e-01
-3.479971278313741534e-01
-3.299759789049577785e-01
-1.309506088105772958e-01
1.004371529375955169e-01
2.112162231252465161e-01
4.120854930874207067e-01
4.298262075625176593e-01
4.158372224859088195e-01
2.750656325901628674e-01
-6.435725447352830253e-02
-5.147042547920507860e-02
-8.805247247162631408e-02
-1.119812333502060581e-01
-1.424603811504725204e-02
-4.926887439337819183e-03
-1.320156058006216049e-01
-2.172861531311537919e-01
-3.364059108026962730e-01
-3.298012460375176480e-01
-2.986269888639921377e-01
-2.725256548882381002e-01
-2.522732068484767054e-01
-2.406647359679011111e-01
-2.425376745213705387e-01
-2.574994984001875986e-01
-2.813784691085074452e-01
-3.115590632977571772e-01
-3.433795142119416832e-01
-3.536916749897358048e-01
-3.130042536664533470e-01
-1.817584826552586241e-01
-4.546856106212603110e-02
1.040843488184940019e-02
-2.861726818505061498e-01
-1.712512136864359491e-01
-1.042948971511281353e-01
-9.656639517249937521e-02
-1.024185573680657518e-01
-5.665213506209233058e-02
7.311528034266799592e-02
1.862972185614155674e-01
2.707682350028953189e-01
3.051771154832457200e-01
3.152548035467032106e-01
3.113308946085005524e-01
7.387615478163432614e-02
-1.982255065224776125e-01
-3.542582886817201571e-01
-2.726822150724662608e-01
-1.313210624138018701e-01
8.237900264007455564e-02
2.145708101817856983e-01
2.874173653817638785e-01
4.199340254413324036e-01
4.405949460799849504e-01
4.206982524395179168e-01
2.689060172718850672e-01
-8.200695422732777462e-02
-2.302911065751723496e-01
-2.095966096174013416e-01
-2.695237432501298436e-01
-9.362171066658922514e-02
-1.723683184035114946e-01
-2.349652999095229178e-01
-3.023304533607907851e-01
-3.688317384275066058e-01
-3.416509989778439560e-01
-3.088276546313171722e-01
-2.798355602011979304e-01
-2.579224589525324629e-01
-2.483523944125922422e-01
-2.584813954762872346e-01
-2.861269772790945298e-01
-3.239407603862115570e-01
-3.669154539532816228e-01
-3.932403011741703036e-01
-3.426541481091858188e-01
-1.302355199510948358e-01
7.859885997071498764e-04
9.075770689557141613e-02
1.244566310627089334e-01
-2.725764135572492641e-01
-2.849738876814106314e-01
-2.302596746706915554e-01
-1.090064994159184730e-01
-1.425470605082550940e-02
3.450868293471574116e-02
1.889105850906304396e-02
-2.372377472693929651e-02
4.197009303307274591e-02
1.465820384261825593e-01
2.242574482271764980e-01
2.822131614832210089e-01
2.997836907310799104e-01
3.001673997831439400e-01
1.645850444552190706e-01
1.399007006842147016e-01
-9.182018980341688508e-02
-3.635777497375464185e-01
-1.430805246885282211e-01
1.189876091304193084e-01
1.988640725086939509e-01
2.912336277885309022e-01
3.599284437517033530e-01
4.435123758420798090e-01
4.353093334904184486e-01
3.819315885537715172e-01
2.719504264253209125e-01
-9.184939295873936760e-02
-4.364548382361658763e-01
-4.778035068385149686e-01
-4.559730984698514011e-01
-2.214645827196189687e-01
-3.752164446407939002e-01
-3.399520837387958183e-01
-3.596780743576530881e-01
-3.460628259061073742e-01
-3.580932857280714199e-01
-3.265080890832509630e-01
-2.983423804001196222e-01
-2.785840413141384420e-01
-2.733653282994162326e-01
-2.904251170901375745e-01
-3.268608731365011399e-01
-4.078138855110208238e-01
-4.143161781263607346e-01
-3.506856641722932988e-01
3.657088520324423830e-02
1.181671739790506742e-01
1.496521344361781969e-01
1.597161364794229543e-01
1.651110928001879308e-01
-3.306342365777919512e-01
-2.747125063094505992e-01
-1.308244282279945880e-01
-2.442188897391651958e-02
3.785746060129639712e-02
8.405128246605450548e-02
1.024068321719676378e-01
9.960722126393588283e-02
1.214356956086779932e-01
1.711158199314943007e-01
2.306737390388169939e-01
2.803429999975754483e-01
2.938985133874185696e-01
2.909317755848596643e-01
2.860584044422208594e-01
1.858580771447009838e-01
4.505291973266453698e-02
-6.761937706982934504e-02
8.162108865755815512e-02
2.008991935255605155e-01
2.644510770253668541e-01
3.358290058982805193e-01
4.312392733207806028e-01
4.916053540231118957e-01
4.799462602199900396e-01
3.788373556487599769e-01
2.905011668419703041e-01
-6.929827198663102150e-02
-4.815641286753375994e-01
-4.681673146791649476e-01
-4.615937987591692826e-01
-4.587689473651505034e-01
-4.495519608268072065e-01
-4.006672322259254848e-01
-4.108824041478100764e-01
-3.889803854063890176e-01
-3.650544884623770914e-01
-3.381968527467560937e-01
-3.156506307409038814e-01
-3.025270820978799291e-01
-3.085104428365205154e-01
-3.441833627497077885e-01
-3.904577379419684746e-01
-2.598638290121758621e-01
-2.182554034807945853e-01
1.631905293396853918e-01
2.607208854374616358e-01
3.120422828336265053e-01
2.967914929523309819e-01
2.616515330937042583e-01
2.345717222635232690e-01
-3.176222728494695335e-01
-1.972229803900807654e-01
-6.626810905600127866e-02
-3.169488273221186814e-03
5.206041731082705626e-02
9.819966976925581514e-02
1.217784955427009541e-01
1.235695996320804874e-01
1.399578848070640036e-01
1.798353108294954150e-01
2.375275678283647607e-01
2.889138996568891837e-01
3.018624347167438993e-01
2.975169233142177516e-01
2.927160988563542454e-01
2.834276900957107825e-01
2.561857133856091373e-01
6.878390655170593670e-02
2.078478817482503072e-01
2.334297254368361552e-01
2.883688497170688314e-01
3.715849745187385089e-01
5.054370189910608602e-01
5.265397987905102717e-01
5.120154915442736154e-01
4.804630994768908092e-01
3.411718637856677727e-01
-7.239923655236787936e-02
-4.533277754258334680e-01
-4.574738114670650058e-01
-4.483880226252400236e-01
-4.442192645676317220e-01
-4.360957025472266269e-01
-4.208216931334467503e-01
-4.014482299965399514e-01
-3.816621977385432629e-01
-3.620418387984331576e-01
-3.421351805820138647e-01
-3.278875798942129105e-01
-3.007561224930576094e-01
-2.888934969966054922e-01
-2.704294321163822068e-01
-3.171731560955249329e-01
-1.136485858933970194e-01
1.103899823256142276e-01
2.651247439089713387e-01
3.812784780379921967e-01
3.925689116700380454e-01
3.769106779755443393e-01
3.676870739575836544e-01
-2.334652256305216611e-01
-1.303287828266163906e-01
-5.130486534099896329e-02
-7.807762878510655924e-03
3.880980172948037682e-02
8.801114406862865780e-02
1.218807603453549437e-01
1.322748743365450563e-01
1.528876368357451887e-01
1.987687676741511922e-01
2.625148204829799714e-01
3.159597082827764192e-01
3.271828811440044560e-01
3.195009854975910946e-01
3.101824502170160702e-01
2.964847380552713685e-01
2.648564650925784303e-01
2.214216170366973269e-01
2.027234479348485330e-01
2.212538428596869111e-01
2.723214414035399211e-01
3.567576299521480476e-01
5.260333820159457385e-01
5.352023266294085868e-01
5.223618920559223167e-01
4.694756627877249011e-01
3.671780329828634448e-01
-5.366634578858067023e-02
-4.387016591862890058e-01
-4.610460275654907347e-01
-4.518274332730545795e-01
-4.606734561017555851e-01
-4.604153410066793572e-01
-4.440980443933221222e-01
-4.183781335314280536e-01
-4.141380695809340207e-01
-4.007290755595022125e-01
-3.768666382851705299e-01
-3.258630869614416170e-01
-3.018790590016783848e-01
-1.328603109815019445e-01
-6.589848391499168734e-02
-2.474475746410575994e-02
1.847646465992995590e-02
8.195581429152265507e-02
1.460061249771067993e-01
2.855358270438693724e-01
2.970178537784320394e-01
2.837614702300294001e-01
2.807405865789591726e-01
-1.668056890660383484e-01
-1.484582624484575286e-01
-1.178682628871556559e-01
-6.080416877809177029e-02
-2.175037970525980219e-02
3.439139695641850458e-02
9.883305113665571962e-02
1.363362943986866083e-01
1.396229092819529782e-01
1.562877259129257790e-01
1.983494413925150635e-01
2.558695762601432833e-01
3.047494302797687515e-01
3.162228031793644645e-01
3.095214393851670742e-01
3.000217494155575926e-01
2.862552203516132154e-01
2.545385406479929724e-01
2.033213406464415285e-01
1.651583360044754645e-01
1.624040218265477287e-01
1.956172720399354248e-01
2.724937241299389967e-01
4.629187812100985511e-01
4.859658902372459011e-01
4.896738748828339260e-01
4.762647967646460589e-01
3.648386133199323367e-01
-2.659190820642591824e-01
-4.339196907432313899e-01
-4.748005897512957985e-01
-4.321343108076487471e-01
-4.443913923653340925e-01
-4.523916650288795083e-01
-4.448348893645421853e-01
-4.251639708272404450e-01
-3.993201783637284619e-01
-3.720416379449549837e-01
-3.785296767735819579e-01
-3.443657946613710719e-01
-2.723190122369611998e-01
-9.573064507018272384e-02
8.781000889933765485e-02
1.004117171493233984e-01
1.030455682160970471e-01
1.163821641541035595e-01
1.418176458401045892e-01
1.691462368275160610e-01
1.934152135649662707e-01
2.085000732652687039e-01
-9.055391972161538905e-02
-8.851047950580759327e-02
-9.134914439867902747e-02
-1.016770688631695591e-01
-9.437342930162601062e-02
1.170915547930750922e-02
8.996928134673595756e-02
1.453573265367482104e-01
1.718125358863283325e-01
2.056388258181709450e-01
2.528020459509971452e-01
3.074691466336741397e-01
3.445571435344841893e-01
3.498596409435106858e-01
3.359356240445577346e-01
3.107832359680343659e-01
2.759098651873731489e-01
2.175075105250736107e-01
1.353312764784086464e-01
6.425932073716868198e-02
4.524997300667681077e-02
8.759677921537983858e-02
1.425667388769827348e-01
2.538015713458647293e-01
3.327689836753301433e-01
4.412624547696859523e-01
4.414479419601292642e-01
2.575405298721128444e-01
-2.192155921180358458e-01
-4.577192674689921636e-01
-4.120058681456929550e-01
-4.609162023409143494e-01
-4.054265203678144025e-01
-4.125963102070634991e-01
-4.114682052427651726e-01
-3.990324853940859784e-01
-3.780815273780445684e-01
-3.558341519873188252e-01
-3.398787191348048853e-01
-3.463843290980053169e-01
-2.259948762411234657e-01
6.142177292019487117e-02
1.303492821315387351e-01
1.443398536818981948e-01
1.382184310154201401e-01
1.307135938884552706e-01
1.333547273950792811e-01
1.497462634082437904e-01
1.707140687432518733e-01
1.833889698522260525e-01
-5.494359679649563760e-02
-8.386877807139853092e-02
-1.145513079039425786e-01
-1.143154060671019989e-01
-9.125626337150985479e-03
8.890118431052942971e-02
1.632901612470540609e-01
2.061009389444430351e-01
2.450595558073339619e-01
2.881286074271234288e-01
3.332141741905024768e-01
3.680980037558924112e-01
3.719555018895472909e-01
3.476833185390985070e-01
3.099936298671642776e-01
2.544084033799025035e-01
1.706976476206430726e-01
5.378614069832023808e-02
-1.645609951746941080e-01
-2.633072525622097704e-01
-1.170884237704301611e-01
-2.763478201904510240e-03
8.577402518934398867e-02
1.185602380410616941e-01
1.479576696884184472e-01
1.552122411341362584e-01
8.767667334284516556e-02
-1.167801672520037137e-01
-3.872702871357349141e-01
-4.471747066011135807e-01
-4.358835125872266847e-01
-3.530220912858714755e-01
-3.463722863528387874e-01
-3.454598774566756125e-01
-3.421830866420800810e-01
-3.335372941762171362e-01
-3.254014410001397906e-01
-3.235128081895042862e-01
-3.426360398270300589e-01
-1.637741802263946167e-01
7.259747222723304805e-02
1.149457624579613146e-01
9.013981474373908287e-02
1.989452543350118258e-02
8.695626453173167097e-03
7.280608103146422871e-02
1.351230949800577286e-01
1.524842019632018930e-01
1.711072334088200031e-01
1.400887142633942123e-02
-8.291267145517552950e-02
-1.348482132298897684e-01
-1.393616044439997259e-01
-8.009784705633504753e-02
9.070052850058915594e-02
1.825797833851484364e-01
2.337991866976079081e-01
2.704918569749477086e-01
3.063407418074446942e-01
3.438478332654663072e-01
3.806465855210541260e-01
3.867604666529091961e-01
3.545496482336497057e-01
3.029743691129621608e-01
2.183959122566894173e-01
1.088599492586947437e-01
-1.287027559491042694e-01
-3.249257288616372863e-01
-4.044971294353625346e-01
-3.691060131953868284e-01
-1.711685801734563750e-01
-2.929399036096617948e-03
5.959797282628621906e-02
1.049499435630725230e-01
1.257261728174780546e-01
1.078682126337623115e-01
-1.119820173340229166e-02
-1.500158306029701627e-01
-4.241332158165614930e-01
-3.974541169415919395e-01
-2.947732399063198727e-01
-2.714298839802559704e-01
-2.691083441545082389e-01
-2.763008377450386632e-01
-2.845404594030589984e-01
-2.942984099464587833e-01
-3.056048495969762024e-01
-3.497670942500970548e-01
-2.079144513588471188e-01
4.354579153003536318e-02
1.141171691915729772e-02
-1.170634577389762787e-01
-3.446618366103929576e-01
-2.059607673392110372e-01
-2.305104650640792674e-01
-2.400527300323904850e-02
1.489692689341458598e-01
1.647181403232375607e-01
4.771307715069656591e-02
-8.199413814116582322e-02
-1.595788479104136015e-01
-1.720855054513690530e-01
-1.001173404105113324e-01
8.510039453984162561e-02
1.915445413656052809e-01
2.507112857373228199e-01
2.805400213467164061e-01
3.087167948715026089e-01
3.393897907359047506e-01
3.756534524711733214e-01
3.911692550684873204e-01
3.474624369961336612e-01
2.958900558533283376e-01
1.530353573303044890e-01
-3.458533885116962803e-02
-3.329969906346715303e-01
-4.179446138134225164e-01
-4.416403577031350891e-01
-3.957682114147346164e-01
-3.446269538919536357e-01
-1.297456970464351544e-01
-2.555119340635824202e-02
7.120237346125030120e-02
1.161882620127896310e-01
1.295097066011214881e-01
9.831011081984841748e-02
-2.649009893453548731e-02
-2.456784980697737653e-01
-2.917358367618894111e-01
-2.397054062333686120e-01
-2.047672396193706557e-01
-2.011826835395598145e-01
-2.165258756342807733e-01
-2.407743148294709257e-01
-2.673383545690557472e-01
-2.874665684980853841e-01
-3.026246739267492991e-01
-2.774966346470998935e-01
-1.391997275539707535e-01
-1.574390887526402605e-01
-3.326055889013541655e-01
-3.384591400303803566e-01
-3.490208322099648264e-01
-2.167424515292178389e-01
-7.449661172349089644e-04
1.571313629309910032e-01
6.968975668716061167e-02
-8.320276259126371809e-02
-1.896897550629546569e-01
-2.141612574488742649e-01
-8.934485658182710066e-02
5.775605165948985431e-02
1.905029620087328457e-01
2.418609218857675491e-01
2.716708150209517503e-01
2.950256728551315932e-01
3.160839393436084555e-01
3.353653680832316963e-01
3.164154171007360627e-01
2.435322413880876002e-01
1.498826055876972818e-01
-4.431126694165351404e-02
-2.710349097580782018e-01
-4.131676207165461134e-01
-3.913768351073212415e-01
-3.882718571729878443e-01
-3.848824523968292777e-01
-3.559390384855823930e-01
-3.098376808454154085e-01
-9.662225644810940040e-02
2.517902425049927534e-02
8.365023695970269513e-02
1.114612350260232310e-01
9.506564087283519981e-02
-2.482099197670530055e-02
-2.470323557260521441e-01
-2.554191989635341553e-01
-1.785606633329716031e-01
-1.123458740424306546e-01
-8.693097961793555539e-02
-1.008947471073639857e-01
-1.507244163592225961e-01
-2.193826348562252226e-01
-2.699285042179783156e-01
-3.016138310592625382e-01
-3.296467228016178863e-01
-3.563390195487001755e-01
-3.759977484526112468e-01
-2.523055160259763396e-01
-2.386834291771000038e-01
-2.980397283033867084e-01
-4.601132284515579984e-02
2.242527873587943366e-02
1.285904084789341040e-01
1.370532214277717376e-01
-1.285285107675544769e-02
-1.676711778152794596e-01
-1.570026871986255901e-01
-6.131869347574671336e-02
8.699400302433792087e-02
1.879629650313228428e-01
2.507683991051171679e-01
2.691057795662524232e-01
2.842838159836446055e-01
2.860003299822290179e-01
2.648954757213592415e-01
2.017294386054476196e-01
1.012766955846951256e-01
-1.051605899596345095e-01
-2.981619923371365277e-01
-3.696652746538982015e-01
-3.640406934088782354e-01
-3.160917746921220184e-01
-3.452794431199273095e-01
-3.473945661722642742e-01
-3.616416878514224220e-01
-3.850740570428667908e-01
-3.583918545591432969e-01
-1.463109908384095936e-01
-3.476151554336474880e-02
5.093541299000395317e-02
-2.227739027622745172e-02
-2.416810684164908962e-01
-2.869827783353129380e-01
-2.364973039744587280e-01
-1.686509046671383349e-01
-1.075029172081091722e-01
-7.996041333247046190e-02
-8.812971150237344786e-02
-1.318868154742400267e-01
-1.974045582424259759e-01
-2.487721393326841335e-01
-2.807866722918605507e-01
-3.088314569829921363e-01
-3.387999678289929095e-01
-3.654457089470279918e-01
-3.822981457293211371e-01
-1.267695144083840764e-01
-6.436336971453453237e-02
8.730740298696611223e-02
1.832482748472483713e-01
1.538444334646236478e-01
1.203065291389732311e-01
-1.387522655631880097e-02
-2.953375605784979707e-01
-3.601638556314998296e-01
-1.596545303504295910e-01
-1.178937343162927281e-02
1.542389478951241011e-01
2.119081976695991743e-01
2.445583077671580619e-01
2.527761595494103508e-01
2.368412964384694619e-01
1.817330953618841449e-01
7.535988317781144863e-02
-1.329147267466676552e-01
-3.264583039860535774e-01
-3.425367543293008632e-01
-3.166703539676869461e-01
-3.004307838214290705e-01
-2.889048618079080866e-01
-2.871654659772670537e-01
-2.975040036442352376e-01
-3.173684291587229866e-01
-3.385412935621855968e-01
-3.998146494691200425e-01
-4.008719836972004513e-01
-3.234419846520857345e-01
-2.262062855164135855e-01
-2.792813437619280359e-01
-3.004088833094394895e-01
-2.685935378117688677e-01
-2.268726587317145826e-01
-1.703973903927613609e-01
-1.166562097012913690e-01
-8.877294276016720054e-02
-9.123020898899288078e-02
-1.262180816746467649e-01
-1.839288756344225617e-01
-2.332534549202764373e-01
-2.657873551282107782e-01
-2.929872180431206674e-01
-3.225147262045140462e-01
-3.527795560485941229e-01
-3.765062905139688887e-01
-1.245482698922632803e-01
-7.164335727582363256e-03
2.145338422520755572e-01
2.197535366848955840e-01
-1.046593551022642760e-01
-3.021466106806691698e-01
-4.051331883848015014e-01
-3.226489611486877962e-01
-8.613839436470132477e-03
1.058078722683949979e-01
1.904213183916636798e-01
2.249712738340878815e-01
2.269547358147749327e-01
1.932230082630122803e-01
9.947290853161826207e-02
-1.320141055454641110e-01
-3.640064891777950451e-01
-3.179098856475408574e-01
-3.022337775436552132e-01
-2.921606847988572064e-01
-2.825139877682606437e-01
-2.749498922773434550e-01
-2.738934477507937171e-01
-2.827247540774545653e-01
-3.009761726174997598e-01
-3.220703108304436846e-01
-3.384066813585508982e-01
-3.446830552013280258e-01
-3.400639448599306891e-01
-3.264057688741175967e-01
-3.059895889531598634e-01
-2.826202214382646516e-01
-2.566632081775518937e-01
-2.249454010700486783e-01
-1.817400586257345574e-01
-1.382411789037020777e-01
-1.130983304003063405e-01
-1.116213219300427051e-01
-1.371660425669500583e-01
-1.838480006597638106e-01
-2.274464449481510275e-01
-2.592863535214217086e-01
-2.863573760301464377e-01
-3.148219297284650109e-01
-3.464764613836952556e-01
-3.761546139026246127e-01
-6.316252739382041681e-02
1.788254156572679499e-01
-1.947317914807392691e-01
-2.584170176707561439e-01
-2.677375189558287016e-01
-9.133582276654764187e-02
7.841931963946602302e-02
1.735943622424807320e-01
2.111528192689517414e-01
2.091215818894370249e-01
1.606895369811489616e-01
2.719900389934823762e-02
-3.187413100418959866e-01
-3.207504978278444274e-01
-3.011720757354874323e-01
-2.910556326094253521e-01
-2.868712197702306677e-01
-2.814182248474655368e-01
-2.748609976087080797e-01
-2.716740226449552709e-01
-2.762333222562876611e-01
-2.899019883704889722e-01
-3.073374526758776426e-01
-3.219254105314297565e-01
-3.285478252463433502e-01
-3.244857747222799071e-01
-3.095576745368275318e-01
-2.882283016060659953e-01
-2.676691814716106732e-01
-2.487263868827682689e-01
-2.283623416091171143e-01
-2.003538059819239270e-01
-1.700964430509546155e-01
-1.514636411711120512e-01
-1.494251636016137030e-01
-1.673011629107909737e-01
-2.020884382356749887e-01
-2.368623040682558412e-01
-2.655886929395930296e-01
-2.923970982197401369e-01
-3.208921478056907528e-01
-3.534335713949720015e-01
-1.844770604662648306e-01
1.774106405780453699e-01
2.641658988811744768e-01
-1.810893628749752904e-01
-2.437989750138214173e-01
-1.675554412678918748e-01
2.481514697148633208e-02
1.564615313214376136e-01
1.979318977821912240e-01
1.947846533836827265e-01
1.378433359644382072e-01
-2.202254267984963057e-02
-3.719002567329744435e-01
-3.169022251258402090e-01
-3.048451076012516636e-01
-3.018450880626991628e-01
-3.019545302493280570e-01
-2.962346636664135446e-01
-2.864376298730463843e-01
-2.779409288464812500e-01
-2.752643475879356094e-01
-2.803275215601419013e-01
-2.886519716415740788e-01
-2.962365085442987267e-01
-3.001494327668876028e-01
-2.968549584661070440e-01
-2.835381821947289271e-01
-2.653267030780581681e-01
-2.515183047548224526e-01
-2.425810474343366996e-01
-2.351691829819074209e-01
-2.226681144262799839e-01
-2.058650978757301520e-01
-1.952891387805422985e-01
-1.957181986595734058e-01
-2.102593869420966710e-01
-2.376010947068072920e-01
-2.652926278810842087e-01
-2.904573573546174181e-01
-3.166458798528447027e-01
-3.456921261249790156e-01
-1.819639127928969202e-01
2.069547017881512296e-01
2.603948253622855868e-01
-1.559564544251867690e-01
5.305752936021945754e-02
1.242649828270801504e-01
1.678344229553715150e-01
1.638929592919819711e-01
1.028084248334702744e-01
-6.339466358425469017e-02
-3.781286828526839727e-01
-3.249512367017914904e-01
-3.219737372029730649e-01
-3.251155263931357897e-01
-3.252192874034477987e-01
-3.134810935361905804e-01
-2.968020569604056802e-01
-2.821714632555989422e-01
-2.730196345236186595e-01
-2.695573530509720594e-01
-2.670905022327156320e-01
-2.645222826729115018e-01
-2.618265531924721667e-01
-2.566270619963042510e-01
-2.458315028048723982e-01
-2.350999373369616063e-01
-2.327251519841788130e-01
-2.367533747055224069e-01
-2.425080997269904448e-01
-2.429583506565898832e-01
-2.360288396132279032e-01
-2.311820645315858513e-01
-2.341857322522216678e-01
-2.486290065779272751e-01
-2.750301681934869680e-01
-3.027070446481451849e-01
-3.280256402738346289e-01
-2.123697046608528649e-01
-5.115800198185412734e-03
1.999222733102605232e-01
2.501100329452202731e-01
9.389353460094201909e-02
1.361498625447721267e-01
1.446523745696685070e-01
1.131809957826220292e-01
5.121380490628013593e-02
-1.057433337642460086e-01
-3.801765628864939295e-01
-3.664248921512524015e-01
-3.441911388774337999e-01
-3.500854095666898758e-01
-3.997254091436355239e-01
-3.250125135611527383e-01
-3.009975521282801658e-01
-2.816021702959076167e-01
-2.688613013466046309e-01
-2.613236477837359573e-01
-2.527411235164024328e-01
-2.428355444017667730e-01
-2.341076681076826871e-01
-2.256684954528782039e-01
-2.114998916194686940e-01
-2.133058663362562002e-01
-2.275150589765597697e-01
-2.485790451764972875e-01
-2.700777351316277497e-01
-2.845078724351364219e-01
-2.867948947632512624e-01
-2.865017533132351302e-01
-2.912812698549989143e-01
-3.032149884071827506e-01
-3.195217388684329363e-01
-3.303271703160209904e-01
-8.725344040312271732e-02
7.619353590931146614e-02
1.461432847754340902e-01
2.483050053897606912e-01
2.146434626739685270e-01
1.461838545317484597e-02
-1.972534442523779796e-01
-3.933581293901527998e-01
-4.116161245087909260e-01
-3.772950181470741127e-01
-3.489083038409821480e-01
-3.275205772097850021e-01
-3.003896003928621106e-01
-2.817029174564058547e-01
-2.700728367105159622e-01
-2.590733035654281813e-01
-2.464093525908910287e-01
-2.355996299848694964e-01
-2.249039327980342506e-01
-2.144281111231203241e-01
-2.049599070121585764e-01
-1.979897520746392026e-01
-2.038294354771364447e-01
-2.259460680910004848e-01
-2.560858018690966853e-01
-2.860069257000478760e-01
-3.069871540455322845e-01
-3.118773975277300270e-01
-3.110025019856703654e-01
-3.716930970261760336e-01
-3.752119216210450525e-01
-3.528933103493022694e-01
-1.160140565441754590e-01
4.440065395039675955e-02
1.842295930769249079e-01
2.387178164678734060e-01
2.723288192866020196e-01
-3.844591242034769429e-01
-3.500048829026409236e-01
-3.160619361891113810e-01
-2.923304648803433659e-01
-2.764203403849601615e-01
-2.635822808711016929e-01
-2.550477835315471120e-01
-2.500890149204130219e-01
-2.402040099174768129e-01
-2.265954595592069853e-01
-2.120036489442314320e-01
-1.998519248830774031e-01
-2.036183412403275994e-01
-2.270575225110826878e-01
-2.609760407703639595e-01
-2.964969106691441314e-01
-3.235176925097671963e-01
-3.318112191012681511e-01
-3.311588725153463697e-01
-3.898113626234877005e-01
-3.665203199621731578e-01
-1.467564748428321075e-01
5.753665315652609774e-03
1.573611005207775637e-01
2.236877487725130176e-01
2.658798437414315874e-01
-4.214036481725002559e-01
-3.676220344700101839e-01
-3.288113790646773893e-01
-3.013509866842974949e-01
-2.836871930753193105e-01
-2.740975019986456873e-01
-2.753073342998214601e-01
-2.785510588508685603e-01
-2.708792676730703564e-01
-2.546745160429226273e-01
-2.339957344617319968e-01
-2.135219682886536630e-01
-2.091349543802169253e-01
-2.264480381656817642e-01
-2.574151356647798039e-01
-2.946507906555708711e-01
-3.282874394052879286e-01
-3.439831291002803937e-01
-4.000938585733065933e-01
-4.064274450237252423e-01
-2.059113897960400119e-01
-4.746432229124710606e-02
4.388518755416732919e-02
1.962996585806409122e-01
2.488785996595176686e-01
2.830408941251404409e-01
-4.421960090965897372e-01
-3.760679472190174844e-01
-3.372145404869973939e-01
-3.097211698064157304e-01
-2.928808149864926547e-01
-2.862278638710236134e-01
-2.913272203654807546e-01
-2.974387616370642862e-01
-2.922126240749990389e-01
-2.764006078056716054e-01
-2.531411383601997467e-01
-2.271620058935308883e-01
-2.148100646898349064e-01
-2.237944745106975053e-01
-2.483100923732096121e-01
-2.835622324182124343e-01
-3.223318060180037081e-01
-3.479443976037638331e-01
-4.105484751463457926e-01
-2.977546734840637033e-01
-1.361221214222050335e-01
-2.411207089760135369e-02
5.238968709885166025e-02
2.056434119765129798e-01
2.531645784605411897e-01
-4.508398000229962288e-01
-3.783926264301782361e-01
-3.428609413488789004e-01
-3.185607336341520490e-01
-3.038690293211163684e-01
-2.977536048111672495e-01
-3.003844706597583736e-01
-3.033772755752183192e-01
-2.977344778212567822e-01
-2.828062570177511947e-01
-2.601099167698819326e-01
-2.334110605752245382e-01
-2.177579470230444902e-01
-2.220425845539082399e-01
-2.425755838607248083e-01
-2.762805379787052762e-01
-3.180862111165733697e-01
-3.513206585353003675e-01
-3.588160180756965745e-01
-2.793287796823849534e-01
-1.191645079884565139e-01
-2.398530534659243027e-02
1.329500961515840407e-01
1.967780595683097933e-01
-3.518151065490194296e-01
-3.974281826604314505e-01
-3.485409311180346359e-01
-3.288859722014799702e-01
-3.171735303425425312e-01
-3.109018299771338922e-01
-3.085629073403817202e-01
-3.048841065382675297e-01
-2.956449773634536315e-01
-2.801610328697448637e-01
-2.588955435953101958e-01
-2.345209598557945752e-01
-2.198477744345816443e-01
-2.236957430993821161e-01
-2.438001583576246689e-01
-2.776885387076253320e-01
-3.211324303201276154e-01
-3.460857268828195776e-01
-3.225347379354511768e-01
-2.236183560618986155e-01
-1.157409800075819561e-01
3.941023249587841115e-02
1.246290109883820135e-01
1.849561037307128619e-01
-3.184937062394705976e-01
-3.960334428312008437e-01
-3.742756798925510608e-01
-3.426059837769458993e-01
-3.332468824421968012e-01
-3.261192946497113443e-01
-3.176014097114108203e-01
-3.053003913440732742e-01
-2.903989657420952830e-01
-2.730625453911373901e-01
-2.535982336882673938e-01
-2.342345579870977468e-01
-2.247246866767234341e-01
-2.320909189833300634e-01
-2.548050998874399897e-01
-2.903501081152366492e-01
-3.343259444461186281e-01
-3.405181333123404874e-01
-3.471688797867068521e-01
-1.769359935497797354e-01
-3.832140042257849155e-02
6.108128931815964835e-02
1.734997457543892008e-01
4.639465884221694036e-02
-2.265152930367549389e-01
-3.875959771224971595e-01
-3.821473573018775438e-01
-3.979499150973057064e-01
-3.882631745919830069e-01
-3.407539618147066296e-01
-3.249335339314312066e-01
-3.036373186564000348e-01
-2.830458040112295293e-01
-2.643014696555721077e-01
-2.481722274480899770e-01
-2.369612327836155552e-01
-2.363292503390360677e-01
-2.500991958111154490e-01
-2.774588685496917062e-01
-3.158635751176307460e-01
-3.837990347886069409e-01
-3.261516086415041649e-01
-2.064173949545691500e-01
-7.699486859269363825e-02
8.158497964890172593e-02
1.687861395410872878e-01
-4.139433983358876273e-02
-2.366124786782755063e-01
-3.581117907983731863e-01
-3.941430810421102660e-01
-4.026850595807106581e-01
-3.508426638466809466e-01
-3.283359193072470927e-01
-3.009049955693843259e-01
-2.774830033430671916e-01
-2.596800920754117614e-01
-2.485813169809976131e-01
-2.462014328246747152e-01
-2.543451386063426689e-01
-2.739667932286135033e-01
-3.050533714594646506e-01
-3.791747317947613549e-01
-3.436579363806054888e-01
-1.848090559126625010e-01
-1.184276502695167516e-01
9.559034201734947778e-02
3.070084832920693119e-01
1.068442234034808203e-01
-3.143889365761345228e-03
-2.367947842462818087e-01
-3.057951580399798641e-01
-3.919865480457805917e-01
-3.988039288221393863e-01
-3.343182241879710803e-01
-3.046471022153305341e-01
-2.815737087628586988e-01
-2.664614180040899005e-01
-2.599954864182053016e-01
-2.633748653337403267e-01
-2.763260787043195776e-01
-2.985131102884821530e-01
-3.302804926561821453e-01
-3.770668836279619240e-01
-2.076498649594944734e-01
-2.494609910367365235e-02
1.116188764415442791e-01
2.966698048676447708e-01
7.473886952790412264e-02
3.767131569299919658e-03
-2.287018145558479265e-01
-3.109974182290583533e-01
-3.742330708894778257e-01
-3.648855014382353934e-01
-3.283391603052022711e-01
-2.978870457463612120e-01
-2.862827763406495807e-01
-2.834564766623772214e-01
-2.895093007321179468e-01
-3.034232117319176636e-01
-3.250346967903269824e-01
-3.676140540068495444e-01
-3.541627940218976534e-01
3.446575479685306531e-01
2.969472758434027471e-01
8.622906532545644709e-02
2.219984607363870155e-02
-2.044865060722601824e-01
-2.344503103094066621e-01
-2.880697979248100227e-01
-3.408631068263091590e-01
-3.224534233917070170e-01
-3.139192921652553814e-01
-3.152322987815380229e-01
-3.250727821538221818e-01
-3.396544182315707205e-01
-3.739280175226061820e-01
-3.507599931183101871e-01
3.351138993009462608e-01
3.007272418643523459e-01
2.574461384102952888e-01
2.579582159844582279e-01
1.718531283811947086e-01
1.599702063829838011e-02
-3.531442671555459767e-02
-1.348631320299508718e-01
-1.356104857753208659e-01
-1.812537020029597046e-01
-1.848274367080980640e-01
-1.536887760567977601e-01
4.322506987843905968e-01
4.347258400683289281e-01
4.477447003220812460e-01
4.574468315536205920e-01
4.636275641043197671e-01
4.718998447271605112e-01
4.808231428081444214e-01
4.818153346384382862e-01
4.663948864234317981e-01
4.411436328541432084e-01
4.428879574539595909e-01
4.215805704975764678e-01
4.163912851786003566e-01
4.270311862810834969e-01
4.460994094801829513e-01
4.552939121336375683e-01
4.573446787004633030e-01
4.620744076994627303e-01
4.701339736699871041e-01
4.714902293675841682e-01
4.520860155451288942e-01
4.170780013357168192e-01
3.703171406819573130e-01
2.832331943163136079e-01
2.090343496866149398e-01
4.723831611971670008e-01
4.509258475567927693e-01
4.213422021831293995e-01
4.075778000699368242e-01
4.128409257192307558e-01
4.330696158693174702e-01
4.562753692949946815e-01
4.617821855287576049e-01
4.561780760925321365e-01
4.529333738218024874e-01
4.557837337358287000e-01
4.553752802917309661e-01
4.316036921186251485e-01
3.631742351683197589e-01
2.152944732076890744e-01
1.157608073645134544e-01
3.134343938644186534e-02
-3.835850610830857793e-02
-9.481547972767902233e-02
-1.859177539760077380e-01
3.709230110300503203e-01
3.413734588827119776e-01
3.077311570872616198e-01
2.626776895523081912e-01
2.145727744085069721e-01
1.241143476908155574e-01
1.497460761573202737e-01
2.127109473364806602e-01
3.378647301980088336e-01
4.028510217279196448e-01
4.391718435123961317e-01
4.540297154821993364e-01
4.500414441008356303e-01
4.273747337115501033e-01
4.023982352583826971e-01
3.972103096026211588e-01
4.107032660094706578e-01
4.346549004459142052e-01
4.544175094288818717e-01
4.515993679923475668e-01
4.361852502782858076e-01
4.210763141795777487e-01
3.843118655997979083e-01
3.657768993692006587e-01
3.238187749561968198e-01
2.125544614912847352e-01
1.264945081568346896e-01
5.756188384784333145e-02
-7.723959714437116097e-03
-8.434970002907114794e-02
-2.080755448798189966e-01
-3.267070946760382011e-01
-3.397597296129970523e-01
-3.275928384324175990e-01
-2.885843761100920779e-01
-2.063581868762176530e-01
3.458784337832972455e-01
3.045583853888581549e-01
2.706703913820285301e-01
2.392039295719531888e-01
2.002987276441157982e-01
9.245074025657551431e-02
6.311156626171057771e-02
1.098240138157908080e-01
1.816570228504419959e-01
3.172561984190049866e-01
3.907940073460691721e-01
4.259981954482077171e-01
4.399452147050525452e-01
4.349849467477997500e-01
4.127792845109030662e-01
3.910285804580261870e-01
3.893267003129658455e-01
4.036989943019127502e-01
4.234691988422991105e-01
4.331289453350253837e-01
4.176176988301794624e-01
3.501479279816899770e-01
2.654254930412431879e-01
2.487326044758507437e-01
2.483973974924171269e-01
1.998002953868573128e-01
1.355838799275939366e-01
8.318545974663336950e-02
2.825716273422478053e-02
-3.652092597792112871e-02
-1.194787468304642220e-01
-2.928939662589417070e-01
-3.502618752179956774e-01
-3.658332823176164705e-01
-3.839078954641682584e-01
-3.546159398388603612e-01
-3.215284988802413757e-01
-2.291794754948339452e-01
-1.547723851646451432e-01
4.170195462075899084e-01
3.458254910893093781e-01
2.767412772067555649e-01
2.197637115044131506e-01
1.732638597508283085e-01
3.938697771268301340e-02
-4.262360020343101963e-03
-4.124473971562075958e-02
-5.235326755665913739e-02
2.086396117856467378e-02
1.535164887601457862e-01
2.723110049448403958e-01
3.450250219674422247e-01
4.078423896303705609e-01
4.259678342817013741e-01
4.241663808486686449e-01
4.043791332622521661e-01
3.826373314534230463e-01
3.781969168568578565e-01
3.876484252819387688e-01
3.993669579480143561e-01
3.957863112695967356e-01
2.940471158473941804e-01
2.024436198940737786e-01
1.502626020511227123e-01
1.470970053789403542e-01
1.534626427921512437e-01
1.373299486700712280e-01
9.705089135653374721e-02
4.951864867898047445e-02
-3.596193245230286731e-03
-1.029172055679436204e-01
-2.280798637013836672e-01
-3.151708662763955671e-01
-3.431612091637408768e-01
-3.654509338333167823e-01
-3.771190409125206866e-01
-3.695736998472596291e-01
-3.573796799616166808e-01
-3.359556996989441213e-01
-2.430652957160424898e-01
-2.103979480408277591e-01
4.482221197920762679e-01
3.761172460892551750e-01
2.890582691140830551e-01
1.825054524724887273e-01
-3.132459217643773774e-02
-1.528966061581923386e-01
-2.537951262990536527e-01
-1.716285064158948048e-01
-1.107204975467806635e-01
-2.818943496561258921e-02
4.859656909802503172e-02
1.225342330589030693e-01
2.459482974226506191e-01
3.144864241473401822e-01
3.535001354489784031e-01
4.033973476740034814e-01
4.078202359868375870e-01
3.918213044195705264e-01
3.650519186172043185e-01
3.191850491908346799e-01
3.195581899643177293e-01
3.024850566777596006e-01
2.312111274438717334e-01
1.270654642257817990e-01
8.804611415277374675e-02
8.483294946405528503e-02
9.776872448017914774e-02
1.078170623777627152e-01
9.201650297319161065e-02
5.532470285295401635e-02
-3.236117449054544404e-02
-4.693878207590214402e-02
-1.129648301979306324e-01
-2.764116418426771360e-01
-3.227048138283831746e-01
-3.532033028172973932e-01
-3.801898506642467090e-01
-3.919423273842747024e-01
-4.006530792437537070e-01
-4.055983887135419241e-01
-4.082254877952554706e-01
-3.838419678075515318e-01
-2.957513767161946694e-01
-2.704247894095589966e-01
-2.420263100590980820e-01
-1.362108536446217377e-01
4.718888065338006643e-01
4.155737246206008262e-01
3.386098741776539800e-01
1.701856130951157620e-01
-1.739865952726222798e-01
-3.060976269693455043e-01
-3.193313395930194587e-01
-3.181864834674799081e-01
-1.848477590435212981e-01
-5.123670450534643928e-02
2.940179512747213147e-02
9.041957220140395268e-02
1.348585750518556114e-01
1.964723571041595285e-01
2.410355674356009503e-01
3.026205792120305049e-01
3.228682540131619372e-01
3.628449079620965634e-01
3.157588039122736778e-01
2.418618606017301498e-01
1.964555806998752874e-01
1.677148479684807680e-01
1.483382327026136205e-01
1.194275579972765983e-01
8.125558128463622465e-02
3.762541923680003120e-02
1.216406796298329616e-02
2.737876216708665100e-02
4.577936333349077319e-02
3.433259477388141134e-02
-2.480510419887956008e-03
-8.651945461040461138e-02
-2.581439683296662402e-01
-2.782981228460506551e-01
-3.212663141262228628e-01
-3.612611713931580537e-01
-3.839467676290428400e-01
-3.879220710496633640e-01
-3.896938492446443969e-01
-3.946062286120345375e-01
-3.924922629261070606e-01
-3.918929125661483326e-01
-3.952530993383270297e-01
-4.121597724205325886e-01
-3.835392312729840048e-01
-3.332678252004975250e-01
-1.978981362672357358e-01
4.470644047951660704e-01
3.980976039054696658e-01
3.172630222544844947e-01
1.087319413329812384e-01
-2.603893138011312836e-01
-3.346217925386909542e-01
-3.337494224930631637e-01
-2.749774921473732703e-01
-7.861760982787391328e-02
3.106333711553813798e-02
8.847518176275634416e-02
1.204682640128258986e-01
1.318665818938045409e-01
1.376840926693379263e-01
1.722445600242391572e-01
1.764464465319822151e-01
1.707835266708162270e-01
1.903433938275119197e-01
1.302040002479993297e-01
6.913286952424291254e-02
8.231611457674434251e-02
9.858342760663255100e-02
1.079529007143452679e-01
9.577968184281258901e-02
4.907728684088182025e-02
-5.304179285752330664e-02
-1.234152373140755543e-01
-9.570216382172164193e-02
-4.064644142308071473e-02
-6.481848981439973512e-02
-1.405880995278512013e-01
-2.447099833057156393e-01
-3.247312464701763712e-01
-3.704427531399961948e-01
-3.882580753118814454e-01
-3.927903050400473606e-01
-3.891632331035483894e-01
-3.957152808165997904e-01
-3.924787278458163886e-01
-3.835062437495290188e-01
-3.761895823971705966e-01
-3.714986609289870345e-01
-3.735789213727040980e-01
-3.893508311171710590e-01
-4.020510395487795208e-01
-4.107107846119394945e-01
-4.038737735308899901e-01
-2.719082380507827912e-01
4.504948818783572895e-01
4.508647408004045065e-01
4.280858271780719759e-01
3.661414293185660807e-01
5.782081646968469102e-02
-3.167385138766929398e-01
-3.710644001717039453e-01
-3.548077347208848931e-01
-1.765970325218579329e-01
1.187275335112969454e-02
1.036209618773715480e-01
1.414065126233479686e-01
1.425929728068493219e-01
1.176876021630650915e-01
5.097102179947664291e-02
-4.007417007125278763e-03
-2.452339761991138498e-02
-7.097555417358496210e-02
-7.338062580811864632e-02
-8.454778056860950963e-02
-4.448348539861823880e-02
6.017064623708538729e-03
5.962859496830308359e-02
9.469430696686084725e-02
9.067601376623971032e-02
2.896358442722220608e-02
-1.579841641518805184e-01
-2.353715699548357410e-01
-2.354157916047454613e-01
-2.041800462165213603e-01
-2.462914785616555358e-01
-3.415072573859713190e-01
-3.517471693745426453e-01
-3.419559238598758322e-01
-3.397187110726336279e-01
-3.394349602272951905e-01
-3.412000822528064026e-01
-3.452595227544651424e-01
-3.501961530554054125e-01
-3.491125021016468488e-01
-3.387751984535083416e-01
-3.325817499341116035e-01
-3.358658742004825282e-01
-3.486003495466618585e-01
-3.684236654268202016e-01
-3.861572400974478958e-01
-3.993888292907075699e-01
-4.124385969673327601e-01
-4.279128747896114304e-01
-1.964465725377515515e-01
4.449301368938595180e-01
4.578718229258887384e-01
4.477258902739672530e-01
3.939104951269403188e-01
1.472623156108875675e-01
-1.991789166492857199e-01
-2.240306718148743492e-01
-1.356519904722210124e-01
2.707282229142788516e-02
1.312865139786291158e-01
1.918094322966771847e-01
2.009930023890721951e-01
1.716097823461250615e-01
1.061993408724055399e-01
1.477114482511899043e-02
-1.123496166288704273e-01
-2.589145693711747409e-01
-2.967755688197227792e-01
-4.031014527987237250e-01
-3.853383244513530759e-01
-3.308038579268970381e-01
-2.177396015840817600e-01
-8.986109718623180864e-02
1.109287161262053484e-02
5.771663869499444460e-02
-8.662667194842077478e-02
-2.271108866840501894e-01
-2.578330313060743784e-01
-2.913759543704851351e-01
-3.500200043445004239e-01
-3.615794964794711852e-01
-3.466175550490012691e-01
-3.348217076501835976e-01
-3.297804466390218403e-01
-3.301987623617719247e-01
-3.294873050360536126e-01
-3.275580606529092109e-01
-3.270424037854035015e-01
-3.273919926824575555e-01
-3.212848645658525903e-01
-3.080618509919074155e-01
-3.022146831857329685e-01
-3.077593065554322660e-01
-3.242795219972756660e-01
-3.495402266669830338e-01
-3.735888037226088310e-01
-3.925237502994887162e-01
-4.101010021439745468e-01
-4.291659813707530691e-01
-2.609046701756073117e-01
-1.639909359217334994e-01
4.514781776579490646e-01
4.740148653604216999e-01
4.774572736013271146e-01
4.374660697165302370e-01
2.467511255313052654e-01
1.173002261694917614e-01
8.508947162783844775e-02
1.114036326948822375e-01
1.682644090103094237e-01
2.317887050708883345e-01
2.604768468308135132e-01
2.366167430691530071e-01
1.834229404932377350e-01
1.113979920830690945e-01
2.887948556593228355e-02
-2.276495386394200016e-01
-3.684043839904930784e-01
-3.956571697231255902e-01
-4.301781322842173627e-01
-4.395397559507563390e-01
-4.361488015188837997e-01
-3.452069917220678130e-01
-2.429637336827648597e-01
-1.027839353025666869e-01
-4.290373849963098618e-02
-1.510476104955162380e-01
-2.832749222249482668e-01
-3.026843560662610955e-01
-3.514747721855714380e-01
-3.715932010525070384e-01
-3.535831702864766779e-01
-3.354166849633825609e-01
-3.249115058904984421e-01
-3.226432702149517606e-01
-3.239008458581722483e-01
-3.200521793029882378e-01
-3.132463986170191395e-01
-3.079267409116052123e-01
-3.033081292270263241e-01
-2.928488177298865791e-01
-2.782118790017258370e-01
-2.732761617931975806e-01
-2.811405569848560715e-01
-3.017031271592915953e-01
-3.332490679038471182e-01
-3.648139166057948746e-01
-3.907354764818186110e-01
-4.141501335775029657e-01
-4.373924747512053512e-01
-3.043952323118924719e-01
-1.113066014577510643e-01
4.280510653391360609e-01
4.620321469014594395e-01
4.888524037779807818e-01
5.043954272132995520e-01
4.857271548527098970e-01
3.753385017626768572e-01
2.808571488065756960e-01
2.404926854064838304e-01
2.403496351498151107e-01
2.659309141946197830e-01
2.981207566162052958e-01
2.901667553489905016e-01
2.514138153773320949e-01
1.897013307740358368e-01
1.576053658006313918e-01
1.116358663366999182e-01
-5.124771020166668523e-02
-4.030361077611162024e-01
-4.004922177742273881e-01
-4.316225103639201865e-01
-4.348899866931597025e-01
-4.347668068918719708e-01
-4.338135157899286609e-01
-2.963157245494658643e-01
-1.655612971929661670e-01
-1.298016929063562641e-01
-2.161280982843868381e-01
-2.978707652821619423e-01
-3.433411508459948136e-01
-3.853857094049655263e-01
-3.691284772416020266e-01
-3.410833759978744162e-01
-3.210615526397636033e-01
-3.128326760929273087e-01
-3.127486522304800398e-01
-3.130673739941670086e-01
-3.053543451085659610e-01
-2.948659559708542988e-01
-2.864118312298227220e-01
-2.789874623703466616e-01
-2.669930650003277117e-01
-2.525828936793717561e-01
-2.482559974903368605e-01
-2.572088183100330605e-01
-2.802962371894517912e-01
-3.171362308023375487e-01
-3.567446967500107480e-01
-3.913953257558668852e-01
-4.224771047317463779e-01
-3.350431200842639012e-01
-2.489990458127543937e-01
-5.561151191306634017e-02
1.160559204244775156e-01
4.367387848394001515e-01
4.561343309230148635e-01
4.810395469783343980e-01
5.102902160123021780e-01
5.182019634521337625e-01
4.643014685442441447e-01
3.775423997018343969e-01
3.303644077119985978e-01
3.116479586908624810e-01
3.133831995440437002e-01
3.120417201489676384e-01
2.930415987801494593e-01
2.713851578772640827e-01
2.151383336246132094e-01
2.335215188700789368e-01
1.603299612134533314e-01
-2.119031478606990537e-02
-2.775973549549771713e-01
-3.982590180233660515e-01
-4.063723063210030739e-01
-3.961588631568498386e-01
-3.864887555603279123e-01
-3.867122622591517289e-01
-3.071745591989915591e-01
-2.219741097116026407e-01
-2.302885082135609496e-01
-2.678718782747250837e-01
-3.194178583350500977e-01
-3.628706472065785782e-01
-3.824576411398844522e-01
-3.540095791203565767e-01
-3.197263663840036463e-01
-3.003157034300774075e-01
-2.936432853518280983e-01
-2.937073668572297014e-01
-2.928024367831637553e-01
-2.847126430093010474e-01
-2.751390536528778297e-01
-2.677594821032283079e-01
-2.610090060365681808e-01
-2.496637317204133399e-01
-2.361270998046114677e-01
-2.320173143300512941e-01
-2.405132699077199565e-01
-2.633905664363944132e-01
-3.020463011221927729e-01
-3.475863077098739207e-01
-3.910917009770895070e-01
-4.306415630053774812e-01
-3.157327171635125884e-01
-1.979458770794861322e-01
-1.172150717423783503e-02
1.016093289439221059e-01
2.291510858004621176e-01
4.358960744414404620e-01
4.652148403466787041e-01
5.026280311428895642e-01
5.304748682242039770e-01
5.086899344107482790e-01
4.267045672393308120e-01
3.651517962068390188e-01
3.298013823807267597e-01
3.151162602069206842e-01
3.219184353022045419e-01
3.011232491308075687e-01
2.694267433259089350e-01
2.660577505806793197e-01
3.265587570719426513e-01
1.660059152211649514e-01
5.324369033064499379e-02
-2.382409312115974509e-01
-3.895996832684028854e-01
-4.209367197303013342e-01
-4.024414468178258431e-01
-3.837673056381405989e-01
-3.766982760338659086e-01
-3.143409433114323082e-01
-2.874861180148013950e-01
-2.967224190243437087e-01
-3.519673757097068201e-01
-3.617310938597211867e-01
-3.937576101297738385e-01
-3.752205388635182493e-01
-3.406868068671651262e-01
-3.053472679033982229e-01
-2.861656486950487910e-01
-2.784772604961648357e-01
-2.769500591266849110e-01
-2.762765488421082827e-01
-2.782627215046425406e-01
-2.556772622773890169e-01
-2.332588599761957482e-01
-2.124431549946839692e-01
-1.945490166901237550e-01
-1.826003144046228210e-01
-1.804076064732703100e-01
-1.897467795298075077e-01
-2.149849168346008588e-01
-2.625327882733292095e-01
-3.265488533583010833e-01
-3.912360641701529418e-01
-4.449214495473139963e-01
-4.860312684174551423e-01
-2.772146795674283043e-02
9.762841838427289975e-02
1.515899378368225636e-01
2.082610671000551250e-01
4.302998586051160479e-01
4.550004269412759594e-01
5.020794739837302068e-01
5.558421629445025047e-01
5.581130521543583578e-01
4.872656600977707253e-01
4.037773591158260178e-01
3.567025465234588966e-01
3.791918393680216437e-01
3.847886540001641542e-01
3.925537057714975075e-01
3.682388367796635142e-01
3.435118477465538556e-01
3.194613923286259149e-01
2.379175278201109411e-01
6.631839383652179953e-02
-1.367157398415822789e-01
-4.169387127022007311e-01
-4.323043338171379535e-01
-4.196875654264708988e-01
-4.007890893495825724e-01
-3.903507735374901477e-01
-3.913991787496793329e-01
-4.044069685580590767e-01
-4.234809203859535298e-01
-4.265649300600541372e-01
-4.219115692241238724e-01
-4.216988118130450824e-01
-4.140559735778680528e-01
-3.857920801953765300e-01
-3.523938555522463933e-01
-3.304759273785280449e-01
-3.158438788961210886e-01
-3.026916379231678889e-01
-2.847215517209993885e-01
-2.594223030442624478e-01
-2.330903851711862429e-01
-2.085821420113276592e-01
-1.882759810652597510e-01
-1.733879953332032597e-01
-1.653059022087485508e-01
-1.662983261743591901e-01
-1.779689298468795089e-01
-2.048429474103821146e-01
-2.535624689235467244e-01
-3.208465392416176565e-01
-3.920253117755889694e-01
-4.521320031969571773e-01
-4.386145803776780872e-01
1.157246264585858886e-01
1.993795063443019877e-01
2.259243775437201340e-01
2.479792832586887597e-01
2.794286236990211059e-01
4.165827922824384411e-01
4.232977667490108731e-01
4.583094220557282217e-01
5.308044444101190917e-01
5.521982086392833722e-01
5.079891219969918659e-01
4.421040481732554372e-01
3.962553266983351308e-01
4.249510153735581719e-01
4.298395662341634171e-01
4.034412271174166453e-01
3.676889053759539450e-01
3.375407930590068051e-01
2.671879594274778058e-01
2.075168833209386499e-01
7.975671851652119115e-02
-1.711819609827635036e-01
-3.488397926767384805e-01
-3.816697592883748213e-01
-4.217020091013534144e-01
-3.877854363969297502e-01
-3.683088346411626524e-01
-3.654025471359987898e-01
-3.809260184711820152e-01
-4.102298436283673411e-01
-4.251211294490330195e-01
-4.261050124407736450e-01
-4.262723306221561925e-01
-4.171207876999466491e-01
-3.889008772552280391e-01
-3.557132917461117150e-01
-3.332504303499196352e-01
-3.171514804065344029e-01
-3.006862054238969018e-01
-2.770893388173134575e-01
-2.466633640159337504e-01
-2.183240237982397858e-01
-1.948639180663270243e-01
-1.777960537474732594e-01
-1.666642113460846120e-01
-1.613640085758250575e-01
-1.640423547693669326e-01
-1.764823373551240304e-01
-2.033038485919564375e-01
-2.511100454731478582e-01
-3.190611072658262604e-01
-3.936326657381655769e-01
-4.577392238207920738e-01
2.816020600396761109e-02
2.220224098583290229e-01
2.735561708644002610e-01
2.942370258873104882e-01
3.065189272415085875e-01
3.197299377947279697e-01
3.842105965256962241e-01
4.017047042058001782e-01
4.837502228725034659e-01
5.228026993356488239e-01
4.933715031035226795e-01
4.375262075173477205e-01
4.157225925373697617e-01
4.250197407058641241e-01
4.278099473066587777e-01
3.968916863931032379e-01
3.533346240859380205e-01
3.135732965894401092e-01
1.969069018048131559e-01
7.605502915223379123e-02
-1.321293676726872368e-01
-1.133855508385533395e-01
-2.527438382388951243e-01
-3.238705048876740489e-01
-3.576855990810848818e-01
-3.705118717105964077e-01
-3.436561774416811987e-01
-3.367521486326178759e-01
-3.513122078548128191e-01
-3.830285337800292678e-01
-4.048002753879999527e-01
-4.129651164224946713e-01
-4.186107750750795442e-01
-4.168119312623138617e-01
-3.974850276476460387e-01
-3.671846669785344686e-01
-3.429555940095966315e-01
-3.238109627475263541e-01
-3.033148533208721020e-01
-2.745066470699580319e-01
-2.412272281182218092e-01
-2.143386603946129121e-01
-1.947074318651933478e-01
-1.817845327005445100e-01
-1.740718314702001945e-01
-1.711909294762929412e-01
-1.752808113065904838e-01
-1.875802465576407729e-01
-2.115798746514485906e-01
-2.525215653298714114e-01
-3.121160415288525281e-01
-3.799966170647378627e-01
-3.029797624042551707e-01
1.672089028353729301e-01
2.719381463207294902e-01
3.102427896987596245e-01
3.255701493901369536e-01
3.351931710690299049e-01
3.446799644072638946e-01
4.052524175032614639e-01
3.775131763234248483e-01
4.090380460836346432e-01
4.140752535884820729e-01
3.809108830230579779e-01
3.272141564337923691e-01
1.939480329396065794e-01
-3.148519981381664445e-02
-2.339061624919180210e-02
-7.554094300644592641e-02
-2.071851998720415922e-01
-2.555157600069273283e-01
-2.703919211309220305e-01
-3.215825812709024456e-01
-3.515560333014765004e-01
-3.210555345612698952e-01
-3.109176918366522990e-01
-3.506613558699216981e-01
-3.752551494514669850e-01
-3.899909686627804906e-01
-4.030513821120973450e-01
-4.118165795735830859e-01
-4.052084144017411571e-01
-3.800833058096010353e-01
-3.536189601980335162e-01
-3.307757936485329342e-01
-3.078202847995384905e-01
-2.781542107562477995e-01
-2.460967795571558647e-01
-2.223478825951318294e-01
-2.063103337600234732e-01
-1.961808356265643538e-01
-1.910324150960778233e-01
-1.913246401606817360e-01
-1.977036870882805941e-01
-2.091656963809500891e-01
-2.264553689718405982e-01
-2.521989858342153501e-01
-2.915428661480601313e-01
-3.411603248184771342e-01
-3.896222581828333587e-01
-2.848852966577733459e-02
2.520373302349095956e-01
2.958047077848886541e-01
3.190014827221490101e-01
3.350297072362594664e-01
3.470685045015644565e-01
3.634598462127178742e-01
2.568727488010651983e-01
-2.896512206245987348e-02
-1.949234386396247465e-01
-1.469227677712581226e-01
-1.597660684000835885e-01
-1.926572493743494152e-01
-2.227667791176420331e-01
-2.314303162174708994e-01
-2.747445374768040516e-01
-3.361128652717468857e-01
-3.078997344794417446e-01
-3.059137467794357246e-01
-3.333348482551192205e-01
-3.586996841670320735e-01
-3.761343003671356322e-01
-3.931001562888828404e-01
-4.246437802987938492e-01
-4.029386413687122692e-01
-3.258494853400056845e-01
-2.686345214639506151e-01
-2.674887852879421768e-01
-2.312715546541968537e-01
-2.889395079867694283e-01
-2.595749889556587253e-01
-2.387502768408398812e-01
-2.255343085721814300e-01
-2.174307301753775623e-01
-2.143773076869621153e-01
-2.173907571460819699e-01
-2.244551534316848729e-01
-2.322378507567705030e-01
-2.394819604014828962e-01
-2.482795032281795433e-01
-2.689638570046426480e-01
-3.039340099241590876e-01
-3.441476293511607776e-01
-3.831028405942116244e-01
-9.587611333313866835e-02
2.163117411874731499e-01
2.934292122247930679e-01
3.187456689884901051e-01
3.367862733357621652e-01
3.386161843637841007e-01
9.290383240212289617e-02
-2.432458840051815452e-01
-2.125649494127568595e-01
-1.907531793282321031e-01
-1.563725416214012398e-01
-1.782418077043485261e-01
-1.793638275445241514e-01
-2.383629364419706520e-01
-2.665360483234133770e-01
-3.104147670682385618e-01
-3.072167490859230576e-01
-2.965164532971728550e-01
-3.066561095858479913e-01
-3.331167186885379272e-01
-3.560458126912662835e-01
-3.725777563966750638e-01
-3.904703744351019079e-01
-3.990080327412400818e-01
-3.391183577650528913e-01
-2.213245512745844468e-01
-1.426954877727944493e-01
-1.348285036188809072e-01
-1.726415232744489270e-01
-3.077150616344405121e-01
-2.807644820028784016e-01
-2.630779981244134591e-01
-2.537012960597895272e-01
-2.494784376701935369e-01
-2.495341084490709516e-01
-2.520508565279174773e-01
-2.631951105280980752e-01
-2.554584885168388331e-01
-2.477007729831862126e-01
-2.414011976772736379e-01
-2.474425714825527201e-01
-2.700816804041943353e-01
-3.022086796374862661e-01
-3.389685479485212705e-01
-3.768069359182725786e-01
-9.077324832287267387e-02
1.909649583415281848e-01
2.785059050542286752e-01
2.980729753250504488e-01
-1.160330075228903496e-01
-2.830543092844216013e-01
-2.552720330900046797e-01
-2.228216183038396192e-01
-1.907131763756616527e-01
-2.371357957111351333e-01
-2.291670157995390478e-01
-2.026288514396615559e-01
-2.965574069896789733e-01
-2.420417253993887297e-01
-3.241528083004187599e-01
-3.373442728739106666e-01
-3.022531458418983297e-01
-3.086027136712148344e-01
-2.989279778506582219e-01
-3.530302969687245107e-01
-3.571683575099234842e-01
-3.030232054463455893e-01
-1.826424236084672748e-01
-5.728337228972053830e-02
5.376091202826854820e-02
7.322468945326418566e-02
5.602823534221139379e-03
-2.620221334401864333e-01
-3.106193129562321298e-01
-3.055179718675862799e-01
-3.126295273343970837e-01
-2.875112210168432325e-01
-1.547589769353043265e-01
-3.118299778156204405e-01
-2.942657307093629049e-01
-2.755220001269312879e-01
-2.573836581147345148e-01
-2.420483435273027839e-01
-2.408656864016802124e-01
-2.586204441338491034e-01
-2.887331336302201290e-01
-3.261600225123841845e-01
-3.660348703911707746e-01
-1.486935381999554551e-01
-5.112413872595000797e-02
2.661796537625575332e-01
2.901901764739655554e-01
2.977538801393212475e-01
-1.722048955291190508e-01
-3.295582310744250565e-01
-3.168640516848295619e-01
-2.758495126046501267e-01
-2.416379650815743130e-01
-1.629531817614294775e-01
-6.531956131768763829e-02
-5.607050282646891537e-02
-4.245159272600323302e-02
-1.265929066297725447e-01
-2.518073323251974194e-01
-2.809583088757321434e-01
-3.263650450253358648e-01
-3.190228977622620032e-01
-3.295949444381200966e-01
-3.118757093840346384e-01
-9.214549379991249234e-02
-2.745889422313941078e-02
8.264427787852821061e-02
1.180116683217464213e-01
7.876202815189946305e-02
-1.746058479895113424e-01
-3.324348231739553405e-01
-3.680938381795346714e-01
-3.392679196458745494e-01
-2.556723463851652278e-01
-1.734569300962969518e-01
-1.242226850270081867e-01
-2.159082688047743448e-01
-2.956496382924387323e-01
-2.685273135405530365e-01
-2.453316811217412519e-01
-2.369747205545356117e-01
-2.487667411341020762e-01
-2.753604937436358591e-01
-3.123403166845900580e-01
-3.543999792473797594e-01
-3.893291948142556524e-01
-1.051706636140264106e-01
6.687218737171682359e-02
1.643634943907499590e-01
1.631519546382259600e-01
-2.084394140030441933e-01
-3.342697418189332637e-01
-3.736267969503972997e-01
-3.320910375901833245e-01
-1.584366015360184621e-01
-7.945199828545893017e-02
7.586882097671332481e-02
1.951149170458795767e-01
1.020078964223450346e-01
1.618576179537985910e-02
-1.737253486457320251e-01
-2.633732672194440960e-01
-3.101315849762792398e-01
-3.074171572491960491e-01
-3.160312767039972770e-01
-3.196565152255462783e-01
-1.400680692994786813e-01
-3.434112877128094737e-02
9.102457824351808946e-02
1.107999411644203652e-01
8.535082240613012239e-02
-1.472832891594371696e-01
-3.358132926967942744e-01
-3.619085289306156472e-01
-3.558770180413959316e-01
-3.339223859366898806e-01
-2.508713310443108080e-01
-2.555606974086166439e-01
-2.426174109443513249e-01
-3.067904373358272818e-01
-2.752149097934276645e-01
-2.469274255115871952e-01
-2.328089067069280538e-01
-2.386226128371916611e-01
-2.605885278122448967e-01
-2.954881795980063841e-01
-3.383863106861454972e-01
-3.761676646232596233e-01
-4.033077227726949432e-01
-4.218569814341226465e-01
-1.147716317630115279e-02
3.180263062315974443e-02
-3.161517839860602391e-02
-2.840042330029390882e-01
-3.365999540943101498e-01
-3.937932787226531284e-01
-3.137910412015246786e-01
-1.743903724289134760e-01
2.562508591287921550e-02
1.489297294386962844e-01
1.830005085347537475e-01
2.559598037466576659e-01
1.710189909326353952e-01
6.580604865404016124e-02
-2.116822720993985218e-01
-2.811549212216476468e-01
-3.023415321664343902e-01
-3.050607016852991960e-01
-3.084356004368294935e-01
-2.759611406339106954e-01
-1.967429896020712610e-01
-2.754982303898810894e-02
1.422448051421201787e-01
1.665879409089078000e-01
8.912616433554119977e-02
-5.560673348601523347e-02
-2.393345156747987978e-01
-3.381349251923030375e-01
-3.380885435603352418e-01
-3.311885330157973151e-01
-3.146209129957241446e-01
-2.897839082071580474e-01
-3.394176685369302282e-01
-3.106186288690819808e-01
-2.781956245227853453e-01
-2.480462021078219115e-01
-2.307656863156921645e-01
-2.322859235091720431e-01
-2.502963804543320570e-01
-2.827455147632691457e-01
-3.250228184890309180e-01
-3.633853629713355016e-01
-3.914378033203722018e-01
-4.110660769184621977e-01
-4.232575163895399006e-01
-4.283475805905310185e-01
-1.208251384253423433e-01
-3.254692827413719347e-01
-3.663599724982360417e-01
-3.634743107203271539e-01
-3.029532672125034853e-01
-1.030249419669738709e-01
1.133194877359414571e-01
1.925714996446515614e-01
2.216945486915994079e-01
2.053290663998480481e-01
1.519443860676808478e-01
2.743183004719350337e-02
-1.632579207275102751e-01
-2.474183409155458202e-01
-2.819917925344518350e-01
-3.003112765676331231e-01
-3.023186058700365608e-01
-3.117610676197034580e-01
-2.418271785973588606e-01
-1.421759912228525435e-01
5.915623559053088260e-02
1.320633481497606176e-01
1.395677671317395729e-01
1.244584483807453790e-01
4.743160915071663319e-02
-8.163914298655153279e-02
-1.450620979703898528e-01
-1.929212351744264142e-01
-2.395175160077011589e-01
-2.642384754029548644e-01
-3.026678367544413106e-01
-3.415464674238365417e-01
-3.160113496795877719e-01
-2.834735282433999970e-01
-2.528183836565725540e-01
-2.337077103750865859e-01
-2.322256796681583524e-01
-2.470678072018533400e-01
-2.769970902612818309e-01
-3.176046580574962142e-01
-3.545259986576060340e-01
-3.814645455383505190e-01
-4.008868156736655752e-01
-4.145872111033325202e-01
-4.234226223554525270e-01
-3.112505373705232725e-01
-4.003512340017540971e-01
-4.115809078861335513e-01
-4.025124263655819323e-01
-3.253759560716940613e-01
-9.739379202428012638e-02
1.248196921079474386e-01
2.138817536291025001e-01
2.502914744309202022e-01
2.141932428596600713e-01
1.078450655947904291e-01
-3.042159692773923826e-02
-2.311296643110061222e-01
-2.970145587155947897e-01
-3.244560389674899792e-01
-2.817335334457987117e-01
-2.828041561751572508e-01
-2.318415775050484684e-01
-2.184859507078491803e-01
2.129902660416439497e-01
1.678687597825102573e-01
2.185966247370021986e-01
1.704779494441346632e-01
1.483217194027015573e-01
1.200397969532145948e-01
6.307953949796470117e-02
2.360917664230119048e-02
-2.571496360457836694e-04
-2.330438809785505272e-02
-1.391336108008092709e-01
-2.429948782197769441e-01
-3.058828775426636337e-01
-3.249796829718832325e-01
-2.910171240339602949e-01
-2.596697413483928241e-01
-2.389022353878924587e-01
-2.351791610014031808e-01
-2.477879450874934386e-01
-2.756812220409315950e-01
-3.143336000502749972e-01
-3.488634685982124894e-01
-3.739216844805499651e-01
-3.930235805446122832e-01
-4.086505675820827355e-01
-7.874040931055023562e-02
-3.846552046807311109e-01
-3.829283009815610539e-01
-3.865594200902581767e-01
-4.008215400526985994e-01
-4.194299281074238550e-01
-3.400435788395094194e-01
-1.003063165184439332e-01
6.914804903245291845e-02
2.187306612529174854e-01
2.453759287385167964e-01
1.892873859058804564e-01
4.682494363258828118e-02
-2.013922263785507538e-01
-3.277021302787667678e-01
-3.327539861857332637e-01
-3.129694698530322006e-01
-2.591618731534471864e-01
-1.883396362031808935e-01
9.883125944925552631e-02
2.724100968889304752e-01
3.811572733359203102e-01
3.993294951835074658e-01
3.823661037985984223e-01
2.545621339838837205e-01
2.650606762434147279e-01
2.587933045166585511e-01
1.394207623085652603e-01
1.202426349076910761e-01
1.044275666595736174e-01
8.129877019672751559e-02
2.900125552497562209e-02
-1.461969593036853143e-01
-3.948593255612055097e-01
-3.255995317372710196e-01
-2.860286437358287581e-01
-2.502206893189057313e-01
-2.309443515204860076e-01
-2.310918196217366938e-01
-2.450590981946579316e-01
-2.689998375784625195e-01
-2.985387811872742825e-01
-3.255667355692569154e-01
-3.497973658165230981e-01
-3.732865451003253288e-01
-2.795307694631563589e-01
-9.945670985560187138e-02
-2.954049937213550359e-01
-3.057869817562369752e-01
-3.251526454632164831e-01
-3.513086340883799785e-01
-4.019524833830829813e-01
-4.138081749196890202e-01
1.215097617815691713e-02
1.897103576847543049e-01
2.173824898016977203e-01
2.056358514820924022e-01
9.367612230672386908e-02
-1.279232266074862567e-01
-3.410689520765128324e-01
-3.366784489527976376e-01
-3.326499738242679749e-01
-2.967537159372418687e-01
-1.265816607789112813e-01
3.270907516496976974e-01
3.858963321603452457e-01
4.321701600199127080e-01
4.554205459692847180e-01
4.423990444062771421e-01
3.720485257295036430e-01
3.098940685541452522e-01
3.319318234232557785e-01
3.201609017774052490e-01
2.399559777951918715e-01
1.275331277307514555e-01
1.039746461451790949e-01
6.068735618046024183e-02
-3.282228696659150041e-02
-2.542242523763571516e-01
-3.397805246918263467e-01
-3.033971720375233661e-01
-2.690562524946766287e-01
-2.422138695561082133e-01
-2.299063533104245272e-01
-2.329162654628297857e-01
-2.476192101947505275e-01
-2.709226830879593595e-01
-2.975031820907405589e-01
-3.196284452938703557e-01
-3.401145715357095090e-01
-3.629025470748770132e-01
-2.684939372583611816e-01
-1.123305079177476518e-01
-2.616253499318338949e-01
-2.823626161440130344e-01
-3.116391359856773291e-01
-3.437411578406963097e-01
-3.734528710027515408e-01
-3.182195727671374152e-01
1.068818924196267839e-01
1.336078087690832639e-01
1.015886400892228175e-01
8.848427899551361553e-02
-1.267773725602239776e-01
-2.824155124593749622e-01
-3.287420135458644088e-01
-3.310205624642101330e-01
-3.483944069010507794e-01
-2.421689759139299958e-01
1.760693950206367320e-01
4.073379402747762112e-01
4.441017183771483468e-01
4.583697625827028443e-01
4.510704256724876737e-01
3.828897209882219377e-01
3.420259755240049326e-01
2.235562538643578734e-01
2.432409676457756298e-01
3.364374065991753704e-01
1.861575135256113012e-01
8.533442098340549009e-02
4.381260762628449296e-02
-5.282641008548148026e-02
-2.279450839014816599e-01
-3.969905659532791953e-01
-3.127977780611930214e-01
-2.815504045143089606e-01
-2.556000091915553440e-01
-2.392436671034606777e-01
-2.351254219578206572e-01
-2.426958396022225184e-01
-2.600493132026113763e-01
-2.840224784865552077e-01
-3.072765269288980083e-01
-3.219826334833462700e-01
-3.346361516840662409e-01
-3.385318575145771502e-01
-3.262640217083934147e-01
-1.322944085934530944e-01
-2.502761138330797941e-01
-2.486448626688045893e-01
-2.602729798601189359e-01
-2.853367281288233248e-01
-3.168312354107949980e-01
-3.491255719473091435e-01
-4.048991122214917748e-01
-2.157369095427791039e-01
1.509582163989962589e-01
9.343098199201034515e-02
5.618854819411739365e-03
-5.655115034761973997e-02
-1.248211320084575138e-01
-2.982931803926092140e-01
-3.193764198669693521e-01
-3.307190876397889667e-01
-3.134689006295329206e-01
-2.095458164073379231e-02
3.190129281447151577e-01
4.479242006312079694e-01
4.657864805353871818e-01
4.597692166113838130e-01
4.343552337988626499e-01
3.537987416500359972e-01
2.373655025125145646e-01
2.205295661374364058e-01
2.367427251593887116e-01
2.670682734484433052e-01
1.449815910123718743e-01
2.511632184253996883e-02
-8.346644323365817741e-02
-2.137368096177891807e-01
-3.475216557272698403e-01
-3.678749230371518575e-01
-2.966916708743023712e-01
-2.506733533727846241e-01
-2.436769040020515531e-01
-2.479522366200622996e-01
-2.619027759459180982e-01
-2.842342963382196164e-01
-3.106394230045841365e-01
-3.319361736733765778e-01
-3.403293514624678995e-01
-3.659449309440973019e-01
-3.575009693507260056e-01
-3.499280548227882148e-01
-1.202856826893706869e-02
-2.745863528230798600e-01
-2.702513431992469295e-01
-2.789734764580715232e-01
-2.909941997430214311e-01
-3.127007808387912702e-01
-3.390467099775237858e-01
-3.673449817413422802e-01
-3.114377287812506445e-01
9.834689780510742774e-02
1.869394082641420707e-01
1.087568335423404475e-01
1.608408462576468856e-02
-3.949866854117557724e-02
-1.171273234139938862e-01
-2.891692246369941266e-01
-3.119679141401604516e-01
-3.104523772132976589e-01
-1.051677620093527388e-01
1.195746981788654711e-01
3.659263088420207088e-01
4.700668435921061539e-01
4.746696006606520579e-01
4.614092819030218839e-01
4.010952240815329750e-01
2.871379387071370526e-01
1.589247561055056879e-01
9.219079561716669868e-02
2.152896226531818558e-01
3.337442146088344108e-01
6.864695678340168583e-02
-6.191978224824733895e-02
-1.965780955374706318e-01
-2.867850284135824435e-01
-4.017981540601226476e-01
-3.688049655199236443e-01
-2.957448043529521398e-01
-2.706168750167537440e-01
-2.568834090780330315e-01
-2.582524335688551331e-01
-2.709198430287008130e-01
-2.926400416201190846e-01
-3.215353846930763537e-01
-3.514816209347388365e-01
-3.726703130323310020e-01
-4.042434358282184226e-01
-3.807686417211385566e-01
-3.544459882045449817e-01
-2.901326641238914372e-01
4.119945155580339441e-02
-2.740405810684988230e-01
-2.485158621055638950e-01
-2.409012552678916896e-01
-3.401020322899375170e-01
-3.535481811268847419e-01
-3.865610579698263161e-01
-2.948194239062914557e-01
-9.300751749703556337e-02
1.449766422166569035e-01
1.871181376617334080e-01
1.812600744203873571e-01
2.972267923152593222e-02
-6.996829454877805110e-02
-9.814242125110039794e-02
-2.249299631746272676e-01
-2.143105463331502203e-01
-1.113842353362431981e-01
1.128679469180129541e-01
2.594313716788757551e-01
4.364494124008728160e-01
4.874142735699668605e-01
4.832264324355568519e-01
4.686229870447925494e-01
4.131165799566810515e-01
3.469597417958356633e-01
-1.059694733427072877e-01
-9.049249216857521705e-02
9.109382029467932851e-02
3.601887717509585363e-01
2.254908699531962546e-01
-7.616974535706375060e-02
-2.355244223950640481e-01
-3.162505995460236363e-01
-3.801242318616047111e-01
-3.749880506130296443e-01
-3.090988120359320357e-01
-2.839495438338078270e-01
-2.749537644313987395e-01
-2.843133118428322614e-01
-3.048878113427084813e-01
-3.342809463469892384e-01
-3.699533972512096258e-01
-4.038270959637233481e-01
-4.089357570447845203e-01
-3.192384103747032409e-01
-1.925092537207349075e-01
-6.717225033719913252e-02
-1.590377330936995973e-02
1.020563929213358784e-01
-3.767787742360467762e-01
-3.523834684970190145e-01
-3.241149341587043486e-01
-2.788978183382053722e-01
-2.091917542378827766e-01
-1.631846084017030685e-01
-1.972486913713374090e-01
-3.267332460215994216e-01
-2.835547332242072116e-01
-2.311099046897947540e-01
-2.145086816119845530e-02
1.374740539024158492e-01
1.627682205408434446e-01
1.475589860241054152e-01
1.278050436264434320e-01
-1.416997538703425319e-03
-3.798273463102301573e-02
-9.777160422564801223e-02
-3.080226421501014791e-02
1.324557166014056764e-01
2.242795843867613770e-01
3.848184131245192541e-01
4.973917315212123547e-01
5.035123529157654598e-01
4.909181169704669445e-01
4.720352691339258500e-01
4.374558726507379314e-01
1.720846414845894623e-01
-1.653792790689296299e-01
-1.907996557828222639e-01
-1.416591728275363171e-01
1.307405231927805112e-01
2.252964466613611993e-01
1.919790845935259171e-01
-9.584886785576590684e-02
-2.659046641612878292e-01
-2.480085925858991347e-01
-3.336846082435582783e-01
-3.219246407520860997e-01
-2.988381933673280866e-01
-2.954543964083520824e-01
-3.112491039346908517e-01
-3.351274051540346632e-01
-3.656661414998170212e-01
-4.357136536606647237e-01
-4.060732013409652508e-01
-1.853468766723182781e-01
3.017987250550398237e-02
8.408368490220125002e-02
1.097400601038358015e-01
1.262110026212369673e-01
-3.401240168438710021e-01
-2.951162499818504870e-01
-2.721384481987741966e-01
-1.511100744137904572e-01
-6.392543460781233144e-02
-4.576831138979609026e-02
-1.674249781656647063e-01
-2.185264389848050604e-01
-2.676383484737067109e-01
-2.473685827187895869e-01
1.353732761484013891e-02
1.227412420872117382e-01
1.457821135011305169e-01
1.391839959609940669e-01
1.393976991972241120e-01
1.464131489657682361e-01
5.158399131465853105e-02
5.402971560517448590e-02
1.731598307408946380e-01
2.226898465891108403e-01
2.866763085916491094e-01
4.700128766668565383e-01
5.177883177619966304e-01
5.198741766185582813e-01
5.063725640234695291e-01
4.819965813806020849e-01
4.351323800524320440e-01
2.572185351048303925e-01
-1.127626901785833309e-02
-1.398495796189124230e-01
3.332989652431322947e-02
1.632194122365782651e-01
3.527565506982435761e-01
3.641568356180044930e-01
3.115003053007979195e-01
-2.602610676923198252e-01
-3.491152685517011078e-01
-3.906807034064981865e-01
-3.504401767236808851e-01
-3.216488098765194481e-01
-3.351370188229873537e-01
-3.651357019667942350e-01
-3.658110099281511873e-01
-3.992246849943325016e-01
-2.840120738892663588e-01
-3.188835836439734422e-02
6.301306498471673234e-02
1.335470960267887419e-01
1.521989952431331838e-01
1.682446440023429024e-01
1.804495108387559332e-01
-3.347448114341101677e-01
-3.168780597449266656e-01
-2.563580968310331665e-01
-1.785486056924804887e-01
-6.567828681789208978e-02
6.384140354882548649e-03
2.720422358431748983e-02
-1.140120778217134506e-03
-1.911920958601503462e-01
-2.768677147970476371e-01
-1.527547965732249935e-01
6.014168663565383488e-02
1.482326123202056534e-01
1.712320904834635504e-01
1.705844509671869402e-01
1.780880197978333968e-01
1.932902335799446258e-01
2.045627145129889912e-01
2.096677970662232382e-01
2.278683220974833945e-01
2.647867010890698203e-01
3.265746959723103693e-01
5.075266304541560247e-01
5.486281578812741699e-01
5.500274153357912477e-01
5.349148413223202558e-01
5.061986744538004013e-01
4.534096407393669592e-01
3.012647644264553337e-01
8.264228795724798404e-02
-4.688166913064695240e-01
-1.949155220825090074e-01
2.150728110712034347e-04
2.380929806998133003e-01
3.527284145112055680e-01
3.542148647710923193e-01
2.107460708046204889e-01
-4.257665093463638417e-01
-3.846953423605098399e-01
-3.463275566925559379e-01
-3.335230869627231476e-01
-3.422744886369850081e-01
-3.477713947867880906e-01
-4.083843565430358424e-01
-4.408050029467939224e-01
-2.455987150691526233e-01
-1.419961831112330833e-02
1.205586608067427956e-01
1.894165069564823223e-01
2.382712057145532358e-01
2.257654064423502693e-01
2.089073005810256345e-01
-3.520560878999388077e-01
-3.157166995981158797e-01
-1.877704524771663386e-01
-9.004796500912623514e-02
-2.206462135531985988e-02
1.649428654611134054e-02
4.222053142951813498e-02
3.821890441623849999e-02
-3.715597290726184443e-02
-5.101710582196065935e-02
-5.493839037297235106e-04
1.319483529203889227e-01
2.118575587959363737e-01
2.317206266270301906e-01
2.231986839863074890e-01
2.283017155307347779e-01
2.392970904970110890e-01
2.429790759033453318e-01
2.338266227765160576e-01
2.343174457834546753e-01
2.563339703656595248e-01
3.089714635804601262e-01
5.062825417287284413e-01
5.564088719206849998e-01
5.650618582643063270e-01
5.547573655782340740e-01
5.265524867028656963e-01
4.673725500302283731e-01
2.867427130998183582e-01
3.778699597332939308e-02
-4.718643182879724840e-01
-4.614992125309379523e-01
-2.378294491911202568e-01
-7.658120755808200952e-02
2.028544672559665640e-01
2.590099482048937030e-01
2.063947957094782182e-01
-2.507723418228300361e-01
-3.843279198131600571e-01
-3.487206658628561051e-01
-3.198663528962683023e-01
-3.257041455496894611e-01
-3.398152757762832321e-01
-3.708342603378946833e-01
-3.449796521395127602e-01
-1.741121137170532074e-01
-3.694402749447875389e-02
1.535860305466081877e-01
1.958226129203333721e-01
2.423362135792020422e-01
2.372289665168277883e-01
2.184299377402538767e-01
-2.859528751437128147e-01
-2.499394732703073552e-01
-1.683739566497947648e-01
-1.123332461825845285e-01
-3.972181000522109068e-02
-1.904550591547457539e-02
1.235788662994211085e-02
5.238003069775239162e-02
7.671305697912457477e-02
7.740194258886914924e-02
9.798954272054563597e-02
1.512220910236513616e-01
2.264634191304210620e-01
3.063738808858799123e-01
3.016352277439625640e-01
2.842830970159396231e-01
2.716066298986001271e-01
2.684876235254088916e-01
2.535444570322218372e-01
2.197016870678580036e-01
1.943746512686688188e-01
1.985736219562349858e-01
2.364685708054740931e-01
4.074740512404945170e-01
5.236505456948767900e-01
5.435435977412355069e-01
5.433421522803061343e-01
5.221276710329350035e-01
4.617406847503593426e-01
2.573452681486029237e-01
3.255442477646249694e-03
-4.667711156005994733e-01
-4.566316996226378322e-01
-4.584966479442814657e-01
-4.624146015972000479e-01
-1.564687696202973488e-01
-1.127149492986946472e-01
-6.294518554963747514e-02
-4.110310045510675581e-01
-3.846273849951397650e-01
-3.825550563446549202e-01
-3.392080072632580601e-01
-3.443141087738608164e-01
-2.477092677778169327e-01
-2.499466416921675704e-01
-1.387186024712243060e-01
-8.671220832782704224e-02
-1.392840361467712063e-02
5.220986337244164222e-02
1.344624717462670760e-01
2.069078543719194418e-01
2.187708304717464469e-01
-5.143919104417246646e-02
-6.930221315311078933e-02
-4.733124006664800321e-02
-2.756194231867416244e-02
-3.419070403253576806e-02
-3.210221556305165036e-02
3.041035434060861131e-03
6.178193483844073020e-02
1.146198349776244574e-01
1.477240321808687695e-01
1.862869486406447672e-01
2.367866162812969910e-01
2.951483940999463651e-01
3.637779367374853745e-01
3.770041536503290769e-01
3.206327427724604551e-01
3.005472892539372554e-01
2.732746955239020448e-01
2.344798669314175354e-01
1.707396580619157667e-01
1.094018967932548214e-01
8.993650328551926199e-02
1.284086038328275392e-01
2.091662382848282209e-01
3.677742147562259034e-01
4.541621142517183740e-01
4.822638274456982899e-01
4.699792001823847043e-01
3.888732761552531891e-01
1.584044361454845229e-01
-3.305806283724095351e-01
-4.184072541394242561e-01
-4.393049924547238749e-01
-4.408207133666913191e-01
-4.449616199078579304e-01
-4.412458026231500519e-01
-4.276535704945212957e-01
-4.079361831283186968e-01
-3.886101903045570127e-01
-3.794250456375525826e-01
-3.879827703846955300e-01
-3.226506293892509869e-01
-2.141566206633601088e-01
-4.504961506180117647e-02
-3.450355929651056225e-02
-6.628193723562547657e-02
-9.425115215431209559e-02
-1.544932936278524231e-02
5.228281266307095720e-02
1.365482421922704637e-01
1.707320841878779139e-01
1.910476242622449472e-01
5.680482332677032342e-02
1.998828160525753864e-02
6.067912346976234161e-03
-1.039398340948390065e-02
-4.195939741524826183e-02
-4.546161700237022485e-02
1.081448938160589623e-03
7.898079245094374867e-02
1.561510421662313797e-01
2.091997675315991900e-01
2.522121000390337153e-01
2.937668495616091446e-01
3.373497065285108731e-01
3.849925941354963577e-01
4.132350427197465925e-01
3.886701316205148915e-01
3.200609394703349819e-01
2.641129765421016407e-01
1.929669730056502164e-01
8.967987395898899261e-02
-1.420708757438721714e-01
-2.181358770727807594e-01
-9.112444883855799760e-02
6.931331156427772422e-02
1.960641732153698968e-01
2.321780013621572714e-01
2.984786999452951339e-01
3.146445328740131719e-01
2.495925270660007689e-01
3.068606990976239374e-02
-1.607572654289085856e-01
-3.249862262314032746e-01
-3.877826833282106422e-01
-3.599628357359422326e-01
-3.256450404994108982e-01
-2.994350578131483864e-01
-2.870120783061435032e-01
-2.894670222917677394e-01
-3.052653304824085034e-01
-3.226653114017646873e-01
-3.841068307702507068e-01
-2.770127888735479660e-01
-1.554775617115259911e-01
-9.268927252907790959e-02
-2.028986265609922512e-01
-1.683018043452385037e-01
-3.308119938687840156e-01
-3.409502494552497653e-01
-5.158244847710699577e-03
1.605851470111404611e-01
1.704109668888086904e-01
1.857786184451103995e-01
7.575101570443498744e-03
-3.928233544484661943e-02
-1.532553256466594738e-01
-1.380806061655097949e-01
-1.257595406391377457e-01
-4.074337294282880106e-02
7.318417815403947813e-02
1.695832028683444681e-01
2.205499175509669230e-01
2.519419076948204994e-01
2.813899936611581332e-01
3.128771801357956850e-01
3.716114881273973047e-01
3.919989000343206964e-01
3.688938681439033473e-01
3.272760086737682705e-01
1.937493019991245735e-01
4.895310820337048230e-02
-1.971400200197138686e-01
-3.978051896291406875e-01
-4.249396912174852048e-01
-3.912423951231256414e-01
-1.381225758257656477e-01
-6.484689142065491740e-02
5.229655760675201021e-02
1.276523249126898796e-01
1.478646845463715831e-01
1.440025185005822383e-01
3.608192398761533165e-02
-1.445820393967415241e-01
-2.396684056755235825e-01
-3.673804852872278315e-01
-3.012237872876105671e-01
-2.457243813621196593e-01
-2.157798881013848757e-01
-2.149234302456251300e-01
-2.375714268122220418e-01
-2.738375031898942491e-01
-3.042685915258113161e-01
-3.587740149067005779e-01
-2.803003537500879938e-01
-1.558681525575882909e-01
-1.136868017077627135e-01
-1.860099477568083748e-01
-2.565048668059700665e-01
-3.124296111252707897e-01
-3.192451584223767735e-01
-3.381454722371169397e-01
7.620246696020846477e-02
1.611246711551464206e-01
1.763863113573376773e-01
7.439333667894958146e-02
2.132417987672238779e-02
-4.509645467961203441e-02
-1.131553318696410099e-01
-1.007481575744963720e-01
-7.402609532643017465e-03
1.106021707138152566e-01
2.016007466715942775e-01
2.458746027081596397e-01
2.653979952639037299e-01
2.829607813471941569e-01
3.031991820766303247e-01
3.342226373801789885e-01
3.633924226048282913e-01
3.325827277541704707e-01
2.799788037041778810e-01
1.497085456806144799e-01
-1.446754856290440316e-01
-4.241029135063819622e-01
-4.398841115094558885e-01
-4.330854068971453641e-01
-4.319040039510541051e-01
-2.900112028897162686e-01
-1.773832504450651992e-01
-3.472811732167465498e-02
1.112466767599726292e-01
1.550438457815312976e-01
1.691067310924533884e-01
1.419429783005250467e-01
6.549470322671090139e-02
-1.680940498273690853e-01
-3.075191970678664566e-01
-2.364755516518872169e-01
-1.702296323154608715e-01
-1.413009943983108974e-01
-1.500614749347509991e-01
-1.890560239459902481e-01
-2.412156289182309232e-01
-2.789212239274305727e-01
-3.035735155737261382e-01
-3.307588538056380756e-01
-2.656959714932087824e-01
-2.038274470044742492e-01
-2.902930071527900502e-01
-2.617795833267640426e-01
-2.371386760513709002e-01
-3.164296311373588910e-01
-3.341130192701047275e-01
-1.569747046401063356e-02
1.619188108937166803e-01
1.299468526681489267e-01
7.608342298410995796e-02
-8.014237292441467320e-04
-8.229166137230890798e-02
-7.118925383575763766e-02
2.280395127274804923e-02
1.342765592861638879e-01
2.343107205250997138e-01
2.492792187493777512e-01
2.607994381788019678e-01
2.679422544099336334e-01
2.732791359390520647e-01
2.693948670515350363e-01
2.612019293867220981e-01
1.724956472394774676e-01
7.555504974284964204e-02
-2.100381013523603957e-01
-4.418131062503871109e-01
-4.174881055522295936e-01
-4.034337275775903287e-01
-4.014545934295658536e-01
-4.157786720721456941e-01
-3.432461929477930718e-01
-2.796168519866896185e-01
-2.129936618651411262e-01
5.444935923168436193e-02
1.320745896854384482e-01
1.633692869345795273e-01
1.454008647621043426e-01
1.419020564255114164e-02
-2.191358716054460642e-01
-2.555528162066339481e-01
-1.811369647502567293e-01
-1.175234020305208071e-01
-9.197639349590294722e-02
-1.038102396753562973e-01
-1.481402417045527831e-01
-2.072243262113643569e-01
-2.482709211851136799e-01
-2.722266966799429255e-01
-2.934063915387740140e-01
-3.112737007227119879e-01
-3.182104605048065582e-01
-2.987709347430327345e-01
-2.758452560596930114e-01
-2.515133610543502374e-01
-3.293662430588308876e-01
-2.100205579239067255e-01
1.021028105956409832e-01
1.690364419264838713e-01
9.966946205105842171e-02
7.583939076873116858e-03
-9.498964508956923847e-02
-1.305781571402020724e-01
9.167864446336854156e-03
1.178547557559316006e-01
1.974932831680268341e-01
2.331526858862140450e-01
2.444319685968946720e-01
2.435850048263857870e-01
2.299985335262541009e-01
1.903189454424024096e-01
1.000250934147013798e-01
-1.032575813985013302e-01
-2.796112559902533823e-01
-4.124692387191390419e-01
-3.760979651481640706e-01
-3.627255165018473670e-01
-3.567543063311321427e-01
-3.604877396888754859e-01
-3.688412083343957093e-01
-3.728697696391959360e-01
-3.725517425764747204e-01
-3.159298106920797600e-01
-2.239484772125215628e-01
1.296255152697003976e-03
3.871316890408970507e-02
2.745364434952202518e-02
-1.227831777920504880e-01
-2.705760162607258046e-01
-2.173835641571328636e-01
-1.523490433557246337e-01
-9.791499697038301420e-02
-7.552908132264243846e-02
-8.520915814687596290e-02
-1.242183528508981338e-01
-1.786471974826752684e-01
-2.192089894443499942e-01
-2.433911678799393630e-01
-2.649995726682424224e-01
-2.874237820694225398e-01
-3.039897869827535848e-01
-3.046283504595436176e-01
-2.886876879573948562e-01
-2.674279272335161606e-01
-2.465204253612071073e-01
-3.318377733696177556e-03
1.845314639191122374e-01
8.512149692753943897e-02
-7.563888093140742896e-02
-2.572510544936660315e-01
-2.595607445047123929e-01
-1.519110832907430431e-01
1.716605818088571406e-02
1.656712031218754155e-01
2.156415924846245558e-01
2.320315871102422989e-01
2.263616318924505655e-01
1.945512227279852513e-01
1.139551542787555910e-01
-5.359636375326298774e-02
-3.136033242084225181e-01
-3.829339415793969748e-01
-3.888470480295306841e-01
-3.242403499482466867e-01
-3.186702046690126355e-01
-3.200215915068169159e-01
-3.288133414071799376e-01
-3.396145578517273389e-01
-3.441247300138603471e-01
-3.436161253139285443e-01
-3.439597053594996012e-01
-3.417218707471630368e-01
-2.947900399628974322e-01
-9.013550387390953378e-02
-1.554327471334049082e-01
-2.779253903263164682e-01
-2.434507378044634684e-01
-2.008989973566603082e-01
-1.491678476600877268e-01
-1.048395848260099683e-01
-8.509251940059088526e-02
-9.076011246463044913e-02
-1.202620188401426760e-01
-1.638930706544300675e-01
-1.996989640681337275e-01
-2.246033967972564938e-01
-2.475861833642892806e-01
-2.730284896588278665e-01
-2.978970155359760286e-01
-3.176979453921168761e-01
-2.926184974851506748e-01
-2.755194313283335639e-01
-5.861655011596181818e-03
1.451788304557054543e-01
2.028387114811732173e-01
8.310330820730117696e-02
-1.987388504625156038e-01
-3.833511037466542093e-01
-3.978995415733940222e-01
-3.205679762613327100e-01
-1.035829908037964459e-01
1.334964339430471936e-01
2.029581170664597756e-01
2.264720584424281535e-01
2.180330790518655026e-01
1.702456268386177696e-01
4.697276714912627243e-02
-2.619818826462022021e-01
-3.635137332110481845e-01
-3.044765081515886651e-01
-2.941532001058508872e-01
-2.907345347472027330e-01
-2.911687432984854662e-01
-2.980659197483617184e-01
-3.109279697005240539e-01
-3.239315795482686777e-01
-3.284458127551749262e-01
-3.254019012246924247e-01
-3.220773981063188574e-01
-3.166657125365935910e-01
-3.077260254538376483e-01
-2.713599914011995407e-01
-2.756584645272639467e-01
-2.530651255173477221e-01
-2.277787144656958918e-01
-1.983045408201278559e-01
-1.619186618232443531e-01
-1.288220319791213986e-01
-1.237343119397185942e-01
-1.261199084516693436e-01
-1.488134560254936178e-01
-1.859102285147946065e-01
-2.167111935315400029e-01
-2.364092604390458374e-01
-2.526761452381101059e-01
-2.720366539839315645e-01
-3.005347925574520795e-01
-3.378394481083902834e-01
-3.080237441754979932e-01
6.050454104565784752e-02
1.532953740910565910e-01
2.003547632675032331e-01
-3.680016921758479387e-01
-4.203647238481100779e-01
-4.177929379553524392e-01
-3.829267620615084966e-01
-9.637210020089803653e-02
9.552300342911695941e-02
1.817189027035537308e-01
2.153721280507781277e-01
2.096363246535136171e-01
1.557554747556044172e-01
1.363179374050556628e-02
-3.272072314278493543e-01
-3.303397157444734611e-01
-3.122229744685828257e-01
-3.001897823375112018e-01
-2.895421528108160780e-01
-2.752453961770485180e-01
-2.614672411913940842e-01
-2.527566679633771463e-01
-2.517009555166567214e-01
-2.572077318844436800e-01
-2.671064430007579205e-01
-2.804103923960428735e-01
-2.913451222648997252e-01
-2.945835866824226823e-01
-2.865915302842831358e-01
-2.689462960037268258e-01
-2.497331827977565810e-01
-2.314666686943426532e-01
-2.123471922548782476e-01
-1.881091339352834457e-01
-1.634776096791442646e-01
-1.493689575441953243e-01
-1.500380261663334935e-01
-1.683700316556902554e-01
-2.014852743879361197e-01
-2.316600365867132749e-01
-2.543061230375269210e-01
-2.749850777130021795e-01
-2.978201717994157782e-01
-3.274899492641758503e-01
-3.139329399772406437e-01
9.826892566474768054e-02
1.698884600353410823e-01
2.432679287421569692e-01
-3.422796331842684614e-01
-4.170518944635245306e-01
-3.988467374075097549e-01
-1.565102760664626169e-01
5.978857103661588956e-02
1.584283629835495089e-01
1.994308712811157513e-01
1.961203133908237528e-01
1.375282924481568136e-01
-2.407488232339059439e-02
-3.489478835210385599e-01
-3.142539490061818652e-01
-2.995039897089590286e-01
-2.910916649550843172e-01
-2.826755729706155185e-01
-2.687031186761856261e-01
-2.544370917654436015e-01
-2.451322822228756138e-01
-2.446846689759308302e-01
-2.525953697028505696e-01
-2.610789808139157842e-01
-2.669979337005839448e-01
-2.689441537618370570e-01
-2.649006765677237030e-01
-2.524480642128803520e-01
-2.363357145272076409e-01
-2.255412623810250372e-01
-2.201935960835079698e-01
-2.166954610278430393e-01
-2.085292908731564698e-01
-1.945978844849217126e-01
-1.841849326361087724e-01
-1.830197547023397209e-01
-1.959774373396371561e-01
-2.248831414258208594e-01
-2.559945617616417035e-01
-2.837348071022556262e-01
-3.113819450568700020e-01
-3.405211553148184689e-01
-2.619433693250119988e-01
9.421998623378910476e-02
2.197805779071947407e-01
2.535048168264183444e-01
-1.569853924517914945e-01
-3.899652184950793687e-01
-2.236819917089589715e-01
1.378657120743317921e-02
1.198920892141595446e-01
1.657619848644250327e-01
1.642937470700399083e-01
1.043220907014953541e-01
-5.892891028833409373e-02
-3.473573148740928263e-01
-3.074039008811078055e-01
-2.979217490930998746e-01
-2.922431376678173987e-01
-2.823424172057700243e-01
-2.645824363221367381e-01
-2.476764465937905668e-01
-2.376042165778218529e-01
-2.389782134919556933e-01
-2.503725346493957948e-01
-2.564466852163769239e-01
-2.526297056716801936e-01
-2.436499876363923955e-01
-2.321014051456749272e-01
-2.175708302608918843e-01
-2.066667115628328388e-01
-2.069825949468943882e-01
-2.154667123207608947e-01
-2.263014986861496269e-01
-2.309124673045722387e-01
-2.240676729917669974e-01
-2.150951987168246982e-01
-2.112620864157234435e-01
-2.184183871807856836e-01
-2.422782262387693786e-01
-2.752370997774020722e-01
-3.099227213767735689e-01
-3.457494828807827769e-01
-2.406769299886418190e-01
7.815544748560550314e-02
1.897574103414017554e-01
2.306714028407540196e-01
2.527498112870308900e-01
-1.581363836413066659e-01
1.871677231684865800e-02
9.045598381449446168e-02
1.191786652154809001e-01
1.172697021851844684e-01
5.648511897793630221e-02
-9.148533558182514458e-02
-3.270707581426792743e-01
-3.253789412771776468e-01
-3.026748228412591835e-01
-2.970672378803190794e-01
-2.827549219764154409e-01
-2.594661321294043366e-01
-2.397120805371043550e-01
-2.293482368596737320e-01
-2.324654313144189077e-01
-2.462028578557952929e-01
-2.496680980021590834e-01
-2.390062021199660380e-01
-2.245925246691411470e-01
-2.113214862343956169e-01
-1.986833180928948006e-01
-1.933087068050279300e-01
-2.021977413555430814e-01
-2.206615409622092461e-01
-2.411312358619363549e-01
-2.534494355242500330e-01
-2.496544191627304843e-01
-2.400395298508858910e-01
-2.339917108037659899e-01
-2.375491171690677084e-01
-2.571272437175028958e-01
-2.899280825086107405e-01
-2.400386428307881848e-01
-1.385320617039239588e-01
1.045474715514211617e-01
1.666991981912836485e-01
2.020221260567163779e-01
2.215054803349291723e-01
2.420355969309664901e-01
2.423366746051400233e-01
1.921974656612000509e-01
1.000136817515759474e-01
4.115103711068819614e-02
-1.082560121608712178e-01
-3.297625872396345859e-01
-3.361577339679429066e-01
-3.228691816231369360e-01
-3.243867857935025523e-01
-2.868687124649538234e-01
-2.581589755684565723e-01
-2.362605295693746554e-01
-2.259426129637776282e-01
-2.296617651606761012e-01
-2.432595607358005174e-01
-2.430641339330236184e-01
-2.280728130270459619e-01
-2.127712825262195184e-01
-2.019391244859682910e-01
-1.940418591448876962e-01
-1.945268058090497132e-01
-2.093734442621966729e-01
-2.336829514197130975e-01
-2.595326187684615649e-01
-2.761810777017021934e-01
-2.737811433581888720e-01
-2.631422296735060340e-01
-2.558888158378354594e-01
-2.584937208892057470e-01
-2.763589441838619210e-01
-1.945220414095333583e-01
-2.821016249268519516e-02
1.347814340134270983e-01
1.758356521889824498e-01
2.002158046938895264e-01
2.073157880933523267e-01
2.808965045329120946e-01
-1.495389984494962295e-03
-2.541718503237390125e-01
-3.682743289302887191e-01
-3.587626026478885066e-01
-3.425587432627282269e-01
-3.297658043157394303e-01
-2.632176145196520878e-01
-2.405587292017808965e-01
-2.310615555372788621e-01
-2.353806617002349166e-01
-2.478385580630292906e-01
-2.439861880435452712e-01
-2.264162039694168627e-01
-2.111661102730820749e-01
-2.025053568840921581e-01
-1.988135351552252628e-01
-2.039897668341777437e-01
-2.217934671878106501e-01
-2.480150514252792981e-01
-2.761269527816834768e-01
-2.959549512811429084e-01
-2.961702824496561526e-01
-2.868066735795902211e-01
-2.806570720411246667e-01
-2.783603775218860266e-01
-1.802307186839226527e-01
4.141940154105846345e-02
1.552573685321520236e-01
1.982785740959207565e-01
2.220903729841406937e-01
2.271259625120886361e-01
2.158029379312509377e-01
-3.812372455198993482e-01
-3.553394433883567682e-01
-3.059827805843836623e-01
-2.735004895435489969e-01
-2.517902264408483082e-01
-2.435929963489275041e-01
-2.481495542683175015e-01
-2.586719836077185919e-01
-2.540047535419261426e-01
-2.371886984693312994e-01
-2.216285047925171670e-01
-2.121179901046945648e-01
-2.088045734399017750e-01
-2.151312017058373827e-01
-2.321868931803405534e-01
-2.563561096354577407e-01
-2.837806056462589543e-01
-3.067168601988213839e-01
-3.131259566585185006e-01
-3.100117034889187106e-01
-3.020779859289849378e-01
-2.061497794213901225e-01
-6.592787304702987794e-03
6.879548798409441945e-02
1.980363491469041837e-01
2.337705591698979180e-01
2.529106294661810361e-01
2.483222368402568381e-01
-3.727450334360437045e-01
-3.570476474123078781e-01
-3.137519112025549117e-01
-2.846616730570750153e-01
-2.643640670117365365e-01
-2.552896450978355825e-01
-2.566687510941040307e-01
-2.638149880201688946e-01
-2.618344289028533556e-01
-2.497613632100875725e-01
-2.358784631884132676e-01
-2.252564630416675207e-01
-2.199204049605952282e-01
-2.239880642721528980e-01
-2.378491625042161994e-01
-2.581642360954954363e-01
-2.829652669548657906e-01
-3.076344881235878459e-01
-3.212393416969619442e-01
-3.991303446976235403e-01
-3.745965569331114464e-01
-1.779484081334199996e-01
1.157888710068667448e-01
2.192676646873739366e-01
2.706574148872363805e-01
2.993289842340197682e-01
3.166072129135460989e-01
3.287795720387317600e-01
-3.626015623893388273e-01
-3.883270071661363287e-01
-3.329316637612630414e-01
-3.141101824526648656e-01
-3.065627039093746786e-01
-3.058911889644639337e-01
-3.082753268200114638e-01
-3.105908322685969059e-01
-3.056212118472559358e-01
-2.932459068137007741e-01
-2.765751287221631660e-01
-2.585856147110595082e-01
-2.434497692457232576e-01
-2.421407185286811314e-01
-2.577078267232427722e-01
-2.822598174509719504e-01
-3.099990134229946293e-01
-3.363471509101798596e-01
-3.526762121225563984e-01
-3.830329163082991650e-01
-3.551618638898481617e-01
-1.674356075889717466e-01
1.024866406755363668e-01
2.048904455308993566e-01
2.603164768686879738e-01
2.910766825685499049e-01
3.074931598968403956e-01
-3.379105793923495304e-01
-4.099194362061152619e-01
-3.411725271244783753e-01
-3.249044403566971884e-01
-3.199533606227076277e-01
-3.212120715681411887e-01
-3.244999562406203353e-01
-3.269893364892589305e-01
-3.228905926927742032e-01
-3.115697351457394348e-01
-2.949959424964235799e-01
-2.760630194713539209e-01
-2.599289892540100899e-01
-2.575251546365316391e-01
-2.712720263695529987e-01
-2.936433858572381483e-01
-3.185893780633097805e-01
-3.412604525176726744e-01
-3.554396622163172870e-01
-3.717715915945629668e-01
-3.426537655988317610e-01
-1.482560135249615385e-01
8.153305874509050866e-02
1.832111990891400755e-01
2.403882945643554536e-01
2.717750380092478490e-01
1.070886236740717021e-02
-2.724512692517009893e-01
-3.980372754770696853e-01
-4.118307740705707265e-01
-3.387937114898070812e-01
-3.348707692200653674e-01
-3.377601779747647637e-01
-3.426663494371289254e-01
-3.449062554095460031e-01
-3.385234263835301682e-01
-3.247535678988787700e-01
-3.061838188719009368e-01
-2.860271078159441482e-01
-2.699485414341169509e-01
-2.676879693766864854e-01
-2.809677935339450761e-01
-3.035421972470434548e-01
-3.292779426399233267e-01
-3.518042492398766319e-01
-3.652774593831755734e-01
-3.569832964712889578e-01
-3.044719243394160002e-01
-8.166125103121101014e-02
1.015630095981967518e-02
1.762224555619481547e-01
2.306420820142970340e-01
1.953474974311213419e-01
-1.059045319831455334e-01
-3.741062626802127977e-01
-4.191800028019705970e-01
-3.637826152118269207e-01
-3.500823895667586894e-01
-3.519252864156700578e-01
-3.568671525324523808e-01
-3.580459208602302934e-01
-3.475766131563476913e-01
-3.289410891872079912e-01
-3.067879796884381838e-01
-2.856378062449186905e-01
-2.716985064745707223e-01
-2.722508668025644951e-01
-2.878077282784049507e-01
-3.139519845656452146e-01
-3.447193941413490559e-01
-4.044059159996537534e-01
-3.927000353307593117e-01
-3.112918026535824167e-01
-1.568169667127015665e-01
3.485323625124439606e-02
1.358415619936420571e-01
2.011329238962167310e-01
2.779245776584075012e-01
2.011281108786948726e-02
-2.800354816539195602e-01
-3.531958992193146019e-01
-4.207892973228596345e-01
-4.038761095888847019e-01
-3.581046322589679920e-01
-3.585996745425407140e-01
-3.566985072276444013e-01
-3.437818260487908173e-01
-3.227804623570416087e-01
-2.993720272262939130e-01
-2.796631715858470812e-01
-2.702264108587233982e-01
-2.756561284289892333e-01
-2.949793317116338187e-01
-3.253640764847482436e-01
-3.616690210960517571e-01
-4.351335123002519900e-01
-2.379342345857358432e-01
-1.082334369248536821e-01
1.502616130287275087e-02
1.501549015064151671e-01
2.861906706183894311e-01
3.870042280240602595e-01
2.444970256600914327e-01
-3.989793013664011054e-03
-2.943856152073661692e-01
-3.649879107641135212e-01
-4.027534796822069829e-01
-3.827305170030844694e-01
-3.561629905858865186e-01
-3.501335489107407772e-01
-3.362126479295202142e-01
-3.167184811010455570e-01
-2.964182902834702205e-01
-2.811854837851208710e-01
-2.768466455234304680e-01
-2.860869255132224009e-01
-3.074058899860063754e-01
-3.390925926034094595e-01
-3.772782144727424569e-01
-2.377868404873912378e-01
5.121803931627255668e-02
1.704219866329170219e-01
2.073314540169410303e-01
3.090738472172187001e-01
3.574857867318346205e-01
1.975074483868407282e-01
-2.442427494080436079e-02
-2.481736571242301737e-01
-3.564258041498433172e-01
-3.724797756317347330e-01
-3.573000949211353472e-01
-3.482634023188773131e-01
-3.343402065789474742e-01
-3.186221847140073282e-01
-3.043383242064938710e-01
-2.953952623793628662e-01
-2.957154333909189359e-01
-3.067445614494052619e-01
-3.277232916527531570e-01
-4.247876738495628413e-01
-4.512378085915200177e-01
3.775956324606316583e-02
3.035932545753803335e-01
4.055161479556955717e-01
3.417856107039861091e-01
1.243568499163100749e-01
-1.092021268677669382e-01
-3.445269641731499299e-01
-3.469724960041715711e-01
-3.490089307835070320e-01
-3.693169986374278957e-01
-3.726128825075720741e-01
-3.697287252717792461e-01
-3.632579171337217971e-01
-3.563506142162729540e-01
-3.697634480444981220e-01
-3.386531773427939318e-01
-4.212989497460652988e-01
-4.433593811520091243e-01
-1.005573120355847949e-01
2.080692402972815214e-01
3.384806855988067298e-01
3.764088424456373261e-01
2.672526515781828982e-01
5.842434605252865010e-02
-6.217880443796729162e-02
-1.624293659488279251e-01
-1.616197455860625132e-01
-2.878794481470943190e-01
-2.833484616367978881e-01
-3.272026887049889199e-01
-3.360565938012251008e-01
-3.106362784225243368e-01
-3.278685520950511134e-01
-3.743811036637283429e-01
-3.233360340155980728e-01
9.562597448975151959e-02
2.246684958405328891e-01
3.322824543856840451e-01
1.294189125935897855e-01
1.106566419760352665e-01
1.146822402633529414e-01
1.677504603870277611e-01
2.374914202728200807e-01
2.637583937217181651e-01
2.646270935283610015e-01
2.703538184870412087e-01
2.782041824699982291e-01
3.361392573772737924e-01
2.769572675680860296e-01
3.256350041713153565e-01
3.534782621667942326e-01
3.740538912985185149e-01
4.291753386762404698e-01
4.188370019345660777e-01
4.168304914846389098e-01
4.221346713488198787e-01
4.272017749175185397e-01
4.302099587960976357e-01
4.329343038183188219e-01
4.339040329717882560e-01
4.288064012230999311e-01
4.069530251124670595e-01
3.872289462686836492e-01
3.801338561862966925e-01
3.840570440026410126e-01
3.957611422328475292e-01
4.034525044341031319e-01
4.052846695635519692e-01
4.054739463421482282e-01
4.026608942755465215e-01
3.862595561140474976e-01
3.681434787411507203e-01
3.480712741259939236e-01
3.240448218592894003e-01
2.951172496162070003e-01
4.405704322350074698e-01
4.333808949740053929e-01
4.036671675538147652e-01
3.687909147050326131e-01
3.515969731716390156e-01
3.528493919282186253e-01
3.686816367432759201e-01
3.913109256311035900e-01
4.023199808091260099e-01
4.004802014079722472e-01
3.659823954617650310e-01
3.712207840239810097e-01
3.703654534433454826e-01
3.543000061959173941e-01
3.159755316650283419e-01
2.197609848330674409e-01
1.144918773252706495e-01
3.782172190424928915e-02
-2.305876812060835696e-02
-5.507143855312138236e-02
-5.538401507424702691e-02
-2.833231926927830963e-02
4.069571722369872413e-01
3.933754121930806424e-01
3.730525365535546367e-01
3.332411202666613614e-01
2.775869466999869584e-01
2.318474653325452162e-01
2.116759926403821435e-01
2.353366505759828531e-01
3.004830965847888891e-01
3.625876572503614614e-01
4.000076601148858102e-01
4.144971564695019151e-01
4.066297391957225393e-01
3.750147046587807287e-01
3.389968714100304314e-01
3.266245800609889338e-01
3.391221053583842737e-01
3.692110595604381484e-01
4.032383062771069393e-01
4.158569664446256642e-01
4.021158110343696634e-01
3.700104154667180900e-01
3.708976307696980612e-01
3.674013313317101570e-01
3.418715944627929160e-01
2.469171359573769375e-01
1.541335015989090673e-01
1.044201090127740705e-01
4.132909938932612104e-02
-4.037902139982275929e-02
-1.394365573867235586e-01
-2.194949643562080221e-01
-2.193187237777549647e-01
-1.638545950058094558e-01
-3.319788965535470926e-02
4.145471984235403196e-01
3.916507817302855576e-01
3.687559540998976981e-01
3.381282145058811528e-01
2.889870776668309604e-01
2.272717708063455577e-01
1.761126041687982036e-01
7.903792843802147361e-02
1.848974774871730564e-01
2.999075756313537844e-01
3.644595612445581945e-01
3.971007618655910121e-01
4.034650095235001177e-01
3.840009754421894739e-01
3.364507797463942573e-01
2.842265848817907004e-01
2.723901972352109069e-01
3.058118477520269662e-01
3.533689698899555864e-01
3.930437343132164307e-01
3.966163709678228733e-01
3.218486500554801344e-01
2.713958821835549817e-01
2.379939503003336565e-01
2.672041345316782390e-01
2.391618274058753268e-01
1.900828879834242924e-01
1.545687216022258448e-01
1.024404231645223151e-01
2.153741746095263337e-02
-9.976974749389921904e-02
-2.381113978389564623e-01
-3.039734769384452306e-01
-3.176395130281943202e-01
[truncated: 4,632,254 more chars]
