# Supplementary material for: A stable and replicable neural signature of lifespan adversity in the adult brain
Source: Nat Neurosci. 2023 Aug 21;26(9):1603–12. doi: 10.1038/s41593-023-01410-8 (PMC10471497; doi:10.1038/s41593-023-01410-8)
Supplement: Source Data Fig. 1 — Voxel-wise Pearson correlations (two-sided) between the true morphometric changes of the JDs and the predicted values in the normative models built on adversities, sex and TIV for MARS T1, MARS T1 (only intersection sample T1/T2), MARS T2, IMAGEN. [file 41593_2023_1410_MOESM3_ESM.zip › Figure1/Rho_estimate_T2.txt]

-1.476569144335377337e-01
-1.451879946171532321e-01
-1.643882981792391396e-01
-1.554049772487887393e-01
-1.221320248567709238e-01
-1.725139562226198908e-01
-1.496760493426951832e-01
-1.529251545895107534e-01
-1.538717280179193736e-01
-1.321091079604914120e-01
-9.190790627888296982e-02
-2.020935124639957614e-01
-1.693088003038959455e-01
-1.248477753647581762e-01
-8.386818336546872366e-02
-4.921887384041894603e-02
4.527125272413610665e-03
9.814955183699024255e-02
1.513573034758748659e-01
-2.007868687235729588e-01
-1.556142229186124326e-01
-9.356909379507272195e-02
-1.995687703980949385e-02
3.522235655621595157e-02
1.297262657609522529e-01
2.335853614334257866e-01
3.541247801638832682e-01
3.918879184413294192e-01
-1.791736047663132214e-01
-1.284010845847665394e-01
-4.206002662451343438e-02
5.510736686131922218e-02
2.105089928484909223e-01
2.323183142813063651e-01
3.376147399714137798e-01
3.749039241326702077e-01
3.968862357482775272e-01
-2.418867833432454262e-01
-1.457222274185693278e-01
-8.361885513979132323e-02
-4.911500967672990936e-02
6.198078260267241707e-02
2.201455019873896080e-01
2.281092181721586509e-01
2.437701484413938580e-01
2.700965756773287541e-01
2.882100956367300570e-01
1.280433696502752960e-01
-2.551270300306136551e-01
-2.045741699464205254e-01
-1.211158792749026381e-01
-5.082889529488085478e-02
-1.903638469902476857e-02
4.518544648920841747e-03
7.513680269850728233e-02
1.363738681681985754e-01
1.950164026542264006e-01
2.115777410486282539e-01
8.729235084427296176e-02
4.133925076913674834e-02
-2.122361447633270559e-01
-1.704046858926418218e-01
-9.636800616994078972e-02
-3.667937834014212833e-02
-6.919482704143577884e-03
9.873612538746478345e-03
-1.739567471662822537e-04
1.002646249590919206e-02
1.137888100306810001e-02
-4.129131768742222430e-02
-9.649400901501814856e-03
1.306384228944286116e-02
-1.540289971819178427e-01
-1.645802547325181664e-01
-1.381990080794751607e-01
-7.923743472707699131e-02
-2.697806211106375945e-02
2.719582359812459244e-03
3.206675179392489555e-03
-4.086509504230214501e-02
-7.303809885055914664e-02
-6.716285450996568873e-02
-2.892489200505055091e-02
-8.225799036925308949e-02
-1.063000133549146103e-01
-1.019745944193303083e-01
-6.446705604640090570e-02
-2.395386829040409976e-02
2.993584474022502329e-03
1.188596819862732315e-02
6.693749481753320102e-03
8.461340427617553700e-03
3.122572223369894651e-02
3.600019847587197092e-02
4.853478992795506874e-04
-3.357667506423980819e-02
-5.313593047411667436e-02
-4.196809462741646346e-02
-1.681089667849922434e-02
5.331365564285926381e-03
2.137458852697763506e-02
3.928900973513199668e-02
7.004212339543422483e-02
1.078378092948110573e-01
1.118024156727086549e-01
8.597799052902672934e-02
5.110806615356261462e-02
1.437150383039208570e-02
-1.100183016643958150e-03
5.574276000285403182e-03
2.035741127061566763e-02
4.069475311422208336e-02
1.767555654820663902e-01
1.647018966884343794e-01
1.376008904805623156e-01
9.536412726663097417e-02
5.949485704740736097e-02
4.669212191748772778e-02
5.087185431763383003e-02
7.046563501444799704e-02
2.307283595868746817e-01
2.318204589563810647e-01
2.155092236579023157e-01
1.755629013827798568e-01
1.272686300103408330e-01
9.732240309351113117e-02
2.746354599613800018e-01
-1.596837712308018242e-01
-1.822243236097554342e-01
-1.663472972785828008e-01
-1.625953558475439209e-01
-1.722269282824561987e-01
-2.030155179521932474e-01
-1.907990413327368129e-01
-1.240501404698429733e-01
-6.721873708613906873e-02
1.752145518788764122e-02
-1.832811800607337949e-01
-1.593600944201198910e-01
-1.625210960473813804e-01
-1.714458646398194230e-01
-1.921733771101399590e-01
-2.034326930663653277e-01
-1.914434239070300081e-01
-1.561940025687309497e-01
-5.940453446375825591e-02
3.078707523903358168e-02
1.246966595963424213e-01
1.812239989697410625e-01
-2.353337293678857689e-01
-1.846037183212131116e-01
-1.594999623564894164e-01
-1.568971412202468663e-01
-1.706590136826710569e-01
-1.938376895061713900e-01
-2.053229471443024923e-01
-1.915221945775213985e-01
-1.514863210058360610e-01
-4.603715110793681065e-02
4.717315254375255285e-02
1.231841362458498956e-01
1.684342576179893025e-01
1.827485209483240558e-01
-2.880187623050623480e-01
-2.374548304397150478e-01
-1.858491752542493769e-01
-1.614056968064372377e-01
-1.601152591409194248e-01
-1.751003219288093937e-01
-1.987543833838190666e-01
-2.094059825454464285e-01
-1.931719811551668164e-01
-9.997822899868293034e-02
-1.703642406020263941e-02
9.275736522501197567e-02
1.207529230752430738e-01
1.495081206437389176e-01
1.517357040869289631e-01
-3.068608663569416528e-01
-2.537336261022424821e-01
-1.940287751331927490e-01
-1.630523278061623005e-01
-1.590264087396232040e-01
-1.751815824118128362e-01
-2.027119650697978004e-01
-1.704351544813396124e-01
-1.314620821596863276e-01
-3.794617502508451645e-02
7.296432225885396416e-02
1.339693380673636081e-01
1.006549421817926060e-01
1.129664516974830946e-01
1.128007023121034708e-01
1.077492032718961185e-01
-3.291426006716934860e-01
-2.694350771406058831e-01
-1.935723557661583050e-01
-1.494713113052109632e-01
-1.402573415944446400e-01
-1.606210450977275384e-01
-1.481827757870089468e-01
-9.555740491867079078e-02
-4.017913402229801589e-02
1.392342634898321996e-01
9.435774105530712885e-02
1.244371111414976500e-01
5.174485733655130593e-02
5.366039431200345100e-02
5.949641400789399542e-02
6.567139173695138443e-02
7.555532801468481385e-02
-3.253544314216073041e-01
-2.583123661851766673e-01
-1.700635792424316506e-01
-1.154430286253683990e-01
-1.017302803211955903e-01
-1.028818124877707296e-01
-2.890036150971645942e-02
5.643381615291144515e-02
1.387895706409763841e-01
1.654416592839817735e-01
8.096330479266450331e-02
7.609540924624050295e-02
-2.392867570087947246e-02
-7.699810625260915600e-03
6.454940182432797324e-03
2.498471789771677595e-02
4.950491319805176704e-02
7.882953695543770678e-02
-3.119663151210533836e-01
-2.923052798239920147e-01
-2.250396651137935855e-01
-1.352361721207424594e-01
-7.721025171490017436e-02
-6.065524649176024657e-02
-6.225744610578898275e-02
-2.665162956266666286e-02
9.967663563903883528e-02
1.287967686377404219e-01
8.168916171886930755e-02
3.183629451131030769e-02
-5.785039793052815932e-02
-6.681422985095106237e-02
-4.731135847675013717e-02
-2.698862099324663213e-02
-7.122786291939055270e-05
3.469135732314314324e-02
7.135804477340232377e-02
-2.313134484758253007e-01
-2.539560062913965854e-01
-2.628365437737891219e-01
-2.467285200768621900e-01
-1.878054112596782288e-01
-1.045713049570789061e-01
-4.826615195569716049e-02
-3.024930654899478377e-02
-6.513333253020243963e-02
-7.414456980478847936e-02
-2.564213200560878578e-02
-1.292954768117705322e-01
-1.480471754757388958e-01
-1.591474317431727792e-01
-1.127254606725356934e-01
-8.033424108225477311e-02
-6.049222254414578226e-02
-3.834419519308285285e-02
-7.763168693386270254e-03
3.284768871993933026e-02
-1.695786421706377556e-01
-1.915450413749450465e-01
-2.053621562940985690e-01
-1.989745020483448812e-01
-1.542717426105571776e-01
-8.303309910185593945e-02
-3.223805082952958118e-02
-1.457688392751774198e-02
-3.617123865854830755e-02
-1.101856733937010002e-01
-1.833072323253865099e-01
-2.090151271789009446e-01
-1.823072829427881125e-01
-1.353825538568836362e-01
-8.539039718140539748e-02
-6.004900780066790150e-02
-4.430314225703087250e-02
-2.496578053614902787e-02
4.241533749140933771e-03
-9.100125958512372826e-02
-1.178702102382946926e-01
-1.418706739837442832e-01
-1.499881215434058501e-01
-1.245574255941783726e-01
-7.024683525805182349e-02
-2.817670220487342170e-02
-1.244976527501245184e-02
-2.811047548514673117e-02
-7.583731429141936375e-02
-1.212793894935262073e-01
-1.267766956304416659e-01
-9.662557400790930395e-02
-7.412079090048769026e-02
-5.836901760220580132e-02
-4.528822352538716678e-02
-2.681507204147862838e-02
3.239659098952012151e-03
2.568492154823262541e-02
-5.368737850151711344e-04
-3.895841019826124657e-02
-7.855514899752782942e-02
-1.032655518531989947e-01
-9.497738784638258547e-02
-7.560798379372503375e-02
-6.370884649239395847e-02
-6.391289913292722003e-02
-6.824258121242936237e-02
-5.378440765514510419e-02
-2.529727984281752995e-02
-1.474276128228389771e-03
1.093431541543893326e-02
1.505637055414214484e-02
1.733570736364289933e-02
2.667741985136606875e-02
4.751081080297165499e-02
1.077789556869353516e-01
8.802229518921755869e-02
4.926512423107855254e-02
-2.262000844773967914e-03
-5.468162825172596941e-02
-7.726279559888500625e-02
-7.630816507087977152e-02
-7.184078385137337985e-02
-6.796036881242013827e-02
-5.241881561278662754e-02
-1.048306325182937586e-02
3.581368787544373516e-02
6.644169486360532173e-02
7.909024542113526901e-02
7.932430225424819126e-02
7.494430086498857224e-02
7.534849448855072962e-02
1.533401156656388764e-01
1.737898930630407124e-01
1.657689237822518868e-01
1.346572696470431096e-01
8.185548311117486764e-02
1.050811100515421093e-02
-4.261661526508295217e-02
-6.217927344195003925e-02
-6.585802314886342324e-02
-5.816126726564312122e-02
-2.708053621905645580e-02
3.041131860015919980e-02
8.432916784729192761e-02
1.194251713693354200e-01
1.356037910517030320e-01
1.366820859528371512e-01
1.885442800200675673e-01
2.225556849602433607e-01
2.276005048456148927e-01
2.089546879140387614e-01
1.652765759787496735e-01
8.968062576048507761e-02
1.286641298268132935e-02
-2.819014634180477125e-02
-4.138037345251360105e-02
-3.142935490940428067e-02
8.958977708527222916e-03
7.090055113905452400e-02
1.248282497092514376e-01
1.617788976823084091e-01
1.820586152565623894e-01
1.856678043746369522e-01
2.115546080496259473e-01
2.569188289908356793e-01
2.743620183249242395e-01
2.695925215587866575e-01
2.397308475931698990e-01
1.703339684589957326e-01
8.032653466192583858e-02
2.007377558063254061e-02
-4.070098619873684792e-03
4.801656591459903256e-03
4.731200115915622922e-02
1.056857610856600654e-01
1.553006577484533912e-01
1.922702234419900735e-01
2.159302742225827354e-01
2.795792036510214573e-01
3.059075887978535135e-01
3.115890749447242647e-01
2.925676077729868485e-01
2.317576507437500155e-01
1.389430994112127449e-01
6.593680146070876602e-02
3.046833185359813789e-02
3.375515856391234082e-02
7.187660569464865423e-02
1.225176237102851978e-01
1.660245669115109901e-01
2.972446868195579572e-01
3.254580451884576120e-01
3.343908326125884511e-01
3.196330306803234489e-01
2.653342716941362589e-01
1.764514395687947490e-01
9.803303502151906879e-02
5.236795814044968578e-02
4.615030414770347061e-02
7.529871625500438037e-02
1.162875740653335765e-01
3.164291656066078873e-01
3.387298146696053336e-01
3.434249431150503407e-01
3.266800457833345939e-01
2.749800802370128694e-01
1.914429889102004789e-01
1.129656747899392966e-01
4.569568305956117626e-01
4.879238300296727671e-01
5.018400235751477867e-01
5.059728934461777961e-01
5.054514347035866662e-01
5.028405937219665445e-01
2.056779998963721989e-01
2.326657811952020094e-01
3.500926183532849789e-01
3.939694674464007118e-01
4.147629864468151406e-01
4.173265331440766945e-01
4.119646850275787142e-01
4.056483277949363697e-01
4.046568658600930846e-01
4.030665596093730429e-01
3.996597481935355578e-01
4.004202396518677376e-01
3.156574907512827571e-03
1.127074985024662662e-02
3.388277208532507884e-02
1.326101094900233035e-01
2.307798918345993211e-01
2.435727484427845646e-01
1.980895393235738433e-01
6.199828175846648984e-03
2.889713484313791853e-02
1.458004048800394525e-01
2.002845539628780314e-01
2.624813710737514127e-01
2.975265606012094666e-01
-7.156859597748854718e-02
-9.138038886646979164e-02
-1.137330756829365852e-01
-1.695864712483681758e-01
-1.408100948962495713e-01
-1.651645909420793312e-01
-1.682420432225456564e-01
-1.720887210520477550e-01
-1.684321670774952262e-01
-1.539829601039139073e-01
-1.210097619470186237e-01
-5.542493203446882677e-02
8.232929688170430305e-02
2.283187581063431393e-01
2.850464193901318111e-01
2.984272639669682814e-01
2.398307274794955479e-01
1.682287635629321210e-01
1.113977088011249839e-01
-2.231411313179951783e-01
-2.383076517116756721e-01
-1.897576034547524548e-01
-1.641064555851074191e-01
-1.497428937207866406e-01
-1.456419674205673975e-01
-1.504733286585225038e-01
-1.656378780092572223e-01
-1.702750360394170992e-01
-1.599721554611341079e-01
-1.260772509687911602e-01
-5.338648721932579000e-02
3.884111132489984769e-02
1.194461383340194860e-01
2.044424987160210205e-01
2.134102599653705246e-01
1.539192764882115205e-01
6.232165793605765058e-02
1.213691257701645689e-02
-1.290325861689134261e-02
-1.320302444592415247e-02
-2.648385548026638281e-01
-2.066228041359825796e-01
-1.556973982289761027e-01
-1.248023984737974268e-01
-1.112694814017717304e-01
-1.124706869586874491e-01
-1.276468463514519036e-01
-1.424642994074309110e-01
-1.432464505224890772e-01
-1.281311392014495565e-01
-1.180880241812788944e-01
-3.613204366328547773e-02
6.397877238581188564e-02
1.340091037981811228e-01
1.601211480659347486e-01
1.426551874706233625e-01
8.195384676243175348e-02
1.044308525652079545e-02
-3.259592123504467809e-02
-4.425250337873483375e-02
-2.912471024947541065e-02
5.117158292445466404e-03
-2.591086173469779874e-01
-2.593918884532650515e-01
-2.388593538942501426e-01
-1.862715748610337396e-01
-1.338426579778299041e-01
-1.045148324258219769e-01
-9.443456031938560202e-02
-9.953192131432674061e-02
-1.176492811099276725e-01
-1.338324512930285370e-01
-1.340081594939626086e-01
-1.162016933688937159e-01
-7.325343507126369502e-02
4.776984501982599329e-03
8.881342472580243397e-02
1.368369806279198797e-01
1.413515877164864265e-01
1.055606209626301500e-01
3.816721378359559658e-02
-2.632546072474844026e-02
-5.474623256906551577e-02
-5.085009198321589763e-02
-2.549244669573982186e-02
1.078125356632241710e-02
4.327709159699200808e-02
6.574814460517378056e-02
-2.193756406523639790e-01
-2.503318658940028030e-01
-2.253025421136393147e-01
-1.764129701669424344e-01
-1.283483555450828373e-01
-1.032782611163559211e-01
-9.647224370331265730e-02
-1.030226521690810609e-01
-1.201679989241454943e-01
-1.338449982513857939e-01
-1.310250358698739348e-01
-1.093045724493011822e-01
-6.144761274537445528e-02
1.706525938518820701e-02
8.921837299457877068e-02
1.184189232852114748e-01
1.062169814103317705e-01
6.348890169913348758e-02
3.800917176266453701e-03
-4.102975720617013655e-02
-4.860085428777430328e-02
-2.929239441226708443e-02
1.754660117543546845e-03
3.271266349006495683e-02
5.312342184039399451e-02
6.209280134472893592e-02
-1.962585101457798853e-01
-2.534067347798004688e-01
-2.459148449181278451e-01
-2.230495689255832525e-01
-1.774674796836218649e-01
-1.326216107254263032e-01
-1.104338531743192242e-01
-1.053788694074665744e-01
-1.122403699114750270e-01
-1.283357173341627133e-01
-1.403532951441667787e-01
-1.358383793339276446e-01
-1.112161348850629616e-01
-5.588863348974706935e-02
2.496999077800863068e-02
7.270501923371704145e-02
8.426356982915746141e-02
6.345793273932288925e-02
2.496407428350829599e-02
-1.732773325317321644e-02
-3.859807972722858332e-02
-2.716608885872508899e-02
3.009080409122468890e-03
3.535657736222563852e-02
5.787582792358191702e-02
6.408971162823844103e-02
5.834625065707237795e-02
-2.694026595554337433e-01
-2.686631073289558747e-01
-2.597072507525026164e-01
-2.348253574915961095e-01
-1.865372841819022687e-01
-1.382451624547280933e-01
-1.141875072494823451e-01
-1.090191296813712574e-01
-1.174804908331796571e-01
-1.368008847371605108e-01
-1.756957547781614615e-01
-2.091458469916762375e-01
-1.956336371322515699e-01
-1.479114217849503421e-01
-8.167608503452972180e-02
-2.951508018068392178e-02
-8.109476789651806627e-03
-2.415740797194389049e-03
-3.931577125861479560e-03
-5.368297967168040273e-03
6.302560581495300282e-03
3.458062634220967352e-02
6.598192240930576824e-02
8.618877413884322436e-02
8.607595049018781919e-02
6.836274027044841883e-02
4.468844660721912887e-02
2.284065916650770967e-02
1.073920141035359516e-02
-3.315209011014863538e-01
-3.148324572003332600e-01
-2.871938684072563586e-01
-2.454212219644101300e-01
-1.829810134486427875e-01
-1.247687613159670222e-01
-1.021246949135580229e-01
-1.092272046345654640e-01
-1.369535667937429868e-01
-1.755155122517642330e-01
-2.060225275221112262e-01
-2.060486039684594761e-01
-1.597197056369636103e-01
-8.428901580254981318e-02
-9.522156356785696496e-02
-8.031140025127833648e-02
-6.544131466420828602e-02
-5.546764296124036958e-02
-4.494040994567302660e-02
-3.007500718910489229e-02
-4.957444566540082295e-03
2.932256455472252374e-02
6.092507808101087913e-02
7.655659712158424668e-02
6.698040851134029472e-02
3.869162681739035659e-02
7.318232703168656150e-03
-1.861938159213281235e-02
-3.025056102780429926e-02
-1.870738480142239077e-02
-3.583555222703701526e-01
-3.404617821631857888e-01
-3.075058111808902650e-01
-2.585625110638018476e-01
-1.888903393234525885e-01
-1.205055254628425582e-01
-8.826073130213174522e-02
-9.120733102373221324e-02
-1.231629746994617469e-01
-1.936070407564959017e-01
-9.294415837033143113e-02
-8.185746401394944360e-02
-6.903576248672667337e-02
-9.556421264134423721e-02
-1.545819728301578433e-01
-1.374305769761671181e-01
-1.219094483941012275e-01
-1.060347061306835814e-01
-8.622423751230533229e-02
-6.053119303883913727e-02
-2.857706971193662432e-02
5.084764093434287514e-03
3.138063443876597247e-02
3.924487778578807096e-02
2.052378597546179739e-02
-1.485355993523968486e-02
-4.920170504093031305e-02
-7.441096970698340973e-02
-8.131718114360624028e-02
-6.185643484388800295e-02
-3.041084008841108965e-01
-3.573887273061538972e-01
-3.520266301410405752e-01
-3.285643170195510221e-01
-2.930553342936147443e-01
-2.450128892501263200e-01
-1.783647835585761565e-01
-1.087173217758429650e-01
-7.214610434824149376e-02
-7.230261308427751721e-02
-1.069842247532893365e-01
-1.358673629991563880e-01
-8.970008782218394372e-02
-9.618541753410152217e-02
-1.726879208530642251e-01
-2.023645258302184391e-01
-1.934546347239635422e-01
-1.720203872607710405e-01
-1.556954881333621754e-01
-1.368385144982046386e-01
-1.114562216398696376e-01
-7.856711114265968465e-02
-4.428769274229547165e-02
-1.655807415533089993e-02
-9.580850741530552370e-04
-5.117362302129505741e-03
-3.460030310751947835e-02
-7.585987204215619006e-02
-1.100334071334382047e-01
-1.302311203618120583e-01
-1.287749818604447538e-01
-1.011445174872658004e-01
-5.731715301925607159e-02
-2.807172899985629355e-01
-3.210341382109506703e-01
-3.048370735711080637e-01
-2.801644107970334696e-01
-2.518629848371969349e-01
-2.153037022978158688e-01
-1.604017849595109346e-01
-9.659250642102805429e-02
-6.048747593235225678e-02
-5.919411319890490603e-02
-9.360268686489836565e-02
-1.212149911197228924e-01
-1.786512452228762315e-01
-2.646954518798625977e-01
-2.625489166921839979e-01
-2.275578963759944950e-01
-1.978380149178200209e-01
-1.788425271655358917e-01
-1.637694243883899836e-01
-1.440989808780242243e-01
-1.150691673309746643e-01
-7.731756918092204389e-02
-4.496651176780751269e-02
-2.827188508628007343e-02
-2.834948305693182208e-02
-4.833781559793671329e-02
-8.954734683592042999e-02
-1.344332763959304178e-01
-1.640916793779494121e-01
-1.746750296161825866e-01
-1.629792995341221296e-01
-1.303305446267654932e-01
-8.769746243632765836e-02
-2.200896593553561265e-01
-2.433611972980612992e-01
-2.251876455763759666e-01
-2.108076723216690262e-01
-1.982077550441403158e-01
-1.784666648299389757e-01
-1.398592208786854363e-01
-8.744575763411376046e-02
-5.608132158231560194e-02
-5.502498353247790852e-02
-8.689273039008568733e-02
-1.482447864405675442e-01
-2.013470474544230837e-01
-2.207195222959574543e-01
-2.112115324653337511e-01
-1.870761460876305959e-01
-1.652283696450734252e-01
-1.523135656969472618e-01
-1.402701751173458800e-01
-1.210515587394182524e-01
-9.005220614419842673e-02
-5.097402204062464331e-02
-2.705208901328001736e-02
-2.864403273834498914e-02
-5.106104508648543622e-02
-9.184098202205465133e-02
-1.454524479670029624e-01
-1.883870545014687259e-01
-2.054727526705594221e-01
-2.009545942014541731e-01
-1.794926606267802371e-01
-1.479326344533859472e-01
-1.138744652666868473e-01
-8.500200892991228996e-02
-1.335274504238344040e-01
-1.407788319755518824e-01
-1.300072868113770208e-01
-1.314732407433949479e-01
-1.367628254615146088e-01
-1.357072620821651587e-01
-1.175052364777054575e-01
-8.228621858128938593e-02
-5.969479830100589413e-02
-6.064684615542208224e-02
-8.809624856213850441e-02
-1.350877784144707827e-01
-1.616515475800040791e-01
-1.515351803414925203e-01
-1.254898581228593712e-01
-1.040467025901532089e-01
-9.335234110645419803e-02
-8.874069769025035026e-02
-8.076085615954664565e-02
-6.323659381588718487e-02
-3.374608597242496899e-02
-1.100207631030348382e-03
3.003541709066370920e-03
-2.905041545223346205e-02
-8.528047922380405099e-02
-1.547182824383648569e-01
-2.178051494359480866e-01
-2.429265703113847874e-01
-2.329511133184218041e-01
-2.079228695674369687e-01
-1.795750166621720434e-01
-1.564805315207922765e-01
-1.382632985557483707e-01
-2.975167979700365367e-02
-4.928695665392371361e-02
-4.090537069090462163e-02
-3.285637233946438196e-02
-4.377127935810806031e-02
-6.354028071497198893e-02
-8.310677477327628460e-02
-9.206331390449085106e-02
-8.044807605870013534e-02
-6.924901591459134420e-02
-7.230998237387498140e-02
-9.223152043529372901e-02
-1.156356641214244252e-01
-1.050305098001693693e-01
-6.610740940238049590e-02
-3.095636863679318562e-02
-1.367595283392386563e-02
-1.097060426085904629e-02
-1.253402808486139310e-02
-8.578238052891254059e-03
4.248009591676178177e-03
2.390309773333811061e-02
3.552165316384256477e-02
5.435232539475988098e-03
-6.729950282237082138e-02
-1.631379819698060563e-01
-2.565884847788377776e-01
-3.062364369159547572e-01
-2.896586711175396234e-01
-2.476050788312582629e-01
-2.079988245961572890e-01
-1.807844832990855855e-01
-1.724705572617046268e-01
1.130231470326094854e-02
1.577613595476712663e-02
4.096657437965517401e-02
5.604993978481817574e-02
4.572276459394366416e-02
1.880669157663512892e-02
-1.869476597210925628e-02
-5.742846227128445974e-02
-7.281743986163212445e-02
-7.380952864507217548e-02
-7.824920302760295099e-02
-8.912366082041990600e-02
-8.958297272833361247e-02
-5.133171582387187348e-02
2.785693554318455396e-03
4.223263830566829913e-02
5.990880211726773430e-02
6.125622714685163839e-02
5.642267434183430297e-02
5.462526566094168257e-02
5.642970744243969161e-02
5.508440840742421379e-02
3.196142640019305342e-02
-3.890513004627516036e-02
-1.471447034526627562e-01
-2.630462710498948087e-01
-3.465793746833668587e-01
-3.578502820761841341e-01
-3.089929249896891661e-01
-2.554748524216564620e-01
-2.175345997276565690e-01
-2.016524678893114320e-01
-2.129586829371091505e-01
3.865777790157329252e-02
6.160029288350533233e-02
1.039265525475086827e-01
1.315874041261193284e-01
1.286044588779575171e-01
1.029528245462096314e-01
5.694171846903132994e-02
-5.153053042928365177e-03
-4.755783971202158511e-02
-6.195327717377971388e-02
-6.813731454105044494e-02
-7.075019754693537277e-02
-5.385898992678329888e-02
-9.275644639713524113e-04
5.856313486325735729e-02
1.013039946961473009e-01
1.233588822341243896e-01
1.275218263082777415e-01
1.193537071424234514e-01
1.064755690923864934e-01
8.774278077529650000e-02
5.429882169324552060e-02
-1.019858580405223411e-02
-1.759774116099970809e-01
-3.102517755945616296e-01
-4.142260053253609131e-01
-4.650748788005346634e-01
-4.575181920804228808e-01
-4.093473259425858268e-01
-3.581502156959043282e-01
-3.188389922172712998e-01
-2.963763229823272449e-01
3.969422363431690526e-02
4.100302951147252739e-02
7.635558268032752172e-02
1.419537627336082408e-01
1.940450146911713858e-01
2.071263343202425500e-01
1.912753072652806918e-01
1.509084856986124268e-01
8.799668777820497667e-02
3.193811329899848978e-02
-1.596849879489381507e-04
-2.390240538006176835e-02
-4.562673906851831551e-02
-5.427062417469208366e-02
-2.986500737640581521e-02
1.266608303870079590e-02
5.429400429594666982e-02
8.892992489879145146e-02
1.140284094359974854e-01
1.194106572925161674e-01
1.006018089345703942e-01
5.460306233065970183e-02
-2.566852391705899683e-02
-1.452745715948457472e-01
-2.835833145754070306e-01
-3.926061182579533848e-01
-4.484785851111131594e-01
-4.602073118774791527e-01
-4.385693574705852860e-01
-3.980211431102001485e-01
-3.632047710150760889e-01
-3.432436043857093888e-01
-3.422906418762922676e-01
3.139204524814540043e-02
3.748960723946351270e-02
7.979423418420901470e-02
1.591467640052767474e-01
2.266711660589135757e-01
2.508835254228235501e-01
2.425165755494475550e-01
2.053648736406320507e-01
1.369576054440019008e-01
6.402779644879842691e-02
2.011465068690063834e-02
-1.694563859452259853e-03
-9.345028235810702577e-03
6.598234381060222732e-05
2.928182384069324268e-02
6.561072047357796588e-02
1.006344473103700371e-01
1.303683972777620048e-01
1.472540003666160668e-01
1.339000122072586396e-01
8.564181837887233084e-02
3.117282246288290842e-03
-1.122583315483718924e-01
-2.512421701363304338e-01
-3.763576623482330907e-01
-4.478002950264046156e-01
-4.676863666683845344e-01
-4.575313956794412329e-01
-4.312636095754878718e-01
-3.996471670554919697e-01
-3.771836265028335466e-01
-3.691507023020855760e-01
3.585975550609624141e-02
8.113240897966685072e-02
1.638820391639670970e-01
2.387574068741424305e-01
2.710569184868577564e-01
2.683983919255661377e-01
2.330361616034143657e-01
1.615725917532620237e-01
7.933009578678476559e-02
2.628478552942479368e-02
4.487660492607152204e-03
5.904027712461296616e-03
2.536090633604775463e-02
5.497360708154424430e-02
8.599990717959291042e-02
1.160769665052601152e-01
1.413387289220925103e-01
1.485806950968887041e-01
1.137376845564653099e-01
3.756060327309503760e-02
-6.984818421381283615e-02
-1.974357130073378375e-01
-3.277937485796232342e-01
-4.220246441965177508e-01
-4.603988707754642085e-01
-4.606874365082778144e-01
-4.439858722672149205e-01
-4.225555418677097719e-01
-4.013320445229194844e-01
-3.844564446779159539e-01
4.586925801426620930e-02
9.279584652576063075e-02
1.705601330526840265e-01
2.415234715937245036e-01
2.738994320209482414e-01
2.713340841894092970e-01
2.349001488146490735e-01
1.622228173767726600e-01
7.585009493321483165e-02
1.458250724342365773e-02
-1.176474370631487576e-02
-8.256859318715982499e-03
1.530506273617730437e-02
4.440647157538560319e-02
7.084039896239444078e-02
9.522781243845418464e-02
1.145693710627525563e-01
1.130898782451969786e-01
6.805487100969691283e-02
-2.556851475363361784e-02
-1.347073893499206865e-01
-2.481636169427144656e-01
-3.510753805866113630e-01
-4.154121381829921078e-01
-4.350917881803089693e-01
-4.301982118668478683e-01
-4.176367940372008869e-01
-4.060245854261685383e-01
-3.941625860701636341e-01
-3.779586306620679181e-01
6.899068416002387960e-02
1.184085876826312944e-01
1.884506232601973474e-01
2.459831916073712543e-01
2.684178992814198472e-01
2.593121123793273863e-01
2.195525876747789207e-01
1.472901146467773537e-01
5.911417595915119394e-02
-1.078174903300336239e-02
-4.497591940198101407e-02
-4.291735502321981227e-02
-1.739308856602365949e-02
1.027597798286826632e-02
3.040837935207895901e-02
4.581859787064046508e-02
5.536558907910440336e-02
8.990391848821775722e-02
-2.717194107821787556e-03
-9.556020251790026121e-02
-1.872525555675166875e-01
-2.712418823108553867e-01
-3.405928754467512642e-01
-3.801037389835044689e-01
-3.902328626668139511e-01
-3.871069192987411922e-01
-3.819325316542689919e-01
-3.785768972049545766e-01
-3.714542080767481713e-01
-3.521269685843745334e-01
1.038644509110420028e-01
1.565103315135664974e-01
2.196211570675637159e-01
2.594982301284425863e-01
2.648757826651286229e-01
2.437764742929418582e-01
1.981945545233576300e-01
1.257185780860450020e-01
3.629685964426263706e-02
-4.038442290584991906e-02
-8.233713399368899899e-02
-8.332037630218586122e-02
-5.765620805831743467e-02
-3.313111722218436972e-02
-2.080589846495459194e-02
-1.647006982347531262e-02
-1.998912967673830560e-02
1.550875100397903009e-02
-8.333402264059423803e-02
-1.617862750827320506e-01
-2.366185157080949175e-01
-2.875179566245958385e-01
-3.229148720251395766e-01
-3.386096930080253475e-01
-3.404254413099651044e-01
-3.391579955823389447e-01
-3.392633690720868178e-01
-3.390969196096496052e-01
-3.303797645415949558e-01
1.489974204964210902e-01
2.036856949681983553e-01
2.603832746180364532e-01
2.839452842647137709e-01
2.717326336268716669e-01
2.361347955648604724e-01
1.803919086859917253e-01
1.020852315687625356e-01
9.968323975078257140e-03
-6.796525641840224508e-02
-1.125145993480749784e-01
-1.171254268732148524e-01
-9.432272673302928567e-02
-7.433971190588470335e-02
-6.881118859504771479e-02
-7.337719661684358186e-02
-7.742647992220449971e-02
-5.243895901683730959e-02
-1.528498593228132807e-01
-2.179913445387814952e-01
-2.857673711026392782e-01
-3.127924967309638205e-01
-3.176657907953719939e-01
-3.067704405038428339e-01
-2.961601980117166688e-01
-2.921510254550204744e-01
-2.920815213291215184e-01
-2.888736306457232450e-01
1.938533230254919915e-01
2.452595257773089454e-01
2.928835825097039769e-01
3.042906151158506489e-01
2.799472621916588300e-01
2.316328476555016558e-01
1.623550732501179705e-01
7.185843825330323620e-02
-2.418331092367789065e-02
-9.724061003952357007e-02
-1.366254873568847616e-01
-1.412482787611865909e-01
-1.205111727088436085e-01
-1.024959464725240799e-01
-9.946606305944399873e-02
-1.020666455534995215e-01
-1.129406251291655700e-01
-1.576048186077823599e-01
-1.828472566213452943e-01
-2.577722942140346363e-01
-3.027571651200307579e-01
-3.278240700520000939e-01
-3.199512562490424705e-01
-2.901927138459151068e-01
-2.675953289030595927e-01
-2.575491598588163233e-01
-2.532664744589457340e-01
3.073849917049090164e-01
2.776982376643423733e-01
2.226325120343639330e-01
1.433428404879660001e-01
4.132068386372837049e-02
-5.904757009359903885e-02
-1.267635953700855800e-01
-1.580568944306920132e-01
-1.568601042545822444e-01
-1.314981051003392132e-01
-1.857896694881037980e-01
-2.247044439601722510e-01
-2.633615387966635746e-01
-2.910573997849842387e-01
-2.919215273908389308e-01
-2.694096547857874890e-01
-2.499027303728650340e-01
-1.813785958893248673e-01
-1.992164209433543165e-01
4.079949985433005688e-01
4.607055981252780041e-01
4.935898595018327062e-01
5.056730627320656923e-01
5.064833993833496306e-01
5.029890147679872969e-01
4.980862099709608692e-01
3.787618310936443494e-02
5.965807548755541756e-02
1.545253280015278230e-01
2.101290489968656305e-01
3.480825533495943147e-01
4.052918332209138885e-01
4.318322906509339254e-01
4.320553067697273653e-01
4.187902400325733687e-01
4.004878730923860375e-01
3.829153279394460485e-01
3.655837133730172606e-01
3.612092133467835753e-01
3.641510342125123811e-01
3.707528563121975096e-01
3.683275442751918760e-01
3.263798110821942711e-01
-8.755477910913483930e-02
-1.162650468650926333e-01
-1.836410460667089461e-01
-1.940714323825061538e-01
-1.156715500067016789e-01
1.441905957579113148e-02
2.161697028492110262e-01
2.376145770313329852e-01
2.251614461926142730e-01
2.774087954513257404e-01
2.517658828882766153e-01
1.749979241212674952e-01
1.755469415515620302e-01
2.247937490371953173e-01
3.017911809465599893e-01
3.539396554470239931e-01
3.603057682883769597e-01
2.973889720914704715e-01
2.180537922125720118e-01
1.597658606590758867e-01
-1.712021303209785572e-01
-2.035183783342097985e-01
-2.298168186845140903e-01
-2.339734082137875926e-01
-2.291232442787956569e-01
-2.128543610424655508e-01
-5.188973470035624508e-02
-3.480614132867251853e-02
-1.558521900857320897e-01
-1.445160069476917331e-01
-9.589568349527037572e-02
-2.165426996881179150e-02
6.819343145275257034e-02
1.423769253646252619e-01
1.992416247906661497e-01
2.432514428941157103e-01
2.472223540508196871e-01
2.259834809025427771e-01
1.593465929915672818e-01
1.017727430621441359e-01
4.554400747203504046e-02
-1.900499011424292839e-01
-2.029589543821969655e-01
-2.093912462096507443e-01
-2.028556551380571726e-01
-1.749907922349301648e-01
-1.629714334627507810e-01
-1.639602169485119276e-01
-1.820495257174648274e-01
-2.000657360006503904e-01
-2.011685390196613354e-01
-1.832558650622636287e-01
-1.404584655154410278e-01
-5.918157714957732185e-02
4.504815673496035539e-02
1.352111745905956175e-01
1.989479734586375170e-01
2.274623859211530874e-01
2.111697538594467793e-01
1.619463078846904436e-01
1.098864165875932802e-01
6.432786958025173141e-02
2.746986757679455854e-02
-2.420557973532865698e-03
-2.296393267609877359e-02
-2.807130801748729948e-02
-2.180061712827240372e-01
-2.173172375607489715e-01
-2.004929828650264256e-01
-1.608748836884060784e-01
-1.283329397462908139e-01
-1.112180095944541591e-01
-1.169548348906505886e-01
-1.502213113360452434e-01
-1.898325835067004308e-01
-2.100868255088558512e-01
-2.047729302942128127e-01
-1.653597181840262276e-01
-7.552403515879968499e-02
4.315212775535545719e-02
1.387807605423573010e-01
1.950952264866286645e-01
2.057983688120257615e-01
1.681757545873813486e-01
1.071777395470232541e-01
5.871554477436551067e-02
2.794253427712381499e-02
1.173053446732918136e-02
3.721268150467306381e-03
-1.587674350622949801e-04
3.275481116127729186e-03
1.662641076111091160e-02
-2.287715765183641614e-01
-2.355997313983339003e-01
-2.242921039534404026e-01
-1.849877905477763096e-01
-1.333842852284759517e-01
-9.649574708343447438e-02
-8.208793469133369991e-02
-9.526803461573567222e-02
-1.385183290098715436e-01
-1.884817922038303784e-01
-2.167093561163186133e-01
-2.155536727638564520e-01
-1.748414315956536569e-01
-7.666482777649306912e-02
5.031485671321969666e-02
1.427466497641179943e-01
1.839424922733023382e-01
1.728925819581176582e-01
1.151660083975085125e-01
4.749390036468345566e-02
8.944959744277631436e-03
-3.449227226992129108e-03
-9.216089348054457009e-04
6.049297236396694241e-03
1.106393817931242834e-02
1.685493987731327692e-02
2.684491574357041749e-02
4.377135308757042209e-02
-2.091655770164541350e-01
-1.956888996039016781e-01
-2.101331897975716456e-01
-1.970597136517681092e-01
-1.597664632231637905e-01
-1.141181518176330179e-01
-8.637969051263247322e-02
-8.226845201096193161e-02
-1.036094155777235737e-01
-1.499217352453610930e-01
-1.978998580544056862e-01
-2.218201189658864925e-01
-2.156371357799300725e-01
-1.694846243860612112e-01
-6.721538977155765149e-02
5.502548829816982651e-02
1.321204752294701801e-01
1.524301039555945314e-01
1.227138981767578879e-01
5.758290355041133235e-02
5.671158229932291017e-04
-1.676953198630713390e-02
-8.670565901251234969e-03
7.018824422670282351e-03
1.819982383526579442e-02
2.057538565678662321e-02
1.957003133619535443e-02
1.962272976588769202e-02
2.450271895784555953e-02
3.920815858806510346e-02
-2.172341063998100841e-01
-2.007584253968286159e-01
-1.763944199682466185e-01
-1.666501780288791312e-01
-1.404794215682659275e-01
-1.102718107359809269e-01
-9.759623554620851238e-02
-1.048412602790989440e-01
-1.309696829100052418e-01
-1.737612934559324140e-01
-2.120700328698233716e-01
-2.256997306189738595e-01
-2.113846576077117179e-01
-1.602867161913868466e-01
-6.095859513926334128e-02
4.466405372858660988e-02
1.001514101918672545e-01
1.028284967812788941e-01
6.718529679000501131e-02
1.470278414432005590e-02
-1.485858984713459008e-02
-7.095833866662015765e-03
1.714275854416545675e-02
3.880319450448009577e-02
4.581873904701572880e-02
3.716104565483326766e-02
2.310721236641338078e-02
1.011375521957841306e-02
3.341963730631411153e-03
1.013580242379233387e-02
-2.215632748726610868e-01
-1.693812081540285452e-01
-1.618617959781257776e-01
-1.550626056633635508e-01
-1.380888891616484093e-01
-1.215588992859661932e-01
-1.221073926784846109e-01
-1.379354342341230499e-01
-1.655618337600461565e-01
-2.017997258039761210e-01
-2.280532302734943617e-01
-2.306237456573158595e-01
-2.091908729210634477e-01
-1.556623539258731315e-01
-6.483777219662445468e-02
1.849557881239921250e-02
5.369726928090974571e-02
4.785317639917956861e-02
1.999095172147360294e-02
-7.738353272623614554e-03
-8.568368763292831536e-03
1.768193780966538509e-02
5.083108611506617636e-02
7.312374673786574408e-02
7.238841040659096948e-02
5.003211550433298710e-02
2.127589424967825382e-02
-4.918789751929905293e-03
-2.125281536060745838e-02
-1.818569640618804273e-02
-2.095067996945372824e-01
-1.914195536443544787e-01
-1.821096550588853502e-01
-1.725785516338086689e-01
-1.547596341080413052e-01
-1.407773663581551038e-01
-1.463160871711031430e-01
-1.663812598514327057e-01
-1.949953638636545972e-01
-2.271730986736756608e-01
-2.449988690941040381e-01
-2.410735899660523540e-01
-2.179878342945239800e-01
-1.673875253067455271e-01
-8.903341714300475052e-02
-2.651153764354381021e-02
-3.171076861916251148e-03
-5.774584171779597631e-03
-1.614033378108276420e-02
-1.794494308801025326e-02
1.752503814016652351e-03
3.744647287016100723e-02
7.290227016825343020e-02
9.239625501104235805e-02
8.377069847590143392e-02
4.943379803066097478e-02
7.766319260093718958e-03
-2.973301557091728720e-02
-5.282501063958656984e-02
-4.938449842594015010e-02
-2.212222569867612273e-02
1.327756286759558188e-02
-2.764929190533321757e-01
-2.582781953590964075e-01
-2.454780493732106883e-01
-2.318216638876832714e-01
-2.125980433544772397e-01
-1.828394625639978566e-01
-1.567525214960700519e-01
-1.552661976476012451e-01
-1.742525598804571252e-01
-2.063655749368885628e-01
-2.433369853849548237e-01
-2.636052441153639569e-01
-2.642424785268772669e-01
-1.950379691206368116e-01
-1.211866245540039744e-01
-1.479417592303094997e-01
-9.703737444508776788e-02
-7.254343302470807331e-02
-6.120022077133309424e-02
-4.990841680978415351e-02
-3.032703002745085891e-02
9.568856897402870047e-04
3.807512908801460871e-02
6.958696132287037206e-02
8.293002850628022893e-02
6.732604524745128272e-02
2.544985855657568019e-02
-2.417320400195746566e-02
-6.842790939161322306e-02
-9.357404126710335002e-02
-8.512483849114775569e-02
-4.885555999486743128e-02
-5.162544554807335304e-03
3.780444817989071088e-02
-3.095731024215581106e-01
-3.036384450844932803e-01
-2.919004795222788218e-01
-2.707310291130090585e-01
-2.407408957108881087e-01
-1.987947129843510019e-01
-1.570936895358540086e-01
-1.427461567219963923e-01
-1.569328864584672856e-01
-1.948515423819806303e-01
-2.460132359105416944e-01
-2.593679104308507788e-01
-2.487316098734985437e-01
-2.023147682060995323e-01
-1.722521021039440936e-01
-2.209631574794061193e-01
-1.715114298440074958e-01
-1.391739272761588209e-01
-1.120230287702218136e-01
-8.160377863511400487e-02
-4.568275269393962112e-02
-8.490597374575852008e-03
2.391078477930825077e-02
4.538715808745608093e-02
4.771854458439446500e-02
2.341768696487528043e-02
-2.280301074643504081e-02
-7.398655342751206399e-02
-1.168756590332002826e-01
-1.354858285391407902e-01
-1.163309072226913210e-01
-7.062695496050878929e-02
-2.084360649149984840e-02
-2.391461891051537784e-03
-2.035979077297211393e-01
-3.295062455049003747e-01
-3.707692335770176872e-01
-3.618752263212117182e-01
-3.408264139446455787e-01
-3.064332492887616999e-01
-2.621105427230435159e-01
-2.027728482745797811e-01
-1.361593642464108966e-01
-9.810631129599173272e-02
-9.737592563559940850e-02
-1.363977149053298976e-01
-2.112227261308239346e-01
-2.685548547723216606e-01
-3.062570973683012010e-01
-3.199909697897696526e-01
-3.159886188686261699e-01
-2.928603497022587154e-01
-2.628320403596817734e-01
-2.312396481680061844e-01
-1.888140460844942858e-01
-1.320001563256948118e-01
-6.357436726674053906e-02
-5.044178649047060745e-03
3.036325075694605580e-02
4.352987587753610194e-02
2.954609687800665435e-02
-1.663243773901173714e-02
-8.172760169321323376e-02
-1.441192208290155152e-01
-1.909896232161752139e-01
-2.067227650312103426e-01
-1.827771753037234492e-01
-1.344713046208995677e-01
-8.149894748973990355e-02
-2.755552424267005210e-02
-1.983565581679180845e-01
-3.059451418673702072e-01
-3.358843964832645690e-01
-3.142847902321019848e-01
-2.901688442550053870e-01
-2.641270005268310794e-01
-2.341951819712314864e-01
-1.880055301645916221e-01
-1.267492003092000330e-01
-8.942049949320966806e-02
-8.851573473880673670e-02
-1.282160891004970604e-01
-2.057233492990225843e-01
-2.668593372968864341e-01
-2.911796916033101978e-01
-2.962538381871782645e-01
-3.130732182631186244e-01
-2.927449669380122188e-01
-2.726308749693433509e-01
-2.427219774816393172e-01
-1.966957721898755229e-01
-1.326745540031779025e-01
-5.645893788752048836e-02
7.395863081892288873e-04
2.373971797020417093e-02
1.893834117848264276e-02
-1.317877381337027691e-02
-7.312431096702713684e-02
-1.417885821852546691e-01
-1.956596302761916539e-01
-2.256636766111753400e-01
-2.243803071446163477e-01
-1.933654336618450265e-01
-1.486506693199760587e-01
-1.020511444631936881e-01
-5.201824298967164945e-02
-1.677842913971149263e-01
-2.472923891730880452e-01
-2.575865740943769633e-01
-2.283696212104921464e-01
-2.098825014302937997e-01
-1.996200149007305580e-01
-1.890257025860432316e-01
-1.614698030696817832e-01
-1.132366973497260926e-01
-8.295398701673825648e-02
-8.493329728716304816e-02
-1.234644770025495886e-01
-1.944580709269632668e-01
-2.518354546327459254e-01
-2.694423078310301256e-01
-2.638780606023065078e-01
-2.538074487600700535e-01
-2.503246140322053503e-01
-2.436765523739380102e-01
-2.194162021160380449e-01
-1.750389836663114873e-01
-1.101709112393190471e-01
-3.411759551188440348e-02
1.252626115067865392e-02
1.490387834182946986e-02
-1.478267146920863792e-02
-7.028339659098081782e-02
-1.447584638003988899e-01
-2.080736384294784302e-01
-2.386190648859053964e-01
-2.410328676689401095e-01
-2.214719740244932844e-01
-1.887350361081007177e-01
-1.533450105494940652e-01
-1.173262741637730033e-01
-7.541668736314122157e-02
-1.163775794889477661e-01
-1.592354359574954248e-01
-1.494008656835039417e-01
-1.224066708760610939e-01
-1.158499681117733382e-01
-1.223186929196701800e-01
-1.310911244729923708e-01
-1.254865581926062901e-01
-9.680177155685772139e-02
-7.839732194367100837e-02
-8.524358441002694020e-02
-1.204503104403756020e-01
-1.742144011508835189e-01
-2.004444959771252144e-01
-1.868054733106552234e-01
-1.647809981323926087e-01
-1.587494190253779525e-01
-1.696933111764391544e-01
-1.749040921101174539e-01
-1.587496523663246561e-01
-1.209255298745503249e-01
-6.307475837853152023e-02
-9.801901918617302034e-05
1.940642626861821540e-02
-1.509430625924197342e-02
-8.437689938274919865e-02
-1.742823161099982809e-01
-2.610995252095049679e-01
-2.946253913374984323e-01
-2.775715673124824479e-01
-2.426344504422680015e-01
-2.058258042079366412e-01
-1.758265932489319616e-01
-1.527986607480423253e-01
-1.287357607043313201e-01
-9.637865372228739125e-02
-6.387692179842346940e-02
-6.916136589791380129e-02
-3.946075364986213752e-02
-1.360836224914111457e-02
-1.546032547660863149e-02
-3.510566812178196605e-02
-6.335864760978732191e-02
-8.507348368111015968e-02
-8.223938654228921119e-02
-7.767994999755203911e-02
-8.805659735052930037e-02
-1.155347007710489093e-01
-1.439756814420008468e-01
-1.343350616376267903e-01
-9.757110927871917583e-02
-7.088419934123968424e-02
-6.876095457090702912e-02
-8.353623203427275323e-02
-9.327741283439174025e-02
-8.435722907427369022e-02
-5.672657810263589950e-02
-1.509859094947774670e-02
1.899468384455652720e-02
-4.088773331171967861e-03
-8.565743454061329476e-02
-1.974644500321683094e-01
-3.097352331112840362e-01
-3.763487969704891745e-01
-3.572271602512311350e-01
-2.981856350638177888e-01
-2.398827665382713137e-01
-1.957294867512815451e-01
-1.715440629093478442e-01
-1.597201311752541042e-01
-1.450509034583632451e-01
-1.197001941218981264e-01
-1.315815303602258304e-02
-2.461749521365544022e-02
1.252454165925559817e-03
5.163454287757271444e-02
8.464860947134514313e-02
8.227594635509408172e-02
5.508279823303365019e-02
9.113225960222855193e-03
-4.331249910064085412e-02
-6.942571629113272746e-02
-7.775011685299647313e-02
-8.882305666760142993e-02
-1.060859582101217335e-01
-1.118445366531219121e-01
-7.867167866548158139e-02
-3.354311623405898529e-02
-7.233363595136294878e-03
-3.370733232935078233e-03
-1.279580561907048795e-02
-2.079589242006898292e-02
-1.745869498089701322e-02
-3.249216889253919716e-03
1.362700424543660839e-02
7.842669721681795950e-03
-5.910217975861802725e-02
-1.710467708079430327e-01
-2.871336168023744806e-01
-3.720847251531954059e-01
-3.975752441485240207e-01
-3.589560996071435306e-01
-2.981515866416017402e-01
-2.426079100903315855e-01
-2.043401987633863548e-01
-1.893614140156164027e-01
-1.864352289948365271e-01
-1.770418385583899246e-01
2.475893120306281101e-02
-1.036193155818052221e-02
2.177145304781136215e-04
4.881185695931997137e-02
1.197415688439592146e-01
1.661284709650728553e-01
1.694027832394746080e-01
1.411638845813095178e-01
8.418145178436027554e-02
4.033326108607574595e-03
-5.176532241685160435e-02
-7.228734975546213803e-02
-8.254060499258664141e-02
-8.955287385435203862e-02
-7.812825209337735666e-02
-3.286888821982156261e-02
1.313609559016999662e-02
3.983780225449873313e-02
4.941738538903128058e-02
4.830764484712784385e-02
4.287867636020429446e-02
3.842794099281191672e-02
3.287800545147438747e-02
1.602919972430439516e-02
-3.406123094471065482e-02
-1.335814597901125167e-01
-2.453509616843046748e-01
-3.290779568463882421e-01
-3.746536772329282505e-01
-3.801722186847886209e-01
-3.466343374128547095e-01
-2.982925440515880045e-01
-2.542193465243523520e-01
-2.274289525703006576e-01
-2.245865455884591411e-01
-2.306855777639804650e-01
1.382418681167937695e-02
-1.036959947311924882e-02
1.176315150943198738e-02
7.388571788306097510e-02
1.632913702213598106e-01
2.259418210318726861e-01
2.389646483056280524e-01
2.157048394412557912e-01
1.567798317577610845e-01
5.811723074977409587e-02
-2.699574127335612611e-02
-6.135490630982513849e-02
-7.082681855521198722e-02
-6.773120286423262026e-02
-4.285663771079917944e-02
6.461933041102018056e-03
4.979695330981222245e-02
7.768948553748773744e-02
9.330252645629896757e-02
9.809214292441294225e-02
9.040154473420936032e-02
7.167743772774250177e-02
3.872133509269839319e-02
-1.629975201119465353e-02
-1.030741610009501957e-01
-2.134812193879298547e-01
-3.031736437874311130e-01
-3.527599019991472518e-01
-3.749018691870125153e-01
-3.751365529899355344e-01
-3.487203512904911706e-01
-3.091265417059553822e-01
-2.728513940055281584e-01
-2.555529356485383707e-01
-2.656836827596552597e-01
-2.835650870949727453e-01
6.718224549708984999e-03
-1.155413048702762582e-02
1.298617444128442530e-02
7.956729181078808777e-02
1.819718939857959128e-01
2.608812633082360222e-01
2.864992429829127385e-01
2.727667554105207004e-01
2.187193380117798958e-01
1.121837386365546335e-01
1.421319417478225482e-03
-9.700134623909495435e-02
-8.853985460824588538e-02
-5.243976695923529413e-02
7.414979939293513123e-03
7.166837118099385340e-02
1.189404438204665210e-01
1.507957136140176957e-01
1.677885123891136310e-01
1.627424269742613339e-01
1.290872402200642644e-01
7.843002598154270866e-02
1.718261633643362526e-02
-5.322963596936616110e-02
-1.349961923752448223e-01
-2.243958236257437011e-01
-2.868626575343901086e-01
-3.102199358490838055e-01
-3.098485435855962145e-01
-2.957828669188204418e-01
-2.711711690666060992e-01
-2.464364079304067201e-01
-2.349703927430461803e-01
-2.551506900962984825e-01
-3.205522122082272718e-01
-4.012516067175610907e-02
-5.658188178016092251e-02
-3.311171179251401475e-02
3.332110830262924317e-02
1.392689463889836832e-01
2.217772757122319915e-01
2.494114847680714842e-01
2.374958029923259217e-01
1.856402869876487560e-01
8.402352966634879516e-02
-2.140316070009797011e-02
-6.691397658297297546e-02
-6.175971141592215968e-02
-2.556971378914916354e-02
2.966073481552629690e-02
8.067319163960243178e-02
1.153247441303301979e-01
1.387552162183038618e-01
1.488041432292748489e-01
1.314009496678955613e-01
7.627642958915736848e-02
3.050576967500329140e-03
-7.380790105644484400e-02
-1.466364354070170128e-01
-2.132247231409589716e-01
-2.701801960243487843e-01
-3.032619424861414115e-01
-3.121382993827973573e-01
-3.077213885276990912e-01
-2.963044353870915582e-01
-2.732587711549394616e-01
-2.407176540579288038e-01
-2.135897706415878783e-01
-2.139001857724795452e-01
-2.614965120574559987e-01
-5.254415260767536511e-02
-5.537440544796604774e-02
-2.524888675439276517e-02
4.018203938837353745e-02
1.380265143776066850e-01
2.173245294483387713e-01
2.477049855714519300e-01
2.395379897681533810e-01
1.933415944616097559e-01
1.018857460128936993e-01
-1.300999988197453286e-03
-5.972669548647305260e-02
-6.894104202754340605e-02
-4.284609993350362023e-02
4.972090491899625389e-03
4.966482674119589852e-02
7.837917362363619467e-02
9.570059867892045935e-02
9.835847129883813766e-02
6.911965850472256978e-02
-1.377695698914086289e-03
-8.267452834596404621e-02
-1.537623763039391300e-01
-2.085757576569330640e-01
-2.496981781438300796e-01
-2.773037256711242682e-01
-2.878768932799054547e-01
-2.861832916855371889e-01
-2.795732801044374938e-01
-2.699449362533333230e-01
-2.465722763797861261e-01
-2.062397706869942005e-01
-1.635632517961266297e-01
-1.403702891764462279e-01
-1.565206394157964420e-01
-3.704166154039421899e-02
5.918336705410618542e-04
6.677705600242711537e-02
1.543387461834445917e-01
2.202292197985139255e-01
2.423586303908334960e-01
2.294527724587423212e-01
1.831716600110841753e-01
9.811909248638883696e-02
-5.456154836841760336e-03
-8.207283830823669524e-02
-1.115863457014988902e-01
-9.507699412333091293e-02
-4.736596163387712943e-02
-1.081132622490148243e-03
2.462625043521540075e-02
3.413739689889527806e-02
2.550611856867197186e-02
-1.656164871727342641e-02
-9.438631873824471219e-02
-1.688536556013632284e-01
-2.191695132310215177e-01
-2.470129660262354587e-01
-2.618594068927844742e-01
-2.666668656311311225e-01
-2.618236077396106642e-01
-2.532633312308606444e-01
-2.449050656189461495e-01
-2.340544598730317227e-01
-2.077312279094728764e-01
-1.613531652974817543e-01
-1.079076767334102710e-01
-6.801699251221084153e-02
-2.726884554833164387e-03
4.166191231664299888e-02
1.103705209979841673e-01
1.897682008383498042e-01
2.376533469923727271e-01
2.427992915321877665e-01
2.175011688158422218e-01
1.649601240228289190e-01
7.897492197698323391e-02
-3.128959867900479863e-02
-1.267035421514113303e-01
-1.727071553266074366e-01
-1.589593804193298598e-01
-1.047087516034891364e-01
-5.264546593885488512e-02
-2.826216848619998376e-02
-2.758029359705074790e-02
-5.129163463932034928e-02
-1.093262181373127889e-01
-1.913543737162691494e-01
-2.541024532869493591e-01
-2.824409613060324120e-01
-2.850000586918770562e-01
-2.755113560481995960e-01
-2.596876914756410804e-01
-2.415815951281511664e-01
-2.267969342804766197e-01
-2.153406578023692730e-01
-2.007345464100514787e-01
-1.709398074552042623e-01
-1.219930411909999901e-01
-6.399270811460723574e-02
4.553853883187973517e-02
9.519390825466805817e-02
1.656761840978286660e-01
2.377737489042316688e-01
2.686058934989957736e-01
2.555236548186006207e-01
2.145917817382301529e-01
1.495071418391373252e-01
5.227345334800631571e-02
-7.009007402785268070e-02
-1.758172208108543244e-01
-2.270269230448651310e-01
-2.128675889992182046e-01
-1.529183932252106970e-01
-9.489997009608758249e-02
-6.943852823020868481e-02
-7.408661044743183877e-02
-1.096951450236353653e-01
-1.813868006585954984e-01
-2.675529639860551590e-01
-3.270577527375036486e-01
-3.496927902311081082e-01
-3.410468025287479721e-01
-3.113073718984675775e-01
-2.716538098995961992e-01
-2.369965379450599818e-01
-2.132821761824766349e-01
-1.964153090295059079e-01
-1.774115659504960918e-01
-1.462749483590714272e-01
-9.912210434775857448e-02
-4.236267251775949205e-02
9.603357381017621486e-02
1.467138109842097415e-01
2.130555127111175562e-01
2.746386991299195612e-01
2.929005757276559874e-01
2.680476541928006329e-01
2.141766423617559589e-01
1.332137906522899429e-01
1.787800345311833794e-02
-1.149999268266854169e-01
-2.171042642467712336e-01
-2.628590263981532282e-01
-2.494588373243384616e-01
-1.894379826373261411e-01
-1.277591288992383500e-01
-9.922635679309162182e-02
-1.034623185506867993e-01
-1.405241045855854243e-01
-2.110378708104895529e-01
-2.907734979085060956e-01
-3.498733467710562484e-01
-3.834087443322067301e-01
-3.865599968933144948e-01
-3.534600168488052918e-01
-2.972203893321248014e-01
-2.484466546838362822e-01
-2.157593318257636228e-01
-1.935616645157709481e-01
-1.725930914652778481e-01
-1.438882100731720126e-01
-1.016483611481524690e-01
1.828973065499534811e-01
2.378122471149106409e-01
2.862741353663912913e-01
2.966820196093357120e-01
2.669003153463876954e-01
2.058005024120501680e-01
1.129045516455205317e-01
-1.717634794744664350e-02
-1.552200938574537226e-01
-2.485514297149206131e-01
-2.859212376405529943e-01
-2.713196890279747642e-01
-2.118322175424523779e-01
-1.482565479690174659e-01
-1.175042622286051747e-01
-1.199457238840147544e-01
-1.531008006649486330e-01
-2.126574808672018757e-01
-2.755675435122297290e-01
-3.224601825238460062e-01
-3.535893432775630840e-01
-3.642171258002174228e-01
-3.443880581263394913e-01
-2.992817275041634306e-01
-2.560875604652407822e-01
-2.252685158183360681e-01
-2.034239562255891476e-01
-1.832803491599599155e-01
-1.576907546437762153e-01
2.010611295463694825e-01
2.396148422544429613e-01
2.746343267894731932e-01
2.804333416563800641e-01
2.504001798748518026e-01
1.884485542898227950e-01
9.206836587417802087e-02
-4.373253072421778853e-02
-1.828340389873693295e-01
-2.706186332754897950e-01
-3.007586620386833998e-01
-2.783814627719832235e-01
-2.115172414741961493e-01
-1.444025088086657305e-01
-1.148583566337190581e-01
-1.201708458653600459e-01
-1.522471227064866039e-01
-2.008561009831320021e-01
-2.439542819330108026e-01
-2.685104080142407534e-01
-2.779979818524228596e-01
-2.757969195688221298e-01
-2.668089255233503931e-01
-2.537632468752578641e-01
-2.399502166035452355e-01
-2.280496195052386099e-01
-2.153215066893760243e-01
-1.973938806459328843e-01
2.428614234441171527e-01
2.468426328550875071e-01
2.206560046344302473e-01
1.641683405125599626e-01
7.309024433295234491e-02
-5.888397758271455423e-02
-1.956647804871567420e-01
-2.817204332016812196e-01
-3.054670275386808798e-01
-2.676678971616264779e-01
-1.828333370019711857e-01
-7.366248575253060704e-02
-5.320964329965617579e-02
-9.649384738633982883e-02
-1.334284555368716041e-01
-1.756410848569329441e-01
-2.007710225728360776e-01
-2.015190925017513734e-01
-1.859919722047252422e-01
-1.663819275753530558e-01
-1.603495118029846789e-01
-2.020335523232593411e-01
-2.491354523713158464e-01
-2.794437398066320632e-01
-2.850421833279014328e-01
-2.020933467471452694e-01
-5.966906828418339775e-02
-5.129665001420301296e-02
-3.656240500235845292e-02
-3.054922688223676158e-02
-5.444719872308705771e-02
-9.827984708745251402e-04
8.808056925902328638e-03
2.267493407245351617e-02
2.861293654487496660e-02
6.101469291547027135e-02
4.503519058577996614e-01
4.800260527133431987e-01
5.056136616646940141e-01
5.278007769278187933e-01
5.441591048230945971e-01
1.558459491748494519e-01
3.335841744369558715e-01
3.930128535694065728e-01
4.438001980089363308e-01
4.801123396042816238e-01
5.041980329818431805e-01
5.209255143140183453e-01
5.311182841058256221e-01
5.317066663207743460e-01
5.167944715862917704e-01
4.940576931950086959e-01
4.694422748776942989e-01
-3.521348515599364952e-03
2.237166500892761797e-03
4.420762530446231686e-02
1.175218904448298990e-01
3.481389904375131183e-01
4.144029019211909470e-01
4.536324628634871847e-01
4.752164968994806449e-01
4.877671817029204937e-01
4.934645787975345810e-01
4.892838065222168686e-01
4.707128758575992999e-01
4.483348844181671566e-01
4.274637098321799611e-01
3.798165217216129541e-01
3.572292469678886584e-01
3.126349352243191770e-01
-7.130348645897664761e-02
-9.016559393120510135e-02
-1.169596729258957218e-01
-1.125968000297893207e-01
-1.278136360672142702e-02
9.388585959256223745e-02
3.309054159977220522e-01
3.805308365173344920e-01
3.997804834277355335e-01
4.088517841909155570e-01
4.106354124208373424e-01
4.012314456031014220e-01
2.812606239194809232e-01
2.535755776650573945e-01
2.627242231401525352e-01
2.863902700966748371e-01
2.796677790711908362e-01
1.999763544524701120e-01
1.120232184522041291e-01
1.275787644914447294e-02
-8.901973666227194770e-02
-8.248071030547815541e-02
-1.037085434383790555e-01
-1.374890020274385227e-01
-1.692673380130913785e-01
-1.993865028542536888e-01
-2.182055111518028390e-01
-2.010067899224478594e-01
-1.533559567109256672e-01
-4.167287643304266181e-02
-1.097818717311788150e-01
-7.940343847491743157e-02
-8.134785507381528391e-02
-1.107912129869582096e-01
-4.381804807858327711e-02
2.225974113147159358e-02
8.292584427735182062e-02
1.249870947823735617e-01
1.296363251586951648e-01
9.051314163016638270e-02
2.437476069162571729e-02
-6.653747321777823964e-02
-1.545491027762546654e-01
-2.229244380741903231e-01
-2.424920825647155498e-01
-1.130501809154871029e-01
-1.151115421559927299e-01
-1.183162137599877428e-01
-1.236569035402657751e-01
-1.356776158394423226e-01
-1.559866395924592863e-01
-1.993322211512746078e-01
-2.435256154167493026e-01
-2.716453144792727592e-01
-2.695772427591692222e-01
-2.412671116615099087e-01
-1.919121909300632034e-01
-1.208501907934757119e-01
-4.136324222730196343e-02
2.785428753595823800e-02
8.065701478844486405e-02
1.053482124005337139e-01
1.030195060003106233e-01
3.588170390245423724e-02
-4.664269634141919585e-02
-1.273914321483431700e-01
-1.907861563472007527e-01
-2.233237356791266115e-01
-2.146981057523371927e-01
-1.783752301225738357e-01
-1.447310143853406672e-01
-1.478646895705711950e-01
-1.378273045161574895e-01
-1.211330216142669502e-01
-1.015067387069199106e-01
-8.643020487517735773e-02
-8.388709344188355344e-02
-9.466986639113832147e-02
-1.200600267976798946e-01
-1.947351751427573996e-01
-2.373288306575184747e-01
-2.491565767272523046e-01
-1.598377923959450053e-01
-1.164265972679984079e-01
-4.859126601277947294e-02
2.791639333280444141e-02
8.715973077250627199e-02
1.203611379671257892e-01
1.149957311229924395e-01
5.770103864253410542e-02
-3.050785887579203493e-02
-1.122360153648335884e-01
-1.764666636203103545e-01
-2.140628531803469847e-01
-2.156934903409838122e-01
-1.822536548586193017e-01
-1.324839893888568043e-01
-7.636352017402131542e-02
-1.725142692429027305e-02
4.304216196305677561e-02
-1.748090041093890434e-01
-1.700725263108947560e-01
-1.512550074013759571e-01
-1.212204487958886273e-01
-8.409658994696637968e-02
-5.475668221698425792e-02
-4.407535119433975829e-02
-5.089885829822003022e-02
-7.546016175162563455e-02
-1.165210124840685008e-01
-1.533729716067909754e-01
-1.672239920028530946e-01
-1.568540643420319181e-01
-1.201268381010061614e-01
-4.682289557021052095e-02
4.344498182818715831e-02
1.075906930134354483e-01
1.306997900355397479e-01
1.009011933533276034e-01
1.070380501613410126e-02
-9.621880687633814488e-02
-1.713389859449727104e-01
-2.162578030790002215e-01
-2.310687998584403102e-01
-2.079777788084118395e-01
-1.536004689380491561e-01
-9.030294258343812830e-02
-2.503811494284231831e-02
3.991135217502841948e-02
1.010166445420934284e-01
-1.746172208452026475e-01
-1.593979603617797780e-01
-1.355133947578018583e-01
-1.018257034014517920e-01
-6.132001009944448161e-02
-3.142236748576956312e-02
-2.296756616426311876e-02
-3.323907768357884512e-02
-6.076710543340619469e-02
-1.039318830648641862e-01
-1.440819248380672823e-01
-1.632369767924132242e-01
-1.590828732350350883e-01
-1.256681274572978846e-01
-4.579954553686668706e-02
5.670319661302227615e-02
1.213158837421646763e-01
1.300817903135708942e-01
7.551437796617085918e-02
-4.104887817186231302e-02
-1.555720905309163071e-01
-2.162368856115186588e-01
-2.409149304546869264e-01
-2.380640608791224910e-01
-1.999993177269917544e-01
-1.342228275668514159e-01
-6.453209130478224087e-02
3.266414150489864963e-03
6.751063958448956515e-02
1.245029690617357188e-01
-1.435598741273672319e-01
-1.134374441461394600e-01
-8.629044582714145983e-02
-5.960532037627779695e-02
-3.325225740276230302e-02
-1.854600638489362421e-02
-2.217748951121579701e-02
-4.096149029841589934e-02
-7.249184383780694907e-02
-1.148576167898648914e-01
-1.520264241548915374e-01
-1.692650701564794857e-01
-1.652815405695422790e-01
-1.318068011505809378e-01
-4.782761375336608972e-02
5.642688786424091690e-02
1.115438011212962627e-01
1.025359239343640594e-01
3.089081527419033218e-02
-8.900261587753630077e-02
-1.851245442806854213e-01
-2.215887894206895192e-01
-2.267943499099494553e-01
-2.111331333747984706e-01
-1.692112210319616228e-01
-1.082516382644397313e-01
-4.836649017381770138e-02
6.353250482190443346e-03
5.567700688712572121e-02
9.952999418645219754e-02
1.333382438575998474e-01
1.519016561879161786e-01
-1.706747160857348955e-01
-1.095461517858981326e-01
-6.673004886375816236e-02
-3.850298532291285269e-02
-2.114369002346480619e-02
-1.190028141274868285e-02
-1.554232441178170047e-02
-3.278250834420623483e-02
-5.921910729294679876e-02
-9.269266822179163257e-02
-1.328016610955100596e-01
-1.664713227493464787e-01
-1.814205423969221798e-01
-1.770935214322703621e-01
-1.435564037263256654e-01
-6.073632085367785399e-02
3.378559396036075191e-02
7.350312496053354461e-02
5.089700970815275172e-02
-2.251136252793787054e-02
-1.196865091188960561e-01
-1.770350120481951617e-01
-1.856352171087676250e-01
-1.743518154815418830e-01
-1.508513424818946624e-01
-1.135922354811591123e-01
-6.974764444897602056e-02
-3.185662368644339576e-02
-3.409259490270294402e-04
2.709104597757248933e-02
5.493767172756042205e-02
8.550156973617764611e-02
1.117889416517123535e-01
-1.712875182727991996e-01
-9.587567772325730764e-02
-4.660840380550423934e-02
-1.776848511796469063e-02
-4.316002073475981582e-03
-3.842827700511704248e-03
-1.945379402202795233e-02
-4.651678500277862949e-02
-7.804518000543288203e-02
-1.124037122061151972e-01
-1.514452915751860473e-01
-1.841218121594944135e-01
-1.991201909611970133e-01
-1.959183079677646044e-01
-1.633555125272989628e-01
-8.576258046991870609e-02
-7.218033673083966602e-03
1.714407720993724876e-02
-1.063303057104508786e-02
-7.149830245994420741e-02
-1.329583241640568403e-01
-1.514637100804228642e-01
-1.371705857892942526e-01
-1.131785426403102424e-01
-8.623339006733203582e-02
-5.916652415730834502e-02
-5.638084751809245738e-03
-1.417779455329208974e-02
-2.125537377337067754e-02
-2.077958969048947918e-02
-3.275208309872307006e-03
2.976351596806294658e-02
6.253127018384797842e-02
8.669598694690958118e-02
-1.910218334656203498e-01
-1.245666719213634477e-01
-9.256064252636321543e-02
-8.744340968255262525e-02
-1.030701271075566278e-01
-1.304582532820248164e-01
-1.582159261766973857e-01
-1.823852921520163761e-01
-2.012941288486913005e-01
-2.142295220486580831e-01
-2.199874599513940154e-01
-2.129851656103282642e-01
-1.964928028346281108e-01
-1.936282152901295517e-01
-1.507852951621698467e-01
-7.814300447822010443e-02
9.156783814943694061e-03
3.520608561932318109e-02
2.306480288924735861e-02
-7.374424928914108043e-03
-2.835372932159305887e-02
-1.792464740002647910e-02
9.207679695684164653e-03
3.410632289235714792e-02
4.345085921848917260e-02
2.968860943007800568e-02
-4.061600020859827817e-04
-3.192878467230868961e-02
-5.641946315027902142e-02
-6.381985684490602828e-02
-4.176891657526764223e-02
2.026084212868045284e-03
4.406224605536702976e-02
7.489026053500698332e-02
-2.868066237168277466e-01
-2.314208670951021229e-01
-1.759569903006303337e-01
-1.463159081330938915e-01
-1.306116261663441969e-01
-1.232407616331718803e-01
-1.201138734325764984e-01
-1.235531199346601716e-01
-1.379957252570262749e-01
-1.590330680328111979e-01
-1.823828838918190587e-01
-2.037173712590147900e-01
-2.140305747397595881e-01
-2.685142602994600725e-01
-2.532248043367573143e-01
-2.212103003312431426e-01
-1.468549146345264622e-01
-7.668036318271205520e-02
-4.431808868655159189e-02
-3.596443379146246205e-02
-3.455351114000487778e-02
-2.174893158946996155e-02
8.375072684516694094e-03
4.016168507145226330e-02
6.021576143333921827e-02
5.714072460310561097e-02
2.381774909999735332e-02
-2.806654910679170015e-02
-7.826766877426565017e-02
-1.154007394975077871e-01
-1.248122307552146232e-01
-9.278072174986649878e-02
-3.522916372783103933e-02
1.772592731452332648e-02
5.688221404624495964e-02
-3.253940751260359088e-01
-2.895666736722039003e-01
-2.425643309757750110e-01
-2.101045198969795635e-01
-1.800836178861185688e-01
-1.494808673329907078e-01
-1.160617187539449841e-01
-8.955928028148926745e-02
-8.634647631262470924e-02
-1.049844633359545698e-01
-1.407440958508156814e-01
-1.851092611128245524e-01
-2.885901742949132931e-01
-2.800778397485744198e-01
-2.875781402854678537e-01
-2.748198975688497248e-01
-2.195089369137227242e-01
-1.535863657768890833e-01
-1.097283103446287239e-01
-8.185854999357160267e-02
-5.620029688469206641e-02
-2.169899697041891701e-02
1.827176952176813585e-02
4.768374672004013770e-02
5.702011104519813522e-02
3.726628967549638904e-02
-1.608346430346161565e-02
-8.444591324095011842e-02
-1.437062335557561243e-01
-1.818315187759755314e-01
-1.834636592797411203e-01
-1.392447632773681776e-01
-7.196022269189879250e-02
-1.144097998673684023e-02
3.546672269274368794e-02
-2.977574628503055765e-01
-3.545724092142822359e-01
-3.296408128862129416e-01
-2.812141961164117410e-01
-2.419021156383545923e-01
-2.023453284947456521e-01
-1.615811635502443222e-01
-1.146305480663807330e-01
-6.932003265495122191e-02
-5.130375389389776192e-02
-6.511652172107885994e-02
-1.089653633328989402e-01
-1.725102505372914929e-01
-2.962815536011561557e-01
-3.247533017045229897e-01
-3.083432715424341275e-01
-3.005472544336518226e-01
-2.603359595378430535e-01
-1.911670571910446537e-01
-1.431132447321149248e-01
-1.050726433069900240e-01
-6.580722823032247870e-02
-1.891051851605796141e-02
2.507813007884345663e-02
4.870956014209102541e-02
4.570305257464144649e-02
9.266396648834810193e-03
-6.209386707936238176e-02
-1.412922117846340253e-01
-1.999160748737116300e-01
-2.281013357863581337e-01
-2.162621694192050636e-01
-1.637623113445453027e-01
-9.565841033739383437e-02
-3.546594826894651498e-02
1.441860772662466837e-02
5.190884220173232200e-02
-2.945310159635323166e-01
-3.494207189950782055e-01
-3.235403849126252118e-01
-2.690373208085993229e-01
-2.286937015764631265e-01
-1.932502904189386805e-01
-1.584885805553107319e-01
-1.137804932920815915e-01
-6.215920312874321368e-02
-3.597655985458495659e-02
-4.525878125768976329e-02
-9.124725129875654872e-02
-1.642010572625523523e-01
-2.899954395210932456e-01
-3.209957878867801817e-01
-3.088740794806657530e-01
-3.066312911905136329e-01
-2.552380541800478575e-01
-1.955680606733215532e-01
-1.497820497066233991e-01
-1.071710958560549015e-01
-5.978957554384659728e-02
-5.898411605502596952e-03
3.701148579912333370e-02
5.129262290231164506e-02
3.409970793657882832e-02
-1.924380751561428557e-02
-1.071361685160535093e-01
-1.919223580643325544e-01
-2.416241409407407503e-01
-2.539736706089569251e-01
-2.293244686744337901e-01
-1.742264227204294302e-01
-1.115275943607107884e-01
-5.724197568021665433e-02
-9.273035118047610534e-03
3.426157633950534936e-02
-2.544030042869298569e-01
-2.928521581754416347e-01
-2.583349710655790665e-01
-2.058906054160398180e-01
-1.777056982379567052e-01
-1.595668895484588512e-01
-1.418128407268408608e-01
-1.097793732553030976e-01
-6.233587453310806409e-02
-3.553609551517603743e-02
-4.302300394772434061e-02
-8.753562330655598189e-02
-1.594556812903528131e-01
-2.188383605568173518e-01
-2.541020148271590506e-01
-2.682602727665123754e-01
-2.542161533071286006e-01
-2.127518976968885422e-01
-1.680533877801677622e-01
-1.281234604237383168e-01
-8.456452723048862863e-02
-3.315441368619374829e-02
2.220580011036367082e-02
5.659139701663241234e-02
5.529978634253904929e-02
1.969561227891674163e-02
-5.345524345515200587e-02
-1.588142561921616902e-01
-2.427497198378248122e-01
-2.742717604868575854e-01
-2.676090538511072259e-01
-2.334435814183858926e-01
-1.804884862052281436e-01
-1.263790893243125490e-01
-8.056381329895241639e-02
-3.791363628039579742e-02
6.996293869866951690e-03
5.823434329546429283e-02
-1.239443413954671031e-01
-1.798818549221683494e-01
-1.884785807162725479e-01
-1.449422100385033274e-01
-1.066128409083662160e-01
-9.983644506976917243e-02
-1.048661248010482328e-01
-1.092549701098051856e-01
-9.678667236765900461e-02
-6.233726995910229135e-02
-4.192794423734472198e-02
-5.135441402130311306e-02
-9.344940661597458953e-02
-1.553246155770984238e-01
-1.936456623352516837e-01
-1.994696052918294715e-01
-1.863099906937095984e-01
-1.635850029240807357e-01
-1.358033970306520011e-01
-1.082857463265226722e-01
-7.762263778853811802e-02
-3.813212292639384798e-02
1.036756835448112216e-02
5.832603296824719064e-02
7.293399721775940814e-02
4.423734157362138597e-02
-1.917761792504748056e-02
-1.165317166518137909e-01
-2.327689073452781643e-01
-2.960601190939675109e-01
-2.968144088717111773e-01
-2.711698706556635030e-01
-2.332212318143946639e-01
-1.881735459811197941e-01
-1.450053784384809086e-01
-1.080848012823789617e-01
-7.210901710140139864e-02
-3.062779516581834796e-02
-6.931796717232262262e-02
-9.081076183770928067e-02
-6.897228960474430237e-02
-1.857740100250095117e-02
6.377169669631397447e-03
-5.175543530992722345e-03
-3.178489949827842387e-02
-6.079682091072942385e-02
-7.528351713097827802e-02
-6.196625260362063209e-02
-5.179721292928395754e-02
-6.370587168623031982e-02
-1.008429970058874192e-01
-1.462669960007775549e-01
-1.555785599960264609e-01
-1.298904462941504467e-01
-9.760767854132969268e-02
-7.413228984055644788e-02
-5.950800222406837925e-02
-4.680201709303125068e-02
-2.667598027582591957e-02
3.322554765445922056e-03
3.925553215290484427e-02
6.737881876309774476e-02
5.149471214291127807e-02
-1.144413527816403979e-02
-1.008836900413490889e-01
-2.021449288762642293e-01
-2.891373246038392297e-01
-3.142829733620360888e-01
-2.957047162778043137e-01
-2.656955602545499340e-01
-2.340582293825390625e-01
-2.027625567346570679e-01
-1.725319954270947698e-01
-1.435062391166543883e-01
-1.123218430066901807e-01
-7.358338093370811461e-02
-1.034255875146266601e-01
-1.388365655259116427e-01
-1.178752341628286210e-01
-4.666443566872586352e-02
4.625443580569916363e-02
9.941375790403057799e-02
1.040535575406463520e-01
8.388023010897255327e-02
4.982386427704039999e-02
1.065813421735355669e-02
-1.194912746318583727e-02
-2.370324785853385879e-02
-4.085508524750985221e-02
-6.764847793487775707e-02
-9.033392488139203869e-02
-7.795140226722854782e-02
-4.108120331449509333e-02
-1.052620281878879904e-02
1.254566798600778750e-03
-3.933639914015423303e-03
-1.323516572089331392e-02
-1.305559946195252591e-02
-2.359050361407914569e-03
1.286076813600434826e-02
1.345275069841879098e-02
-3.585881489878442463e-02
-1.185620990859435064e-01
-1.924211862757971292e-01
-2.359022503719760966e-01
-2.461073908818409983e-01
-2.310922896749017519e-01
-2.112729204181619802e-01
-1.963236934544030365e-01
-1.896382215583207465e-01
-1.966007858940514996e-01
-2.119706717828090392e-01
-2.218909813441167778e-01
-2.183251433283670828e-01
-1.934182803145742813e-01
-3.036847641504671069e-02
-1.044283694738238899e-01
-1.194881690723186007e-01
-7.791293842436990136e-02
7.162149930737457190e-03
1.089837203090324863e-01
1.687145483969383630e-01
1.774525941327551593e-01
1.566827080535811989e-01
1.121885756424917391e-01
4.710087076681521157e-02
-9.667850990403006536e-04
-2.069154102662546998e-02
-3.217029266095422502e-02
-4.154540516716703769e-02
-3.537969522568878977e-02
6.031267944496676928e-03
5.554522449169450871e-02
8.618601697123928762e-02
9.323758363973530527e-02
7.817408952734726524e-02
5.156631239067480804e-02
2.929782590371433210e-02
1.268673417510550287e-02
-4.946788663254098051e-03
-3.973196178655066801e-02
-1.103751850307529564e-01
-1.840655299405363210e-01
-2.263065931948626264e-01
-2.364641164935040174e-01
-2.252295955932678007e-01
-2.043416329187650593e-01
-1.877185292209370138e-01
-1.808892251074130930e-01
-1.875326336707048291e-01
-2.122610078891918606e-01
-2.428957849046375073e-01
-2.609035538607297755e-01
-2.585705833182008750e-01
-4.714764996447209228e-02
-1.085201803235942980e-01
-1.079818477942695865e-01
-5.302721584506403518e-02
4.143801941955366913e-02
1.528126826993771448e-01
2.194263040305994561e-01
2.334972579182487407e-01
2.186986770313965600e-01
1.770479140449816025e-01
9.967240182315927066e-02
2.680439401960572204e-02
-3.490928153731108485e-03
-1.100028864447128059e-02
-4.683522437962899312e-03
2.522697133536870237e-02
8.077504676699302777e-02
1.298009223378092658e-01
1.590458387067971158e-01
1.670577668546066874e-01
1.484576769685209408e-01
1.059570693793279589e-01
5.813856927187142920e-02
8.786782510854258127e-03
-4.506165088895618120e-02
-1.090638309700163178e-01
-1.830132436150599118e-01
-2.364918393690884080e-01
-2.568632608515991622e-01
-2.546092210013563562e-01
-2.407787640342006485e-01
-2.210191021574400561e-01
-2.034752239344357339e-01
-1.952209710767506823e-01
-2.055438796136071500e-01
-2.421445043335580805e-01
-2.863122958650374805e-01
-3.110027588542889077e-01
-3.059458196435722033e-01
-7.029359150183031590e-02
-1.185591745599781505e-01
-1.079337171316969990e-01
-4.711552766838880690e-02
5.314317017273584298e-02
1.752376601367284237e-01
2.511112589680249418e-01
2.729846027349349113e-01
2.684233337890546967e-01
2.382998979371529491e-01
1.632046429580581715e-01
6.881965649971945320e-02
2.074809233114919757e-02
1.066135957611721516e-02
2.552263794621015269e-02
6.579731036131523936e-02
1.177483006167786561e-01
1.606216954444825429e-01
1.928003124230401877e-01
2.090131569893205477e-01
1.919817573837555857e-01
1.334102297525661673e-01
5.762266679986285944e-02
-2.507603060476840465e-02
-1.081750466829138335e-01
-1.838081785874027818e-01
-2.448296484118971106e-01
-2.797599917584640550e-01
-2.906539193272642541e-01
-2.870733710351854318e-01
-2.740169904663204425e-01
-2.511088857503482874e-01
-2.228909194780363257e-01
-2.008154424568819596e-01
-2.036040686279097234e-01
-2.462991328055899598e-01
-3.084638237527964622e-01
-3.480351395486062094e-01
-9.907955045185957987e-02
-1.306205658084006738e-01
-1.122033795860950811e-01
-5.039997312083509262e-02
4.998945285241229025e-02
1.772070543865335579e-01
2.631647913579204801e-01
2.950791268883078966e-01
3.002714063998284666e-01
2.806116939007022859e-01
2.136950248669021724e-01
1.053249568121446822e-01
2.978323401966198949e-02
4.519636539232240943e-03
1.593933767912621147e-02
5.501851754289614066e-02
1.012428082994767664e-01
1.419860911617908117e-01
1.794969232735946496e-01
2.047206305571417639e-01
1.891967968383019560e-01
1.140540630301453695e-01
1.413341805475774177e-02
-8.613808515076211425e-02
-1.722888753423057195e-01
-2.379669295792495032e-01
-2.804304860297311408e-01
-2.993307442488691295e-01
-3.014919311483283404e-01
-2.951951013994194573e-01
-2.829695716042071596e-01
-2.571893877059147626e-01
-2.169074055948073954e-01
-1.786811211205568128e-01
-1.668945194111598473e-01
-2.000445092389068202e-01
-2.653277795049239218e-01
-1.181242054054353063e-01
-1.295060470598481395e-01
-1.020954180715302334e-01
-4.007981258323358581e-02
5.543671195244897348e-02
1.769180321213512652e-01
2.652892262065710827e-01
3.031210745198631984e-01
3.126325884515418485e-01
2.966832217928300208e-01
2.341906976893524950e-01
1.151582081227664200e-01
6.270382850032422614e-03
-4.233421234544209460e-02
-3.507327352641949336e-02
9.826164453486999767e-03
6.156156236875064830e-02
1.031926283670896449e-01
1.393723977404104364e-01
1.630338983803826802e-01
1.415543709871018851e-01
5.271708647241520745e-02
-5.465116070572541285e-02
-1.459617559224807293e-01
-2.123301816479898352e-01
-2.567442388975058609e-01
-2.805839005941016540e-01
-2.857721873768492293e-01
-2.802792931059686632e-01
-2.726555335880326836e-01
-2.640588072883452986e-01
-2.413336368730550074e-01
-1.988784177363514816e-01
-1.533704123607678438e-01
-1.283385934797495187e-01
-1.415501342086135095e-01
-1.869433767716252581e-01
-1.164691602314793795e-01
-1.076019180400618613e-01
-7.213836258738574869e-02
-1.052077055253436769e-02
7.835026262761390914e-02
1.873897189716450529e-01
2.674882415592168550e-01
3.018611061285745301e-01
3.075522612138745226e-01
2.866612154359209352e-01
2.178396116809913907e-01
8.299431997149062101e-02
-5.599139113867853540e-02
-1.225862346228710487e-01
-1.090080784533384584e-01
-4.659758588485007902e-02
1.771034466988694739e-02
5.964141678178116329e-02
8.654791673279313424e-02
9.555861505977222836e-02
5.798559739384208378e-02
-3.869600158691409442e-02
-1.349089556633326636e-01
-2.006728974645582975e-01
-2.382630326276604649e-01
-2.564456624433703591e-01
-2.601077218921571954e-01
-2.533900914956731532e-01
-2.438040383927996269e-01
-2.376837002052717696e-01
-2.328133211797266677e-01
-2.142474262660338802e-01
-1.750369056806066470e-01
-1.284935790444692028e-01
-9.517123537696095537e-02
-9.089056003386962457e-02
-6.538283383195001019e-02
-2.640529463544546290e-02
3.351816028089376481e-02
1.159905662696698314e-01
2.109313704545094648e-01
2.743772825939403415e-01
2.943320599460906295e-01
2.859375298450859693e-01
2.488408689583721245e-01
1.589998019466453971e-01
4.626285119224211179e-03
-1.445475036506966848e-01
-2.097500685259036934e-01
-1.827144614517285381e-01
-1.008185403598179097e-01
-2.296116407872034887e-02
1.938905438273773318e-02
3.456923906804053315e-02
2.162359223055679291e-02
-3.996100012564839099e-02
-1.422459099450424924e-01
-2.221021774493567580e-01
-2.613952195881130147e-01
-2.694593579318138032e-01
-2.575050186295725352e-01
-2.375891560327570706e-01
-2.195854844783945437e-01
-2.082294701526770375e-01
-2.042481554874084893e-01
-2.008925753394271152e-01
-1.848899761914464535e-01
-1.509077259258609638e-01
-1.075407362284873936e-01
-7.097605534755391243e-02
-5.461191416114411640e-02
1.928416660256818821e-02
5.584529652774621045e-02
1.075870432419029077e-01
1.744644618315885354e-01
2.396091049708377330e-01
2.658280419321918386e-01
2.559198249482015353e-01
2.243321273815234440e-01
1.686877360800351777e-01
7.105884682335295022e-02
-6.193032188610309019e-02
-1.695099226640758849e-01
-2.059246548099942231e-01
-1.665530115408669909e-01
-8.069010100203495572e-02
-8.634423836258125692e-03
2.082504135970434864e-02
1.836829193863588616e-02
-1.350330305954541669e-02
-8.386234206212651865e-02
-1.818951420048058598e-01
-2.628807801937852462e-01
-3.092814053716250178e-01
-3.205069868226201879e-01
-3.032772595959694617e-01
-2.751776337067355915e-01
-2.570217337932300672e-01
-2.544162039091517058e-01
-2.628321979694187016e-01
-2.727465674101938187e-01
-2.715177435509280590e-01
-2.494266882732699142e-01
-2.049434935423645465e-01
-1.477089539649099059e-01
-9.471644024052899846e-02
8.214948670931399022e-02
1.197729229329270728e-01
1.703240250612639561e-01
2.294142260530238897e-01
2.777005120829788010e-01
2.821002883694604391e-01
2.494108550524161694e-01
1.925049628915538324e-01
1.079303295807019641e-01
-1.749616405895648014e-02
-1.567414115837651722e-01
-2.469627478870193016e-01
-2.697264996482023336e-01
-2.278408657924918257e-01
-1.349281946609539318e-01
-5.156167457657543501e-02
-1.588292221195545390e-02
-1.757322386794091945e-02
-5.161348760432961369e-02
-1.199799905942389583e-01
-2.045259255872620141e-01
-2.738459771447884772e-01
-3.204229743092125715e-01
-3.381340179637818966e-01
-3.225086703732426008e-01
-2.912210723941179857e-01
-2.704190244447531866e-01
-2.641750545795504834e-01
-2.659676192913805748e-01
-2.664212164540985528e-01
-2.571739889318192529e-01
-2.314022954983371294e-01
-1.861442668621888230e-01
-1.289480422823415517e-01
1.341744626927224293e-01
1.681032797917903221e-01
2.109952759221147278e-01
2.566439206221236002e-01
2.893830642989154711e-01
2.822781642244818756e-01
2.379294896769242607e-01
1.643352213486821423e-01
5.801607879589300298e-02
-8.754195104939233030e-02
-2.285890181338829652e-01
-3.076391832315325536e-01
-3.236943051279744799e-01
-2.798871341846362881e-01
-1.776547489857427109e-01
-7.886626901955186286e-02
-3.390868937915152148e-02
-2.597152030426084363e-02
-6.370493722297076999e-02
-1.216071234309758498e-01
-1.845128435968590164e-01
-2.318128177785924171e-01
-2.643401942193195908e-01
-2.820351878463368545e-01
-2.844711941752222084e-01
-2.788651975185004184e-01
-2.759535560404879906e-01
-2.769409366155592966e-01
-2.764376287517351094e-01
-2.678297148908321823e-01
-2.489993097611014894e-01
-2.187718186697627520e-01
-1.746019095303558699e-01
1.710195052683758099e-01
1.948127953360008213e-01
2.252723475868428915e-01
2.567593134299808733e-01
2.788619762652028156e-01
2.685917860008203428e-01
2.218877759386286563e-01
1.426309241770466196e-01
2.758183398942565950e-02
-1.270637288500980622e-01
-2.718710852322810956e-01
-3.524560489726258350e-01
-3.698558292300113126e-01
-3.209270935873659303e-01
-2.000583679598368358e-01
-8.036859524713027558e-02
-1.899654809409619116e-02
-2.330113466031310740e-02
-5.777149999183701923e-02
-1.059032043535178685e-01
-1.470973062275735821e-01
-1.680540068095486284e-01
-1.749672104340141976e-01
-1.777096162346567532e-01
-1.930397587308701479e-01
-2.256357191709649213e-01
-2.572244292835296209e-01
-2.776660313195965513e-01
-2.813683500275452887e-01
-2.661707437421941269e-01
-2.391203390881721236e-01
-2.071738125592915980e-01
-1.684026991143536545e-01
1.953724359159688950e-01
2.115866096360600468e-01
2.311346608912237810e-01
2.476077350243449937e-01
2.397437846785349935e-01
1.976786357012444706e-01
1.226466241982852312e-01
1.106712569177964456e-02
-1.422300040644144947e-01
-2.899529153153973526e-01
-3.784788277471788365e-01
-4.019603180354020533e-01
-3.447211661292413631e-01
-1.978111722573789588e-01
-5.605439128548941885e-02
5.834241026507349694e-03
-2.074407689416056261e-04
-3.513476857599020370e-02
-7.710416986574422649e-02
-1.010986568155405607e-01
-1.001601022959423548e-01
-8.513251798846037388e-02
-7.286631877638294341e-02
-9.140710644019188480e-02
-1.518932556260260414e-01
-2.175302195117496395e-01
-2.615311502591374238e-01
-2.735473246707624262e-01
-2.554727870198109652e-01
-2.241574547295659969e-01
-1.946345019839400003e-01
1.881475829067407735e-01
1.568814876136485348e-01
9.515817844279966797e-02
-1.898445418074465145e-03
-1.424318416279552191e-01
-2.853418295145265238e-01
-3.779723723187249362e-01
-4.053687640114304602e-01
-3.387852016944955524e-01
-1.736247027520987918e-01
-2.380975447411152676e-02
3.696261464888889181e-02
3.558397193517633117e-02
3.037908145311418034e-03
-3.307745335420775312e-02
-4.766835941781450564e-02
-3.742354874973614215e-02
-1.471999180984837931e-02
2.397895322804391438e-03
-1.577940198065424030e-02
-8.696772012297609988e-02
-1.725696923405393157e-01
-2.337016492046858906e-01
-2.535983643856760672e-01
-2.367360148628956384e-01
-2.069457874531734631e-01
-2.606098933113744076e-01
-3.468740580379179872e-01
-3.725500424946691091e-01
-3.037531818852599041e-01
-1.454076191402573770e-01
-9.194762567736908254e-03
4.950244849330046049e-02
5.695634922903360098e-02
3.737290179280808311e-02
1.264145892409370558e-02
2.032239238477641635e-03
8.978395902179527391e-03
2.545252744866416048e-02
3.708929933834902853e-02
1.806584527379325594e-02
-5.031336312490613388e-02
-1.373570031410456527e-01
-2.037563971757713477e-01
-2.291347908050806181e-01
-2.172329077006011633e-01
5.675586357130945475e-02
5.343164130544592050e-02
4.363261749410392298e-02
3.695555747184810919e-02
3.697524900003044956e-02
4.228458749391187516e-02
4.442916280919854272e-02
2.382845781887071510e-02
-3.516923526601094946e-02
-1.120233938572587212e-01
-1.755696778890021847e-01
-2.045821764690813060e-01
-1.981753029668734956e-01
5.587980063951619031e-02
5.530433529118743835e-02
5.001334666191410705e-02
4.434175572250638464e-02
3.635547461856090956e-02
1.425178916763169580e-02
-3.230179144089938281e-02
-9.256455652930679900e-02
5.291745078785833889e-02
4.724429814090030239e-02
3.460449012353108283e-02
1.850703418988353111e-02
-4.949492877188131808e-03
-3.914513802879168725e-02
4.397875158921547012e-01
4.669267578127052065e-01
4.793858957205464622e-01
4.818221587012309071e-01
4.928764329010282275e-01
5.140773703233290082e-01
5.384658152786719887e-01
5.554159174784730757e-01
2.233873603255926432e-01
2.930960038439458515e-01
3.655865926080125172e-01
4.192593219557858575e-01
4.579785603709201625e-01
4.807965061577075261e-01
4.898767084120133619e-01
5.029935386477144554e-01
5.231660000173972147e-01
5.448797984963545948e-01
5.586637616706016107e-01
5.505009435723235978e-01
5.255861468931590785e-01
4.930125389984311712e-01
4.562509070171639203e-01
4.148346208443245420e-01
9.060864625651028625e-02
7.196055908997761597e-02
6.605949590855512976e-02
9.616750482288562163e-02
1.122227628811015010e-01
2.687782939629231871e-01
3.702497417273482583e-01
4.382776335220421315e-01
4.783174122514943782e-01
4.985447980672594870e-01
5.146199864211418173e-01
5.324421251598132621e-01
5.498952824972911380e-01
5.595257331823798586e-01
5.475538766826949511e-01
5.189660387282213350e-01
4.823530991409492596e-01
4.413099373517434532e-01
3.946877172315850224e-01
3.049310828788937555e-01
2.080030954978639712e-01
1.168664234771842059e-01
1.387146234581954421e-02
-8.049979725358286098e-02
6.883720143219723697e-02
1.618643048666828718e-02
-1.859418739734810047e-02
-4.414483886572845989e-02
-3.475630008308315533e-02
-1.872083597644550942e-02
-1.380821651565574456e-03
2.653850606386018995e-01
4.056397219213336847e-01
4.668158929894053455e-01
4.985593699900293108e-01
5.174320042244002771e-01
5.330743538737400256e-01
5.116543314563326561e-01
5.106153539642466210e-01
4.891962308960464134e-01
4.584219640225459802e-01
3.750434983325834915e-01
3.419082188875127715e-01
2.692815868285405312e-01
1.770524071840977043e-01
1.096910135343538290e-01
3.037746874018394660e-02
-5.892718490997161246e-02
-1.830010262605274163e-01
-2.825601976398650628e-01
-2.819609832493624180e-01
7.241744711269373740e-03
-5.647510733963525403e-02
-1.094490687526880890e-01
-1.545833831824031113e-01
-1.742301555574625460e-01
-1.936895127718677723e-01
-2.108621956714210322e-01
3.323640880299297273e-02
2.451546758925717828e-01
3.962896085495206111e-01
4.398327945775207248e-01
4.637432777841082876e-01
4.787185907097200599e-01
4.843922015511050172e-01
4.730379289812801091e-01
4.377100164837985363e-01
3.431281698675981429e-01
2.924516791033794916e-01
2.354357663110467902e-01
1.921622464902385530e-01
1.335062859014981562e-01
6.001438940239477854e-02
-2.601221609026687850e-02
-1.403239637030741505e-01
-2.797614278857119552e-01
-3.509325791121523652e-01
-3.110320726123079194e-01
-2.405210010750273575e-01
-2.998349846370296570e-02
-8.659013235494643357e-02
-1.349187038708007380e-01
-1.806356208070378777e-01
-2.215395074293699251e-01
-2.519246102987611757e-01
-2.781998970149290873e-01
-3.022825214629254464e-01
-1.273485610875255136e-01
2.294627209782019450e-01
2.951026416742048020e-01
3.918844344573676475e-01
3.996587417158937172e-01
3.875884211342127128e-01
2.498735477411031247e-01
1.438353550625096067e-01
1.007319655412951820e-01
1.187881653888816919e-01
1.396599877427436853e-01
1.339035243626049421e-01
8.144391709584997141e-02
4.402711690881684452e-03
-8.252876339333449496e-02
-2.099446998935542985e-01
-3.217420987458192716e-01
-3.404867637525465507e-01
-2.861024354112054469e-01
-2.184460708537365736e-01
-1.542887174537876382e-01
-9.211380913293569506e-02
-1.208530862633815962e-02
-6.623782706045394653e-02
-1.064998516594287542e-01
-1.396654474235837218e-01
-1.722181818940036191e-01
-2.015556224289715981e-01
-2.189517109882107571e-01
-2.310632114885269039e-01
-2.450219417245591280e-01
-2.620349634349715684e-01
-2.705593876016689214e-01
-1.440326852203130670e-01
-1.250970001388372610e-01
-1.081455447757192212e-01
-8.820435427764379555e-02
-9.159263756030590342e-02
-3.653901180979458180e-02
3.408018869138863816e-02
7.786274977648982576e-02
1.021730152381666451e-01
8.467733446317247947e-02
2.589269066944149822e-02
-4.925081715593297715e-02
-1.557619318459208813e-01
-2.480373109926782282e-01
-2.944238263860949334e-01
-2.754236338725508659e-01
-2.229853733834749885e-01
-1.661065518016708320e-01
-1.102634885230350664e-01
-5.237087346386649217e-02
-1.355820214851016087e-03
-6.598663492389403307e-02
-1.031285045182263882e-01
-1.271658682267136353e-01
-1.441873373480510589e-01
-1.602794953204843831e-01
-1.729509365230800233e-01
-1.752830761425092365e-01
-1.744837017585042505e-01
-1.783234486158810084e-01
-1.920942507381692699e-01
-2.133617157984477319e-01
-2.231436929751374199e-01
-2.113918623478822090e-01
-1.812533810246112764e-01
-1.376964351109699614e-01
-8.034069061491506958e-02
-2.065653045868473883e-02
2.885209484871333746e-02
6.555243977815769507e-02
7.816127227262748001e-02
4.663785590986289920e-02
-3.111940503519161974e-02
-1.272203453834760967e-01
-2.137155267300140937e-01
-2.624757284301194593e-01
-2.595956329217893876e-01
-2.156320171519942042e-01
-1.605658724766418077e-01
-1.067366204127640772e-01
-5.386439352340215148e-02
1.515367246205138844e-03
4.962123160186666243e-02
8.396745816278747276e-02
-8.409321198198263514e-02
-1.166462869358913385e-01
-1.392417585379069067e-01
-1.505772095908778918e-01
-1.549174115450421829e-01
-1.567291645916959741e-01
-1.538831270815181618e-01
-1.432696861003417421e-01
-1.329620962473783141e-01
-1.296996777474067053e-01
-1.399633473747594614e-01
-1.655888178731767246e-01
-1.898802951170791842e-01
-1.957686571610965653e-01
-1.804756529221345773e-01
-1.446481706987575444e-01
-8.402695550913144573e-02
-1.416812001652641151e-02
3.892836785028078173e-02
6.659765771465381290e-02
5.647972635453996776e-02
-8.919682229413548880e-03
-1.116616367542720978e-01
-2.046659885892883890e-01
-2.646670798754680032e-01
-2.766644885683197108e-01
-2.375252012103701571e-01
-1.722800415094167814e-01
-1.096700244638121047e-01
-5.228340650256439737e-02
3.226927100589287861e-03
5.940697234407815719e-02
1.044737842099094094e-01
1.313151803612619128e-01
1.460504421203374092e-01
-1.414403336104669284e-01
-1.589076383682000715e-01
-1.657605265872073019e-01
-1.661333928771667745e-01
-1.624402599225946153e-01
-1.559015851317592238e-01
-1.436305553165210802e-01
-1.257192622877337518e-01
-1.108345174290364665e-01
-1.044119452245765300e-01
-1.130326465392413465e-01
-1.405305816596476298e-01
-1.722481717836683579e-01
-1.883833724304670720e-01
-1.826086727648023877e-01
-1.513651090393885179e-01
-8.437409460502423575e-02
5.615326202684824131e-04
5.942381124258883790e-02
7.612019847268391981e-02
3.810219524759207027e-02
-6.735138692826500573e-02
-1.940003990013219048e-01
-2.758224388834518148e-01
-3.091568680544510839e-01
-2.946375253791286841e-01
-2.304609059696402229e-01
-1.488108395110525339e-01
-7.845578154750107447e-02
-1.595813890268524271e-02
4.337365842990654335e-02
1.003768921109212953e-01
1.412269349552108810e-01
1.588968052904486949e-01
1.603391514689185837e-01
-1.908044817607422172e-01
-1.834612670100292386e-01
-1.649260215720317890e-01
-1.509637669162322837e-01
-1.428576032389159700e-01
-1.387710693877349799e-01
-1.328598360762490160e-01
-1.213120062636886959e-01
-1.107470231793345611e-01
-1.069104919427100037e-01
-1.163720149107085045e-01
-1.432308659866552147e-01
-1.741383162684568831e-01
-1.902961316206679410e-01
-1.852853239684864872e-01
-1.527328242546801274e-01
-7.544142938419516609e-02
2.639921268225132317e-02
8.758795338236896599e-02
8.765584679752785879e-02
1.843689717622398055e-02
-1.224063304834392962e-01
-2.563434376816109417e-01
-3.156897198652481307e-01
-3.265512139679202508e-01
-3.002829869435076349e-01
-2.294431943075032065e-01
-1.444501978899307426e-01
-7.394609621424870494e-02
-1.260106480742456160e-02
4.416073137498405243e-02
9.640990841640662001e-02
1.323879640739619168e-01
1.461022058524717171e-01
1.433349082456246704e-01
1.313501431520062990e-01
-2.238287613154677502e-01
-1.785684638068467667e-01
-1.265669924586378670e-01
-9.485784889496808037e-02
-8.387570802238471235e-02
-9.217566236241579725e-02
-1.112800255997840881e-01
-1.233662226723638011e-01
-1.270009632800248867e-01
-1.303023609006246086e-01
-1.406346232975632105e-01
-1.625140875075252456e-01
-1.854210341931755435e-01
-1.940628008950254502e-01
-1.836888686995815367e-01
-1.466084713467796508e-01
-6.085967661781190030e-02
4.787650846226326751e-02
1.002440847764265175e-01
7.904551404034114437e-02
-1.376981347631814692e-02
-1.615437713368737815e-01
-2.658395193996540007e-01
-2.917157029323778072e-01
-2.832415396111485073e-01
-2.535818345786349237e-01
-1.952123267675476004e-01
-1.277063817081854902e-01
-7.231982897527020060e-02
-2.496258744620300299e-02
1.797778473289605994e-02
5.817931122770632346e-02
9.041196987568997367e-02
1.082201093214989335e-01
1.119880308208904274e-01
1.060515712684897416e-01
9.567921472601512156e-02
-2.389789897813806019e-01
-1.572677023155362175e-01
-7.714149532417108324e-02
-3.135738820432584784e-02
-1.883421043713286516e-02
-3.940423037398259332e-02
-8.536711465899968210e-02
-1.255773290070130721e-01
-1.460361641726059256e-01
-1.565102206987497024e-01
-1.663269912861576605e-01
-1.818800660194061503e-01
-1.964493823191689470e-01
-1.978578938331599646e-01
-1.828196217889709041e-01
-1.429467651032142739e-01
-5.555030306214056579e-02
4.566316527795862001e-02
8.137353879031414272e-02
4.266719664386527111e-02
-2.833835887502167417e-02
-1.373340492307855987e-01
-2.008263324495740410e-01
-2.241522783227402893e-01
-2.332198429881556512e-01
-2.275711605016950412e-01
-1.994055652508745502e-01
-1.619683959525171912e-01
-1.328791820180973415e-01
-1.094867090738806531e-01
-8.649975965878051176e-02
-5.723552344544594050e-02
-1.825416396670260025e-02
2.166829754673730776e-02
5.294037931712655687e-02
7.069553802865363723e-02
7.622820777978388251e-02
7.440739559868043973e-02
-3.190021962587673010e-01
-1.853730953685971683e-01
-7.744164904477530975e-02
-8.934558041596887823e-03
2.312218166452327528e-02
1.785121246205208928e-02
-2.801690443265119138e-02
-8.943926633008111859e-02
-1.294248575248685140e-01
-1.447736209817762909e-01
-1.444542361957263377e-01
-1.419490771408468410e-01
-1.457270496990236142e-01
-1.486997281519380210e-01
-1.449515292425568036e-01
-1.212872391007664558e-01
-5.066983760285095895e-02
3.870460720082662121e-02
6.856811716786377631e-02
3.400067738605721396e-02
-3.645513103236799890e-02
-9.994620898077655191e-02
-1.233259231292121866e-01
-1.275759633504849055e-01
-1.300854455828150125e-01
-1.306740868923320364e-01
-1.261106562800287378e-01
-1.228411650450933201e-01
-1.249583987905043408e-01
-1.266703910863122562e-01
-1.208690989033282259e-01
-9.862937833214566186e-02
-5.853012433479074655e-02
-1.443056741771531724e-02
2.278009116716316756e-02
4.684249630128396735e-02
5.657039368183804096e-02
5.502749711884148687e-02
-3.248978803356875056e-01
-2.803953724525869440e-01
-1.770059959198203858e-01
-7.288762229133657899e-02
-9.977731900442182722e-03
2.059170524665944815e-02
1.867641525566756180e-02
-2.329468804035273941e-02
-8.704901428502131999e-02
-1.341422361237565863e-01
-1.567219565366748668e-01
-1.610322872925482873e-01
-1.600475078435833753e-01
-1.638117268590169873e-01
-1.680976300390905065e-01
-1.677847981260098820e-01
-1.489824383085818771e-01
-8.680043216072384771e-02
-1.022597822802212911e-02
1.710038876381255249e-02
-1.231830355704060988e-03
-3.466482088890820989e-02
-4.976151302167718116e-02
-4.229089559071254334e-02
-3.613838180081099805e-02
-3.951669765111653215e-02
-5.363669247004101970e-02
-7.817100330536014274e-02
-1.103929756909517307e-01
-1.419369773120241485e-01
-1.645110531126689757e-01
-1.679089580229473355e-01
-1.408249355241822653e-01
-9.086349889230198318e-02
-4.094968512427220320e-02
-1.031390729713383119e-04
2.715682226223058507e-02
3.895807356949854139e-02
3.803763285918122100e-02
-2.854914286629324782e-01
-2.875363676457325379e-01
-1.959380418529144408e-01
-1.060297333598197583e-01
-5.257252736219752975e-02
-2.071105081824411304e-02
-9.911508631654162432e-03
-2.940385392623275085e-02
-7.335036411011199020e-02
-1.157687657652405472e-01
-1.462269989134488968e-01
-1.644278295499789766e-01
-1.767484127181494502e-01
-1.887603572842637412e-01
-2.009087736613907604e-01
-1.563044661508420641e-01
-1.395855736408269376e-01
-1.607329820853194979e-01
-9.160684368015972745e-02
-5.323716986041288762e-02
-3.943961179443709886e-02
-2.630419116819781092e-02
1.935141200587892681e-03
2.773797922210836236e-02
3.192756754387102158e-02
1.492656934995701540e-02
-2.168461474571400580e-02
-7.619335769964370730e-02
-1.387272339336823868e-01
-1.937930704903216839e-01
-2.296913858055644464e-01
-2.313625589807944971e-01
-1.880089465516394387e-01
-1.218726522880146795e-01
-6.347417607089114733e-02
-1.879259404597116712e-02
1.034994276045219687e-02
2.326671196412592388e-02
2.445795976129123625e-02
-2.823535700128457782e-01
-3.007475665217418936e-01
-2.273683737568976404e-01
-1.519713066259620882e-01
-1.048914467609260298e-01
-6.867292659410502431e-02
-4.266775665359200109e-02
-3.550037579867088011e-02
-4.988695769044053374e-02
-7.729805046483259612e-02
-1.119396795904084585e-01
-1.502913603998031200e-01
-1.870059526531095417e-01
-1.982812264623504406e-01
-2.025244454225166857e-01
-2.047909810521447993e-01
-1.954332039141137844e-01
-2.407777383063681165e-01
-1.737570908533999370e-01
-1.195410098347105959e-01
-7.362501904440497957e-02
-2.225221338981325098e-02
3.425292590582435653e-02
6.549414716079564325e-02
5.845511774443509778e-02
2.149458966676584884e-02
-3.823655902455594391e-02
-1.152388843584121053e-01
-1.952940373189705481e-01
-2.596724548180621150e-01
-2.931645786128221909e-01
-2.805244796588465817e-01
-2.205839191221946050e-01
-1.446098840541633623e-01
-8.116277308350391961e-02
-3.321630502952750696e-02
-1.296614890831407092e-03
1.508278360178900296e-02
2.166332251789829591e-02
-1.475466463511966031e-01
-2.695329301096033858e-01
-2.985776615221415464e-01
-2.405961795685081506e-01
-1.729958067360334029e-01
-1.282361541145337069e-01
-8.967103699509455794e-02
-5.644426019618855456e-02
-3.442752948132273699e-02
-2.715776144805880782e-02
-3.911413307247658261e-02
-7.246343562601952060e-02
-1.265050365312266056e-01
-1.878961375925095600e-01
-2.228688248238573089e-01
-2.337750296701509023e-01
-2.386690146876635221e-01
-2.343842931804476226e-01
-2.738087911961855081e-01
-2.135956824575982738e-01
-1.545861979487933024e-01
-9.192801757668089824e-02
-1.943603074953598187e-02
5.253807107269752030e-02
8.393692548102336948e-02
6.494236594232775939e-02
1.015442342562659223e-02
-6.907265157963124458e-02
-1.621013485480126415e-01
-2.475497897556111215e-01
-3.052797052668227984e-01
-3.232424113602223592e-01
-2.952852752074854314e-01
-2.293453410624462785e-01
-1.549821293250202014e-01
-9.426660574474582388e-02
-4.700407716976266054e-02
-1.166592700218800106e-02
1.351372107181860426e-02
3.069473502199580178e-02
-1.446125612890599155e-01
-2.411943547315421044e-01
-2.700852075746396630e-01
-2.195124910706725274e-01
-1.575310561915443941e-01
-1.178638223909743710e-01
-8.466265323987147429e-02
-5.511720162698861142e-02
-3.031220925064045599e-02
-1.189853854284982429e-02
-1.280510272255008450e-02
-4.113788620181856731e-02
-1.007372891681932309e-01
-1.785077719634988735e-01
-2.318227101829298253e-01
-2.454251986430346644e-01
-2.478818575519314560e-01
-2.876527355225921845e-01
-2.601454410790410843e-01
-2.148131739829628184e-01
-1.611182940405051778e-01
-9.356580911948955692e-02
-1.091176036039558095e-02
6.996495931265463153e-02
9.969153034535493951e-02
7.031672177667060153e-02
4.331829316877103264e-05
-9.857277917247650456e-02
-2.078537077428775637e-01
-2.914941799298788050e-01
-3.318922690234653028e-01
-3.303183666285866016e-01
-2.915997060118557527e-01
-2.268809466421060905e-01
-1.607079776922742675e-01
-1.082985702350128948e-01
-6.594656412219826458e-02
-2.872016324337419921e-02
8.119466033144246558e-03
3.984139705180893276e-02
6.080776402955202081e-02
-1.297322746093571011e-01
-2.008259555637884330e-01
-2.179653749258843864e-01
-1.680854597197717626e-01
-1.146431080335088282e-01
-8.575761610756647835e-02
-6.451204381845337954e-02
-4.555803693264359744e-02
-2.590018382417537054e-02
-5.584535226665321775e-03
-1.788099113273571971e-03
-2.495974920861647114e-02
-8.144186748363876904e-02
-1.622618762181996244e-01
-2.189986258624623539e-01
-2.423838568796148896e-01
-2.459956170907086070e-01
-2.340159658628516437e-01
-2.130228249398488372e-01
-1.866920683394189817e-01
-1.430680821886512744e-01
-7.737878578674931007e-02
8.708657866439062714e-03
9.295740440517276382e-02
1.177250866758822595e-01
7.896984497852059526e-02
-4.052924128470023098e-03
-1.231999158781709458e-01
-2.532895500097811503e-01
-3.298084432042978076e-01
-3.446547962246762631e-01
-3.227515677729002608e-01
-2.777623931811328273e-01
-2.198187282954897348e-01
-1.663695779736183156e-01
-1.257352950454752316e-01
-9.150332439360175929e-02
-5.596091701414875053e-02
-1.089844985718616335e-02
3.403296005450080763e-02
6.334108978396049694e-02
-2.501493938023464925e-02
-1.041933757296516494e-01
-1.518871746418650470e-01
-1.498596819788348133e-01
-9.753331264216386076e-02
-1.473641613246840475e-02
1.282592241858844170e-02
2.104369473527356593e-02
1.898847260069121828e-02
1.348382972527731663e-02
1.391544953873674433e-02
5.599039666255030412e-03
-2.565264313069304594e-02
-8.714154000536557254e-02
-1.620600793409303353e-01
-1.905645040491947828e-01
-1.726090545863453452e-01
-1.367361552697405613e-01
-1.013914816951730080e-01
-8.378936590489055591e-02
-7.841572143678252060e-02
-5.554465279852215109e-02
-1.046066740784682217e-02
4.995958797972122056e-02
9.803278909054845280e-02
8.189426447653974650e-02
1.595180450841992767e-02
-7.632661989149953918e-02
-1.928523288407166525e-01
-3.148061248243876897e-01
-3.628961559244678337e-01
-3.451858546750272705e-01
-3.089618627357226810e-01
-2.683669451527840311e-01
-2.248309949290189513e-01
-1.839359042023339663e-01
-1.476894812597149831e-01
-1.093633739679813477e-01
-6.137156159237451558e-02
4.814013409947283384e-03
7.417213774863383458e-02
2.969666273289008757e-02
-8.078102232794186210e-02
-1.447356400942212962e-01
-1.544532673431482928e-01
-9.741691241180203131e-02
2.184476382183644406e-03
6.756789653755108926e-02
8.517752478163312380e-02
7.651019819172442948e-02
4.839249697351008517e-02
9.726032286701833188e-03
-1.380349657743383356e-02
-3.045115682633956627e-02
-6.025310291471547286e-02
-1.118573172692246265e-01
-1.638307010765076011e-01
-1.562068957261739666e-01
-1.025080995954675417e-01
-4.808207925877300282e-02
-1.949118342604586399e-02
-2.482673877861890990e-02
-3.932794180944768070e-02
-3.074085728684877034e-02
2.700593412583591688e-03
5.261357235014670064e-02
8.828377584276909940e-02
5.290393949604332152e-02
-3.350523012878237755e-02
-1.322180548848207460e-01
-2.267293876715783807e-01
-3.004568777524344037e-01
-3.170695214473957524e-01
-2.947767844052588404e-01
-2.652998645062566441e-01
-2.392602321122647147e-01
-2.177466576431055789e-01
-1.955916992136825239e-01
-1.678261569827542155e-01
-1.310054139201932699e-01
-8.130520701248904192e-02
-1.557263090231463670e-02
5.112550825910513325e-02
2.449033382126947211e-02
-5.825352813979104566e-02
-9.639200488413546264e-02
-8.200895417424536316e-02
-1.101617934730663231e-02
9.018137952759291975e-02
1.538799387364260252e-01
1.661316138040520862e-01
1.427763538672882637e-01
8.575196595608657046e-02
4.943061515077321402e-03
-4.847118652938221112e-02
-7.194530782371272304e-02
-9.512464528719286050e-02
-1.299716354832358978e-01
-1.551055047822441357e-01
-1.153858696959725871e-01
-3.976681240619022589e-02
1.762430834248976397e-02
3.872065497880449597e-02
2.359356422422976760e-02
-3.513030374321676405e-03
-1.161586416112943450e-02
2.582463677507420945e-03
3.057044824868445504e-02
4.206933147885000279e-02
-1.131147676830726936e-02
-1.002644938657287627e-01
-1.765047932431079436e-01
-2.215469905199546063e-01
-2.374055260657630673e-01
-2.340478078868990230e-01
-2.255901111848054030e-01
-2.175551241152089699e-01
-2.119171879120927693e-01
-2.105488478680946629e-01
-2.049008175512127550e-01
-1.851674492519439497e-01
-1.492399120490727205e-01
-9.608061734276480970e-02
-2.771854775412224692e-02
3.781322122243811756e-02
2.626557971817723713e-02
-3.940417337985500923e-02
-5.763719666328472740e-02
-2.398402177968012028e-02
5.842453208757906330e-02
1.654464764594933135e-01
2.325312577299911976e-01
2.445437834432644397e-01
2.139164525231751213e-01
1.355678074653331455e-01
1.293107654742843386e-02
-7.286400545219183511e-02
-1.007319047041692339e-01
-1.124391944007400307e-01
-1.246370236024220007e-01
-1.192013164208924059e-01
-5.656120722372984244e-02
2.147108546267883014e-02
7.351382454988829307e-02
9.197184230142466110e-02
7.486376373143328877e-02
3.626300165963364935e-02
6.011050069617796324e-03
-8.272245327827063358e-03
-1.177207459126092953e-02
-2.804188131513370846e-02
-8.897989379554538392e-02
-1.613273094490656201e-01
-2.085661093045426684e-01
-2.255397931356251662e-01
-2.202255318073027546e-01
-2.082655687408895007e-01
-2.034208862908729598e-01
-2.035136064719735571e-01
-2.071295651700377771e-01
-2.166943971359935606e-01
-2.218663964453644610e-01
-2.084855314875817822e-01
-1.724143052892635475e-01
-1.131699276981265184e-01
-3.769735613363689453e-02
3.057543984471571344e-02
1.023255040847440012e-01
3.201142302352508184e-02
-2.889432575083584684e-02
-3.800398518633281431e-02
6.899661954255984636e-03
9.953722564989779531e-02
2.174826943047872552e-01
2.902265622103169518e-01
3.050199288848233214e-01
2.770504244105500002e-01
1.958217665664792606e-01
4.758248286082730066e-02
-7.227774362995370572e-02
-1.059256336089298839e-01
-1.044742888122519586e-01
-9.035243220677674492e-02
-5.234303439418007409e-02
1.905456936873387713e-02
8.279117013498903110e-02
1.241431313977685996e-01
1.415570792308519232e-01
1.252043018351993997e-01
7.450410217516283129e-02
1.742483387603203232e-02
-3.266250517696756700e-02
-7.294061626363647355e-02
-1.125757789747228177e-01
-1.672479199718878984e-01
-2.172477854459489710e-01
-2.458812064417937870e-01
-2.555114895665460129e-01
-2.529194344103044001e-01
-2.427131686361506113e-01
-2.306296870789693587e-01
-2.189006576582346320e-01
-2.132232515067933876e-01
-2.230035587188555213e-01
-2.384391448158093563e-01
-2.351020391745582416e-01
-2.011050794529797014e-01
-1.350423646651813248e-01
-4.966233297993976475e-02
1.010765347405828268e-01
3.366079781474027449e-02
-3.220751958597586201e-02
-4.397862451556968505e-02
2.056903985293483204e-03
1.011365614032663784e-01
2.320705303211041959e-01
3.128942303857433771e-01
3.333980044672503196e-01
3.156660950189608683e-01
2.497344214308389321e-01
1.085325873609728486e-01
-3.537311478334727310e-02
-8.108765398761129395e-02
-6.969193791535432947e-02
-3.167967113590556411e-02
2.949921509246741097e-02
9.109491710937367426e-02
1.305339233180504155e-01
1.574804212824023886e-01
1.719585050985063535e-01
1.538783917282204317e-01
8.792271589556960310e-02
4.099584832029261328e-03
-7.657917055630346359e-02
-1.441884527968625984e-01
-1.968131889263136647e-01
-2.392570458797588229e-01
-2.698892931091931846e-01
-2.879279076163962503e-01
-2.968624250129158204e-01
-2.966828523787355398e-01
-2.796333624389624739e-01
-2.468088174909096044e-01
-2.083889578529863618e-01
-1.815257465662949710e-01
-1.878884226743900154e-01
-2.226708172015138265e-01
-2.431074445870261835e-01
-2.213088028163698318e-01
-1.545579069726254196e-01
1.326555941511260717e-01
8.151000807551730953e-02
1.635538962171963553e-02
-4.944600961669498584e-02
-6.366362243546015709e-02
-2.178497957526391582e-02
7.446232095896665459e-02
2.083624831062891869e-01
2.979158583441508523e-01
3.283110592665460237e-01
3.234097036950697168e-01
2.786930486172309873e-01
1.692151405510332329e-01
3.176831489664784514e-02
-3.156423320628436863e-02
-2.436358482840544903e-02
1.927788241678226114e-02
7.865448690403133158e-02
1.195788367812971181e-01
1.385703088814394246e-01
1.527354882347740639e-01
1.612033507340553673e-01
1.372588849966845104e-01
5.703538738362731730e-02
-4.163777689023829415e-02
-1.298299784907332444e-01
-2.000381270778259224e-01
-2.527047982046162766e-01
-2.841123833200599469e-01
-2.977872333153521733e-01
-3.027218933618668895e-01
-3.054969921077704265e-01
-3.033741064461458747e-01
-2.771885516114926951e-01
-2.238469857578906652e-01
-1.616214671629297162e-01
-1.165291508713991175e-01
-1.151808127495759504e-01
-1.586605211436256102e-01
-1.999583486742186056e-01
-1.988646037001902678e-01
-1.466965668419077662e-01
9.101242870024355003e-02
4.390772751651022404e-02
-9.684026276361923022e-03
-5.829725003912390041e-02
-6.409525483305160420e-02
-2.400556956816914805e-02
6.221750494105827284e-02
1.827457312543910306e-01
2.703605437078480112e-01
3.069486736915573721e-01
3.117331588747107030e-01
2.850283229410124908e-01
2.104259962727936251e-01
8.676937668745640653e-02
-1.322939218440737433e-02
-3.701958464870958726e-02
-5.321437329867274163e-03
4.898341698286484691e-02
9.050793332110358691e-02
1.141984295335852911e-01
1.331801305337521057e-01
1.439742758794005095e-01
1.135305355943172362e-01
1.646864489346334601e-02
-9.320101910828426650e-02
-1.789932116781474403e-01
-2.324783930780841279e-01
-2.505056134944489976e-01
-2.340646833533577276e-01
-2.042527589035477431e-01
-1.771193736775013017e-01
-1.583637147030498293e-01
-1.415484951402794234e-01
-1.096930179801963029e-01
-6.081191851377529267e-02
-1.257241738069454252e-02
1.678096327945876806e-02
7.902915113897825139e-03
-4.643316442450455550e-02
-1.074452319440779152e-01
-1.361710681170388570e-01
-8.463392655289000976e-02
-1.125011503838255350e-01
-1.123769485408083052e-01
-8.848475323385096569e-02
-4.559481379834030151e-02
1.725991964170815740e-02
1.013622815411957534e-01
1.977980296523299819e-01
2.647310678588144506e-01
2.939707896665509912e-01
3.010427252109751373e-01
2.874254533905881703e-01
2.349948100608843238e-01
1.292968454847652215e-01
1.857517425555538920e-02
-3.729382111450736670e-02
-2.727339599884570642e-02
1.520402007850488180e-02
4.997577953222267361e-02
6.804684591032142404e-02
7.987043126045167973e-02
8.210409973122094474e-02
4.261766563324325546e-02
-6.110009454613291036e-02
-1.652531360347653522e-01
-2.352509080488750237e-01
-2.713028541066614396e-01
-2.739619470465729512e-01
-2.431600260578311024e-01
-1.994588810538437118e-01
-1.618474932997725491e-01
-1.359224896813102934e-01
-1.136793528439363349e-01
-8.192468249516547674e-02
-3.773408216588047120e-02
8.555707881463481268e-03
4.191034721810579095e-02
4.442842883999450349e-02
9.367332035034526411e-03
-3.313163234824129805e-02
-5.796924609633073711e-02
-1.234680194401726883e-01
-1.333738851967773698e-01
-1.060116269441067627e-01
-5.831751369518658329e-02
-3.040938346573551949e-03
6.447688751363872539e-02
1.445647148996787867e-01
2.253086943843319867e-01
2.717193767474240795e-01
2.854674603700982360e-01
2.839546248184394162e-01
2.694206017814482768e-01
2.235140241423133611e-01
1.259750233426695509e-01
1.236331561040084938e-02
-6.010134892893993774e-02
-6.427635515245974651e-02
-2.653694040467276943e-02
8.747156459536616080e-03
2.586465991135228695e-02
3.171433283816114251e-02
2.146629585465791024e-02
-3.294126636278173897e-02
-1.402342672427033532e-01
-2.335822998868177236e-01
-2.880918139594526028e-01
-3.088678147015824771e-01
-2.968968083211930287e-01
-2.543558445895654496e-01
-2.038220637177309558e-01
-1.628121799397742875e-01
-1.337256427611100973e-01
-1.076218309983889149e-01
-7.567961409570450604e-02
-3.470382435179475422e-02
1.026910487980109768e-02
4.600546803964330328e-02
5.654866873443459285e-02
3.899506947895574338e-02
1.737897685536434270e-02
4.463202509024982202e-03
-1.257620203302044493e-01
-1.165559693984439260e-01
-7.044721191558395157e-02
-9.971302007965197542e-03
5.351290769809527448e-02
1.252760384043482833e-01
2.019450328562881203e-01
2.675460625281496085e-01
2.911147112083585231e-01
2.835899764504853926e-01
2.637727473609398077e-01
2.321610719693199820e-01
1.693924296238897564e-01
6.388116106866138788e-02
-4.311326227739318423e-02
-1.066861049147680290e-01
-1.106155752074980680e-01
-7.065694943815691020e-02
-2.852168404651417299e-02
-7.753460364485579952e-03
-5.600257666694771416e-03
-7.724605377276518893e-03
-9.691783772197412605e-02
-2.004528059252666528e-01
-2.817817109295727707e-01
-3.284996352875446668e-01
-3.437361741282997651e-01
-3.245085060236496122e-01
-2.751262680590583209e-01
-2.228534659322774780e-01
-1.828042172976841462e-01
-1.530217324612158369e-01
-1.236606573313363405e-01
-9.036705504259405497e-02
-5.201542938002558236e-02
-9.766932041425384695e-03
2.574813573802291547e-02
4.106218714143625853e-02
3.680355955536320639e-02
3.151172881082157234e-02
-8.844413561213469721e-02
-7.019547548796778447e-02
-2.072211549275191841e-02
4.230546268641002805e-02
1.085401047966692845e-01
1.789285272252212622e-01
2.469343316131761834e-01
2.968786626305660592e-01
3.038144093740504648e-01
2.795489890212857764e-01
2.380968528451512800e-01
1.766875983238479775e-01
8.014161779196725399e-02
-3.904194247626072839e-02
-1.297909296999730233e-01
-1.718010906646224856e-01
-1.655474383593536492e-01
-1.160520082205339365e-01
-6.021920140715833480e-02
-2.947692955089020739e-02
-2.268694719621835304e-02
-3.681067476854489595e-02
-1.252302300881399655e-01
-2.117605769869588539e-01
-2.766565522098341501e-01
-3.184806685603362997e-01
-3.384943484624009513e-01
-3.300305652646186583e-01
-2.934290174160683051e-01
-2.526496609228877643e-01
-2.212073643447889926e-01
-1.958363324626555546e-01
-1.664383078070332533e-01
-1.314676054564565266e-01
-9.326700726609332692e-02
-5.148642301402083649e-02
-1.457516026525414524e-02
5.717545749508197786e-03
9.970020510260338767e-03
1.218668778432094833e-02
-2.564072531909860481e-02
-9.240658630489232556e-03
3.302272678858877986e-02
9.057406950737115214e-02
1.513847179035672230e-01
2.122810643105033646e-01
2.672897186726791441e-01
3.049419316354357590e-01
3.043887594143355191e-01
2.711356896252062887e-01
2.130308848738133032e-01
1.251306798520093744e-01
-2.959153675638448791e-03
-1.355511917484752971e-01
-2.174157178221547693e-01
-2.464524460761978453e-01
-2.269166425932408471e-01
-1.580556437392496572e-01
-8.154845123137309526e-02
-3.700842849864956902e-02
-3.111271357694343417e-02
-4.860579809751683356e-02
-1.215991976468407815e-01
-1.845315363016965249e-01
-2.264994084969979282e-01
-2.524256865720848064e-01
-2.683376517317522247e-01
-2.786444188175689063e-01
-2.794031329652055806e-01
-2.701537000412038148e-01
-2.589846675027804856e-01
-2.449602661638653478e-01
-2.195383845290326263e-01
-1.827489415655693672e-01
-1.415240403120872348e-01
-9.679343124469273751e-02
-5.649995178299764553e-02
-3.244335982711625543e-02
-2.548023677716664687e-02
5.894815277917680313e-02
8.797572496481402549e-02
1.324805186685954206e-01
1.805032978094710805e-01
2.273975421618847359e-01
2.694426977901468456e-01
2.991564722544144406e-01
2.961222326507583213e-01
2.583936412995779808e-01
1.900898068567934140e-01
8.556299798497085662e-02
-6.371192384634150052e-02
-2.096190877593741009e-01
-2.961722406760848858e-01
-3.247945251411190615e-01
-2.914304850715471185e-01
-1.923540875910991210e-01
-8.923028715632161378e-02
-3.310262250612514695e-02
-2.745683094738448141e-02
-5.474391393053915089e-02
-1.007345870422872436e-01
-1.401181193381900447e-01
-1.578016298239472703e-01
-1.614890105026912104e-01
-1.647031031416513192e-01
-1.902557018044203352e-01
-2.352114509010471977e-01
-2.669391389069452614e-01
-2.819702896930707525e-01
-2.816899459181700927e-01
-2.609220188125271345e-01
-2.228087912381134239e-01
-1.805364073454779894e-01
-1.364850338656922457e-01
-9.732572545507031658e-02
-7.461287302518231079e-02
-6.917640176678643837e-02
1.246295465242454742e-01
1.363795324305336065e-01
1.616623501685297837e-01
1.927140544869139771e-01
2.248945069266071184e-01
2.558587095486888341e-01
2.802148095911325409e-01
2.761030644762595410e-01
2.365005364259447906e-01
1.645350431440795458e-01
5.423188841872328414e-02
-1.045413835851794621e-01
-2.610575468928780785e-01
-3.589133815064237676e-01
-3.952570634095567970e-01
-3.504288514285933687e-01
-2.167253612177444388e-01
-8.551418051652005803e-02
-2.392535100181081634e-02
-1.470590833223399049e-02
-3.617676759239698420e-02
-6.858941202394561176e-02
-8.803903972722391946e-02
-8.618975538932012459e-02
-7.207850105275624697e-02
-6.537726159417786564e-02
-1.018429361893268686e-01
-1.833497018099817244e-01
-2.532634225702302677e-01
-2.922126034885038637e-01
-3.019010812784427844e-01
-2.824088268219863695e-01
-2.432222779322621431e-01
-2.842842687766181098e-01
-2.275646468269934275e-01
-1.663241744845384007e-01
-1.117491256261787941e-01
1.552790944597612910e-01
1.516353116178951188e-01
1.612013844471695545e-01
1.748780708164653086e-01
1.854071625868126127e-01
1.836094548922060921e-01
1.544250557269049029e-01
9.976863870697752490e-02
2.540206524287341033e-02
-7.295531976344489522e-02
-2.082876465084542161e-01
-3.438420366667639949e-01
-4.296390199614495420e-01
-4.573136897975065285e-01
-3.956608128206239861e-01
-2.212745186967658984e-01
-5.135725665610290508e-02
2.398554689133568923e-02
3.334288019474525994e-02
1.007971487929225710e-02
-2.066248978214836954e-02
-3.832946120865586559e-02
-3.724398156687273864e-02
-2.528065426150227779e-02
-2.120165557563391534e-02
-6.250016560909728291e-02
-1.623517596395031848e-01
-2.630945048186082991e-01
-3.289044276679838341e-01
-3.531298826033775207e-01
-3.398272421898310136e-01
-3.066300685579961272e-01
-2.748285485334459599e-01
-2.435113070637341115e-01
-2.093623829746792953e-01
1.330082539756302640e-01
1.237463235276838464e-01
1.258671137423097997e-01
1.286696660279535720e-01
1.254428594400812946e-01
1.107347877002600733e-01
8.059095345710225178e-02
3.825529210713069644e-02
-1.574294702015916966e-02
-8.799860739108764096e-02
-1.926711924227978712e-01
-3.050124251258776176e-01
-3.839211438868487813e-01
-4.139852498002849490e-01
-3.541641798716472223e-01
-1.825332230497165309e-01
-2.017549834719977245e-02
5.462565174745375590e-02
6.926635587440094222e-02
5.297854278610563544e-02
2.899409842753471536e-02
1.347360381981794683e-02
9.918182152282406516e-03
1.266366869262977937e-02
6.501593381329192137e-03
-4.091804174787756765e-02
-1.421808794397016462e-01
-2.417422549170868684e-01
-3.017856205821879967e-01
-3.186660885188734027e-01
-3.020420340133069259e-01
-2.746915258229681300e-01
-2.573797196125120479e-01
-2.473460982340389136e-01
-2.381672909914660796e-01
3.768077388181725190e-02
8.580440176901486804e-02
7.864186326298377994e-02
6.303981228733185338e-02
3.862182325014242024e-02
1.156687540254585679e-02
-1.558149088264925569e-02
-4.801192168024628892e-02
-9.433915649127094794e-02
-1.679633996874758395e-01
-2.547652773430059137e-01
-3.255914317585921203e-01
-3.613046449988219222e-01
-3.155088385227350911e-01
-1.656793468567993033e-01
-2.011273546430529177e-02
5.381200616971223288e-02
7.701954524175622097e-02
7.201117354893653288e-02
5.709320819372738776e-02
4.306644745174965233e-02
3.252624362853373530e-02
2.363368433284407724e-02
6.664911152903010491e-03
-4.251356375548547700e-02
-1.340943433330572254e-01
-2.238215188484472262e-01
-2.770901247157280811e-01
-2.886849012434973272e-01
-2.694643284524678717e-01
-2.449332386543283946e-01
-2.339807656660213009e-01
-2.326160896371974318e-01
-9.253050427572977188e-02
-1.431943579716661030e-01
-2.119775145859758847e-01
-2.774160583232888611e-01
-3.192272274728372716e-01
-2.919539146508043359e-01
-1.725928585594678488e-01
-4.833158631885832446e-02
2.330929880819323369e-02
5.537398708632046418e-02
6.353208680734299951e-02
6.019263497147219616e-02
4.975752207092332818e-02
3.424683683144956470e-02
1.588199616458434160e-02
-8.994010117101419038e-03
-5.484047424514375269e-02
-1.285318099117490342e-01
-2.021976872402795333e-01
-2.491982318525038931e-01
-2.593015954167980364e-01
-2.388989419470218811e-01
-2.130285969788223432e-01
-1.991048743364944307e-01
-1.256980998976607589e-01
-1.876297120103648242e-01
-2.519340947068609005e-01
-2.986737512248159310e-01
-2.900706437648766789e-01
-2.058214249263309314e-01
-1.082150920826694118e-01
-4.268086065063053658e-02
-3.326878808941853734e-03
1.905671451118138432e-02
3.107275323076977291e-02
2.952414085446101316e-02
1.522467507731529827e-02
-5.971720382364608531e-03
-3.251238372355146761e-02
-6.999561238967914878e-02
-1.208735846618551740e-01
-1.723979110303361373e-01
-2.100656204490695123e-01
-2.210956841535259287e-01
-2.018992508466009028e-01
-1.708031688962647343e-01
-1.446427585494098611e-01
-1.517725341602773614e-01
-1.151324383202684543e-01
-8.073400092064493550e-02
-4.757268848316728582e-02
-2.905933166341073681e-02
-2.913609489874487493e-02
-3.987736946696093798e-02
-5.686732823667060843e-02
-8.013654004578839307e-02
-1.073791187367393873e-01
-1.338210753743371284e-01
-1.560268409586871852e-01
-1.658060353695968991e-01
-1.518262388284981335e-01
-2.554376256511454168e-01
-2.251664695321852760e-01
-1.680270681395953924e-01
-1.126218275505174726e-01
-7.992873016246748730e-02
-6.479884900612500886e-02
-6.194262922871550392e-02
-6.897328116777881601e-02
-8.063042965305117216e-02
-9.180543000725806257e-02
-1.023800519818476723e-01
-1.096462404656416284e-01
-3.371729615602940267e-01
-3.242655236728078649e-01
-2.492258841984416606e-01
-1.571484220888593741e-01
-9.223994749369250623e-02
-5.335431481003694715e-02
-3.437120246612799385e-02
-3.195529879281933799e-02
-3.985677857714571559e-02
-4.989249996805046605e-02
-6.050686548951186849e-02
-3.347076728805407630e-01
-3.261232751712872524e-01
-2.443272684105501635e-01
-1.398888771373883455e-01
-6.201019373837016180e-02
-1.209359886071324948e-02
1.441303459177492412e-02
1.937714128329413865e-02
8.470005249965089494e-03
3.158557152570424242e-01
3.795108951501495187e-01
4.286842438464092964e-01
4.598224120473283771e-01
4.677873971940749165e-01
4.708413928756121636e-01
4.789310881145604215e-01
4.923893616810792184e-01
5.036008465460373174e-01
4.978043258093760026e-01
4.791171003332428402e-01
4.561220857032601828e-01
4.303263353760083398e-01
1.569044751510430546e-01
1.492981838195013566e-01
1.525528235457271342e-01
2.266687685291212395e-01
3.240262897823822930e-01
4.094205134880646302e-01
4.504183065329738778e-01
4.606361228103870165e-01
4.643691884594806640e-01
4.745419454944549975e-01
4.910599663602741027e-01
5.048795023516772229e-01
4.990763735870747397e-01
4.768563198482349552e-01
4.465814644948057355e-01
4.058278796267936195e-01
3.155385567304156980e-01
2.018755050614016999e-01
1.764766907312823596e-01
1.654375906322291534e-01
2.839186756687134619e-02
5.363283930673680422e-02
4.402659451240033966e-02
5.715630379910115189e-02
9.839190166138914173e-02
1.655042960488957438e-01
3.609268331459557499e-01
4.250968801230806671e-01
4.458798080929168295e-01
4.562736139188058870e-01
4.709176220653747413e-01
4.899771569883286104e-01
5.049518839030978645e-01
4.982224374250698862e-01
4.705470768746074506e-01
4.272231925790401230e-01
3.062891896837530159e-01
1.485782561181078487e-01
8.487883564805916159e-02
6.579391524447367190e-02
5.104511985018678893e-02
2.859517550488331963e-02
-1.933825676914173800e-02
-5.757771765013717374e-03
-5.088076469529613510e-02
-8.938663193049112277e-02
-1.348679286397071464e-01
-1.771766914315196506e-01
-1.322923839377043165e-01
-8.217601678040875601e-02
7.685699032105944295e-02
1.792069589472626845e-01
3.928618503188917588e-01
4.309992787108393175e-01
4.512515348283149264e-01
4.718781781954053400e-01
4.938911220946092806e-01
5.087415339582235241e-01
4.984581013134498639e-01
4.646611428113674447e-01
4.074087616535405076e-01
2.269599626233097522e-01
9.167422865708647894e-02
1.813793979488499686e-02
-6.974591300404085759e-03
-3.826644085853933563e-02
-8.707066185133757741e-02
-1.664718646633049082e-01
-2.347644723869331262e-01
-2.411007020486410912e-01
-2.073155875118125879e-01
-4.704460560488497867e-02
-1.143253039017715356e-01
-1.768653807081070894e-01
-2.326121444894884704e-01
-2.762260549445318403e-01
-3.060339751976386413e-01
-2.273168577584124272e-01
-1.323210068698993103e-01
1.016214923496329831e-01
2.806882872103582671e-01
4.070311277560810237e-01
4.377178067282057050e-01
4.640909768224628640e-01
4.882800807255771036e-01
5.005471128451862706e-01
4.840287436060519144e-01
4.332429012674748336e-01
2.794072925750178960e-01
1.538986108474648118e-01
1.098809867885535002e-01
8.856390026435523311e-02
4.274282546908508840e-02
-1.503174602808242735e-02
-9.805727456364222994e-02
-2.062008210179156475e-01
-2.688679957849414714e-01
-2.543326093559496459e-01
-2.125183514992298184e-01
-1.680305995353955639e-01
-1.243354232292810946e-01
-8.899465988532548333e-02
-1.678256589066174087e-01
-2.260844637594695561e-01
-2.677867081728025900e-01
-2.971489261409804850e-01
-3.100882541706457829e-01
-3.110659719459924477e-01
-3.167775701130914889e-01
-2.685349766507396096e-01
-2.466604779527025448e-01
3.081937468650614576e-01
3.692792326247444912e-01
4.032218211504970951e-01
4.328221009300551869e-01
4.545517207823281391e-01
4.535898605858100785e-01
4.130888093408720541e-01
1.848516907913970997e-01
1.176682937703534965e-01
1.059193317305434506e-01
9.423625631742305053e-02
6.128763261144579144e-02
-1.524713670746058979e-03
-8.735126490154165868e-02
-1.936882451787587944e-01
-2.958257631345036498e-01
-3.166708348127911243e-01
-2.736207939821012070e-01
-2.213963110158612413e-01
-1.722363330589053720e-01
-1.226800131720833242e-01
-3.607671896065248185e-02
-1.245941197987250615e-01
-2.010370722670418164e-01
-2.486483192305850298e-01
-2.756486473110371094e-01
-2.902249392025218477e-01
-2.900864828483149527e-01
-2.786993125849699382e-01
-2.759059290913275508e-01
-2.894151592419818564e-01
-3.210210770888788367e-01
-2.783789334817319827e-01
-2.008473218790545467e-01
1.230764923642856529e-01
1.588912793403137180e-01
1.738483779179816613e-01
6.710675559106363264e-02
1.761524094987430150e-02
4.768055894531480349e-02
7.083317598222224620e-02
8.208712794918113231e-02
7.156228376127819757e-02
1.582420950086261408e-02
-7.176001913362750617e-02
-1.726813689341544500e-01
-2.638388594735689430e-01
-3.137662067875056637e-01
-2.947947718215310209e-01
-2.460714077405077305e-01
-1.988661249584459667e-01
-1.541801699211747256e-01
-1.050200764569194922e-01
-6.117549272229581836e-02
-3.428331888183624998e-02
-8.437227091015947478e-02
-1.633817921588290589e-01
-2.199802333378048369e-01
-2.462305091198352114e-01
-2.536214528107754718e-01
-2.502622248524157267e-01
-2.341063913228749183e-01
-2.093622498762829631e-01
-1.952178844240251843e-01
-2.013718021839274175e-01
-2.362523147135663915e-01
-3.014343288878943983e-01
-3.573502440919147372e-01
-3.580434008384912326e-01
-2.990243299405882516e-01
-2.060733791547814941e-01
-1.075102474475956860e-01
-3.174073061988144651e-02
1.762157395965095741e-02
4.846796850008147639e-02
5.614616940859701311e-02
2.464848462451940669e-02
-5.342694260606501572e-02
-1.518877924109953703e-01
-2.380119347881367586e-01
-2.854631954712030795e-01
-2.836941952911829490e-01
-2.417864176973846257e-01
-1.934770063747213442e-01
-1.516427704446953184e-01
-1.116210973954185892e-01
-6.536342469151722179e-02
-2.280110641410671574e-02
4.184707543425401216e-03
2.151108836991281331e-02
-1.423077603606865138e-01
-2.017716224550439585e-01
-2.319917462043379341e-01
-2.366334589299079194e-01
-2.276461566958794813e-01
-2.102928996531661654e-01
-1.813083897547024537e-01
-1.465121949102714538e-01
-1.248043984200397499e-01
-1.254892701890277240e-01
-1.585940865690322055e-01
-2.303666672108134472e-01
-3.016015061080010162e-01
-3.204843405101516218e-01
-2.815668394791489559e-01
-2.052232312593162966e-01
-1.134551387309564729e-01
-3.751204285722020693e-02
1.052704400743455573e-02
3.447200607351801060e-02
2.620414129966171929e-02
-3.129928413344822136e-02
-1.291172690314254246e-01
-2.232337539628521939e-01
-2.839246687104031719e-01
-2.981971516063447458e-01
-2.664569010911838620e-01
-2.082007161613191326e-01
-1.538595903720107183e-01
-1.085682235026405734e-01
-6.606458361404013435e-02
-1.895038336729853307e-02
2.324918413621263752e-02
5.029752481478467346e-02
6.797176221259709772e-02
-1.307660244229908730e-01
-1.981025058911621839e-01
-2.340613698225173789e-01
-2.373713722600364062e-01
-2.227835227284870878e-01
-2.008063214474199998e-01
-1.732708790541158395e-01
-1.357039459227210587e-01
-9.543954840302447395e-02
-7.050167990488205583e-02
-6.873211673242597686e-02
-1.004278355911283338e-01
-1.740946513849389587e-01
-2.514503538790437420e-01
-2.813340681458992298e-01
-2.595854944011904974e-01
-2.003468936929238275e-01
-1.163730185824846386e-01
-3.801728080698383444e-02
1.018458640767526055e-02
2.471993283408389225e-02
-5.099576162919571692e-03
-9.317921975541423874e-02
-2.051850651459821151e-01
-2.842566240244922549e-01
-3.214901680266590289e-01
-3.193339029737502499e-01
-2.751096164705724156e-01
-2.043664650759433876e-01
-1.389171352011102367e-01
-8.309198909488531293e-02
-3.166512647756763305e-02
2.108912229271641542e-02
6.606143305130053600e-02
9.445700694056347047e-02
1.103238799224319083e-01
1.183014736190041716e-01
-1.894553742433397470e-01
-2.411429414240816582e-01
-2.502707561920368695e-01
-2.261763820878581466e-01
-1.944457041934485320e-01
-1.627783560438146038e-01
-1.299412576470362068e-01
-9.119480289720759136e-02
-5.382371688506186469e-02
-3.193693225813376557e-02
-3.158948150121760473e-02
-6.368037923804720224e-02
-1.388769388039700070e-01
-2.200065519257330404e-01
-2.577663310332818369e-01
-2.496971216757289946e-01
-2.046600431025872857e-01
-1.251917351419819802e-01
-3.646500895758700289e-02
1.591156434106071743e-02
1.811614638884029641e-02
-3.870420535459148659e-02
-1.565784639557371016e-01
-2.675457298904592163e-01
-3.200473706721121414e-01
-3.390448255786989162e-01
-3.385551182917786450e-01
-3.037951984233809855e-01
-2.304048926516308882e-01
-1.536717254875053507e-01
-8.438068833566016169e-02
-2.115622766768548296e-02
3.873348026851040904e-02
8.662466575968687243e-02
1.154215114839816786e-01
1.279074284695516650e-01
1.289048454133865651e-01
1.243167008484080960e-01
-2.332587453989026505e-01
-2.632306472829237798e-01
-2.373411107742855741e-01
-1.829675688540457479e-01
-1.342292420641567341e-01
-9.502140176730392018e-02
-6.380078096983611557e-02
-3.824025503437507301e-02
-1.995863006145827054e-02
-1.199403218599026308e-02
-1.944003037596602618e-02
-5.467239134641659754e-02
-1.294272508368764507e-01
-2.081860162822376792e-01
-2.461532122013727342e-01
-2.439550561866828116e-01
-2.074669419139811843e-01
-1.279491938352295688e-01
-2.190183634054901352e-02
3.389061154488390293e-02
1.741852573537515034e-02
-6.803598179479193597e-02
-1.988631773633895705e-01
-2.802751072032742541e-01
-2.995460023251649839e-01
-3.071100585163276109e-01
-3.204643530685797881e-01
-3.179767780316838377e-01
-2.631167447507817281e-01
-1.858647527271291289e-01
-1.106427734640487714e-01
-4.396371453727261625e-02
1.223732029609852709e-02
5.398365360792953260e-02
8.093959569605622961e-02
9.537186165208097477e-02
1.003264636042679042e-01
9.982355486759542096e-02
-2.581076453074395705e-01
-2.627464263848272585e-01
-1.995983917611769409e-01
-1.160606334459019784e-01
-5.019105685266481848e-02
-3.742516442038209407e-03
2.123485362473778726e-02
2.125852613655253992e-02
5.400926995060010422e-03
-1.107142916206679470e-02
-3.189330788171418352e-02
-6.997650996221915776e-02
-1.366032756546289029e-01
-2.024820068239708282e-01
-2.312642207047826692e-01
-2.262445664557961866e-01
-1.913053339043127299e-01
-1.094730841691489986e-01
5.150610398737899380e-03
5.340349888041089066e-02
1.709928337128124864e-02
-8.305698255956012188e-02
-1.957157414308943744e-01
-2.341161314055047182e-01
-2.290361661134737992e-01
-2.280937023877909753e-01
-2.435256793355654037e-01
-2.584013249110387878e-01
-2.290476181650108189e-01
-1.711102894177551070e-01
-1.138315919689494027e-01
-6.890493259100041734e-02
-3.879342253141555841e-02
-1.579887870926112436e-02
8.226832327205321760e-03
3.140486231238494297e-02
5.021008137625264378e-02
6.273485127734756972e-02
4.778256962477037129e-02
-2.546447040801104733e-01
-2.213196726236342504e-01
-1.153276027750641114e-01
-1.136416375453746727e-02
5.473681870698735019e-02
8.786183269284525421e-02
8.696454688429872126e-02
4.723725947341973763e-02
-9.581129451572627242e-03
-4.965986243640473780e-02
-7.227236402240672097e-02
-8.626180257105275917e-02
-1.011007542836425688e-01
-1.153230423248808589e-01
-1.169328128872964140e-01
-1.034864664926122418e-01
-6.883310594289140938e-02
9.799499227708863627e-03
1.105388465617149762e-01
1.481584169500866632e-01
1.089727536469978358e-01
1.343028094762959562e-02
-8.600823057367724955e-02
-1.209647496645092496e-01
-1.238256604938500344e-01
-1.306405523434177596e-01
-1.504246007215117031e-01
-1.703763191968072910e-01
-1.607059439786622801e-01
-1.330615275125410502e-01
-1.068756747385922190e-01
-9.111030048667215220e-02
-8.839326080236915850e-02
-8.884800611181736807e-02
-8.011528373509427259e-02
-6.066374899644594310e-02
-3.340969560115317205e-02
-2.893266784605602951e-03
2.125648575855558498e-02
-2.601513108000355623e-01
-2.139682518435661873e-01
-9.143497872498222712e-02
2.412605087535542314e-02
9.557111081975208644e-02
1.309955023341275449e-01
1.298869703363410566e-01
8.345021590388211619e-02
1.035500045663427515e-02
-4.683371557557560599e-02
-8.189770390846994041e-02
-1.028331738404276996e-01
-1.181280818258482468e-01
-1.258435958763275409e-01
-1.203243055631741248e-01
-1.033279278587476979e-01
-6.899573809552893289e-02
4.497732849190924122e-03
9.237401776610382198e-02
1.172395774595673124e-01
7.551428157492577620e-02
-1.459442214410773889e-03
-5.931759672641363085e-02
-6.311243217740165889e-02
-5.260630039569984956e-02
-5.204518764995860053e-02
-6.631546850725054953e-02
-8.649688917280100309e-02
-9.577525162056502173e-02
-9.802235449517437971e-02
-9.980454147181601343e-02
-1.039160999609412134e-01
-1.101108788611048911e-01
-1.105969608952086236e-01
-9.955580026470851884e-02
-7.827368608202654732e-02
-5.084630815110450369e-02
-2.185779388787853147e-02
-1.587333962298365791e-04
-2.716656705033948516e-01
-2.223529443398215566e-01
-9.303746657721938262e-02
2.289364838012688738e-02
9.329573879507654932e-02
1.317364617222122336e-01
1.384105896526579005e-01
1.021101808350966811e-01
3.120969026531245777e-02
-3.513969434227374317e-02
-8.399000503727996336e-02
-1.171047393773577278e-01
-1.378307315317925386e-01
-1.422653154194961911e-01
-1.332218951936983975e-01
-1.167286672566282546e-01
-8.710725043915901189e-02
-2.407905735567807126e-02
4.784358213975294788e-02
6.336215510269913032e-02
2.904382294872345088e-02
-2.006728479313011487e-02
-3.884195696834299300e-02
-1.890715914527889285e-02
4.947588509308098459e-04
4.767449470637260059e-03
-8.521671645939666098e-03
-3.537221582081565702e-02
-6.737683333273708497e-02
-9.932380489600478590e-02
-1.261482845314065293e-01
-1.419965461193320455e-01
-1.418944104223438807e-01
-1.272361084523203345e-01
-1.059980739707028774e-01
-8.099523555129303776e-02
-5.512930585474160039e-02
-3.138660653287059232e-02
-1.476718878793550557e-02
-7.715418170228267175e-03
-2.953304011710900512e-01
-2.464435648951069369e-01
-1.180631789782473073e-01
-1.293361312554746310e-02
5.008560251551667786e-02
9.115023695930032921e-02
1.105704487309472628e-01
9.769367778168566718e-02
4.920993063320429350e-02
-1.310035514655584488e-02
-7.510066759622990862e-02
-1.284033540737752888e-01
-1.635383034925268486e-01
-1.707803772780623341e-01
-1.646812821919470260e-01
-1.559474988065204515e-01
-1.407755003681548100e-01
-7.398407057891122351e-02
-2.515970369603444737e-02
-6.059867512411599294e-03
-2.150687095173026836e-02
-4.038966980762438708e-02
-3.200235745990843983e-02
-1.238319191460406435e-03
1.776510532075916554e-02
1.592890166274585004e-02
-7.549710279648465250e-03
-5.086841727670659424e-02
-1.055259716989795232e-01
-1.596859021337635742e-01
-2.000078358024154068e-01
-2.114455648453438807e-01
-1.866838548662955455e-01
-1.426815943256478647e-01
-1.021218564429018510e-01
-6.838687891187890389e-02
-4.258170493729315775e-02
-2.549689325853848887e-02
-1.612738621774713332e-02
-1.233524327645110080e-02
-3.106698132187628025e-01
-2.642102485277856849e-01
-1.446105914974473439e-01
-5.640341132190306722e-02
-5.372790291248926570e-03
3.407940255979637068e-02
6.268915397209333384e-02
7.247902184528229319e-02
5.354520338167198523e-02
7.471479118614437337e-03
-5.923905119194752128e-02
-1.342724156383199585e-01
-1.913666981291475555e-01
-2.078177652831486311e-01
-2.089941702920448674e-01
-2.098551889021449401e-01
-1.901156547134855435e-01
-1.337531752465503654e-01
-9.136319915343253661e-02
-5.737218356523006435e-02
-4.928797988324504914e-02
-4.428025189718921145e-02
-2.643281863019250263e-02
-2.162201427645987079e-03
5.349983486366871252e-03
-1.048159674665755797e-02
-5.012156882496937582e-02
-1.122106312299412795e-01
-1.836326954662849953e-01
-2.462016984038384593e-01
-2.826596622631902811e-01
-2.770770983741008830e-01
-2.253702093858294675e-01
-1.540126590372752902e-01
-9.320186917003953075e-02
-4.715629486017267058e-02
-1.684803757225359494e-02
-2.077589848034053482e-03
1.670414768994219487e-03
1.026072461338192526e-03
-2.227079155460132409e-01
-2.936644729536179721e-01
-2.526747947830514929e-01
-1.487394871866123680e-01
-7.739529933209869650e-02
-3.905442291054327802e-02
-6.651109963277408027e-03
2.118181186948163430e-02
4.065979791951660621e-02
4.274478619374541544e-02
1.544395758244571787e-02
-4.478341664289333529e-02
-1.311775081006737731e-01
-2.097483382523502859e-01
-2.383929867704870087e-01
-2.445280924001947132e-01
-2.464377216712097807e-01
-2.244268608805943255e-01
-1.854137070480833260e-01
-1.100533951077012212e-01
-6.433870669077415561e-02
-3.882106438593321135e-02
-2.050162228604007070e-02
-5.200973438497092163e-03
3.284651700356840641e-03
-5.718906482371490137e-03
-3.643886629307641761e-02
-8.981734442393166096e-02
-1.652217418830271567e-01
-2.449312182980923069e-01
-3.060926595053855004e-01
-3.328601281466574413e-01
-3.134336714043762795e-01
-2.464010256162732226e-01
-1.611299654602591502e-01
-8.974939123279723763e-02
-3.546236420334392819e-02
1.989644828100347023e-03
2.307610317717982695e-02
2.911177526249768277e-02
2.563956219710127396e-02
-2.056981651478335948e-01
-2.523491404371288604e-01
-2.153674534684527631e-01
-1.265155831306727374e-01
-6.812856822350790709e-02
-4.136381756048713998e-02
-2.142706832738696873e-02
-4.774817053807403622e-03
1.095647993210324515e-02
2.260115074179470593e-02
1.066491617574653189e-02
-3.622282918757602915e-02
-1.197634731016740256e-01
-2.120451841977279150e-01
-2.530095658406255055e-01
-2.602180814781062113e-01
-2.545541125011310801e-01
-2.295517618055870068e-01
-1.648120672313045654e-01
-8.994346994900434544e-02
-4.018239904424538572e-02
-4.493230971854961057e-03
2.040835172943188808e-02
2.772524435687423461e-02
1.611333309552489754e-02
-1.111910786594854164e-02
-5.665434683108288433e-02
-1.229748292249037006e-01
-2.094733452352819658e-01
-2.922885802166241831e-01
-3.474289563721998930e-01
-3.649724906644551958e-01
-3.368420368028252621e-01
-2.621097027345277719e-01
-1.723476277967241066e-01
-9.966086034622585743e-02
-4.347119372712922314e-02
4.243635011651897271e-06
3.250547824699125815e-02
4.825206764404092741e-02
4.722410861161591145e-02
-1.015915797622587713e-01
-1.851194663745286961e-01
-2.107083963276932259e-01
-1.708161930225484959e-01
-8.648457808833959204e-02
-3.289821343884635763e-02
-1.511686747616210538e-02
-1.038673722723859605e-02
-1.110426390738251945e-02
-8.273428784839956251e-03
2.499952333973538658e-03
-1.040380056543439673e-03
-3.454644750318735386e-02
-1.052063122644792265e-01
-1.972373472372940528e-01
-2.451901074125353297e-01
-2.488843143860630658e-01
-2.299282906574358631e-01
-1.865650880820000357e-01
-1.383639490765384839e-01
-8.921884586693998309e-02
-5.398809792699879595e-02
-1.776858262435637714e-02
1.928810595180368431e-02
4.281218133614050209e-02
3.670222818630673040e-02
7.292080236877023468e-03
-4.245341506435772183e-02
-1.108123607940573602e-01
-1.863416737599412065e-01
-2.420534634016990594e-01
-2.789362832163486128e-01
-3.039574682364334923e-01
-3.085333504632957191e-01
-2.733501685349967736e-01
-2.101783393205899908e-01
-1.530770018660109477e-01
-1.049493644736094605e-01
-5.900352582929040135e-02
-7.492835289130016577e-03
3.670549121757611666e-02
6.063923156985121660e-02
7.639761161977291770e-02
-2.087287582005800113e-01
-2.670759466022915585e-01
-2.723247406798577908e-01
-2.012859018934994859e-01
-7.031372848646233464e-02
2.050771291187674511e-02
4.749283180123659714e-02
4.080067413363015066e-02
1.400663160822537834e-02
-1.930897748688354190e-02
-3.590987033510087412e-02
-4.528402845948038130e-02
-6.740974722200650249e-02
-1.134884946437058756e-01
-1.761501159151605822e-01
-2.079814973695089109e-01
-1.985139263321198111e-01
-1.632605553398874532e-01
-1.094459106447752406e-01
-5.328016413330942391e-02
-2.154130823230980887e-02
4.415227468081830975e-03
3.711089715108754905e-02
7.060932100976546888e-02
8.043059732045088062e-02
4.536515682377761927e-02
-1.171407846629255421e-02
-8.345740038432213070e-02
-1.726356302933589326e-01
-2.595668390536542969e-01
-2.927116321967874191e-01
-2.965243506366901372e-01
-3.024411928431019470e-01
-3.110209066824011215e-01
-2.983881936854761441e-01
-2.538198137741018434e-01
-2.058969509723481417e-01
-1.612667193078931860e-01
-1.138109629827243202e-01
-5.702958290141954545e-02
-5.303399949082762341e-03
2.902313765503204690e-02
-1.093814542588572303e-01
-2.040461670674472983e-01
-2.444174692379683933e-01
-2.289824677307571998e-01
-1.374527556164158448e-01
3.132200525104895245e-03
9.432730670095763881e-02
1.160888218807271111e-01
9.684961585436088760e-02
4.809886548854505617e-02
-1.415446603608337857e-02
-5.057276015354618404e-02
-6.509063738157454260e-02
-8.252608985115220119e-02
-1.149218751200573874e-01
-1.533093270382109297e-01
-1.589931885052518201e-01
-1.251354484217249707e-01
-7.032142203005596615e-02
-1.444161894473051239e-02
2.067455509127296559e-02
3.133119047300049476e-02
4.424906344207900355e-02
6.520234335148261673e-02
8.445039807834311962e-02
7.605706405413320548e-02
1.951029814089990169e-02
-5.814907303452242215e-02
-1.381773768893632959e-01
-2.135860564408095241e-01
-2.700796968866523429e-01
-2.841562812296604679e-01
-2.800778665936758949e-01
-2.817619179465231660e-01
-2.943637760804055370e-01
-3.043655007678904290e-01
-2.871502862613389273e-01
-2.529470044116458594e-01
-2.108959248211617621e-01
-1.585458912029883149e-01
-9.548157609896711084e-02
-3.999481083908625056e-02
-1.816989177967510277e-04
-1.028888029703528412e-01
-1.864838639392965292e-01
-2.097837414885124485e-01
-1.696332969511623046e-01
-6.048863792424786362e-02
8.114897080820475395e-02
1.671318286562459288e-01
1.848719483451144174e-01
1.584203896501076014e-01
9.215048008218265641e-02
-1.251286021765902340e-04
-5.713644706656714756e-02
-7.462099024959371885e-02
-8.483534342815793328e-02
-1.009825061545080588e-01
-1.115057369258600217e-01
-8.467863852286570958e-02
-2.987911324780498715e-02
2.633412481886272805e-02
6.408788820970587330e-02
7.183358107423154504e-02
5.927337657469806953e-02
5.299796131273788735e-02
5.519999397497050292e-02
5.598212019353492747e-02
3.686671375774853987e-02
-1.771375480167314970e-02
-8.931531971746467513e-02
-1.519627512082683818e-01
-1.915398411417758018e-01
-2.114628240102066348e-01
-2.216955229156672424e-01
-2.326893030812529073e-01
-2.483249566391445562e-01
-2.699368551725736531e-01
-2.935929632432803804e-01
-2.987214856149254527e-01
-2.806190968348469816e-01
-2.430595002005368765e-01
-1.849271464678013399e-01
-1.125918818456091708e-01
-5.172991163828452588e-02
-9.592225678209585077e-03
3.012288727691593559e-02
-7.953111612062942204e-02
-1.609657475228174206e-01
-1.692710250708213682e-01
-1.068876959753843892e-01
1.428920171708008245e-02
1.525644767473242902e-01
2.310132775687130657e-01
2.467791809678731019e-01
2.210228886863358777e-01
1.491689648195335949e-01
3.041467915039133135e-02
-5.132635413627306686e-02
-7.123254368655750068e-02
-7.148259461451954289e-02
-6.687565597873866563e-02
-4.252577336265748326e-02
1.773734373932671707e-02
7.740405273995219770e-02
1.173289662269170058e-01
1.316691831046012118e-01
1.130960164756353997e-01
7.147476650760488381e-02
3.654467517988704839e-02
1.257582436364838158e-02
-5.363785111008776210e-03
-2.349850316972957806e-02
-5.775776390999314697e-02
-1.065086616932563041e-01
-1.468648647421672560e-01
-1.661364977341268645e-01
-1.732469117634087563e-01
-1.857817048871489574e-01
-2.062730397650630043e-01
-2.288100012398658900e-01
-2.532113087907079119e-01
-2.833190763231616671e-01
-3.040228310382846466e-01
-3.006343548050730563e-01
-2.682051702291411988e-01
-2.035297260869304015e-01
-1.196885073495889407e-01
-5.140655405349525003e-02
5.439387063982002030e-02
-4.677010685201964113e-02
-1.297031212239855569e-01
-1.302458978716441451e-01
-5.573421263260370379e-02
7.100933967866079888e-02
2.061620363097556585e-01
2.769282154093116732e-01
2.916305332161037711e-01
2.736460916650206854e-01
2.131703232274296811e-01
8.640906830827418950e-02
-2.637088964573128594e-02
-5.398117394415195835e-02
-4.391251499976299433e-02
-1.526915344390923635e-02
4.488827448691887212e-02
1.199961935779143007e-01
1.643995824913354609e-01
1.840128494230160172e-01
1.813065085194195958e-01
1.411799555256211536e-01
6.710548431629198562e-02
-1.869583792143820339e-03
-5.527037845450612913e-02
-9.045969804356182586e-02
-1.009718565423790015e-01
-1.068514141289866048e-01
-1.290535337590418552e-01
-1.547945828243152133e-01
-1.765668551246416251e-01
-1.988564948740420280e-01
-2.164641072987638915e-01
-2.248102708491458990e-01
-2.281872687524217902e-01
-2.363105228820674697e-01
-2.638686966962618952e-01
-2.998292532348260098e-01
-3.145564949020568379e-01
-2.902137552618182514e-01
-2.198577119665019453e-01
-1.239190787815895312e-01
-4.735295037261298690e-02
1.343897743518384369e-01
7.536744874453209231e-02
-1.606553553182899982e-02
-9.822951216771580452e-02
-1.003669404848136770e-01
-2.868092157988835073e-02
9.506863862813236254e-02
2.287507195231203994e-01
2.964494248250370556e-01
3.127638147835004601e-01
3.062511549700058788e-01
2.680860340959874133e-01
1.614377951728507288e-01
2.737202743069365452e-02
-2.019362170654857846e-02
-6.457309293885326283e-03
4.047437451873706071e-02
1.169329766180918911e-01
1.787488267610294612e-01
2.010553860724298980e-01
2.057240501303698732e-01
1.934828241137070415e-01
1.370544300848105523e-01
3.522949510845214266e-02
-5.831882116873506050e-02
-1.297406982101383111e-01
-1.771781319143029554e-01
-1.872150231138012266e-01
-1.701641431138735672e-01
-1.654894239330584049e-01
-1.769177313709116572e-01
-2.012620202778031275e-01
-2.308237552595986675e-01
-2.385481954330245513e-01
-2.197424729225510576e-01
-1.924025412687410119e-01
-1.765747515938208556e-01
-1.985992865457838485e-01
-2.566742999683744308e-01
-3.007524144866673410e-01
-2.943246502629430772e-01
-2.274439080167519889e-01
-1.266614765522149910e-01
-4.512313860551964845e-02
1.611012320128000497e-01
1.191077865846310174e-01
6.828883593032622490e-02
-9.236234226500879968e-03
-7.861274463143108626e-02
-8.048518347802480211e-02
-1.886177073076648891e-02
9.236828246044594126e-02
2.194182441841046327e-01
2.894289176741630665e-01
3.118938740226181450e-01
3.160246008839391885e-01
2.981009729749741766e-01
2.245276811032681785e-01
9.960688564654884836e-02
2.474484009688052849e-02
2.340384432972485856e-02
6.720393698245499814e-02
8.648296591589632598e-02
1.198985031791011679e-01
1.228877192909077626e-01
1.203373194280595859e-01
1.158724829158579855e-01
8.513431520079696446e-02
1.813318335076342588e-02
-4.316144337039872630e-02
-8.973708889139411782e-02
-1.240592004775374901e-01
-1.422351097101594020e-01
-1.464948879090015588e-01
-1.521126344475541570e-01
-1.604664517602960028e-01
-1.699046154082059501e-01
-1.723064531696072432e-01
-1.468214404357534864e-01
-9.622570558882422020e-02
-4.874336226819356299e-02
-3.055389703571876475e-02
-6.414619669343959996e-02
-1.425389146826803177e-01
-2.063068441943715081e-01
-2.109564137072634793e-01
-1.511622904130519585e-01
-6.550878702449486335e-02
5.549246449072448711e-02
2.258109144238274954e-02
-3.274750718844054477e-03
-3.416923292793331429e-02
-5.947672129210030550e-02
-4.994493665514918024e-02
-1.667392032495790093e-04
9.079699953693337600e-02
2.064281422418257905e-01
2.856280755362669010e-01
3.244585617809439548e-01
3.435468325216565755e-01
3.384386044086848955e-01
2.809707177942892820e-01
1.647082570877988483e-01
5.997055739993215062e-02
1.862185657235466626e-02
3.800646086216286079e-02
8.303941305103786086e-02
1.049115685268282028e-01
1.012418677196894740e-01
9.073785576213827531e-02
7.592751114740041440e-02
3.625307988953910959e-02
-3.490398085297762715e-02
-9.739590966223810042e-02
-1.437011107578814173e-01
-1.782325694517885861e-01
-1.965858498085129302e-01
-1.915862325924636567e-01
-1.794593354626319026e-01
-1.718068309819587580e-01
-1.706793680214035991e-01
-1.681216926881358431e-01
-1.427858008512368770e-01
-9.096540682127532418e-02
-3.640681392235416147e-02
-5.016563912352551072e-03
-1.971117045466065990e-02
-8.261357352682643929e-02
-1.429572067266889346e-01
-1.584864659345042448e-01
-1.226543118753058714e-01
-6.193859597968807279e-02
1.927109289766894273e-02
-1.115491373728398974e-02
-2.740407510759013468e-02
-3.618451527503342702e-02
-3.723370675589245810e-02
-1.974275319863012801e-02
2.159292133825313487e-02
8.977752241381148357e-02
1.760360447479935586e-01
2.416463929968547253e-01
2.827201280236548708e-01
3.110716324086266193e-01
3.211557043724048155e-01
2.887181744945349626e-01
1.989606422546977005e-01
9.625120645206435011e-02
2.847826782961795575e-02
2.323244944945887860e-02
5.733698895585485900e-02
7.758727702451106989e-02
7.311745572033653828e-02
5.776016503659105183e-02
3.214039366188390506e-02
-2.077429834166414149e-02
-9.961067530890369004e-02
-1.624298311611726275e-01
-2.052165688061007576e-01
-2.359698309861172905e-01
-2.494720935443958398e-01
-2.330074280486880145e-01
-2.043167733979223410e-01
-1.830616506716633285e-01
-1.734210144362748895e-01
-1.672005164301621494e-01
-1.455382185686978913e-01
-9.854096756506482147e-02
-4.117319568461039886e-02
2.082009644702629073e-03
8.467635061309422215e-03
-2.802741091514235339e-02
-6.928148851312999901e-02
-8.627421247954678019e-02
-9.326864422508068797e-02
-4.885472351863552262e-03
-3.115016489455047291e-02
-3.541098869045369163e-02
-2.349034780148781879e-02
-7.094270491314079441e-03
1.552873413263134057e-02
5.139412219521402592e-02
1.034418715051260984e-01
1.651674798218257245e-01
2.115816627806823558e-01
2.445065448041504330e-01
2.724266259275476831e-01
2.872131006470766135e-01
2.605623289383137697e-01
1.741790003746096771e-01
6.952200406622356665e-02
-8.190498888492089846e-03
-2.157411943448791017e-02
1.597452770773018921e-02
4.504384522156001935e-02
4.505820513733639621e-02
2.648361208431538466e-02
-1.268347806211187444e-02
-8.686787116533800646e-02
-1.791692104824970933e-01
-2.426655597350409477e-01
-2.802949775088343087e-01
-3.038379574320688170e-01
-3.076697388709369041e-01
-2.773255038320574517e-01
-2.332878435172867082e-01
-1.994503015779373334e-01
-1.799039264047082587e-01
-1.667023707943501021e-01
-1.456851961144865482e-01
-1.038317527069751445e-01
-4.676991018985921650e-02
5.217481247120550093e-03
3.113135588124222794e-02
2.269697731790291592e-02
3.809363311871106269e-03
-1.022660692417783242e-02
-7.193731765823436000e-03
-2.707987137098420011e-02
-2.119804809371146972e-02
1.577194171253443796e-03
2.538099106577963726e-02
5.192444702518603239e-02
8.797419473246842481e-02
1.341087402099226666e-01
1.827473942977041743e-01
2.123753704453114899e-01
2.283632406571251550e-01
2.397236092001810703e-01
2.374260364243111210e-01
1.903660539310075284e-01
8.764937946881004582e-02
-1.746385435481273563e-02
-7.965378565981802439e-02
-7.855511562717552854e-02
-2.682151938208387001e-02
1.588969639785898363e-02
2.208212310935116912e-02
1.135250805361052995e-05
-5.387871411316545039e-02
-1.500738539865730525e-01
-2.533807639403189427e-01
-3.176625791437903135e-01
-3.534461949759978849e-01
-3.725890334361340317e-01
-3.694798276967888317e-01
-3.284559546211389680e-01
-2.718495399697682391e-01
-2.274217198520843697e-01
-1.981720301552595265e-01
-1.750910784196753611e-01
-1.480337261825877271e-01
-1.056623947207531306e-01
-4.770101588806235915e-02
1.095171560594552368e-02
5.182655818055977026e-02
6.415398935690187765e-02
6.107882117335405175e-02
5.124641297445419602e-02
1.441998986650425835e-02
-4.307297533546368407e-04
6.886628525655750371e-03
2.831958197074876601e-02
5.353228690282495206e-02
8.428277873546127785e-02
1.235326251044377432e-01
1.692897725192940017e-01
2.134718233259896847e-01
2.339958014367092554e-01
2.332149929223672757e-01
2.186133321589842637e-01
1.817698735013212052e-01
9.706181845625079518e-02
-2.481533410800838488e-02
-1.157568602883488756e-01
-1.510693396932682731e-01
-1.300729678392535116e-01
-6.214964830026600828e-02
-4.936784139448901695e-03
8.694674324186338690e-03
-1.444890261844308625e-02
-7.547924231611687074e-02
-1.764684428898217194e-01
-2.745383426155048046e-01
-3.342789901725401469e-01
-3.692640680223334138e-01
-3.883353767932321565e-01
-3.876114049037730491e-01
-3.552221047017309341e-01
-3.083732609765961752e-01
-2.709977265346635855e-01
-2.437022092695285413e-01
-2.144130519394724377e-01
-1.744409855149929578e-01
-1.206396236308657638e-01
-5.443476029616878265e-02
1.158836792108927823e-02
6.088525547317263920e-02
8.184746015325293500e-02
8.417676804102831867e-02
7.647086759694057823e-02
5.167092769322929879e-02
3.775998539711035440e-02
3.892493289964070458e-02
5.193852274948995706e-02
7.511067895460737942e-02
1.076456663534020725e-01
1.479101056691789762e-01
1.930727103005177026e-01
2.362441631446777213e-01
2.539535589200196397e-01
2.422892758505492405e-01
2.065451810445041447e-01
1.401049955903630462e-01
2.587267057374283141e-02
-1.033062033017644044e-01
-1.821481351706628338e-01
-2.038271255824418149e-01
-1.684736817620350047e-01
-8.436477977574845244e-02
-1.265261487146373577e-02
9.056426525206440203e-03
-1.253466344813205374e-02
-7.315729293161203628e-02
-1.655047083194235435e-01
-2.481036421451182916e-01
-2.966045673606422239e-01
-3.242373367114617655e-01
-3.390028088565369413e-01
-3.438406367589041390e-01
-3.358023926457959218e-01
-3.203644626692769837e-01
-3.073582950734265462e-01
-2.931246657329432681e-01
-2.634584844108349144e-01
-2.110425294071293367e-01
-1.440696618916037230e-01
-6.895834325765448636e-02
2.546475497780737503e-03
5.526146398178757163e-02
7.755724798144535137e-02
7.937177832988087656e-02
7.206089222830158736e-02
9.777533295823190307e-02
8.105165800652480712e-02
7.210364716609930780e-02
7.247021698640501719e-02
8.957905221284663544e-02
1.203265098316822629e-01
1.590184344723541421e-01
2.029979822294391556e-01
2.469228184202088283e-01
2.649307092824558230e-01
2.473044340566425414e-01
1.991704875249843409e-01
1.169677483423983977e-01
-1.048222496127555227e-02
-1.428970381786531241e-01
-2.218585435083824664e-01
-2.423942910475680168e-01
-1.969296815216590724e-01
-9.372849971011160131e-02
-4.054669600637752537e-03
1.812125719105349766e-02
8.456884045323413007e-03
-2.091689777268171749e-02
-5.827757792377362411e-02
-8.139934042143218140e-02
-8.397124624636269352e-02
-7.689534076534662588e-02
-8.009016793838330539e-02
-1.321143471794620772e-01
-2.197377808425565460e-01
-2.729785012626624319e-01
-2.890243175690468402e-01
-2.799900475464655036e-01
-2.519789594796268406e-01
-2.181031602027734273e-01
-1.842980508707992016e-01
-1.437294532688498383e-01
-9.636189154114251088e-02
-5.254149838602945044e-02
-2.874451679318806505e-02
-2.036928575968184260e-02
-1.444540949204691123e-02
2.002912432016853428e-01
1.798741553983147501e-01
1.637019616172346315e-01
1.554390140370461026e-01
1.671316413944525514e-01
1.945243412658395621e-01
2.277043123310900641e-01
2.608940280929425981e-01
2.850811857116027914e-01
2.740026067596143533e-01
2.249642849253122578e-01
1.502737440844722216e-01
5.247868834758020323e-02
-7.516995810018443913e-02
-1.988211452199698248e-01
-2.733361564593846382e-01
-2.898557308885734707e-01
-2.302859891819182825e-01
-1.047245878878008268e-01
-6.202451578052452577e-03
3.073039091643953169e-02
3.178054810431689414e-02
1.509749364891986058e-02
-6.407156717409448476e-03
-1.904315504315421889e-02
-1.980147619021644864e-02
-1.622044899613865263e-02
-2.842339674579297606e-02
-9.635251732792342316e-02
-2.010565584556615326e-01
-2.639019019176340741e-01
-2.821448790643603100e-01
-2.719992191167763806e-01
-2.429257247753995874e-01
-2.101200786676170607e-01
-1.831247744347002659e-01
-1.551429521010280477e-01
-1.228603088154764100e-01
-9.236744493758936025e-02
-7.604336454540361334e-02
-6.816631863580022155e-02
-5.489320989980096821e-02
1.988230291623315216e-01
1.706313908665278989e-01
1.476103761557793770e-01
1.503196857105422446e-01
1.705265137740227532e-01
1.947075642562159647e-01
2.170689822223421384e-01
2.303826267571724429e-01
2.135158038424704308e-01
1.659701534702132664e-01
9.848530031363784965e-02
9.763541932274018981e-03
-1.123677500659482353e-01
-2.376650079607041943e-01
-3.191783378396366722e-01
-3.451904352314999480e-01
-2.875821016862627477e-01
-1.430064452321306301e-01
-1.716627450506801739e-02
4.123187394090872121e-02
5.915846939156715195e-02
5.799445374039115253e-02
5.119347719722387724e-02
4.496372575158611579e-02
4.008507268596028794e-02
3.217886429802550852e-02
3.327987867378186769e-03
-8.427367550730316403e-02
-2.063829866717604433e-01
-2.755600437880936782e-01
-2.901898816985671314e-01
-2.729926235964907355e-01
-2.369160420565864511e-01
-2.002806914101327718e-01
-1.780613893714524387e-01
-1.655374638535831999e-01
-1.572703923255333314e-01
-1.526658271713073611e-01
-1.504385887184257753e-01
1.452498618583359380e-01
1.200004932245894718e-01
1.210715202750895780e-01
1.334268180034881568e-01
1.440523935109903064e-01
1.482695203549297402e-01
1.432812596411218720e-01
1.227530434460063907e-01
8.746688408115861624e-02
3.927295697400110669e-02
-2.826152094237534274e-02
-1.286673217606033870e-01
-2.386594112850523863e-01
-3.200235528554870035e-01
-3.601444074102506665e-01
-3.205031795146552343e-01
-1.779409250405055432e-01
-3.582009965267222984e-02
4.182789786440414131e-02
7.472733451644723857e-02
8.470597818904374021e-02
8.679354103860367764e-02
8.296262428969174152e-02
7.153396516513092773e-02
5.046647601465088784e-02
6.141809320373775062e-03
-9.211472139686639748e-02
-2.198099493348192324e-01
-2.928959286355034553e-01
-3.061284822155480034e-01
-2.838134056763173541e-01
-2.419645132859642722e-01
-2.025727631518039196e-01
-1.838109553904238025e-01
-1.833074092080597406e-01
-1.957969882376860704e-01
-2.158428256924284916e-01
9.817146281430629007e-02
8.466294099291316044e-02
8.949394400356121271e-02
9.440191553198225283e-02
9.105019282205101261e-02
7.752744223091692644e-02
5.708545452812958942e-02
3.806326680235139204e-02
1.905599655903585446e-02
-8.205108585360817997e-03
-5.332222716636742660e-02
-1.278425191420284046e-01
-2.156750301171276862e-01
-2.907507138063138430e-01
-3.408426040387349532e-01
-3.213999326300304715e-01
-1.943457189359419357e-01
-5.207194757095648385e-02
3.325318712710637059e-02
7.381320092677816358e-02
8.960865658822669833e-02
9.538809131653655515e-02
9.049763088132395383e-02
7.199599249461922923e-02
4.059395619636144148e-02
-1.127746203301957344e-02
-1.043204100193728945e-01
-2.221273225997014156e-01
-3.002260364588801855e-01
-3.216633740853444556e-01
-3.004696538096611746e-01
-2.546094360644688970e-01
-2.121482176205549131e-01
-1.927336007742411761e-01
-1.942295021545160372e-01
-2.125564275376714829e-01
-2.417148392022646919e-01
5.909410375999851750e-02
5.774975875949812931e-02
4.292316692388156718e-02
1.635219076491038759e-02
-1.361499392859718237e-02
-2.949001451353579911e-02
-3.495011968965260063e-02
-4.543751129418405893e-02
-7.263501941522311489e-02
-1.263652100954509305e-01
-1.954250729527942099e-01
-2.609697985454794700e-01
-3.107632966355978743e-01
-3.021537151444001479e-01
-1.956381273453862979e-01
-6.819561393283372908e-02
1.248066185648779441e-02
5.412132003698588018e-02
7.324200557723327398e-02
8.119264609140884603e-02
7.375025489667214051e-02
4.906645956024049959e-02
1.204271914766062886e-02
-3.827958971732484117e-02
-1.131157687709717224e-01
-2.074752206410857280e-01
-2.864648613694016355e-01
-3.252990379032164037e-01
-3.157766038211572979e-01
-2.689369240616599765e-01
-2.188050936078396458e-01
-1.894974188877614207e-01
-1.803872881176537823e-01
-1.903066348534429852e-01
-6.313951135124366842e-02
-7.733516428698435086e-02
-7.569020124550823736e-02
-7.667896932800440102e-02
-9.343767416622404676e-02
-1.358343927769418980e-01
-1.937123292913369710e-01
-2.475330919842694544e-01
-2.849737817474716217e-01
-2.746399931776972725e-01
-1.914449652851683004e-01
-9.573552697169997183e-02
-3.480080859528781462e-02
2.355784742093091494e-04
2.145148927052958898e-02
3.419891700768162845e-02
2.869206764323812414e-02
5.282570562437179616e-03
-2.685225603586832363e-02
-6.447680497228938656e-02
-1.126089207109872981e-01
-1.739123079575975450e-01
-2.406221091318620497e-01
-2.959455256444535887e-01
-3.123595209532924466e-01
-2.749498216352592728e-01
-2.129626219322700020e-01
-1.618890291874927612e-01
-1.290281676058547822e-01
-9.905849364562614723e-02
-1.136900663170753445e-01
-1.560610672371701424e-01
-2.124734651337402136e-01
-2.530861520889119975e-01
-2.670736178918859949e-01
-2.441422743805012618e-01
-1.872873767221894803e-01
-1.447444840191895177e-01
-1.292830986701510587e-01
-1.189245245268560208e-01
-1.013264288417719261e-01
-7.562387681454413313e-02
-6.032269498098097316e-02
-6.084965782151933317e-02
-6.920015080399710694e-02
-8.181805383289056377e-02
-9.976789049299282508e-02
-1.261722755696094989e-01
-1.665597188539324480e-01
-2.194814546063189598e-01
-2.623878179472659555e-01
-2.539433841983855800e-01
-1.906523562429056073e-01
-1.173366777267925154e-01
-1.902284270559317092e-01
-2.360379690669990871e-01
-2.777788572788557619e-01
-2.841476433980400507e-01
-2.398823004886155297e-01
-1.762518600511010225e-01
-1.296688339671822343e-01
-1.007576893973205628e-01
-8.460971914791845516e-02
-7.853360375872572852e-02
-8.281230996291694124e-02
-1.023927143876931095e-01
-1.413876586317839301e-01
-1.904136886809408569e-01
-2.126847179258516130e-01
-2.107843527147985341e-01
-2.933698875526373762e-01
-3.762820599180031200e-01
-4.076517482357455702e-01
-3.498778379682457862e-01
-2.458649993689116520e-01
-1.623511926228077829e-01
-1.057460400439277082e-01
-6.990850081651750481e-02
-5.145675245914896334e-02
-4.920576836625455142e-02
-6.294063965583361620e-02
-9.544628518716620491e-02
-1.427695772150421871e-01
-3.157155713263323782e-01
-4.040648268948098809e-01
-4.324764457309320242e-01
-3.630657928300175530e-01
-2.466296874342945866e-01
-7.424484587069399288e-02
-2.851627237568277184e-02
-9.580304874213864050e-03
-1.635925701800108184e-02
-4.313844275318674815e-02
-7.852828053483125459e-02
-1.212732201263290316e-01
-1.660000344572482578e-01
-3.464310786059509040e-01
-3.076806762465076339e-01
-2.022659122112720476e-01
-9.086762168930427597e-02
-1.599134402552598519e-02
2.762019200408889069e-02
4.454130137265647355e-02
3.140456710940202345e-02
-7.135305888054952264e-03
-5.400951078398328470e-02
-2.684141120696613148e-01
-2.160179153213188930e-01
-1.249289277986018465e-01
-3.230330674701064470e-02
3.405677240273311673e-02
7.559146700680911823e-02
9.227301023253889345e-02
7.639720581037340308e-02
2.929143292515377223e-02
-2.832553543071897675e-02
-2.124219371983827043e-01
-1.606114640403586979e-01
-8.490266483648070683e-02
-6.981051731110263746e-03
5.285893326774671747e-02
9.353023187315261111e-02
1.127240273580401159e-01
1.008850052532920538e-01
5.447817701325971540e-02
-1.860797171775671610e-01
-1.382245824153268965e-01
-7.282901813848983996e-02
-5.184610903204156518e-03
4.882019866989988771e-02
8.780832526814215389e-02
-1.756861633752955509e-01
-1.308996733508470123e-01
-7.212794300522641644e-02
-1.282243307073471783e-02
3.488850403228520997e-02
7.094226711240719796e-02
-1.712471191644797108e-01
-1.298604259229130253e-01
-7.700842064333660031e-02
3.081356937807706031e-01
3.463666063184382415e-01
3.828188176083055505e-01
3.998433807820938601e-01
3.850033193034332335e-01
3.559604067843805120e-01
2.833068890979165699e-01
2.302415818922092794e-01
2.359572601221927857e-01
2.151541751516442280e-01
1.800651816097619540e-01
1.612428549546945367e-01
1.936827189070924882e-01
1.720150058304089347e-01
1.670201040598963127e-01
1.987076526136985766e-01
2.484064070393017798e-01
3.539781033668762955e-01
3.879293915648676094e-01
3.786940473896618919e-01
3.062444355947399055e-01
2.924799130543082604e-01
2.636527302369638392e-01
2.539207922358775460e-01
2.471013819502492492e-01
2.022647861683946890e-01
1.746504177291806625e-01
1.276425689754187853e-01
9.314146243026302785e-02
6.052622342867914479e-02
4.678874170246759279e-02
3.011684533002273456e-02
5.531524548685086418e-02
6.907358218607811962e-02
4.226741932001576441e-02
1.828216823698922133e-02
-4.763871162402943255e-02
-6.268501751228153229e-02
-6.497739779693012183e-03
1.676810560058038246e-01
2.560404435418877633e-01
3.021443654974262927e-01
3.094934703754990135e-01
2.992338466085873727e-01
2.709866821416710425e-01
2.798910933623382502e-01
2.962405129562482586e-01
2.889626074196611771e-01
2.444780101533517991e-01
1.893599992734396609e-01
1.276125240394833660e-01
6.252129901459749228e-02
3.570959819171901778e-02
1.407308713555255504e-02
-4.878636556487197032e-03
-2.362140467302779878e-02
-4.140457482387623067e-02
-7.272883334303793801e-02
-9.713777790711360105e-02
3.018125554952826722e-02
-1.342626233285076041e-02
-6.772889602559481470e-02
-1.235622227903161591e-01
-1.733547971183751479e-01
-1.905301864357712704e-01
-1.489715961667372190e-01
-8.572244047912148945e-02
5.845028472429635719e-02
2.349139825343345422e-01
2.574885212414846358e-01
2.512668734477503940e-01
2.730730629200028292e-01
3.276566000841648063e-01
3.506899776143747594e-01
3.045357957826386741e-01
2.763000366627854643e-01
1.885133954646627252e-01
6.824617564238835699e-02
3.509935649144664549e-02
4.849202246014285705e-03
-2.068859096323103289e-02
-4.417239696488457074e-02
-6.871396855604840204e-02
-9.945209738922643206e-02
-1.298512895116929744e-01
-1.485935538788776267e-01
-1.561678504985513916e-01
1.247667814610492754e-01
5.804867958141848860e-02
-1.638671954924250662e-02
-8.663493719863046838e-02
-1.538607873938063197e-01
-2.148052433595079580e-01
-2.550563169738169211e-01
-2.612816688558913247e-01
-2.375941088237129850e-01
-1.874707710862470178e-01
-9.596479224524707974e-02
6.740922569627239014e-02
1.770046669119786920e-01
2.448570380569367322e-01
2.807961839219608735e-01
3.481204428984480681e-01
3.670293844031118358e-01
3.536745704759524656e-01
2.770746666249834234e-01
1.844188273531880418e-01
5.003799723178638942e-02
1.836666849687584521e-02
-1.913600427511282995e-02
-5.433334233415826331e-02
-9.059399245364843645e-02
-1.320868166377542618e-01
-1.792879513499682220e-01
-2.071297470981378619e-01
-2.044702106562403254e-01
-1.871529097388213714e-01
-1.659558209881166202e-01
-1.437122936785183158e-01
1.962270651725471216e-01
1.223969630156727384e-01
3.085121354985515679e-02
-6.984806445364816208e-02
-1.577975365740466041e-01
-2.318028686650827341e-01
-2.898705138254795144e-01
-3.191496416024466876e-01
-3.143486745234843061e-01
-2.912589312682383191e-01
-2.565780015474135589e-01
-1.901305167437323806e-01
-9.585304798901717049e-02
-6.728596597996127325e-03
2.329774724704254119e-01
2.741771474084804261e-01
4.195415929197012783e-01
3.659741997752982146e-01
3.016585734096353111e-01
2.322851575084231568e-01
6.619034572400019079e-02
5.445813714321903753e-02
1.098864176840032292e-02
-4.009680728807102357e-02
-9.251509456564302458e-02
-1.488825519805480335e-01
-2.111372722344306563e-01
-2.656784733543442467e-01
-2.708220108412586757e-01
-2.384244784725549071e-01
-2.002339878213482416e-01
-1.656850423732701971e-01
-1.333174949553139199e-01
-1.091272999535120025e-01
1.891417793715594320e-01
1.016922276788536361e-01
-6.530240536465721328e-03
-1.206120304200433979e-01
-2.102912495774977297e-01
-2.750233757138468293e-01
-3.168563320867276434e-01
-3.261598842150716382e-01
-3.070863627385416184e-01
-2.870190127914595823e-01
-2.740181537147383661e-01
-2.681305686045106218e-01
-2.382371800763567193e-01
-1.584798603452739485e-01
-4.204708483352884857e-02
2.287564684526156022e-01
3.191401886965086199e-01
2.832565193027891115e-01
2.279576138922178030e-01
5.626782343194057512e-02
7.950290057615505557e-02
5.794480010950585347e-02
7.104172189112785939e-03
-6.381624134467261955e-02
-1.388048967519402987e-01
-2.139157420931033504e-01
-2.809131543262339270e-01
-3.138197915881386635e-01
-2.870267671532131804e-01
-2.369654475941015137e-01
-1.908531764360639760e-01
-1.513893165771451332e-01
-1.141260152312347370e-01
-8.665735116921309544e-02
-7.775357081040251694e-02
2.367800551978964385e-01
1.523454016626481222e-01
5.611469226142845601e-02
-5.545380767878453632e-02
-1.604033815767380855e-01
-2.297994126670219461e-01
-2.678858362420484251e-01
-2.809648651203984770e-01
-2.656697635589213569e-01
-2.345741226371399479e-01
-2.158485081776113090e-01
-2.174189794477519588e-01
-2.419701175838175344e-01
-2.831694413516573916e-01
-3.149695035721798431e-01
-3.136092283558787885e-01
-1.775007111262112969e-01
-8.126326002887886146e-02
-5.701897757918760606e-02
2.676093180890792150e-02
6.959734272840428781e-02
8.111782953859665579e-02
6.052369726949884815e-02
-1.581503692028049177e-03
-9.513069292991739589e-02
-1.889251530391981015e-01
-2.650115638160030485e-01
-3.064348769885593127e-01
-2.987517361952874984e-01
-2.498796616318657848e-01
-1.964571262718250999e-01
-1.516829038202605617e-01
-1.131610832104959358e-01
-7.551764777739757017e-02
-4.856973786926212233e-02
-4.299042261406982313e-02
-5.326573670483156914e-02
8.369814476699347083e-02
-1.388535912625927203e-02
-1.104716297000760544e-01
-1.845051300550040740e-01
-2.216361516094511319e-01
-2.310582701297844710e-01
-2.201335776706219993e-01
-1.894541508168408606e-01
-1.539032781269803751e-01
-1.357014376968214420e-01
-1.404968513527939389e-01
-1.717686838723090637e-01
-2.275034911791053438e-01
-2.784719331187723301e-01
-2.917938237618754593e-01
-2.532221106506366559e-01
-1.695267918985937650e-01
-6.308628070892514927e-02
2.209989382246904319e-02
6.714922510543196166e-02
7.796515256448258158e-02
5.115426185330522457e-02
-2.611746666119774476e-02
-1.497658311814846765e-01
-2.218682681220385255e-01
-2.665854919783643417e-01
-2.719178085320597127e-01
-2.341207982266381715e-01
-1.724830744946650452e-01
-1.171738783318691801e-01
-7.260461298766240912e-02
-3.362446839531539611e-02
3.861657696940532306e-03
2.619259329087105653e-02
2.102660599680779979e-02
-5.249519714886650978e-03
-3.538595283095060523e-02
9.005216581077182814e-03
-9.143637968049363185e-02
-1.717128499908540662e-01
-2.168546811118664264e-01
-2.310374766389915735e-01
-2.282362754856933906e-01
-2.141219952339707688e-01
-1.859489326484426996e-01
-1.511244558008810746e-01
-1.263416316405880646e-01
-1.168949402034056839e-01
-1.287569593522838729e-01
-1.683670228099424793e-01
-2.198127410999482778e-01
-2.456362872609186565e-01
-2.281975876180070695e-01
-1.770283532226806511e-01
-1.089021540196413729e-01
-5.136012911057949437e-02
-1.978195813306852374e-02
-1.472474834832761433e-02
-4.287169727383995793e-02
-1.150114743574791876e-01
-2.056880264330249453e-01
-2.709252665653425485e-01
-2.999742327726754310e-01
-2.876884222775427102e-01
-2.284370595800474246e-01
-1.472588472602236187e-01
-8.007515654771692193e-02
-2.808929053298095391e-02
1.491611798326282837e-02
5.246225458214349990e-02
7.287968908652724120e-02
6.694367217070872067e-02
4.203713324215979652e-02
1.536599601590120379e-02
3.478133468872369322e-03
-9.387908559150993926e-02
-1.773264384398027527e-01
-2.203682670437981661e-01
-2.259332034413624457e-01
-2.144517070888059540e-01
-1.964639223490860787e-01
-1.741419850300128802e-01
-1.447189404607074070e-01
-1.134470756267465935e-01
-9.172794711610032792e-02
-8.348229683466630580e-02
-9.535165161290197477e-02
-1.355812481971248040e-01
-1.877825409044840410e-01
-2.166551130614517984e-01
-2.097017800055344383e-01
-1.718834234539000638e-01
-1.074718641246196205e-01
-4.234456796049004823e-02
-9.092972332676342584e-03
-1.417478355109473218e-02
-6.410527329525618490e-02
-1.641067327860395997e-01
-2.635098311277192518e-01
-3.167493451552150230e-01
-3.340761585353597130e-01
-3.166489163104565518e-01
-2.495399062531579726e-01
-1.535976147854587748e-01
-7.366607605333597153e-02
-1.203037227019905855e-02
3.698604452035827300e-02
7.621254666275906198e-02
9.722873621535157995e-02
9.502778599624302214e-02
7.660571790122230884e-02
5.458334804332747037e-02
3.797318622379124153e-02
3.320637830831550674e-02
-1.866745861726294142e-01
-2.440152546473161599e-01
-2.454620180991302081e-01
-2.148464075787447358e-01
-1.836964420471022819e-01
-1.565109645338924604e-01
-1.319553466531159791e-01
-1.067314157347412362e-01
-8.241818868874961623e-02
-6.483367956312627300e-02
-5.751285534769790680e-02
-6.879199624890171283e-02
-1.091152455885489453e-01
-1.606241347640122163e-01
-1.899080606169326335e-01
-1.897835371146013583e-01
-1.603262836833793115e-01
-9.212870182952068165e-02
-1.079280676858559301e-02
2.385309606552857981e-02
2.924105036900036605e-03
-7.555471897399924919e-02
-2.035403669404431126e-01
-3.008390890977453158e-01
-3.388008107933061508e-01
-3.509910919800288687e-01
-3.462437015580224764e-01
-2.993976610606956523e-01
-2.043878537881512192e-01
-1.133312363046326404e-01
-3.936195747128847650e-02
1.891740698184880137e-02
6.240594452095733075e-02
8.545528435402958978e-02
8.782541589358038026e-02
7.653295520776233485e-02
6.044230081030631252e-02
4.480798891271956658e-02
3.799613924939147791e-02
-2.605922867490281791e-01
-2.823943300294818326e-01
-2.377430169668991178e-01
-1.737659365813481738e-01
-1.261876487789822254e-01
-9.332433383880074651e-02
-7.305603480570864450e-02
-6.252712409215148426e-02
-5.418645080021236571e-02
-4.526224574104716070e-02
-4.140294115271044018e-02
-5.374989062866868117e-02
-9.288487952046058094e-02
-1.381747843446706481e-01
-1.612172160305567203e-01
-1.602751873561180929e-01
-1.312565314874741818e-01
-5.291401533273205893e-02
4.793967741386584436e-02
7.844311596398527431e-02
3.425821976252529932e-02
-7.447935872110614253e-02
-2.145288359258865352e-01
-2.931262252739629259e-01
-3.147845973540278619e-01
-3.252099931341628225e-01
-3.433220175128034457e-01
-3.516109057896016910e-01
-2.980426244357276544e-01
-2.105658640319899855e-01
-1.255533523367262094e-01
-5.619846420074723486e-02
-7.883848830995236756e-03
1.579136758143158750e-02
2.122870952247633489e-02
1.881342761178687525e-02
1.771290857277483741e-02
2.017990865150692120e-02
2.608530162310660275e-02
-3.086000565952924379e-01
-2.947834165307646193e-01
-2.099524015971669655e-01
-1.172945970834445850e-01
-5.334963700330570824e-02
-1.357716547775158003e-02
1.751377145162524504e-03
-8.095162885127200197e-03
-2.398466915764038004e-02
-3.015454657798043864e-02
-3.470513853748413008e-02
-5.038383665088962127e-02
-8.589840618184831078e-02
-1.212031815245535882e-01
-1.339351699330891543e-01
-1.253917790303677171e-01
-8.919652991604784531e-02
-9.131263604264419458e-04
1.050021257980786604e-01
1.224993664333393073e-01
5.456329211228901771e-02
-7.275330926491269112e-02
-1.996322808440272045e-01
-2.510376350632365083e-01
-2.570503512275634783e-01
-2.623144898204479714e-01
-2.875728728653688671e-01
-3.311048045964874453e-01
-3.356877285876027628e-01
-2.807334505532429469e-01
-2.068566945769362564e-01
-1.432672771311933324e-01
-1.024648847279341080e-01
-8.344272821763239201e-02
-7.324681400046101354e-02
-5.986809264098492955e-02
-3.682718459975925507e-02
-8.853193693685760396e-03
1.194389863602498582e-02
2.443868151364194524e-02
-3.343580130316899934e-01
-3.007086945606425310e-01
-1.906997539042668832e-01
-7.541768802947655670e-02
2.784225846640183723e-03
4.935775212315965388e-02
6.374295256400137888e-02
4.156635999770767753e-02
4.917266000469140350e-03
-1.843226981943007006e-02
-3.363134023481624546e-02
-5.252718284307652391e-02
-8.348324478872903853e-02
-1.098160440809199112e-01
-1.131139225906485912e-01
-9.606684937792862866e-02
-5.246093025369139018e-02
3.699563669901697466e-02
1.297300054531516089e-01
1.332680916120558001e-01
5.596180713615551278e-02
-6.893263997007147148e-02
-1.742927815738346264e-01
-2.007454350508542373e-01
-1.921052949200718063e-01
-1.899404445245707895e-01
-2.115096777148317564e-01
-2.573397168228631071e-01
-2.806756474321104311e-01
-2.544677256125251752e-01
-2.104310588516815350e-01
-1.726094786933116410e-01
-1.510685971036592468e-01
-1.414905707637920673e-01
-1.296244458853105519e-01
-1.066561812916052288e-01
-7.077255814321511962e-02
-3.014680297706324313e-02
-1.578723166184181625e-03
1.228427223877176164e-02
-3.521807958526412818e-01
-3.124139188596922745e-01
-1.874936390191782321e-01
-5.568329678272621042e-02
3.234069841646464855e-02
8.355395547950987545e-02
9.955440963797269893e-02
7.481073295491842690e-02
2.697400424320373774e-02
-1.067897040425642465e-02
-3.638477115170520720e-02
-5.908069360627683786e-02
-8.670295489900747832e-02
-1.051417186076171462e-01
-1.005830015523254406e-01
-7.757540867865517220e-02
-3.201323935970837309e-02
4.767383602853896701e-02
1.201690243004308462e-01
1.169369503745937705e-01
4.780934254994319982e-02
-5.560042109716338554e-02
-1.350218368588459172e-01
-1.406442402171164396e-01
-1.200996609940624543e-01
-1.115445517239527506e-01
-1.285365604750254853e-01
-1.685098789009960019e-01
-1.970631846175297797e-01
-1.993252003508948489e-01
-1.910881766214011235e-01
-1.817193373685271895e-01
-1.760447461484829224e-01
-1.712208214314913379e-01
-1.584353004229313855e-01
-1.325831564567521159e-01
-9.453474287741558957e-02
-5.137806681971436584e-02
-1.919714833245754482e-02
-2.997490337110371959e-03
-3.774068435748214045e-01
-3.348516158211718996e-01
-1.985640913086534343e-01
-5.741458023224969842e-02
3.517128396534192902e-02
8.950837017575824506e-02
1.093043416281770097e-01
8.988682038953715869e-02
4.294826239527285705e-02
-1.813078282427566228e-03
-3.789395378087161148e-02
-5.646051232787108187e-02
-8.995414705843657321e-02
-1.230953238189769344e-01
-1.413157166802326281e-01
-1.485886621577097444e-01
-1.437722412380673942e-01
-1.102138001866080214e-01
-4.152165986031342015e-02
2.075689087638840549e-03
-1.709795933426458154e-03
-3.936809557203435617e-02
-7.795637288893834949e-02
-8.949360369498803036e-02
-8.934508565528588575e-02
-8.669767647220742723e-02
-8.544818374093648972e-02
-8.602011547223845089e-02
-9.082551950914553862e-02
-1.087128192886919753e-01
-1.358163099682234976e-01
-1.628449523452895897e-01
-1.823995233082750522e-01
-1.860344393129168550e-01
-1.738687212886553535e-01
-1.496283006105625091e-01
-1.177506250753044270e-01
-8.378618882254326716e-02
-5.813860643690205859e-02
-4.592915207625382357e-02
-4.203967333980199866e-02
-2.481935632825070237e-01
-2.252762749833404354e-01
-1.393154342680883728e-01
-4.967002228882862885e-02
1.649544203423830915e-02
6.603501191328614572e-02
9.687174462722049351e-02
9.779679620047035393e-02
6.662041411534774804e-02
2.694179330264087277e-02
-1.284511112084405111e-02
-5.456424890622274537e-02
-1.014367281314460523e-01
-1.378194335958273786e-01
-1.554914245701156938e-01
-1.635407387582671346e-01
-1.622945905725804161e-01
-1.332116215271556547e-01
-6.211140223724229137e-02
-7.493689707666428487e-03
1.063458404462307161e-02
2.946322912376057868e-03
-6.988863740897865301e-03
-3.577726194244847894e-03
-1.297537503044615161e-03
-7.755594335601622216e-03
-2.676008364562154976e-02
-6.128728644472344889e-02
-1.076079684433755568e-01
-1.583038521079649374e-01
-2.035723116848863756e-01
-2.315917361941637054e-01
-2.331251551399019517e-01
-2.096277655133372830e-01
-1.790127840120147029e-01
-1.495255705712955907e-01
-1.242112498007911237e-01
-1.029847165411757193e-01
-8.527701370026553873e-02
-7.212207114024661581e-02
-6.157348161477498028e-02
-2.157439944378062302e-01
-2.556500648994573521e-01
-2.120420514789260469e-01
-1.116073008521646370e-01
-3.104369203035667671e-02
1.460213150648027175e-02
4.429194428425505675e-02
6.442116062939054477e-02
7.128938843212419274e-02
5.905294633773303103e-02
3.077511191142259794e-02
-1.306777449679455243e-02
-7.119340407311806895e-02
-1.322471543601273780e-01
-1.691808276856907045e-01
-1.855866062176771414e-01
-1.945854990680676577e-01
-1.967254076562388876e-01
-9.806188020429526531e-02
-1.004088972271834357e-01
-3.694677869360446509e-02
5.741711480508860602e-04
1.833351086397252278e-02
2.718086982320720019e-02
3.342681046591446797e-02
2.755755399996404065e-02
4.472217946163022616e-03
-3.892226295969977712e-02
-1.042534350096530060e-01
-1.769187473305172398e-01
-2.396386674940415018e-01
-2.830721737574622421e-01
-2.979252254009647771e-01
-2.730775335627559364e-01
-2.175645646435453440e-01
-1.643924959260071872e-01
-1.258457098529532636e-01
-1.041031849760086503e-01
-9.519933923920774477e-02
-8.817256586430131937e-02
-7.737116847249038420e-02
-6.275094196263401869e-02
-2.100675714439413921e-01
-2.315154678250044284e-01
-1.719687130240477591e-01
-6.151054714817430491e-02
1.599699779586482434e-02
4.678796669614683490e-02
5.680179869733195663e-02
5.883812250572788977e-02
5.442570540363186882e-02
4.116845073431173868e-02
1.421901930373606175e-02
-3.335934854329369870e-02
-1.014454282642278937e-01
-1.684646994363258599e-01
-1.993858745660581910e-01
-2.092839898832530854e-01
-2.131563071755763761e-01
-2.108933676665846746e-01
-1.193161714970747828e-01
-1.143997425624079245e-01
-4.705862771073553857e-02
1.639473976180213718e-03
3.230489465184653575e-02
4.568586168045348644e-02
4.434808703366031890e-02
2.600691872504146476e-02
-1.178813886679278174e-02
-7.092962657388897363e-02
-1.503249986882699007e-01
-2.286985830408052589e-01
-2.883519075674579879e-01
-3.237857306138655078e-01
-3.266710274304794881e-01
-2.829165976412771899e-01
-2.064621806540505866e-01
-1.396522303696818845e-01
-9.500949276842138302e-02
-7.219020086164609773e-02
-6.581498202319961688e-02
-6.458296681340107426e-02
-5.984621329848713311e-02
-4.842846724473531816e-02
-1.253351820147609874e-01
-1.905044039863875160e-01
-1.933566036362416030e-01
-1.250740647637953451e-01
-9.362860677594141146e-03
6.892878557398776640e-02
9.273125148557809228e-02
8.959369098198513570e-02
7.294681321545698482e-02
4.696598590935794487e-02
1.867752962920738238e-02
-1.389023698687740296e-02
-6.294805300762951195e-02
-1.323676238404837280e-01
-1.986989680001092495e-01
-2.202641885340624606e-01
-2.186372244721153379e-01
-2.114116008222602372e-01
-1.983824469868886164e-01
-1.643974774620062529e-01
-9.851619515141814276e-02
-3.216805215934927242e-02
2.114202413461058888e-02
5.643528828531742952e-02
6.586096999866432322e-02
5.110138777509756064e-02
1.827816952811079504e-02
-3.366088112268750959e-02
-1.059711753749883745e-01
-1.929939745449895105e-01
-2.666536971266560418e-01
-3.141166120041288812e-01
-3.358405461232430445e-01
-3.255454778135865035e-01
-2.693893181238468659e-01
-1.864494484625680015e-01
-1.204418562800124437e-01
-7.856730471518483250e-02
-5.589501872386049702e-02
-4.535109337645566729e-02
-4.129440055006488447e-02
-3.850007660053873099e-02
-3.015640073349643707e-02
-1.351305255754788603e-01
-1.743627468325343044e-01
-1.633603762544523774e-01
-8.720727121229122913e-02
3.425370498608699965e-02
1.142341132383738744e-01
1.355354584844784827e-01
1.244848685016557571e-01
9.147594455495790255e-02
4.113489010358009623e-02
-6.332219778913767728e-03
-4.511165645574082006e-02
-9.232760481294396970e-02
-1.566220007953320614e-01
-2.169279814722754607e-01
-2.274992680139449330e-01
-2.104545126109808040e-01
-1.879932648062298539e-01
-1.619578180641726983e-01
-1.228973284913367492e-01
-6.370975384294486066e-02
-2.425814596146490341e-03
5.118691569553358856e-02
8.778344128746425057e-02
9.064468020678263793e-02
5.993760588674140743e-02
1.211807134256522554e-02
-5.467962142986471097e-02
-1.438740949350584275e-01
-2.417778495145851414e-01
-3.043921265460927117e-01
-3.269568452322597074e-01
-3.225037100314421812e-01
-2.945969668548054643e-01
-2.379845576290858800e-01
-1.698396402964361118e-01
-1.209894383299930376e-01
-9.147071221373317962e-02
-7.300806209513942269e-02
-5.702392391206578121e-02
-4.320818423765673127e-02
-3.333183683306448902e-02
-2.045886788025911077e-02
-8.071537707177818544e-02
-1.462487277226529325e-01
-1.682375086296467037e-01
-1.466196343957837100e-01
-5.905958426559263647e-02
7.043017708848473002e-02
1.525839285903735631e-01
1.731696964195756638e-01
1.557777830805114061e-01
1.067105292629540597e-01
3.132447738204755666e-02
-3.281886822700010031e-02
-7.392360212200439762e-02
-1.158536402681217131e-01
-1.712262223906611813e-01
-2.188863530204836483e-01
-2.127353709305729312e-01
-1.763774622814328619e-01
-1.357230830131785360e-01
-9.746792369732130978e-02
-6.093784451526118584e-02
-1.799278647232946393e-02
3.107768608811626795e-02
7.970664533195026547e-02
1.157968268848610094e-01
1.149965313665359395e-01
7.046774068804367852e-02
9.408929007032577549e-03
-6.758541705560887347e-02
-1.694581700935912927e-01
-2.796495856526675094e-01
-3.307480753808223484e-01
-3.231026130192033996e-01
-2.880813183694234114e-01
-2.463605806591586955e-01
-2.065089332273929434e-01
-1.725662228564313616e-01
-1.502930655023459461e-01
-1.355403380027656590e-01
-1.204727398377943431e-01
-9.683313604331685032e-02
-6.873224471641666000e-02
-4.552272428611187083e-02
-2.232522753711851243e-02
-1.091443887019134390e-01
-1.560897803237195347e-01
-1.667398726657425001e-01
-1.294159169220523709e-01
-2.409225496139074177e-02
1.130976679031605453e-01
1.960175391826510793e-01
2.152319130191285013e-01
1.901780263863943332e-01
1.226093355032231574e-01
2.099895526756819647e-02
-5.790825660657001467e-02
-9.869533855408339773e-02
-1.322557685739772226e-01
-1.739333711329211218e-01
-1.477031596973832905e-01
-1.407236973962344984e-01
-1.045973054903951427e-01
-5.577920386079728704e-02
-7.699627166611220166e-03
2.501749306431982553e-02
4.182723043733566765e-02
6.134701134876036077e-02
8.344890667702950515e-02
9.439463610291805307e-02
7.309362845872491299e-02
1.634630407844425357e-02
-5.150756019650084422e-02
-1.245935865840522572e-01
-2.059278458150146096e-01
-2.837732659736052487e-01
-3.126278292096148492e-01
-2.953085213706979628e-01
-2.606210347391296200e-01
-2.368126143299598974e-01
-2.383161789964085564e-01
-2.396712213877576769e-01
-2.235766731352527847e-01
-1.934929058107116295e-01
-1.514006350960140912e-01
-1.012257858775685998e-01
-5.784646668637201394e-02
-2.703359382902235930e-02
-1.036895535762540803e-03
-1.722205017050931763e-01
-1.692718437271180376e-01
-1.395068664895116606e-01
-6.871530052381714937e-02
4.993584786737998577e-02
1.763691269346301660e-01
2.426880656441531281e-01
2.508640597214462642e-01
2.181283443787745691e-01
1.407846540727518969e-01
2.607503098243700579e-02
-5.078271077821187168e-02
-7.492683092626245545e-02
-8.435471176233516610e-02
-9.225167327317962407e-02
-8.072714493245321254e-02
-3.204321092592717080e-02
2.361952441414252868e-02
6.785846673217424407e-02
8.826047633925522551e-02
7.618531577002893296e-02
5.371167420141788329e-02
5.053898947062352570e-02
5.927369989467182188e-02
6.393559306855366164e-02
4.799033164695352266e-02
1.691406003487538716e-03
-5.910465784585876292e-02
-1.139425363251374973e-01
-1.541210192829080561e-01
-1.859647821473784934e-01
-2.078009596157421035e-01
-2.138561787423693961e-01
-2.060828599957867935e-01
-1.984513780113587311e-01
-2.091994909434806149e-01
-2.228648602567256665e-01
-2.181804274982826197e-01
-1.937895816395753812e-01
-1.505687133272753941e-01
-9.566651480071841629e-02
-4.858677515213795373e-02
-1.568238092427449298e-02
1.077792981102191142e-02
-1.330681221451357199e-01
-1.709464720574251639e-01
-1.795341036022291281e-01
-1.446623726014694966e-01
-5.470855462042858303e-02
8.416262168387259046e-02
2.240798150058613547e-01
2.962363361607530665e-01
3.091266651299713342e-01
2.810471725740107951e-01
1.989713508600085556e-01
4.972044944961616364e-02
-6.015681508092186880e-02
-8.501434479250796761e-02
-7.776609992140703920e-02
-5.450350365617000897e-02
5.794997197920915416e-03
9.510865824988186390e-02
1.539148661609152924e-01
1.761590322944830977e-01
1.631279067941556749e-01
1.095312873145692506e-01
4.574828792781674563e-02
1.520776776189212628e-02
8.804450511060331330e-03
1.050410858043360554e-02
8.395408734579175303e-03
-1.667014154072421483e-02
-6.078118232486588723e-02
-9.816771505620784655e-02
-1.158270561620643180e-01
-1.280844212043119046e-01
-1.502530986427602355e-01
-1.692637257601174450e-01
-1.746764216842695006e-01
-1.753630015166021960e-01
-1.933887909474495959e-01
-2.178315607815128618e-01
-2.212907982603778967e-01
-1.972658952849240255e-01
-1.461036960685731245e-01
-8.071561060531291798e-02
-2.805322900241218054e-02
5.475845092969558285e-03
-6.662174096901493647e-02
-1.033061677551016522e-01
-1.506214259060206229e-01
-1.780290833298134034e-01
-1.464732269074139615e-01
-4.795008998528774852e-02
1.032712239771534507e-01
2.548531440095678779e-01
3.292498266369740523e-01
3.445200051174606148e-01
3.269447549120566565e-01
2.601231949258698273e-01
1.049363066942898548e-01
-4.734298124685108050e-02
-8.365153057003635317e-02
-6.266786968011682502e-02
-8.421936920465934034e-03
9.495080240306057184e-02
1.999324137634234666e-01
2.423941326511601380e-01
2.410352803905770891e-01
2.050513998683527184e-01
1.223164043430035319e-01
2.157302173450042354e-02
-3.447956147601514282e-02
-5.440598703716198470e-02
-5.501940693752660483e-02
-4.214595080893610013e-02
-4.179076032458804713e-02
-6.518950836832296258e-02
-9.327783137568784744e-02
-1.177531309946538152e-01
-1.428101987083255087e-01
-1.620010284372883358e-01
-1.645690187549880834e-01
-1.524219868575373005e-01
-1.429253850012191518e-01
-1.648472093293112395e-01
-2.092000944943547547e-01
-2.305640980329084488e-01
-2.093951813232050319e-01
-1.471383555406691745e-01
-6.724273338776248776e-02
-6.714342184653812953e-03
2.753882224188494710e-02
1.484774508034169323e-03
-2.195797547600163505e-02
-5.326578315686490012e-02
-1.077161340177676674e-01
-1.523612486034952584e-01
-1.332936047900399879e-01
-4.458812578120562031e-02
9.973775142105369140e-02
2.504590433665665472e-01
3.238873481721825653e-01
3.421870330267828830e-01
3.380295832586605043e-01
2.969185780726311674e-01
1.705295997973334254e-01
2.304792623119971805e-03
-6.000878575937278192e-02
-3.614713331010036695e-02
3.885556908201165394e-02
1.578278483267961385e-01
2.462913235621883579e-01
2.664402291858692928e-01
2.479004303513049623e-01
1.978520339514180382e-01
9.817600705147933038e-02
-1.822626142904152508e-02
-8.150597742638912568e-02
-1.085104888791854072e-01
-1.169088210463075095e-01
-1.020506186341380850e-01
-7.986430722425555406e-02
-7.975967217675646037e-02
-9.671476494982987615e-02
-1.247958893853459844e-01
-1.538444606657984604e-01
-1.579913663083966358e-01
-1.334219391314487579e-01
-9.773841760617575647e-02
-7.543201459980268531e-02
-1.017491938122166012e-01
-1.767796449971906769e-01
-2.321636104841600379e-01
-2.240210315571691813e-01
-1.557165891448176742e-01
-6.398637430651750446e-02
3.972367249331430587e-03
3.936926335752671119e-02
2.020023613440454988e-02
-8.540881984316801845e-03
-6.165793416741761901e-02
-1.096247018161666809e-01
-1.024485035171979475e-01
-3.607030885861871317e-02
7.962272148820957740e-02
2.089394290131462717e-01
2.808618304216916606e-01
3.080326779652891034e-01
3.186765498293968601e-01
3.036738568527931337e-01
2.222500257841981686e-01
8.466586687906083042e-02
2.104447879327143826e-03
7.225028689090553374e-03
7.446208370368721796e-02
1.723496130906477797e-01
2.305702441413712556e-01
2.331896355782930308e-01
2.043969255552957331e-01
1.482249476849946124e-01
5.060441861727379281e-02
-5.423735287667492966e-02
-1.138552672217431339e-01
-1.460535326400121958e-01
-1.655324177523444795e-01
-1.625935412799842383e-01
-1.318909101308540499e-01
-1.087809024254224322e-01
-1.060025213330593047e-01
-1.196001856728130808e-01
-1.356044362213766341e-01
-1.267705784355493137e-01
-8.933928209689868949e-02
-4.369501968665654573e-02
-1.633942913917335246e-02
-4.432604423706946323e-02
-1.370815097104691460e-01
-2.165354909804029226e-01
-2.221473236157378017e-01
-1.593657429629583566e-01
-6.937530627635017655e-02
-1.903414816090115164e-03
8.849769493262588105e-02
6.215765155013492499e-02
4.022545919712467583e-02
1.243020861163536203e-02
-3.048987063785374430e-02
-6.615669225425428734e-02
-6.190412205595111766e-02
-1.607777789576180991e-02
6.633077758481817354e-02
1.649106059771752730e-01
2.303205353923339083e-01
2.662026643522073521e-01
2.915706216572508391e-01
3.009470484603653517e-01
2.640086943217471727e-01
1.706041422295467846e-01
8.847496309125764402e-02
6.295226972172061897e-02
9.761411893083038471e-02
1.621703567482528363e-01
1.958650021193856228e-01
1.872096921590389318e-01
1.543666379437243219e-01
1.002839088342198787e-01
1.317329142949560591e-02
-8.304423024994604663e-02
-1.451666799042887201e-01
-1.839430719997265651e-01
-2.116676085330788382e-01
-2.186642037425869656e-01
-1.868652202105354765e-01
-1.470374788445402148e-01
-1.272349035947903662e-01
-1.285609773229485497e-01
-1.351384214991562804e-01
-1.208136251378214288e-01
-8.006637679548984921e-02
-3.242085560857980303e-02
-4.732893409718203978e-03
-3.074682094824679121e-02
-1.181224126112132428e-01
-1.919647359308725987e-01
-1.997403485582145144e-01
-1.493857187932894071e-01
-7.413675967943111900e-02
-1.714691938456277057e-02
1.029601814411655186e-01
6.936460686254321273e-02
7.446269771111452274e-02
4.549740946715413042e-02
7.816806159718137081e-03
-2.427839088758086683e-02
-2.817533990005618647e-02
-1.600026495791265733e-03
5.244912100144137612e-02
1.189143034313074887e-01
1.677176478533506654e-01
2.037800728195439393e-01
2.354092066169519160e-01
2.522815910260666761e-01
2.279706898384425695e-01
1.571790329564480004e-01
9.457391981047995333e-02
7.272631525238201777e-02
9.689791094637795199e-02
1.446279080322084576e-01
1.661487544739494726e-01
1.575114691688270785e-01
1.330440505913573768e-01
8.819617437398018234e-02
1.580884460281884937e-03
-1.103893382711200050e-01
-1.925197958424386124e-01
-2.509456672049189541e-01
-2.965642584001552673e-01
-3.135889701794959961e-01
-2.729724809601697388e-01
-2.056471564393309304e-01
-1.525539425846124675e-01
-1.287254153067400042e-01
-1.323931690828055174e-01
-1.404281276327131178e-01
-1.235631280778222291e-01
-8.849137802936925257e-02
-5.896705790151415827e-02
-6.384481613375581066e-02
-1.092112274558686841e-01
-1.417607819595652907e-01
-1.347746512363651450e-01
-9.720094528237213649e-02
-4.816057694227263153e-02
-1.300323844862443651e-02
1.224568112946293752e-01
8.835500350521824364e-02
6.335846542063690301e-02
4.161267055125972281e-02
1.811538358858999151e-02
-3.805822672297951188e-04
-4.780564927035261223e-04
2.025258096915287173e-02
6.074164991322334589e-02
1.116095528285209471e-01
1.524343838648341831e-01
1.867719354548632305e-01
2.183757298137697089e-01
2.350790605517364407e-01
2.090797680464701880e-01
1.368640519514435772e-01
7.260013089063219183e-02
4.537162042826246855e-02
6.317922085928771858e-02
1.102101287207032793e-01
1.340569085144881212e-01
1.271717225673374141e-01
1.033313678573156841e-01
5.733726024036282093e-02
-2.975935465685852765e-02
-1.391399252466758441e-01
-2.183273889271676038e-01
-2.739287497474880984e-01
-3.192573455513313396e-01
-3.451470193521038454e-01
-3.188039548811900659e-01
-2.547910876859750262e-01
-1.946365846331273020e-01
-1.576830272052843485e-01
-1.475886888428854515e-01
-1.515849304002243325e-01
-1.393077492444611543e-01
-1.076825114451254450e-01
-7.394041652275314125e-02
-6.096956174781459348e-02
-7.379218046086134797e-02
-8.115768398407480211e-02
-7.200450974450020580e-02
-5.118860644154499262e-02
-2.685481867748791898e-02
1.181468331483630507e-01
8.330666002858223840e-02
6.112916092906484078e-02
4.598096019546442370e-02
3.253670208787545065e-02
2.360425661538837275e-02
2.881180387607334970e-02
5.035374844552117229e-02
8.786758217277604310e-02
1.347247827014529387e-01
1.704242336278263825e-01
1.930541521438655928e-01
2.055399559574759005e-01
1.968591556198261150e-01
1.420262520660681149e-01
5.287433056124626884e-02
-1.064617568813101475e-02
-2.756989527644292809e-02
2.857199978245239524e-03
6.238919245488407095e-02
9.434267021935038855e-02
9.086314760225608356e-02
6.669988634363473168e-02
1.758569003620606350e-02
-6.986545124160520315e-02
-1.679351781768453067e-01
-2.321216545231737372e-01
-2.728601900756868481e-01
-3.054059679824412954e-01
-3.338807209455201264e-01
-3.319719467438946858e-01
-2.859497295531289174e-01
-2.303892336254686757e-01
-1.895591470073405005e-01
-1.721354732680847321e-01
-1.703991916987248889e-01
-1.541283619395772964e-01
-1.154238404868355855e-01
-6.755057161277984445e-02
-3.177340791336907833e-02
-1.951982198688989589e-02
-1.418561771500634165e-02
-7.388480687429810345e-03
8.249136746855509524e-04
1.230490691680038856e-01
8.871529067712764782e-02
6.829354665234507737e-02
5.577637516147552349e-02
4.765410401874535518e-02
4.687942021846492474e-02
5.968022288330727954e-02
8.637499992121212833e-02
1.260892834345746505e-01
1.733326407928475199e-01
2.037150445357645834e-01
2.091220638117082808e-01
1.932815785387816954e-01
1.485695694492276953e-01
5.883711977404719462e-02
-4.602176611454062566e-02
-1.068738575106073369e-01
-1.123353786244953717e-01
-6.566366164256749738e-02
9.000538027622621839e-03
5.290195027684061607e-02
5.751652060964391328e-02
3.729170928322982775e-02
-8.668790624130239680e-03
-8.576971499405598720e-02
-1.645104348498299118e-01
-2.125700858222696055e-01
-2.393746521618068945e-01
-2.575332637287564563e-01
-2.820983279054550263e-01
-3.068228014117638236e-01
-2.971185312078521989e-01
-2.685344348882084953e-01
-2.438916762990349651e-01
-2.287894547692528868e-01
-2.123611102266468598e-01
-1.751157520902990317e-01
-1.153724366160642084e-01
-4.773841223705103942e-02
5.649177050225462696e-03
2.877202503146576718e-02
3.452559819071236019e-02
3.490427085015986725e-02
3.566958041164413479e-02
1.353631216800154080e-01
1.024914871358971608e-01
8.146332090178362573e-02
6.646473479385975325e-02
5.865623761831226940e-02
6.404261161565470706e-02
8.412110425402158365e-02
1.160315168858177676e-01
1.583263598845351672e-01
2.066935815914709151e-01
2.333908374666998908e-01
2.257942107759442762e-01
1.894872143992721303e-01
1.212616627328309826e-01
1.202422869324397403e-02
-1.017118259673679692e-01
-1.665230090521731265e-01
-1.723403626653498000e-01
-1.191208569907424714e-01
-3.472886609006239911e-02
2.182703488742351872e-02
3.938600242953108066e-02
3.005602273354329723e-02
-4.653681962441692105e-03
-6.493763125092617827e-02
-1.261962196100535893e-01
-1.644975547883657796e-01
-1.859262514609277273e-01
-2.017798328643200245e-01
-2.327368786740000306e-01
-2.759525444272900585e-01
-2.934605475807812724e-01
-2.932007141270395190e-01
-2.890938362024119135e-01
-2.757840451025765360e-01
-2.398043832803618269e-01
-1.810325234946983664e-01
-1.060844032752065597e-01
-2.925936208466137917e-02
2.906548356389107926e-02
5.272126095522922107e-02
5.392746071400536523e-02
4.761939167177023369e-02
4.549600005038652306e-02
1.215725204127933584e-01
9.714988228972543105e-02
7.527516495193506407e-02
6.256806936353215276e-02
7.062604775367502252e-02
9.596950259244685366e-02
1.319947712967401710e-01
1.770611469638049829e-01
2.279699926576907731e-01
2.538684774650642462e-01
2.391806872174546683e-01
1.923297971420072361e-01
1.142999604715702056e-01
-1.237939838411200241e-03
-1.194754678843414769e-01
-1.903147727718586257e-01
-2.031659192183192797e-01
-1.529941307981319831e-01
-6.500117661258955626e-02
1.284272191095806211e-03
3.220969963516424200e-02
3.771871109061617627e-02
1.980568729548431994e-02
-1.960383151387209630e-02
-6.433405703587251334e-02
-9.774837016190540684e-02
-1.224861926636361398e-01
-1.501349616470688819e-01
-2.032916112282694421e-01
-2.618241692369549511e-01
-2.868682088267761610e-01
-2.949325841656981750e-01
-2.974258096723259026e-01
-2.816225092782761452e-01
-2.336616367285057616e-01
-1.674549309779984341e-01
-9.250740250855521429e-02
-1.959503606339518464e-02
3.363710869693620903e-02
5.199528912434966260e-02
4.807817954553246509e-02
3.892794559021534040e-02
4.093013171253972321e-02
1.390824035559876382e-01
1.085987253226397553e-01
7.696408016747273428e-02
5.581242024908362326e-02
6.314720457480782478e-02
9.042206114661496819e-02
1.277462418795871357e-01
1.741618214121308239e-01
2.281504034914831058e-01
2.560947514256103896e-01
2.399249463832136275e-01
1.908704126184881389e-01
1.129064653478204505e-01
2.820337541882371457e-04
-1.160893441997183084e-01
-1.895544679885761141e-01
-2.111178154754077829e-01
-1.708930092785451715e-01
-8.354978391643275160e-02
-9.605967818494919389e-03
3.227127201976433268e-02
5.134337754830163580e-02
5.065684076607188113e-02
3.301636053810753230e-02
4.932514393334959044e-03
-2.489961876883499056e-02
-5.791851236890414867e-02
-1.070591657037367750e-01
-1.929971427814716478e-01
-2.655409617284456569e-01
-2.861346515966304294e-01
-2.869910446116767377e-01
-2.825122805488885502e-01
-2.598796905727818185e-01
-2.083641342643101635e-01
-1.473388823322028807e-01
-1.156468925146739157e-01
-7.207073471398386943e-02
-3.843732560495830702e-02
-3.174895218717203177e-02
-4.114889143835184088e-02
-4.410030609230085330e-02
7.066142323126560487e-02
3.864078348084075409e-02
1.734477728620182485e-02
3.336227053416215144e-02
8.177660464174091315e-02
1.245993960660451289e-01
1.557521111002734826e-01
1.794683934618760690e-01
2.009272933678062645e-01
2.054590062199699863e-01
1.806543677916746249e-01
1.344403643321431252e-01
7.152849593860803601e-02
-1.205427099250315839e-02
-9.463491155695705204e-02
-1.482692596253738226e-01
-1.716929905479355478e-01
-1.519474763616596169e-01
-9.123572465811559395e-02
-3.822567565371661619e-02
-2.336961862222439960e-03
2.469472019825264680e-02
4.452875670165401534e-02
5.752805404429581215e-02
5.489297608505709636e-02
3.396853897480689444e-02
-3.607341201751138385e-03
-6.457245457240975983e-02
-1.573674162847545910e-01
-2.262176525830270624e-01
-2.407278361370526198e-01
-2.356989577426435167e-01
-2.309596554636653143e-01
-2.229620181978548554e-01
-2.010637646796644418e-01
-1.759837329762848068e-01
-1.527659211785977189e-01
-1.313579118940895185e-01
-1.178248144525768232e-01
-1.192717421867272309e-01
-1.204027051679512350e-01
-1.014725489917341766e-01
2.653120553263418543e-02
-8.334830962358593526e-03
-2.402787295589147928e-02
8.824167204677581689e-04
5.269414119432729027e-02
9.428214171941469435e-02
1.218077407836663517e-01
1.397852195128496955e-01
1.545346614130947149e-01
1.602290092965601709e-01
1.484747836677116906e-01
1.224582012014173021e-01
8.194858642317388864e-02
1.982188009394707587e-02
-5.068434451321222195e-02
-1.089464562899504635e-01
-1.530982066930541563e-01
-1.615121465657970712e-01
-1.102325001386639802e-01
-4.445503872866024553e-02
9.838886189252457268e-04
2.819455115630071368e-02
4.529401052070814587e-02
5.975014405566435316e-02
6.124815587287217589e-02
3.963753054925794883e-02
-5.041705260159205435e-03
-7.697025759358822050e-02
-1.767134634369392499e-01
-2.467212690947225284e-01
-2.595711860892427336e-01
-2.512731231323460657e-01
-2.444157367908953715e-01
-2.379050489732268125e-01
-2.241968953918536678e-01
-2.125839695293720022e-01
-2.075167965712895191e-01
-2.081203095935861558e-01
-2.157829678391336714e-01
-2.240305986987787823e-01
-2.113367345296062183e-01
-3.979210469513883713e-02
-6.411211390374395303e-02
-6.061821978206808487e-02
-2.236598150038066057e-02
2.922294865015426235e-02
6.479127549029815858e-02
8.373919177163126337e-02
9.076177829255294149e-02
9.447502551096161050e-02
1.013401249256929704e-01
1.050602886043893180e-01
9.989227313056044111e-02
8.057730835421438031e-02
3.951832757463607376e-02
-1.626561939382034638e-02
-7.349004779698820045e-02
-1.291517170337952713e-01
-1.580296361293258012e-01
-1.231237444004711912e-01
-5.858989979718663005e-02
-1.137810918677546745e-02
1.295505989917237512e-02
2.415019793988919250e-02
3.436529424385199177e-02
3.471672179823822452e-02
1.153758981816479373e-02
-3.494187388548528755e-02
-1.041079500914532663e-01
-1.908150879684960277e-01
-2.559202522286853632e-01
-2.775959068214141623e-01
-2.751565554755937004e-01
-2.667282805601600693e-01
-2.557239534816638793e-01
-2.432553004367085658e-01
-2.373802200585931055e-01
-2.397403630754037784e-01
-2.499009508677541291e-01
-2.674928467742830329e-01
-8.167835197040863859e-02
-3.219847041295148538e-02
1.688513217251757376e-02
4.488453860315570754e-02
5.377311946395819248e-02
4.856561816233406770e-02
4.028290647170308658e-02
4.591286264243422954e-02
6.011671651114409293e-02
6.873911119819821336e-02
6.263699100641820228e-02
3.457353859897856208e-02
-1.088601565593673784e-02
-6.284744581203823011e-02
-1.166253822751057018e-01
-1.498079841326488137e-01
-1.305387069658856813e-01
-8.313004719642903828e-02
-4.650805986618564147e-02
-2.838639915293813057e-02
-2.165885094844655426e-02
-1.459123959685170238e-02
-1.585923705396612843e-02
-3.860652908276869522e-02
-7.986656085167774533e-02
-1.347153448278903543e-01
-1.966762731497802841e-01
-2.493725153613259582e-01
-2.842709717960368310e-01
-2.993218275061974021e-01
-2.942308953347582690e-01
-2.735170262030243160e-01
-2.512127800376157127e-01
-2.384831174793294595e-01
-2.348283099269549146e-01
-2.410143081444893753e-01
-2.567890012077826967e-01
-3.186562612248011045e-02
1.514687854747825274e-02
3.738459656635054890e-02
3.815476817679021998e-02
2.257263981023985983e-02
2.449534622340484007e-03
1.251456711700841455e-03
1.636396383692291859e-02
2.892999541194295893e-02
2.668751410923107803e-02
1.535144061499524011e-03
-4.050806176863692293e-02
-8.381799455527801090e-02
-1.216412571054702879e-01
-1.414713039745007783e-01
-1.328021257641724684e-01
-1.182999519596677623e-01
-1.120614923854968831e-01
-1.108696750128974201e-01
-1.085262920207644560e-01
-9.753982697691332415e-02
-9.201634116721371659e-02
-1.052412056733485202e-01
-1.310213937613933788e-01
-1.629243025110561072e-01
-1.959770462322920626e-01
-2.285385093230508369e-01
-2.679478329315591045e-01
-3.070223990082510679e-01
-3.197675402583539661e-01
-2.910325736028569477e-01
-2.462745594218103129e-01
-2.100720893806919398e-01
-1.845862444696069193e-01
-1.738039284848205135e-01
3.424517495167598430e-02
1.338459814525523942e-02
-1.539054971761106075e-02
-2.750611306742581363e-02
-2.072743173971530392e-02
-1.339208791156303383e-02
-2.078160819046542471e-02
-5.517010380622345417e-02
-1.035413524106606337e-01
-1.347782547000508924e-01
-1.421594442441270756e-01
-1.322359661117773200e-01
-1.253472213653912259e-01
-1.525729199086701959e-01
-2.009802609704440801e-01
-2.431891135996826492e-01
-2.582679510919900223e-01
-2.338169797414841600e-01
-1.989450666833401105e-01
-1.828789095255897723e-01
-1.807968055011739961e-01
-1.854407210029098974e-01
-1.912451764537250742e-01
-2.007990625738131640e-01
-2.289533918119665279e-01
-2.776206629953588134e-01
-3.189834418389473347e-01
-3.018724061941615577e-01
-2.334379739164268164e-01
-1.623048442132576930e-01
-1.044355091562521320e-01
-5.447162924156319364e-02
-1.064223543741816547e-01
-1.721967992177713958e-01
-1.293366131130162244e-01
-1.154249635645453048e-01
-1.683708503947789759e-01
-2.639831705720224186e-01
-3.586648147421169774e-01
-4.096022811154924614e-01
-3.779690930351254363e-01
-3.025096495389700824e-01
-2.477936303307656518e-01
-2.155287418491129980e-01
-1.959907971041869312e-01
-1.821903865267248679e-01
-1.765475343946786291e-01
-1.908927497761128966e-01
-2.306686178676521648e-01
-2.815958085830931878e-01
-2.918189375302682187e-01
-2.282606452832803001e-01
-1.227521653782765731e-01
-1.821645120164000486e-01
-2.950850901459581288e-01
-4.103433749905043282e-01
-4.753881879418662693e-01
-4.442111083737828592e-01
-3.529882376020334611e-01
-2.773085826458172587e-01
-2.252965588885194048e-01
-1.889673640270877197e-01
-1.639725582598657305e-01
-1.535238845731683455e-01
-1.625585907865172708e-01
-1.938611594712492392e-01
-2.399435210916484873e-01
-2.667836666999355844e-01
-1.573204899888097641e-01
-2.152187898597890947e-01
-3.225232965435881338e-01
-4.276533053387410743e-01
-4.796106215995795119e-01
-4.430343830105621383e-01
-3.518646328405556356e-01
-2.707513718906021660e-01
-2.096742802732849686e-01
-1.645854229636672106e-01
-1.352646266074616077e-01
-1.260633861359629349e-01
-1.357981034645375784e-01
-1.636666933534419166e-01
-2.050460239502358006e-01
-2.406320409200017885e-01
-2.228756371336158004e-01
-2.740384643433148582e-01
-3.554071312980752739e-01
-4.260276032871412877e-01
-4.483184053241582867e-01
-4.003701183047121415e-01
-3.119780253244402446e-01
-2.332767050013302979e-01
-1.721395432977915196e-01
-1.266490709024038763e-01
-9.901646230712317365e-02
-9.438989014971910230e-02
-1.083672653535012048e-01
-1.378072477237215487e-01
-1.793492515545331289e-01
-3.054383482370193192e-01
-2.879263446031101736e-01
-3.028940500039545847e-01
-3.002372290399896171e-01
-2.700928341828600088e-01
-2.076172191464098760e-01
-1.366394762401093865e-01
-7.944377884588486871e-02
-3.377898339507615783e-02
8.159042536852291819e-04
1.687237907237234061e-02
5.924034973395627887e-03
-2.648354795215443827e-02
-7.606639792606995076e-02
-1.364436853813002781e-01
-3.128758269924851176e-01
-3.161869593386720800e-01
-3.033306764746412920e-01
-2.755507852531025592e-01
-2.320831180798578197e-01
-1.722605826006040064e-01
-1.102740077247859191e-01
-5.894335029912946972e-02
-1.628556940481259291e-02
1.731597315367762804e-02
3.507225162075051916e-02
2.650793049236729870e-02
-6.763357993153604718e-03
-5.958576238817234194e-02
-3.267322146712592357e-01
-3.237673849138049675e-01
-3.019916299192453302e-01
-2.646016337313299438e-01
-2.157654012103015495e-01
-1.578085458724012291e-01
-1.010986946895831573e-01
-5.388772044537393918e-02
-1.390991859990402431e-02
1.850189129564534449e-02
3.805129573265265963e-02
3.387112929420708213e-02
-3.156338596566232169e-01
-3.279998622726149615e-01
-3.257460894635193505e-01
-3.025322489378405866e-01
-2.614732608745692355e-01
-2.092439695818839318e-01
-1.512726025550659437e-01
-9.803394677704282967e-02
-5.487534957755282883e-02
-1.804044184095315168e-02
1.266167951316591461e-02
3.335338733291443730e-02
3.361921741050438728e-02
-3.151587356672342355e-01
-3.266750389484088246e-01
-3.241291152614682591e-01
-2.998767735175783544e-01
-2.574028690087692417e-01
-2.038215376161997550e-01
-1.465674277952324356e-01
-9.725955412346647122e-02
-5.861521967146113982e-02
-2.485806676254454645e-02
5.038964231202364488e-03
2.831830284666483552e-02
-3.150097104828391004e-01
-3.204504303876080651e-01
-3.091775700492661594e-01
-2.790342433784317455e-01
-2.367064415064786820e-01
-1.886125007847663793e-01
-1.401059634664554854e-01
-9.934899247783979259e-02
-6.596783520605399576e-02
-3.059094912895650720e-01
-2.752270338828896601e-01
-2.333887875391633393e-01
-1.921446459080730362e-01
-1.568691011472699015e-01
-1.279929893811730390e-01
-1.752205307549151714e-01
3.840644757405953236e-01
3.674329014925644676e-01
2.928576015032949842e-01
2.599175463377221273e-01
2.916637513705044316e-01
3.228090482868024580e-01
3.468770094798038217e-01
3.550218048773685631e-01
3.276826925353024111e-01
1.990416719564843395e-01
1.443038494336016109e-01
5.850257175077461236e-02
7.156417063332000394e-02
8.126352551373844380e-02
8.513299743267452313e-02
8.148908566618841276e-02
7.297512033347425264e-02
6.495180950711096357e-02
6.611295599777360088e-02
2.565841630288324682e-01
2.259717752662056267e-01
1.995275009680265166e-01
2.230501008225923565e-01
2.857328781669393747e-01
3.247153530310527558e-01
3.390563586993256551e-01
2.651617127604066759e-01
1.451581232136250343e-01
6.061045542587487761e-02
5.688216566113984962e-02
7.595732181213629697e-02
8.772481730997061522e-02
8.995823019682670785e-02
8.602648920363757667e-02
9.284507187207799439e-02
7.595107778305074109e-02
6.457638671706819600e-02
6.121912018162219832e-02
5.081078288720134589e-02
4.223716212784982965e-02
1.002935101921506311e-01
1.419683990340066815e-01
1.599625795946734708e-01
1.335471154007608074e-01
1.231544694643544602e-01
1.423686715694245652e-01
2.025561707020565594e-01
2.506039969312146010e-01
3.172793409183529700e-01
2.351428670182394431e-01
5.389202888499802085e-02
4.429292999381044538e-02
5.870479811582819674e-02
9.316218867548252403e-02
1.042524274227013825e-01
1.047848358614028585e-01
1.113624769236005452e-01
9.664956204102323478e-02
7.739962172678882535e-02
6.261121386730245097e-02
5.514607070330262290e-02
4.984006038827547280e-02
3.143783590176760234e-02
1.105788712628711160e-02
-1.706091858512424897e-02
-4.710539784556659615e-02
-7.793208514838853573e-02
-2.327506381002058741e-02
1.367038958987454832e-02
3.064436047555378975e-02
1.171990152691911730e-02
-1.334213005857323719e-02
-3.274597538836613968e-03
1.597962193412289303e-02
2.605461058410423608e-02
2.402348691812018766e-02
2.747540736530248301e-02
1.205950264650277638e-02
1.595177724649041867e-04
-5.412743742722136292e-02
-7.246884634722863816e-02
-1.177746660729487096e-02
4.804616583191349821e-02
1.400147853603829207e-01
1.990705665201560060e-01
6.899849122889460673e-02
2.964396515310054048e-02
2.181620653249696090e-02
6.391565085873694707e-02
1.113094412806846234e-01
1.232995546333590792e-01
1.211378760050917519e-01
1.165565690402459997e-01
9.801727535071751152e-02
7.409422483296836115e-02
5.473920555335465288e-02
4.283265371861895432e-02
3.388046163222870749e-02
2.294456839208739579e-02
-6.412087707816153254e-03
-3.495635031048632130e-02
-6.326639904733105668e-02
-7.422215092800213410e-02
-9.683566963502676650e-02
-1.132679717930243080e-01
-7.319383312048249879e-02
-4.855219428188976838e-02
-6.270433665486528467e-04
5.759007523104558990e-02
9.083665129001161631e-02
7.877685827175422151e-02
7.883373509146510139e-02
7.333756130306837151e-02
6.647328951854405976e-02
5.570207429678789707e-02
3.595689856029844061e-02
-4.400767304575026531e-03
-7.295416625438355673e-02
-1.348170873874068032e-01
-1.876663557185853370e-01
-2.037822581764643093e-01
-1.835949622429031702e-01
-1.434337387006843212e-01
-1.771063869568809818e-02
2.127098546936951468e-02
1.466872789413055378e-02
2.356402993025807219e-02
1.577275251529702826e-02
6.187613477944253065e-02
1.244861934153962263e-01
1.410105433902648364e-01
1.377172715823544169e-01
1.166315343466797494e-01
9.127825304227420167e-02
6.103945228882596413e-02
3.751977226434247831e-02
2.221472332866342853e-02
1.025837397705560775e-02
-2.909993342347589121e-03
-2.304396276504549340e-02
-4.954034009514826642e-02
-7.495020314543376916e-02
-9.609738489225017055e-02
-1.116324233504848717e-01
-1.215496605301712996e-01
-2.405983521513546664e-02
-1.676539593063500200e-02
1.367159062746102667e-02
6.861556721312014884e-02
1.306143903923465688e-01
1.696385147896671552e-01
1.734128383830215170e-01
1.553167395603014811e-01
1.282556900284339274e-01
9.593201762398989585e-02
5.604033973030344423e-02
9.840575270012606734e-03
-3.932917916402057373e-02
-9.565419459430810067e-02
-1.576516194510447499e-01
-2.069944101264982461e-01
-2.199204175369224579e-01
-1.995930514818660406e-01
-1.884955398361116419e-01
-1.432588238524939162e-01
-1.039061291760222522e-01
-7.685657507181750669e-02
-4.462756605006035215e-02
-4.610294349251457639e-03
4.991709821144678372e-02
1.476989555897825213e-01
1.720663328428018723e-01
1.450694421046168081e-01
1.123229972858917625e-01
7.978880331743443133e-02
4.263099092915426797e-02
1.443618648975393201e-02
-4.608559560697678310e-03
-2.077959826519775594e-02
-3.972291123297279347e-02
-6.774454086675477105e-02
-9.809939424051535017e-02
-1.176219949710984869e-01
-1.262604394607004243e-01
-1.275618700319183785e-01
-1.239063723969564962e-01
-1.197153856806626726e-01
-1.187501783419523810e-01
2.418237420802132540e-02
2.158799131326826631e-02
4.335673836062365477e-02
9.169220682687162505e-02
1.572211196967200353e-01
2.170582561508129782e-01
2.532632178707960868e-01
2.437369332804377176e-01
2.089669712682342417e-01
1.614972481075033772e-01
1.053080625622209721e-01
3.663023084720486849e-02
-3.796993727439208766e-02
-1.062227592256989178e-01
-1.709601364270229018e-01
-2.319073084897725345e-01
-2.734581611581313187e-01
-2.772347339046267178e-01
-2.527190072563029744e-01
-2.123183112078934898e-01
-1.730796469311751962e-01
-1.527251811966343353e-01
-1.211088997101916753e-01
-8.914299078750519134e-02
-2.840093656013252185e-02
1.024446555024721012e-01
1.680208434869905620e-01
1.874641950071914698e-01
1.570754199297374754e-01
1.071859199978352356e-01
7.057012499579887188e-02
-2.946435244129422606e-02
-6.707394524594180452e-02
-9.227767913909319664e-02
-1.144391564310383302e-01
-1.412284078048738345e-01
-1.730908745191458709e-01
-1.909067555341897038e-01
-1.918346806197823995e-01
-1.858846722223491399e-01
-1.789343032634319319e-01
-1.729012050034248738e-01
-1.720349842372381199e-01
-1.796487989348959369e-01
-1.931155510125816266e-01
8.609671751081358904e-02
7.050274358860821045e-02
8.899396452792843193e-02
1.327359596497132421e-01
2.055261644490993522e-01
2.771899001591335288e-01
3.193401814965021734e-01
3.045964463763631835e-01
2.554858317545418700e-01
1.882501050407673071e-01
1.105078753962611959e-01
2.543018477142359318e-02
-5.343306684846756832e-02
-1.185693782337596536e-01
-1.814985394559680554e-01
-2.462491148566573751e-01
-2.949763376677571602e-01
-3.025347917381947527e-01
-2.811458135316065587e-01
-2.446634043143089965e-01
-2.041292078517169539e-01
-1.240476421246182737e-01
-8.471214203789223518e-02
-8.096999297847737309e-02
-5.867720905363191936e-02
1.219699361630900702e-01
2.286753227529698396e-01
2.044042226678305374e-01
1.257836621330326587e-01
5.296846341212746445e-02
8.700456277959114568e-03
-4.899150497346813765e-02
-1.004458257501139179e-01
-1.375548594885646625e-01
-1.687882968259615535e-01
-2.022784335331786476e-01
-2.334668709797372288e-01
-2.377052430063383293e-01
-2.233450808545891786e-01
-2.065929770612286720e-01
-1.911782622589708325e-01
-1.752150368951080062e-01
-1.648366964334482265e-01
-1.678274083304754083e-01
-1.821217972373622429e-01
1.224049277389063634e-01
1.310470022132382006e-01
1.646328703363764967e-01
2.210052752023722866e-01
2.870814824102154161e-01
3.414531200246596621e-01
3.525542078028675030e-01
3.181798843489987427e-01
2.553102084010550055e-01
1.754327753931668454e-01
8.337203375251310555e-02
-1.738354026288380788e-02
-1.073989534276036939e-01
-1.767178148115778336e-01
-2.380295330774410134e-01
-2.921214891234281685e-01
-3.167591663465765262e-01
-3.018420470512762632e-01
-2.789241839676658841e-01
-2.617045316838312319e-01
-2.544905704118446965e-01
-2.572231433091735631e-01
-1.865610912064863125e-01
-1.758371192853303566e-01
-1.602987921022723250e-01
1.918531576616153145e-02
6.656617651032899208e-02
9.384618384825328674e-02
6.488554412977119712e-02
4.890771095431586946e-02
7.115976575244104506e-03
-5.845869328843573270e-02
-1.269697383052642292e-01
-1.785427945065853617e-01
-2.172167074900791528e-01
-2.475063521299386005e-01
-2.626866746276410036e-01
-2.503967840012286117e-01
-2.273620854125394108e-01
-2.054729676086029244e-01
-1.843292039198743126e-01
-1.599375704305399659e-01
-1.418640095521799815e-01
-1.423789137609249300e-01
-1.596193443616025776e-01
-1.875215772299259620e-01
1.770336242269398286e-01
1.762318647869420551e-01
1.970946067896471032e-01
2.413591381805740843e-01
3.003218158737042676e-01
3.510363147475992762e-01
3.728656243311753715e-01
3.546452570545141625e-01
2.985618594763951306e-01
2.213592785488358028e-01
1.306832698786239144e-01
3.145907406516151861e-02
-6.859041678478734749e-02
-1.493130543153448342e-01
-2.071193544339817172e-01
-2.532276108797891223e-01
-2.835147745817911402e-01
-2.787979302852024999e-01
-2.456232075870911913e-01
-2.193873751220183077e-01
-2.106754114828190694e-01
-2.249354466962557031e-01
-2.641861287519206014e-01
-3.108099911363241263e-01
-3.273052712205244408e-01
-2.833933406861766091e-01
-1.904795599962244568e-01
-4.681873633852052380e-02
2.868253408622461337e-02
5.435038104954463545e-02
4.636873935795345070e-02
7.434232549548667676e-03
-6.593796117512998323e-02
-1.500510986389195223e-01
-2.115762920533625635e-01
-2.492944959087169121e-01
-2.644510470103601518e-01
-2.552523676756918714e-01
-2.275166334209955121e-01
-1.975801937292364641e-01
-1.700098632897174000e-01
-1.417891103691290011e-01
-1.090355789245956997e-01
-8.553211850816855311e-02
-8.663650581775399206e-02
-1.099592202395763690e-01
-1.451546755021178858e-01
-1.684976767060057667e-01
-1.533503609530297018e-01
2.284411800996992981e-01
2.297049046766928004e-01
2.578883319384828177e-01
3.053976970158506221e-01
3.537723788499360089e-01
3.821982007470965947e-01
3.750757327231984406e-01
3.263757043605678421e-01
2.458213987029650993e-01
1.524866772991571862e-01
5.380396474092396381e-02
-4.084140996427798598e-02
-1.187928719352001894e-01
-1.710293039977409946e-01
-2.055946192733313360e-01
-2.295642935322476930e-01
-2.374646053303903215e-01
-2.171445282679435318e-01
-1.795158480364079656e-01
-1.523690385722955287e-01
-1.439796729286408061e-01
-1.605162587994263534e-01
-2.063310506048575965e-01
-2.611306326130574118e-01
-2.864320836775259838e-01
-2.537283752472560550e-01
-1.677891255711433660e-01
-6.467808429888796673e-02
7.369279339797546284e-03
3.761125497027016651e-02
3.314923680847295384e-02
-7.914898014048859370e-03
-9.114177292392294794e-02
-1.850609397645057164e-01
-2.474425690565056346e-01
-2.775422106570063496e-01
-2.767832240913005726e-01
-2.446525716360706537e-01
-1.969920182691008714e-01
-1.532552070487733786e-01
-1.143110060118415344e-01
-7.565641381149010303e-02
-3.449914735619406120e-02
-7.396992945050002467e-03
-9.701563468062604154e-03
-3.772640268131208230e-02
-7.665474091159812930e-02
-9.920681334371449223e-02
-8.912451532908978458e-02
2.762465030883614059e-01
2.783812796657728628e-01
3.100548940694853317e-01
3.543122975333999891e-01
3.876754218079914716e-01
3.939410690559871364e-01
3.602445663144226429e-01
2.808902740363952710e-01
1.725197454305220646e-01
6.199225191687993131e-02
-3.939500464436248434e-02
-1.169498560020388184e-01
-1.591295527912725827e-01
-1.759607844064239868e-01
-1.849444682767102388e-01
-1.889027480497063594e-01
-1.829364467080786261e-01
-1.587837595402996904e-01
-1.240212730629028787e-01
-9.859446227160814646e-02
-8.943914050728420106e-02
-1.026836947273550432e-01
-1.445152170941377268e-01
-1.978557050132199735e-01
-2.276560096218565032e-01
-2.119190240707102546e-01
-1.543946830111159185e-01
-7.755818366023319033e-02
-1.474882671302447934e-02
1.442875322600787116e-02
6.232536165103465947e-03
-4.493357245342348427e-02
-1.414255287109860149e-01
-2.387388372884573229e-01
-2.950821687717474218e-01
-3.171653378272285551e-01
-3.076733818255219521e-01
-2.601516845685865054e-01
-1.913724048938660605e-01
-1.298469620337140140e-01
-7.656086722840384218e-02
-2.634870513211330992e-02
2.221461497214513928e-02
5.248411474857964110e-02
5.218443425209322306e-02
2.596228486155505166e-02
-1.136721732455147835e-02
-3.751192283061843824e-02
-4.238573711202045513e-02
3.232540248019429296e-01
3.542559893659570358e-01
3.891894851914667330e-01
4.046711306109043726e-01
3.901294318111288018e-01
3.331947250162922702e-01
2.246914903753975956e-01
8.856187227717360333e-02
-3.528516021426488652e-02
-1.308855591955855324e-01
-1.819268400813870423e-01
-1.844078993898085883e-01
-1.675564054471941622e-01
-1.538507352773011982e-01
-1.419887379616364964e-01
-1.277098009186014016e-01
-1.049656104250013128e-01
-7.672848413157004610e-02
-5.531727380025117796e-02
-4.601630670930442757e-02
-5.525323701584784059e-02
-9.235660688427844989e-02
-1.447596449885915904e-01
-1.784126516523140971e-01
-1.768113914041218870e-01
-1.436357280551208149e-01
-9.199355455382503266e-02
-4.155262184351795479e-02
-1.720262937810726478e-02
-3.533545650291888135e-02
-1.029040333328776480e-01
-2.113652027504979436e-01
-3.033752232095096590e-01
-3.483963288861136043e-01
-3.633857637133964813e-01
-3.530844900809496090e-01
-3.032913664880544369e-01
-2.209209185493034855e-01
-1.421606662640086949e-01
-7.303369701631451383e-02
-1.043983069354761928e-02
4.525518260741923787e-02
7.965197266683106403e-02
8.494590164209797623e-02
6.516451748892158891e-02
3.080151360059750487e-02
-3.040738867078198598e-03
-2.318042361203180926e-02
6.196860428214995276e-02
3.679740233334383159e-01
3.833603938327225791e-01
3.920116353325091008e-01
3.767004316521059826e-01
3.350627393143673083e-01
2.444141180052276374e-01
1.054548283689129284e-01
-5.889775023513077468e-02
-1.979992584147570178e-01
-2.904475279259548515e-01
-3.195998530577074392e-01
-2.866882498815606639e-01
-2.311578310800058156e-01
-1.820060466345119476e-01
-1.378706965144446683e-01
-9.328197649020286697e-02
-4.098916537784239728e-02
8.149220738899336236e-03
3.813074171315277566e-02
4.750531318163749711e-02
2.935943290001062286e-02
-3.040863688292196054e-02
-1.089769761680102755e-01
-1.631169219433590001e-01
-1.863279317830089932e-01
-1.802084524041352442e-01
-1.439450908546039964e-01
-1.069751642248266410e-01
-8.674639779996325128e-02
-9.472392603600640615e-02
-1.418377999341555451e-01
-2.221486472761821374e-01
-2.858052584094758486e-01
-3.146689030119251274e-01
-3.265601347706187374e-01
-3.234995914583934651e-01
-2.882385149142478453e-01
-2.147299544039988628e-01
-1.332958835187078583e-01
-5.411601602633225871e-02
1.968908495326407784e-02
8.409729483940103778e-02
1.276265452473491768e-01
1.458624886754016636e-01
1.425685955774481928e-01
1.229399041968522593e-01
9.312692053831451988e-02
6.935738752638298532e-02
6.336494775973833260e-02
7.135518693030289128e-02
3.570994629789417396e-01
2.396448303801430868e-02
-1.504966465134682796e-01
-2.822279874162219038e-01
-3.492251686739993310e-01
-3.408270669085128879e-01
-2.698752376776520356e-01
-1.884703230754767034e-01
-1.241928177913770859e-01
-7.185871418326862659e-02
-2.793080072703104516e-02
1.057498407499448713e-02
3.886664424697272580e-02
5.255865991981956836e-02
5.101976608124002277e-02
2.568220908186028342e-02
-3.581741501516617215e-02
-1.045929319539568025e-01
-1.454757989674199392e-01
-1.630790124158852938e-01
-1.591069028454902001e-01
-1.254703775910348817e-01
-8.545772967463186043e-02
-7.537863344641440588e-02
-1.098029409893810787e-01
-1.746396604070303005e-01
-2.507612033788924055e-01
-2.968623520651971215e-01
-3.161350604602553016e-01
-3.272268352309155026e-01
-3.383517440713806890e-01
-3.360714178760196846e-01
-2.895955338477791408e-01
-2.117746438049690483e-01
-1.225993731421436278e-01
-3.814759225017360506e-02
2.894760005518234175e-02
7.087267539927906423e-02
9.061661614016092159e-02
9.294523343364935464e-02
8.266486006460088687e-02
6.431762246896335911e-02
4.823007384596757208e-02
4.181876156718078441e-02
4.351643615343699784e-02
-3.370481797902475374e-01
-3.795259529058406800e-01
-3.421484045724174639e-01
-2.445876167561041870e-01
-1.433795932339798074e-01
-6.413090020865754026e-02
-9.351169264278933260e-04
4.469814318368534739e-02
6.702003791677733913e-02
6.658541421770627911e-02
5.604798431451559620e-02
3.695920256702879547e-02
1.272102433978650540e-03
-5.667805272002144484e-02
-1.065218319221851312e-01
-1.275628086080457524e-01
-1.309543378207365105e-01
-1.180715904201991018e-01
-7.767881772224324854e-02
-2.094960355315919967e-02
-1.301697918538538556e-02
-7.247935544730656210e-02
-1.577270602423629098e-01
-2.323674227333206166e-01
-2.750166843374277637e-01
-2.921138005048011799e-01
-3.032005644106532394e-01
-3.203288446017209523e-01
-3.387838583329037534e-01
-3.236272470348464658e-01
-2.653659203536376521e-01
-1.843903889954497111e-01
-1.096617895488444655e-01
-6.078639945834978658e-02
-3.622375256672387411e-02
-2.090043030418908473e-02
-8.157287464890406598e-03
4.834463027401229504e-03
1.429171973557503798e-02
1.490225756300474040e-02
1.150723218714547365e-02
8.678708272930001771e-03
9.081368149859138372e-03
-3.613239134801461971e-01
-3.931282138947999605e-01
-3.461679083066590557e-01
-2.348476613273038360e-01
-1.174068119649850639e-01
-2.390419446593009326e-02
5.045369559389262237e-02
1.011336390663816059e-01
1.159960299168540931e-01
9.414715042310842219e-02
5.997900841041860914e-02
2.178609361743882519e-02
-2.358630410454122875e-02
-7.511624364371360940e-02
-1.064134688601006268e-01
-1.099235935120510405e-01
-9.975562307718724431e-02
-7.709873461596687683e-02
-2.869924211909012299e-02
3.611253667196505368e-02
4.702947715273842616e-02
-1.089624911388750381e-02
-1.047162764666506457e-01
-1.892742485845132216e-01
-2.361106972817010596e-01
-2.547952797242154510e-01
-2.652598205862400915e-01
-2.798487532840524539e-01
-2.992879514055106216e-01
-2.923609411905704891e-01
-2.460721543640495557e-01
-1.875289233341501105e-01
-1.435414947725050516e-01
-1.253142491797672453e-01
-1.189441957006082823e-01
-1.048623520862936309e-01
-8.125907917489351429e-02
-5.163947346435902863e-02
-2.517885826155334683e-02
-1.404869476898310161e-02
-1.539614219626422517e-02
-2.128678426400491472e-02
-2.656916346937731460e-02
-3.675647923107194237e-01
-4.010085707483013184e-01
-3.569167896662284734e-01
-2.383225489593425728e-01
-1.079434806809106417e-01
-4.426289068729155098e-03
7.707272181679962475e-02
1.322784168364102286e-01
1.474754777214572488e-01
1.167136492870884806e-01
6.600448256954723203e-02
1.062484345956815276e-02
-4.499308025300886166e-02
-9.234333880856937515e-02
-1.087252835657473576e-01
-9.876827087327318122e-02
-7.851114958810558042e-02
-4.904537263311486983e-02
2.061159201697725270e-03
6.511509610360238787e-02
8.196449682836551287e-02
3.831067882426264504e-02
-4.822787965504661545e-02
-1.367850996957368226e-01
-1.844557818106374592e-01
-2.041889753922971895e-01
-2.139007038332122190e-01
-2.236769845108904642e-01
-2.335806781746236072e-01
-2.202816661346766181e-01
-1.924991558039080564e-01
-1.719341694519085917e-01
-1.651655700115397252e-01
-1.720678795931190885e-01
-1.742664717807022312e-01
-1.585156435151205967e-01
-1.290836821087151531e-01
-9.254867408301924170e-02
-5.867523731928027397e-02
-4.130247810216344795e-02
-3.988756466911326515e-02
-4.578324278953987275e-02
-5.277890750020203942e-02
-3.693369716424191318e-01
-4.108951567659963611e-01
-3.711103036676824951e-01
-2.445252567159770796e-01
-1.053077071600653641e-01
6.080383319252485527e-04
8.250445813037231291e-02
1.389863727350357236e-01
1.580064998266466070e-01
1.298472932845984307e-01
7.361192901199378746e-02
5.163716883415513104e-03
-6.348871693151161844e-02
-1.124539673385099164e-01
-1.195351935225887757e-01
-1.018531279162683822e-01
-7.678699447707292014e-02
-4.519875155476065637e-02
4.315288938739610808e-03
6.660566765560664571e-02
9.191427237988855636e-02
6.505311234321670133e-02
-3.705298920666502335e-03
-8.286313520750164530e-02
-1.259266209147615334e-01
-1.455645782658744336e-01
-1.572806932358489229e-01
-1.664402278530882628e-01
-1.710244333289060448e-01
-1.672445155496165847e-01
-1.727449154754140404e-01
-1.888545816633320218e-01
-2.090222815548100632e-01
-2.268131457982877630e-01
-2.250975199132391746e-01
-2.020579993592476198e-01
-1.671120226004780829e-01
-1.273101774736616065e-01
-9.026744131961350615e-02
-6.759443047749336131e-02
-6.020274504843676350e-02
-6.127047948582670794e-02
-6.557147927348515315e-02
-3.620871954446167051e-01
-4.128805759760937888e-01
-3.703917445848999845e-01
-2.309468673267137395e-01
-9.094249103203445872e-02
5.496274222400454601e-03
7.790408405124972513e-02
1.296844923091576285e-01
1.515690846827047744e-01
1.323815359449612705e-01
8.002419798198470713e-02
3.599541089637847864e-03
-8.105998100714749410e-02
-1.393686153269188821e-01
-1.454199200286647176e-01
-1.281254003131584718e-01
-1.055105287903906341e-01
-7.786634654087960794e-02
-3.227709404384355302e-02
3.444756558278426473e-02
7.141049206380292724e-02
6.252303621022006763e-02
1.705783945616417413e-02
-4.259470426635029311e-02
-8.037844897427877389e-02
-1.045030674255427450e-01
-1.268111832666079242e-01
-1.491875381902325048e-01
-1.695432003597407977e-01
-1.898096224347342875e-01
-2.199948649674904333e-01
-2.536516293233672670e-01
-2.670987736237541155e-01
-2.950783149243563219e-01
-2.972205449475344152e-01
-2.725507238423716672e-01
-2.351275313074169815e-01
-1.935524687032851576e-01
-1.545355512353797367e-01
-1.265518651045425824e-01
-1.114273722539072808e-01
-1.052106840011364508e-01
-1.035150595465657714e-01
-2.598036478319124543e-01
-2.878316552712177900e-01
-2.338331433608175081e-01
-1.084796953309496853e-01
3.714648844452668464e-03
7.766877488293122411e-02
1.291959747582242246e-01
1.606043108244327999e-01
1.631966074646555853e-01
1.346629785841063076e-01
8.530376177285656225e-02
1.348545059031495096e-02
-7.819999987362230565e-02
-1.635637049312221036e-01
-2.014241232090487055e-01
-2.131113216996350090e-01
-2.229814325490389049e-01
-2.354723547032900044e-01
-2.302141167224772134e-01
-1.697630957207698077e-01
-1.045697991263779270e-01
-6.606538894538357964e-02
-4.947218694051864346e-02
-4.439996589946493960e-02
-4.274009909223110831e-02
-5.722582463365014777e-02
-9.321043960200207923e-02
-1.481098625526976742e-01
-2.116297266071349714e-01
-2.598980868813944856e-01
-2.908467575770614100e-01
-3.144565204667070790e-01
-3.371011487442207022e-01
-3.500079965294514150e-01
-3.277269486072413307e-01
-2.839342621890653673e-01
-2.389204749224376756e-01
-2.004819835235407410e-01
-1.709327554389653003e-01
-1.513888884395272749e-01
-1.392996776614492671e-01
-1.305209522599099781e-01
-1.215006060253314979e-01
-1.290539916007228949e-01
-1.926134619746716625e-01
-1.993897397611287536e-01
-1.399082256930814783e-01
-2.526197053642686291e-02
6.908654913572101486e-02
1.222635045620749789e-01
1.524289278330492048e-01
1.677848672313208556e-01
1.645180496010343330e-01
1.398298807458351056e-01
9.670006121253339748e-02
2.840467169902944830e-02
-6.862037196119789850e-02
-1.714464328569538787e-01
-2.236845038269759389e-01
-2.419192998083363189e-01
-2.537558912540815448e-01
-2.644618551971497089e-01
-2.526603368799132943e-01
-1.877667315974822504e-01
-1.169159570591137703e-01
-6.554029070757777520e-02
-3.585023639077887514e-02
-2.901635745328253954e-02
-3.750639509318087761e-02
-6.236536115597781510e-02
-1.067239557290273477e-01
-1.676620586427819137e-01
-2.349245792848438930e-01
-2.860010662306535778e-01
-3.185479123630577392e-01
-3.416121835590241185e-01
-3.611928564896631499e-01
-3.639266776347895305e-01
-3.218176217394775329e-01
-2.620005784195794662e-01
-2.105368435009947470e-01
-1.740731944477999227e-01
-1.527176438399393543e-01
-1.444652342296068592e-01
-1.415505179368989341e-01
-1.357806428337716143e-01
-1.225200984920957609e-01
-9.529001063323996878e-02
-1.226390664242515555e-01
-1.147029448469684826e-01
-6.062185459622489864e-02
3.840065090186348118e-02
1.198818469971309059e-01
1.596667716587348851e-01
1.739539541214176199e-01
1.724560243746581512e-01
1.542108967907412920e-01
1.209009323952817405e-01
7.873248294526269397e-02
1.996783335470981788e-02
-6.587885652668686032e-02
-1.709803493678704323e-01
-2.334499789549620008e-01
-2.539221691876010767e-01
-2.604654103774467488e-01
-2.589031284577603675e-01
-2.306072730699332551e-01
-1.602784120156946213e-01
-8.958522058926729481e-02
-3.732370546847078863e-02
-1.024604382580086674e-02
-1.499967592393722932e-02
-3.873859344623897805e-02
-7.252812034832469001e-02
-1.214092297968480255e-01
-1.844128532014947530e-01
-2.507478622981169636e-01
-2.985199033251695333e-01
-3.273377452469601878e-01
-3.455926972877408354e-01
-3.587724808985032210e-01
-3.504820774176203857e-01
-2.955351414660579712e-01
-2.306142222537860831e-01
-1.801364626427004456e-01
-1.469988373668883463e-01
-1.298066533235227304e-01
-1.275725920695201798e-01
-1.304365733503753122e-01
-1.264070883343563767e-01
-1.096699881673886962e-01
-6.575194967488838527e-02
-7.162954167580143361e-02
-6.106416928120352028e-02
-1.606615986563941778e-02
7.039509405220616134e-02
1.447754666641540844e-01
1.795068569221994759e-01
1.862103935067028482e-01
1.707698345291452924e-01
1.324745456569358104e-01
8.337161565263717655e-02
4.011312232883916529e-02
-5.281064114535909647e-03
-6.794994560681330564e-02
-1.572091671312750571e-01
-2.233093358100614878e-01
-2.421891067434239209e-01
-2.381014289787288241e-01
-2.191868268766569150e-01
-1.753840440905737597e-01
-1.083111644300173565e-01
-4.672670144989876650e-02
-1.353314512206326391e-03
1.819188089334063813e-02
-5.464029860982205257e-04
-4.117615176151171591e-02
-8.361947502356067985e-02
-1.359086386574107075e-01
-2.017098063467711033e-01
-2.682742916064650984e-01
-3.100804266187708325e-01
-3.287132474004067495e-01
-3.308557737394069442e-01
-3.242940494428226961e-01
-3.065468153858004752e-01
-2.616912493895383052e-01
-2.120058337323533770e-01
-1.742594615223258536e-01
-1.491948995931095812e-01
-1.336799475091095812e-01
-1.270122352510027752e-01
-1.228866352150559949e-01
-1.109439556690803574e-01
-8.651204856832131473e-02
-4.894370015110446198e-02
-4.577847018981015537e-02
-5.008090023652159162e-02
-4.591633946329601312e-02
-6.722526551380616014e-03
7.573762824430484153e-02
1.503535633725723020e-01
1.869414771129895847e-01
1.913119976072525374e-01
1.640308882272389912e-01
1.054494543919973076e-01
4.375284891161713291e-02
3.371913137354993085e-03
-2.764828957263048767e-02
-6.499604666436573086e-02
-1.221959787595553459e-01
-1.746730318135404636e-01
-1.853522655138297448e-01
-1.674908902951241785e-01
-1.341303036445351538e-01
-9.149568970720112215e-02
-4.813836395946790442e-02
-6.151095904493890029e-03
3.000818835974518317e-02
4.726325533426371100e-02
2.534068938858439340e-02
-2.626755458004864305e-02
-7.742077906248334696e-02
-1.326545215903010555e-01
-2.013853137891941369e-01
-2.728526906708161337e-01
-3.128290109455175161e-01
-3.184192108368216756e-01
-2.922779254739677479e-01
-2.564591003306935235e-01
-2.394474304411494392e-01
-2.280634316511619131e-01
-2.108391757740962213e-01
-1.951995893984891095e-01
-1.828340428003199514e-01
-1.680888502959928532e-01
-1.473425191625496733e-01
-1.232717807345959371e-01
-9.394152186126182580e-02
-5.706979394653301924e-02
-4.508241816415881065e-02
-4.386172283684411366e-02
-5.596391396395104106e-02
-5.301592244552252864e-02
-4.939519004517731529e-03
8.598026370561845377e-02
1.661736139701566750e-01
2.058497637662083934e-01
2.062761490688294341e-01
1.641198874739632496e-01
8.529033834088967092e-02
1.716279280370546292e-02
-1.542271749700035999e-02
-3.187563591095610160e-02
-4.679345907705515645e-02
-6.563494337363526276e-02
-8.189004434986638103e-02
-7.557300787071327686e-02
-5.183245631985909652e-02
-2.860941144177697043e-02
-2.157349866511463696e-02
-1.871910216318089376e-02
8.891109294636911561e-04
3.033610062296445559e-02
5.523055527537112930e-02
5.316255702928127796e-02
1.321696196901487631e-02
-3.962025673059774156e-02
-9.407295300409578009e-02
-1.531206325717223982e-01
-2.138515053002560951e-01
-2.548561080011182423e-01
-2.673528887130657283e-01
-2.431701905397345431e-01
-2.019509471805165102e-01
-1.848680638278962507e-01
-1.911648127866563129e-01
-1.996634779541087146e-01
-2.053653529842837389e-01
-2.045676670683366505e-01
-1.881354754429562792e-01
-1.531965237440539584e-01
-1.122412605906686345e-01
-6.960347736456819201e-02
-2.474239358084745141e-02
-4.245550856650379123e-02
-5.999313104526465129e-02
-7.509627824802400653e-02
-5.619242656330337982e-02
1.771165870194307823e-02
1.261131827952186868e-01
2.124996808567440332e-01
2.526096564942573730e-01
2.467519762022776231e-01
1.873105462257401155e-01
8.375608755666009986e-02
6.234443726797580555e-03
-1.891777809288264917e-02
-1.999084944462435620e-02
-1.096226299547025870e-02
1.062522202987208585e-02
3.598337501219794204e-02
5.484438342522259674e-02
6.364932238494014349e-02
4.937906785333522758e-02
4.726607257808603316e-03
-3.228058619420149516e-02
-3.196923226468031259e-02
-7.468611891694139533e-03
3.016811431665376853e-02
5.215902448666144553e-02
4.001338875648433047e-02
-3.236816079804534507e-03
-5.698769544998308345e-02
-1.094429904281347121e-01
-1.594326077484288229e-01
-2.045997086368040174e-01
-2.353303040829425041e-01
-2.371170488058969572e-01
-2.147655239766806112e-01
-1.956045235381122516e-01
-1.915196418576044779e-01
-1.856899814461043241e-01
-1.660687686955476527e-01
-1.277247785296233562e-01
-7.286304607578408810e-02
-1.732489128561708752e-02
2.893121101388895083e-02
6.963221937803237838e-02
1.071837317264601325e-01
1.897679671137763452e-02
-2.407960577247225328e-02
-6.005958708154551795e-02
-6.071080881748189967e-02
-8.881040985692350426e-03
9.615109540285753098e-02
2.205864169275200404e-01
2.980178554800150259e-01
3.226446766995772486e-01
3.069900931892583507e-01
2.453379939031352375e-01
1.351964577619986785e-01
4.245973608008169614e-02
1.105717981397465535e-02
1.060693274059998359e-02
2.509569355452341902e-02
5.440845645423895982e-02
7.823782681960111951e-02
7.859090985384982464e-02
6.090528446886157854e-02
2.293660386204491100e-02
-3.857276028989971295e-02
-8.238852981820257715e-02
-8.286104228751874079e-02
-5.966375956574062472e-02
-2.210627155595908458e-02
2.407268002169104387e-02
4.199909863211565703e-02
1.430033630348870842e-02
-3.249465873034648733e-02
-7.650552346352394728e-02
-1.157736831848527603e-01
-1.564793500597723985e-01
-1.922573696708572699e-01
-2.086593944698217074e-01
-2.058011634145825997e-01
-2.047128683492485668e-01
-2.119326243966798418e-01
-2.104794499370664096e-01
-1.875415418068750728e-01
-1.349574566739244474e-01
-6.226177717549181978e-02
8.046473883663333646e-04
4.542558423582011146e-02
8.053886044209106199e-02
1.113534119448681969e-01
9.169156447539102139e-02
7.652801080705141923e-02
4.302983157326591146e-02
-1.932804516733162628e-02
-7.658367966910793745e-02
-7.664187059355893894e-02
-8.215766824733744186e-03
1.199801460013314169e-01
2.622560276191584494e-01
3.376743102095024485e-01
3.559359685955483243e-01
3.414708197254951449e-01
2.865965488124114224e-01
1.745029975670413791e-01
6.142605480673998114e-02
2.050595927259833695e-02
2.725760752336222476e-02
6.336478189479388679e-02
1.233045130436892650e-01
1.600129495910401489e-01
1.484156196949878714e-01
1.061935926087192866e-01
3.694005177933402939e-02
-6.350376001909899260e-02
-1.333615160835144864e-01
-1.400584208572810963e-01
-1.179096375099687732e-01
-7.734822337745804466e-02
-1.518073742516115598e-02
2.763203719968982536e-02
1.847547500560788036e-02
-1.761647717877790065e-02
-6.114631833755206775e-02
-1.050953263643939067e-01
-1.423966257362533350e-01
-1.664474051492673135e-01
-1.747473258047611555e-01
-1.760196756115028627e-01
-1.912643997926795347e-01
-2.193259614534600888e-01
-2.320141027336047601e-01
-2.103140479888635783e-01
-1.431146119209991963e-01
-5.006493052865236548e-02
2.166252150350558153e-02
6.347810045365256948e-02
8.995458283761240126e-02
1.098681278178029325e-01
1.270204261095962128e-01
1.136589368709162023e-01
8.099183503465913481e-02
1.505219628928342220e-02
-5.252771024556622537e-02
-5.895434105618095610e-02
6.904311610373219631e-03
1.364364685181264636e-01
2.790493015602996119e-01
3.463464375894015901e-01
3.597785153258005741e-01
3.522277194178332627e-01
3.155619492879135346e-01
2.215414899192851839e-01
1.036157403423980800e-01
4.806355537334868616e-02
5.400639380835096925e-02
1.016421673582502683e-01
1.709739605951314800e-01
2.018407604621506313e-01
1.775665406736033902e-01
1.191036173585135055e-01
3.029228391958491487e-02
-9.195529940917197831e-02
-1.744052575093897328e-01
-1.867574767757729792e-01
-1.701280346252750930e-01
-1.368362073687921510e-01
-7.661704373671340829e-02
-1.885949392978265859e-02
-6.285462702304098030e-03
-2.324322231993503768e-02
-5.579947686137388951e-02
-9.564900939143551606e-02
-1.242719485329888129e-01
-1.320794893157052619e-01
-1.276532065269534166e-01
-1.270901975741855483e-01
-1.546766817751168421e-01
-2.088063259735246369e-01
-2.438251469399225213e-01
-2.275250204574792712e-01
-1.492542278616576790e-01
-4.113382147245042697e-02
3.636377902453493544e-02
7.449937117929135433e-02
9.197037833976594301e-02
1.583503671514186473e-01
1.529076870206541872e-01
1.480701926434541404e-01
1.379387754940296917e-01
1.130494105140515126e-01
5.999094183066352309e-02
1.216881668712674596e-03
-1.002236092880567919e-02
3.942789818737352930e-02
1.436005797891725388e-01
2.600617417502507078e-01
3.173530026717868435e-01
3.336744206743986751e-01
3.370355374067276477e-01
3.212484584035226742e-01
2.580530555341714050e-01
1.607246878857135075e-01
1.007772332659715442e-01
9.626465613240084429e-02
1.349934535337602159e-01
1.884571660771107438e-01
2.016567193898216037e-01
1.676679295608263232e-01
1.043004463693689154e-01
1.351691491757889274e-02
-1.094363785697282793e-01
-1.985124980600206368e-01
-2.223819791178603400e-01
-2.180473999929899154e-01
-2.007723742791578947e-01
-1.594631213652822344e-01
-1.023482085700377908e-01
-7.142560251546772876e-02
-6.606508990129322800e-02
-7.746020445074933147e-02
-9.979212759853973991e-02
-1.163081605403418622e-01
-1.143899722804183755e-01
-1.037166383885987642e-01
-1.014023875358683879e-01
-1.325568038844733842e-01
-1.990356714392468862e-01
-2.438384632209456282e-01
-2.256610535801196471e-01
-1.425554567841700315e-01
-3.521841890064832808e-02
3.811377614601002550e-02
7.034706705280946437e-02
8.027338285808735541e-02
1.817493394606994328e-01
1.715414724445657457e-01
1.580801849224615085e-01
1.481857326331142144e-01
1.386420543315583231e-01
1.220413446691938492e-01
8.749238711145448932e-02
4.837383189435605357e-02
4.112411709276229954e-02
7.596744701901235464e-02
1.483611829172273855e-01
2.301305597674203895e-01
2.752147576559968445e-01
2.964382776909607609e-01
3.114471145928789930e-01
3.142875823760945542e-01
2.819790553625988738e-01
2.140000180041898292e-01
1.606440814343281787e-01
1.429917399840781311e-01
1.593002427794898701e-01
1.876581303635198317e-01
1.830065560465531094e-01
1.436350541471776432e-01
8.396900609877799848e-02
6.314198382494475362e-04
-1.174738422427610424e-01
-2.153260155830221678e-01
-2.545543675113599025e-01
-2.655142228205110699e-01
-2.655306650081720177e-01
-2.455603408759510775e-01
-1.979952471030317906e-01
-1.556989968312783301e-01
-1.320434073245606299e-01
-1.262861627332436953e-01
-1.359290535669346600e-01
-1.461681250617736794e-01
-1.397281819180153373e-01
-1.249703143685107348e-01
-1.191828122899371151e-01
-1.443615802474896848e-01
-1.999484909437377611e-01
-2.298921981904811229e-01
-2.006135973350999524e-01
-1.218462297068814565e-01
-3.026459077566477640e-02
2.989340470732525581e-02
5.413940045715735089e-02
5.838645909464570960e-02
2.002133880939403476e-01
1.791830143570561640e-01
1.534043676302014603e-01
1.356079660868217962e-01
1.244703379823601935e-01
1.150897264674384524e-01
9.882563962501517141e-02
7.985618089695728505e-02
7.937163965364725515e-02
1.039466411511235644e-01
1.507834903840450658e-01
2.035662019929987965e-01
2.362367283600976253e-01
2.599427835062510517e-01
2.834339086063048518e-01
2.986641590128590873e-01
2.848445214108737966e-01
2.334800257360863662e-01
1.833954551066321048e-01
1.548955650483276048e-01
1.519566960954880086e-01
1.619747604596762369e-01
1.481195943472136400e-01
1.108767444814695857e-01
5.885160961020639153e-02
-1.792369406545440969e-02
-1.337568557204036057e-01
-2.398284694180489729e-01
-2.917948688027203197e-01
-3.144709626265801417e-01
-3.268876949210224869e-01
-3.241476456938605644e-01
-2.901915924684590475e-01
-2.431512952016659790e-01
-2.045503689376148848e-01
-1.833062083371501394e-01
-1.819485792610115171e-01
-1.880872078533971647e-01
-1.795070271594345068e-01
-4.482638688999888293e-02
-4.370392873876352557e-02
-7.206993338629519297e-02
-1.162238298833367101e-01
-1.347292599985608075e-01
-1.181246221869071827e-01
-7.674910285955098554e-02
-2.659433077246133037e-02
6.983471299711089923e-03
1.786582519888278361e-02
2.423734343738921382e-01
2.010199180635142413e-01
1.559161257245241516e-01
1.245811091800975295e-01
1.069305741703150264e-01
1.009383520470081841e-01
9.811049186912329523e-02
9.021600257831770275e-02
8.697791886896712177e-02
9.497401345034077458e-02
1.151571012308556796e-01
1.412433145912262433e-01
1.598342213819116397e-01
1.811279326287868474e-01
2.135142067373093644e-01
2.480382938333038911e-01
2.563691960901824940e-01
2.159741912924084684e-01
1.580206142155051452e-01
1.073229650123336820e-01
8.199488216494463244e-02
9.134621842078202714e-02
1.062451567302979544e-01
1.056325111190386107e-01
8.227993702343719407e-02
2.380106015933778837e-02
-7.740865214947384443e-02
-1.767364209390338003e-01
-2.350178628067255970e-01
-2.705787769653563157e-01
-2.984149409914599871e-01
-3.164591548029293544e-01
-3.077836446525011871e-01
-2.681727017131034785e-01
-2.152189684981209994e-01
-1.697324551637845180e-01
-1.434785866908265539e-01
-1.287595209395070994e-01
-1.077303748193166183e-01
-8.704153882313887813e-02
-7.797272430675340760e-02
-8.571964430655144851e-02
-1.004930259527240938e-01
-1.004181546843056910e-01
-8.334641698872528870e-02
-5.523475516068476060e-02
-2.338845259215012462e-02
-2.244898886824221208e-03
2.676086481707016240e-01
2.200888940605406630e-01
1.664567594990577770e-01
1.255558440813734911e-01
1.006720995771543670e-01
9.257729415517559901e-02
9.254662364345979386e-02
8.957108028316991544e-02
9.069790153727488868e-02
1.010896493976632948e-01
1.224599027182177030e-01
1.512821246438548206e-01
1.723911681371702864e-01
1.887773519174353598e-01
2.062599697633348828e-01
2.160862704794598022e-01
1.947388525996550379e-01
1.376240874095355782e-01
8.413287415553752369e-02
5.386611094403279121e-02
5.269022419089351705e-02
7.399928703283455145e-02
9.223985589028518839e-02
9.470320685662357574e-02
7.221922411072725922e-02
1.226929933176416909e-02
-9.212147436476075812e-02
-1.932488345867625912e-01
-2.473095622138919703e-01
-2.688462485931376600e-01
-2.710207830699425391e-01
-2.646135836323856294e-01
-2.696985451000939449e-01
-2.656418621871340924e-01
-2.373521656619240472e-01
-2.023113124631715498e-01
-1.784843367471984354e-01
-1.627087095944469153e-01
-1.384018111998228939e-01
-1.091614384437271795e-01
-8.430226335042619035e-02
-6.939509114118994071e-02
-6.309965144100708467e-02
-5.454264532260535286e-02
-4.197272087909142968e-02
-2.797988769470145798e-02
-1.380163496071140986e-02
-3.627629531695100544e-03
2.783298368725917182e-01
2.273990552588464054e-01
1.711456128933498133e-01
1.260839882849873750e-01
9.767190903841936611e-02
8.836542391829074750e-02
9.148096500658496610e-02
9.652642378626254127e-02
1.065277044266268319e-01
1.241370274640264393e-01
1.511946457523538345e-01
1.859666466315759992e-01
2.085933947931665755e-01
2.128327530858926953e-01
2.027668388728613436e-01
1.728711333779966997e-01
1.099842233366658401e-01
3.083340681568315714e-02
-1.935838869401019374e-02
-2.651548084552826992e-02
4.065219459157030230e-03
4.784472918147632259e-02
7.588514809825216978e-02
8.108301406443624293e-02
5.889841027012442110e-02
3.103384451032368402e-03
-9.000285241854455442e-02
-1.781221194396042373e-01
-2.183361523143959593e-01
-2.189552596033594034e-01
-1.894643877069027149e-01
-1.534940546734746281e-01
-1.729049011500098376e-01
-2.222812529598290898e-01
-2.493668623210281432e-01
-2.485944151488844733e-01
-2.306840460866349529e-01
-1.992995494160901271e-01
-1.569989065605643108e-01
-1.115047232735015548e-01
-7.040147304716086463e-02
-4.001809849264467700e-02
-2.571175015752719117e-02
-1.971666814360498524e-02
-1.616471761943005445e-02
-1.311336828622787845e-02
-6.491723338550928202e-03
5.213838931114308205e-03
2.754500135555864038e-01
2.221961973113404654e-01
1.673390668153512950e-01
1.228463003145463112e-01
9.291595504931357552e-02
8.143455934553445186e-02
8.921557915548637696e-02
1.074094042230053364e-01
1.296047748282639356e-01
1.549583936594315092e-01
1.860359543529151449e-01
2.237366451776915677e-01
2.450199447408420439e-01
2.361328647319843044e-01
2.003112431026405904e-01
1.354879838552027205e-01
3.660866100696949510e-02
-6.339252274596499093e-02
-1.177102087874903752e-01
-1.156593783497419925e-01
-6.184932613533681428e-02
6.931151182918957737e-03
5.028976749747632313e-02
6.447664064932735750e-02
5.143915730865688402e-02
1.065340322568406745e-02
-5.914536874289620660e-02
-1.279945071752121577e-01
-1.585088494279740245e-01
-1.517609829580176817e-01
-1.179390841843308974e-01
-9.329450548338896754e-02
-1.391744163878661233e-01
-2.131601243604499818e-01
-2.640973670364804016e-01
-2.816285648269808428e-01
-2.639510411517382860e-01
-2.166219095256930738e-01
-1.602680688391137920e-01
-1.049174298184944037e-01
-5.589524024238103767e-02
-1.973782714695043738e-02
-5.747821078917923592e-03
-6.356148943278396198e-03
-1.081973677324101109e-02
-1.163690367141854802e-02
3.250454184828826133e-04
2.588215822244398570e-02
2.639663778935070759e-01
2.085282126711331951e-01
1.564368028087138873e-01
1.137500526008028284e-01
8.105096611535894668e-02
6.526821777236578581e-02
7.864536138461683534e-02
1.130726251956330336e-01
1.484413250570255083e-01
1.809502228563658888e-01
2.148910588372836550e-01
2.537073804208027084e-01
2.722436582262082183e-01
2.519062203081712803e-01
1.967192568976429967e-01
1.085361923115009813e-01
-1.310116979733712619e-02
-1.290885656099552414e-01
-1.928669503409948249e-01
-1.939472535575227363e-01
-1.295224643668786979e-01
-4.034454022211934887e-02
1.827350143056295090e-02
4.625088889663801078e-02
5.037003506322647317e-02
3.192601700596077452e-02
-8.810148205629681969e-03
-5.578602223749513228e-02
-8.246044086439760501e-02
-8.450929722517826204e-02
-7.193726768646260816e-02
-8.452100709695387071e-02
-1.537285763298146812e-01
-2.212013491414204502e-01
-2.620312491965399171e-01
-2.763096592347901170e-01
-2.575234385841736473e-01
-2.085530627481426702e-01
-1.535561516736190235e-01
-1.005317432993340088e-01
-5.255726914334007960e-02
-1.680721191503993170e-02
-5.401858072156299866e-03
-1.016714137789068335e-02
-1.647803729901406791e-02
-1.226997943172599206e-02
1.415259454378837989e-02
5.704185964277119075e-02
2.476335967654616776e-01
1.888074277247667743e-01
1.375378453247634580e-01
9.470673567729782916e-02
5.756212584544863342e-02
3.702991266568619183e-02
5.634834094527287063e-02
1.061456357281533314e-01
1.527481229291247355e-01
1.912102758144061387e-01
2.274328605773257850e-01
2.661746057206084703e-01
2.813200183667141085e-01
2.524083930781813034e-01
1.861354482876712846e-01
8.915672026109049131e-02
-3.770613163029185033e-02
-1.595963797707236342e-01
-2.310700452359689128e-01
-2.421117669396938010e-01
-1.840187470753827104e-01
-8.781529528715820154e-02
-1.644490019873914854e-02
2.716199808402272944e-02
5.057796997589643351e-02
5.466514622970626569e-02
4.072478582876577768e-02
1.374359044384590445e-02
-1.200365906468225767e-02
-3.182201473742758691e-02
-5.422733656754417930e-02
-1.099071840492071295e-01
-1.861311793188571984e-01
-2.307121473142064727e-01
-2.488997620726829951e-01
-2.499318951997770155e-01
-2.290809723566471501e-01
-1.884069275720490766e-01
-1.470529127835405181e-01
-1.080572236115751039e-01
-7.077948985418193451e-02
-4.167240283177148230e-02
-3.341044426274131229e-02
-3.625363155052783309e-02
-3.392802551425390389e-02
-1.307863449259119570e-02
3.551198527224706109e-02
9.460284587375292209e-02
1.626938077577565478e-01
1.046692817962232708e-01
-6.834806082996845202e-03
-3.304950395207518349e-02
-2.888667219714853920e-02
2.125570896563264492e-02
8.963039334335227981e-02
1.429092324054019036e-01
1.838864896815545213e-01
2.215836697221219009e-01
2.625295341848635777e-01
2.805639687293882689e-01
2.528650029459019732e-01
1.852472555979757796e-01
8.401997383319446955e-02
-5.064731457497333167e-02
-1.786403324441089013e-01
-2.492822761956620947e-01
-2.600680969212220695e-01
-2.129080211636540099e-01
-1.277903225983524904e-01
-5.116733140455902162e-02
4.020092621551039219e-03
3.973515877142285574e-02
5.806614874748235178e-02
6.355580419144914173e-02
5.504671458552330005e-02
3.110053619843789960e-02
-8.560788644823274368e-03
-6.795871205974143847e-02
-1.486713272977873979e-01
-1.963021813087441059e-01
-1.927477575925023445e-01
-1.665317894454894643e-01
-1.380788878404926034e-01
-1.200768947527238728e-01
-1.125595894425253929e-01
-1.061825026329161759e-01
-9.633092906932280708e-02
-8.077587379117516508e-02
-6.276678615240668946e-02
-5.153062781635367462e-02
-3.961212795759211369e-02
-1.205924069620332821e-02
4.391371426186657656e-02
1.247888699032933812e-01
8.315359998461478719e-02
1.419521398183119440e-02
-3.001832839473119255e-02
-5.054616377895482238e-02
-3.953634110601594170e-02
1.168649426433620436e-02
7.525234794923621462e-02
1.225995178017442733e-01
1.568857762155423941e-01
1.845583963883846712e-01
2.095134750024923720e-01
2.145954270226569094e-01
1.864533944168479118e-01
1.308565057835622825e-01
5.225951712372171182e-02
-5.061440630861629986e-02
-1.493026117974476097e-01
-2.092229608229854987e-01
-2.310483615161229021e-01
-2.116847411095358900e-01
-1.519353386351722790e-01
-8.268396055274310208e-02
-2.340374993311294949e-02
1.867326583030539527e-02
4.395476531563131256e-02
5.900946853487077509e-02
5.718810382591096170e-02
2.949235269363682105e-02
-2.410482561797118103e-02
-1.021473738002520310e-01
-1.893025713633612050e-01
-2.258149023404791012e-01
-2.067635332163271777e-01
-1.675066858298539241e-01
-1.348281511348066175e-01
-1.240442754083579541e-01
-1.315815092828404309e-01
-1.438596775080543400e-01
-1.560474050822028280e-01
-1.664955902217334915e-01
-1.740392988279401976e-01
-1.741386883902673599e-01
-1.526353581749429200e-01
-9.380294351845092082e-02
8.469033183644926466e-03
4.467082953627991154e-02
-3.046920662994216308e-02
-7.037327221900659124e-02
-7.686313688135480715e-02
-4.995653409064242795e-02
7.512842292992844874e-03
6.644602785507054687e-02
1.055048563492857888e-01
1.293459396709631948e-01
1.421658486557536294e-01
1.456786658584507954e-01
1.358092381015750527e-01
1.107985390926338326e-01
7.241456025352620285e-02
2.028292860558895266e-02
-4.872290442685844880e-02
-1.175220832662074583e-01
-1.654571233682787246e-01
-1.935449360421243048e-01
-1.964134708086999748e-01
-1.655981557404120896e-01
-1.170617682526809283e-01
-6.678041536654377719e-02
-2.710628185157329048e-02
-7.843325121972645258e-04
1.892061420376408773e-02
2.155954590650073152e-02
-6.776744493278519070e-03
-6.435611883589649473e-02
-1.447554173811220757e-01
-2.261953183690748326e-01
-2.565754090012847266e-01
-2.333240672528457404e-01
-1.892250623739311355e-01
-1.538462507547013747e-01
-1.435476500050454629e-01
-1.553753867577389036e-01
-1.753804210697939847e-01
-1.975295952925411047e-01
-2.215706372733473872e-01
-2.456078661287688925e-01
-2.574508088023891306e-01
-2.356778223684671825e-01
-1.559235877145104809e-01
-1.755850607428083299e-02
-1.144613391363060312e-01
-9.848477028254785937e-02
-5.290871361907580755e-02
1.144912836112393049e-02
6.642506630481385954e-02
9.654704256808913088e-02
1.076779165848510134e-01
1.027603002266505028e-01
8.328294177366171724e-02
5.909351198982142755e-02
3.804441667261903443e-02
1.522360031917563764e-02
-1.546862846996742598e-02
-5.853975430201318469e-02
-1.037474159700270959e-01
-1.378273972100464428e-01
-1.611518306202128770e-01
-1.712564360292495591e-01
-1.642373003807610088e-01
-1.485305069831312497e-01
-1.250529322377896824e-01
-9.956725072864870685e-02
-7.641423172408019771e-02
-5.178312035926053297e-02
-4.182055873253047451e-02
-6.417731934920214987e-02
-1.145009520054055541e-01
-1.837932588977058135e-01
-2.512259899292335064e-01
-2.777464674112237186e-01
-2.626952241628596751e-01
-2.254507987029413796e-01
-1.875074445389826039e-01
-1.666931645879976553e-01
-1.690087366473157771e-01
-1.844355063820967700e-01
-2.048608665052047140e-01
-2.302453256527566550e-01
-2.598625445551374646e-01
-2.790741543003287806e-01
-2.582774095206363252e-01
-1.487234952919750663e-01
-1.091959109771617198e-01
-4.944636166691850770e-02
1.929220660108437249e-02
7.118468428811634829e-02
9.356964418745811196e-02
9.243940204198415611e-02
7.017820040966961381e-02
2.920884229339577171e-02
-8.541330996825542005e-03
-2.772266722368885508e-02
-3.986436873732102787e-02
-5.657554492572481469e-02
-8.363296374320886017e-02
-1.117772786184429712e-01
-1.281277657744596676e-01
-1.338240651791687275e-01
-1.353980250669674645e-01
-1.426552068462297318e-01
-1.651680560847126888e-01
-1.868124926639699035e-01
-1.950174791666601515e-01
-1.857532112344425779e-01
-1.553337477898467378e-01
-1.294652463009811627e-01
-1.345167383001075190e-01
-1.654311810310704622e-01
-2.127636741996369873e-01
-2.587437994146488118e-01
-2.773926502908750091e-01
-2.757444325964231724e-01
-2.602673149945881614e-01
-2.287122672386198430e-01
-1.896983576236922209e-01
-1.669956615438875636e-01
-1.626847125858217058e-01
-1.674943018845803933e-01
-1.818948164466241413e-01
-2.073840218248913791e-01
-2.296419382159621825e-01
-1.707848367631536746e-01
-1.130790480825705768e-01
-4.590576551288164109e-02
2.264948320166845080e-02
7.051791504949755929e-02
8.689202720289898596e-02
7.704366769672769955e-02
4.279997531458260007e-02
-1.277704100639177540e-02
-6.049265707198031583e-02
-8.007807022479257464e-02
-8.674458156728538649e-02
-9.683465487248246739e-02
-1.182702454447619456e-01
-1.359849673435813422e-01
-1.317011901304976085e-01
-1.112028338467604405e-01
-9.312490043175121468e-02
-1.019967829402841364e-01
-1.534090586517135313e-01
-2.207263516380837121e-01
-2.767330252196031348e-01
-3.007896683244131175e-01
-2.729849185854737459e-01
-2.246328834370579786e-01
-2.026567013691298880e-01
-2.063046534230459916e-01
-2.257964611429882085e-01
-2.457065890854820134e-01
-2.502045180854033379e-01
-2.532738454457193478e-01
-2.616160273465256147e-01
-2.556968056240246367e-01
-2.105828186049199524e-01
-1.556082583670923003e-01
-1.190917441183005770e-01
-9.615837907579724564e-02
-8.905186528019232162e-02
-1.029594558682841721e-01
5.118608957023443318e-02
6.282290829455641767e-02
4.880242908780241251e-02
1.043860709271204543e-02
-4.824434574754181415e-02
-9.623236577100492684e-02
-1.133505228161715422e-01
-1.155936474480731280e-01
-1.233606436467490491e-01
-1.484034170835545619e-01
-1.648423433452330111e-01
-1.463793294392976840e-01
-1.060050920140850339e-01
-6.944583290925857022e-02
-6.918649089154509102e-02
-1.283116314556854987e-01
-2.147303283260751927e-01
-2.932086830559748059e-01
-3.391998505838571543e-01
-3.244541422883756576e-01
-2.716327468458092920e-01
-2.355179982440751274e-01
-2.201156282842320899e-01
-2.167504491695617097e-01
-2.150086414373496846e-01
-2.079699005331435979e-01
-2.085929551485481148e-01
-2.251498224080911714e-01
-2.432764334578117749e-01
-2.225209500498104009e-01
-1.601272691896626632e-01
-1.003254027420097394e-01
-5.419554756454283279e-02
-2.734932747184167304e-02
6.823619489652855974e-03
-2.909570209650768138e-02
-7.977089203831064235e-02
-1.161396213521923848e-01
-1.236430899350905860e-01
-1.192212021303452052e-01
-1.266052189977381337e-01
-1.615850615009469249e-01
-1.871614430442205546e-01
-1.674392866396288704e-01
-1.207699087047708758e-01
-7.509554040118328333e-02
-3.772324877478242661e-02
-8.631593968033172970e-02
-1.835219308860815968e-01
-2.854775983790073801e-01
-3.552800860086449131e-01
-3.513184405394353949e-01
-2.862765561946092885e-01
-2.263764501862978173e-01
-1.867013658430918821e-01
-1.640511747422799260e-01
-1.564977985493318791e-01
-1.622654235575268777e-01
-1.840933615642940946e-01
-2.271144624288956859e-01
-2.859009120639340318e-01
-3.332978984488673690e-01
-3.251638450264922597e-01
-2.698457225198442888e-01
-2.003207697625241646e-01
-9.794869045426668475e-02
-9.852661638885723550e-02
-9.632365904254010236e-02
-1.125063329733869411e-01
-1.619338544108936406e-01
-1.985950172881547626e-01
-1.845118285377878031e-01
-1.402203214975340229e-01
-8.830355046372269368e-02
-6.062729312746575200e-02
-9.999628604956613265e-02
-1.871534532327465694e-01
-2.794263907178210493e-01
-3.381613873426720929e-01
-3.274276599303618251e-01
-2.663260004128198966e-01
-2.104967577429637804e-01
-1.702542282195520229e-01
-1.440150449998098825e-01
-1.342862112176916589e-01
-1.411286214456852206e-01
-1.618663269862784249e-01
-1.988349717156175644e-01
-2.491818676687632961e-01
-2.985747305557425180e-01
-3.133555994128325861e-01
-2.805874637871629274e-01
-2.184843418664400294e-01
-1.819981194119910661e-01
-1.344527146361880754e-01
-1.076818254562349336e-01
-1.340599683644781992e-01
-1.966101616165984722e-01
-2.600803367556938084e-01
-2.903342484065483120e-01
-2.626968476652076778e-01
-2.035343473527023439e-01
-1.563771103569233378e-01
-1.244472112184941553e-01
-1.050404378983100795e-01
-1.010539943047480127e-01
-1.121217509384498379e-01
-1.333668185688475782e-01
-1.665594699953931446e-01
-2.107813170506681877e-01
-2.579056985784858314e-01
-2.829983402684229654e-01
-2.654386366426187971e-01
-2.752156941835201542e-01
-2.481878898578128156e-01
-2.036455221903887558e-01
-1.710979802548792950e-01
-1.741807643882475609e-01
-2.015233757574530216e-01
-2.266777332912607856e-01
-2.240889713776896552e-01
-1.812623501399560633e-01
-1.255453275519676226e-01
-8.672505680671971362e-02
-6.292402379240870369e-02
-5.080913375589015540e-02
-5.232724252914999069e-02
-6.733001975248939508e-02
-9.162828304122480616e-02
-1.266121246525259147e-01
-1.716436909140336142e-01
-2.186661502923194222e-01
-2.416239639943537909e-01
-2.217386813734912587e-01
-3.474022986365883914e-01
-3.193650055517670006e-01
-2.684209630031918481e-01
-2.201979205278276341e-01
-1.992143833735113279e-01
-1.991104530632419323e-01
-1.978193406028182777e-01
-1.777098270209980790e-01
-1.327914596391695234e-01
-8.379343060510202612e-02
-4.938012089100651814e-02
-2.627915271555563564e-02
-1.200092190325350791e-02
-8.496182472280532083e-03
-1.956109728320048341e-02
-4.505948639363963060e-02
-8.470322232816129837e-02
-1.352217573934332007e-01
-1.838173316185530981e-01
-1.968288710604002845e-01
-1.660933421525097875e-01
-3.936520938331398711e-01
-4.150181925132445659e-01
-4.056788045177927571e-01
-3.646879248284653485e-01
-3.046294557199993314e-01
-2.468058395040995945e-01
-2.135938515038182384e-01
-1.989856416646119674e-01
-1.850191090163040564e-01
-1.600433129066977656e-01
-1.200804609078993113e-01
-7.871047526053422116e-02
-4.717593794195322487e-02
-2.208455484783378164e-02
-1.639022076174349559e-03
1.252604471811693751e-02
1.185918632336937714e-02
-9.556331096241646103e-03
-5.036892437747850226e-02
-1.039073585325201027e-01
-1.522836023910125736e-01
-1.588627633976257836e-01
-4.570350458401812865e-01
-4.637435407458708747e-01
-4.421145901399011757e-01
-3.940386582131265025e-01
-3.310321167364618788e-01
-2.691339543290887648e-01
-2.262940815966086872e-01
-2.000086730564270832e-01
-1.785864743569396396e-01
-1.542952222311520238e-01
-1.227114529983604901e-01
-9.035360863590982672e-02
-6.239025294106736313e-02
-3.578661447744105328e-02
-9.413518936746101753e-03
1.572244792656580722e-02
2.755099885854867328e-02
1.503311069104797809e-02
-2.017111064749439395e-02
-6.976511469022461664e-02
-1.155677499146918891e-01
-4.706338349941866506e-01
-4.775391311524427307e-01
-4.626240856826549508e-01
-4.218311260603795909e-01
-3.610171880341235262e-01
-2.921648046114540542e-01
-2.340751957522856364e-01
-1.938769098959262360e-01
-1.669161357403405321e-01
-1.475558683818695149e-01
-1.291504077096697622e-01
-1.091283156643751417e-01
-8.635625384545059235e-02
-5.882368971351038117e-02
-2.617663465070764126e-02
1.114629605586993540e-02
3.781324392873332968e-02
3.891804631860916464e-02
1.640686383201359413e-02
-2.234689360905500743e-02
-4.260132056819213031e-01
-4.565194175394735598e-01
-4.729648656885407920e-01
-4.762804169873368632e-01
-4.528381927452955202e-01
-3.947366943048144505e-01
-3.084101280965439451e-01
-2.246796152343556174e-01
-1.672999367505598467e-01
-1.365455718593880652e-01
-1.274130149736667494e-01
-1.305907699937054744e-01
-1.298912539209177985e-01
-1.152268345151430257e-01
-8.653058875117296267e-02
-4.465526981933930911e-02
9.473864112629317574e-03
5.525880306591840485e-02
7.384933505027971301e-02
-3.912575583309768623e-01
-4.307733021109750871e-01
-4.604050330018402137e-01
-4.811134407129474821e-01
-4.736358493467607844e-01
-4.153052495796706323e-01
-3.048073545092872538e-01
-1.927348807315382440e-01
-1.206438695931873889e-01
-8.898163260075890590e-02
-9.222029321856035911e-02
-1.202967278331585621e-01
-1.428694291075526812e-01
-1.379739743056375145e-01
-1.076936913072068791e-01
-5.533432727981007354e-02
1.550190066049756191e-02
7.864014553200907032e-02
-2.773272100690920006e-01
-3.223528634302038065e-01
-4.363508391785456686e-01
-4.692619131454368597e-01
-4.683995568682925437e-01
-4.037246548958850489e-01
-2.743790447121937648e-01
-1.473373423947109684e-01
-7.024745588056173495e-02
-4.015271564087051492e-02
-5.101653717165729324e-02
-9.400034431817987091e-02
-1.322867266533934438e-01
-1.350976707759776740e-01
-1.049247679198775651e-01
-4.774163091127574948e-02
2.952492690517959095e-02
-1.870265146897320818e-01
-2.901162275604422525e-01
-3.301209693653013866e-01
-4.246702009130912114e-01
-3.502284826308557086e-01
-2.176113578552800465e-01
-9.645418153843554609e-02
-2.568646231076917447e-02
9.708354061956281020e-04
-1.069536889257230797e-02
-5.341573958568758551e-02
-9.284323734269606110e-02
-9.812929834735553691e-02
-2.462898799078527268e-01
-2.494389001866334499e-01
-2.163291685886152282e-01
-1.452547753010392517e-01
-4.699183652930958438e-02
9.964556921625523575e-03
3.324763915029078920e-02
2.746013579869019741e-02
-4.554362773349616977e-02
1.612605579113637715e-03
3.650861901601898385e-01
3.535994350298080069e-01
2.405340117785342846e-01
1.818589051632858444e-01
5.177643155634060329e-02
7.191602277052356815e-03
4.810106357573837310e-02
1.008700936677345283e-01
2.073031964328765908e-01
2.172662175747816782e-01
2.039615287219971318e-01
1.703801812628700230e-01
6.416411807955849089e-02
-2.164510465168443393e-02
-6.441031711127108428e-02
-4.455647133960079220e-02
1.198725723734178281e-02
6.584427410676185755e-02
9.763214594630346965e-02
1.125600946355032328e-01
1.132693584803554365e-01
2.162634475110343235e-01
2.329483341411830721e-01
2.237992633207626925e-01
1.955255148487968497e-01
1.836825357585989693e-01
1.709285996370977501e-01
1.151412865204122365e-01
7.086224071612129416e-02
-1.989694988615816826e-02
-8.174496470736258846e-02
-9.082820927367787900e-02
-4.922821657686484581e-02
-5.798981041532699082e-04
4.759066078424444707e-02
7.888940908917461969e-02
9.470671504166486288e-02
9.715437921587738446e-02
8.842031469069916438e-02
7.719023292043315776e-02
7.035653596446039826e-02
6.958031310173801165e-02
6.025685994861562644e-02
4.706216873633517483e-02
5.969526402403173282e-02
3.937102658345580097e-02
4.571388218734937295e-03
-9.835688984394931611e-02
-1.274470374113653992e-01
-1.438071371955547406e-01
5.847099976207592587e-02
1.518129724262875790e-01
2.038139877735361261e-01
2.236010190807947995e-01
2.532207153990644888e-01
2.330001139707762181e-01
2.295590270672942246e-01
2.442540184150717719e-01
1.934182439772854367e-01
1.325764124351745676e-01
6.588697273455396131e-02
-6.574095806683416532e-02
-6.669274480778863978e-02
-4.486417064122767695e-02
-1.214553864275228628e-02
1.665904874885818301e-02
3.623437596839926278e-02
4.586373776342857200e-02
4.356789773895521078e-02
2.816882476023868653e-02
9.089092008864960853e-03
-3.957105593188358500e-03
-1.385834724740829700e-02
-2.445206494255780863e-02
-3.700870579882401673e-02
-5.042613957645793177e-02
-6.500213486764622184e-02
-1.539244495302793947e-01
-1.151808191917139818e-02
4.280491921834561619e-02
-5.779693463742002768e-02
-1.443101386510187434e-01
-1.452261699759417046e-01
-1.242364784479338402e-01
-8.391489016127795519e-02
-2.470001055852717731e-02
4.071897350169907670e-02
1.053202778671176731e-01
1.454945384019008803e-01
1.638095103673060382e-01
1.443265580608526777e-01
9.871093902782350493e-02
7.445798886656708471e-02
9.319318267164744540e-02
1.365098025190723541e-01
1.135332606486174067e-01
3.146455799363544800e-03
-7.071687532789427966e-02
-7.577621735838994954e-02
-5.634834487601144554e-02
-2.266117818349704452e-02
9.781967250997423285e-03
3.317075375780985380e-02
4.504475511129034382e-02
4.261044778536746125e-02
2.544024234890274877e-02
4.422880731623208758e-03
-1.069900279251123631e-02
-2.319271647207005876e-02
-3.688597343399142164e-02
-5.215894182393730066e-02
-6.630381699423287811e-02
-8.001871384344330651e-02
-9.530557696859037753e-02
-1.150299308460588088e-01
-4.115024950346426319e-02
-1.081114256690738490e-01
-1.462029815985885495e-01
-1.744971306689431789e-01
-1.528906613445648044e-01
-1.111359209223805877e-01
-7.845510757358986620e-02
-6.470073967861467157e-02
-6.021351586580281356e-02
-4.636042227662985626e-02
-2.271725078618735613e-02
1.150767055186383003e-02
4.751811368065788493e-02
7.435616078876233770e-02
8.668834268617998939e-02
7.877725785794045810e-02
3.715459437751281180e-02
1.696917124825049472e-02
1.377361183937809638e-02
3.497393782016819386e-02
4.272846416711554435e-02
2.614391060761353872e-02
-3.372258324703962529e-02
-7.029064174512142382e-02
-8.151985486131813063e-02
-6.567791374538423099e-02
-2.999766874290237320e-02
7.758481711331708178e-03
3.464317736187277202e-02
4.637258218805793281e-02
4.061288149238031359e-02
1.949348492441187186e-02
-3.481839587454862994e-03
-1.993700424245259395e-02
-3.439871487900468539e-02
-5.081818350183176652e-02
-6.886723528024184249e-02
-8.467543305206048920e-02
-9.896066529952510238e-02
-1.136754265609270925e-01
-1.311602891365501455e-01
-1.536017001720056674e-01
-1.737070435251902301e-01
-3.351599477510204539e-02
-8.101394236294892637e-02
-1.046662768525578463e-01
-9.761497749288319814e-02
-6.560688462936013765e-02
-2.011450199857927473e-02
1.636706952608912857e-02
2.741253666462725377e-02
2.697174389433902586e-02
2.517659193090605180e-02
2.738512403678599813e-02
3.677978066332228402e-02
4.862096712106496466e-02
5.404361356683536760e-02
4.554801136995843130e-02
1.748574519962912271e-02
-2.087467516377801424e-02
-3.962652387920256175e-02
-3.044846676120747594e-02
-8.372458840794027440e-03
8.987963142295989083e-03
7.055558561143895208e-04
-3.792068277509211272e-02
-7.550201886075870450e-02
-9.105613518567454157e-02
-7.662707044796207567e-02
-3.568388150217516319e-02
9.915767682607639494e-03
3.917656363192956182e-02
4.687993853010580247e-02
3.370604481602417629e-02
6.827241440592299142e-03
-1.712420359337530826e-02
-3.356890606848177833e-02
-4.929423610799200939e-02
-6.859137670329727710e-02
-9.093834235135955790e-02
-1.103729744465550278e-01
-1.253553928877961521e-01
-1.370133538359625813e-01
-1.477026845330163540e-01
-1.605740978475753422e-01
-1.725768368798001884e-01
-1.796645730637342619e-01
-3.895029860030349393e-03
-3.653735450052663508e-02
-5.129319856841786651e-02
-3.643021621917134217e-02
4.936428719977324804e-03
6.098785297436798425e-02
1.070991699073191444e-01
1.182339328173395987e-01
1.043955113265132156e-01
8.116779698313322799e-02
5.844190208842180850e-02
4.136697605907379421e-02
2.913880715906729674e-02
1.511614099374803365e-02
-9.192660087248451586e-03
-4.707495008294994981e-02
-8.618533891339909270e-02
-9.923099503159697743e-02
-8.213066732214752141e-02
-5.138395827762047563e-02
-2.695185670786481857e-02
-3.028420836751719372e-02
-6.626300031760011533e-02
-1.035754514413766564e-01
-1.177426601348862956e-01
-9.732784775392400167e-02
-4.367596495422701453e-02
1.403510022234449872e-02
4.807246719605238333e-02
4.634616773273717016e-02
2.347300418414788661e-02
-1.039399766384919814e-02
-3.571676640996729324e-02
-5.196913522781672345e-02
-6.860137422568679533e-02
-9.119318753897699692e-02
-1.198879481754069332e-01
-1.439079504162684431e-01
-1.574829500742701838e-01
-1.631394283428307390e-01
-1.649752203816910179e-01
-1.667376926821557137e-01
-1.699348593268320273e-01
-1.745566805072484018e-01
-1.797834073324177384e-01
8.781306615413045358e-02
5.866923182949191490e-02
3.697590847276595316e-02
1.523177267692024661e-02
7.936448620633433995e-03
3.198523587923186168e-02
8.379746124304145172e-02
1.471834574994356215e-01
1.938421675932896493e-01
1.958640093794032921e-01
1.647815541637435710e-01
1.193962602743150886e-01
7.145597716977850067e-02
2.702245923357056087e-02
-1.034982362303783418e-02
-4.403918496418113976e-02
-8.323531046678707412e-02
-1.302745508398433227e-01
-1.693445662488374248e-01
-1.718135017107360329e-01
-1.435262024545931325e-01
-1.056413702789753828e-01
-7.885486703957213239e-02
-8.338745359162273718e-02
-1.216507358137385725e-01
-1.592062379142747397e-01
-1.675321289397314894e-01
-6.885527260368390357e-02
-1.690101299494822101e-02
4.113748664295789614e-02
5.434477525805288256e-02
4.270028001596033740e-02
1.210784630823398197e-02
-2.849923149043061960e-02
-5.783558641694458435e-02
-7.574885262093650207e-02
-9.325305699945111992e-02
-1.181091021247140799e-01
-1.515229635819606846e-01
-1.768335343967221696e-01
-1.861228126299925567e-01
-1.854830488692744694e-01
-1.801884547718212159e-01
-1.732019037716068521e-01
-1.696829993457188435e-01
-1.733915286911261455e-01
-1.818150232920043019e-01
-1.906869727218923338e-01
1.044738966921048839e-01
9.146146948151076539e-02
8.313784752848751847e-02
7.310751617568944649e-02
7.616459517471547980e-02
1.105686937581245033e-01
1.686400550301328516e-01
2.297398149358833019e-01
2.655704261659152521e-01
2.522510655955937930e-01
2.042604776346290396e-01
1.399087054117909013e-01
7.008075163206403668e-02
1.031131366486014514e-03
-5.871080918341209376e-02
-1.091264079412386789e-01
-1.603420403953533524e-01
-2.123370759935315211e-01
-2.412055720369684353e-01
-2.237027150701111911e-01
-1.872662158545622124e-01
-1.530813616195314530e-01
-1.359116254634481491e-01
-1.519369921066379137e-01
-1.999332702402316642e-01
-2.416235778002766010e-01
-1.263691006797797167e-01
-9.234471612460018464e-02
7.531411017861042168e-02
3.879163499587443692e-02
5.208424192840688943e-02
2.972869859505582885e-02
-4.310498677239168672e-03
-4.955427619226695363e-02
-8.468465912516824623e-02
-1.058252811956605921e-01
-1.235940250343031399e-01
-1.471926073427039239e-01
-1.782669032862565783e-01
-1.981010898788494456e-01
-2.006726578896083357e-01
-1.942769361669198780e-01
-1.835787992817243808e-01
-1.701342679498331623e-01
-1.627324344263124667e-01
-1.685881404367992054e-01
-1.827631347174548948e-01
-1.975360383652073615e-01
-2.020259095827890150e-01
1.324321851530579353e-01
1.288567920102996200e-01
1.321336463414932161e-01
1.376414193050032875e-01
1.546275140211718913e-01
1.967402610892843851e-01
2.522563251465923528e-01
3.369000737796657430e-01
3.293950696386061527e-01
2.770821355785416107e-01
2.032657344320117077e-01
1.226555086813603812e-01
4.410588244068554958e-02
-2.684365616522172218e-02
-8.010038714845005292e-02
-1.227304518006748918e-01
-1.727722520225887237e-01
-2.280282199087640960e-01
-2.606550789345541408e-01
-2.582111132799887465e-01
-2.485528802995413122e-01
-2.418740263223290998e-01
-2.448939547673318340e-01
-2.712954795063349245e-01
-3.308525510295885486e-01
-3.878047923091001437e-01
-3.812994499751818922e-01
-2.254285717542742484e-01
-6.895563403970503269e-02
3.221772028453390863e-02
8.058157041028732315e-02
7.579258415794433434e-02
3.313164210954674949e-02
-3.925425345540038691e-02
-1.096303899116240488e-01
-1.518196821859252588e-01
-1.716409583895611435e-01
-1.730685432887057451e-01
-1.572352819888545583e-01
-1.373192138211553892e-01
-1.273835613201860506e-01
-1.248859891440657482e-01
-1.240953861869327352e-01
-1.204775217662142767e-01
-1.209758381597142302e-01
-1.343070267943419216e-01
-1.558081835982542407e-01
-1.760612813165166046e-01
-1.807942503509572529e-01
-1.575841215106405235e-01
2.408375321600331742e-01
2.235234936461219513e-01
2.171921016526691395e-01
2.255385535010766829e-01
2.495418506034079442e-01
2.847852495080010482e-01
3.269268561251174043e-01
3.607124621444844359e-01
3.685013189127940847e-01
3.352858536975129033e-01
2.633402993761352340e-01
1.758786586014946807e-01
8.543820855478050091e-02
2.688579044110055421e-03
-6.285184534877348572e-02
-1.047120332608683091e-01
-1.380912874466389828e-01
-1.749050711054405127e-01
-2.038633062059165835e-01
-2.029961974256538071e-01
-1.811722877407806187e-01
-1.670613831952306172e-01
-1.679208403250579407e-01
-1.916570260443105633e-01
-2.523893867470664021e-01
-3.454307657165615053e-01
-4.205647501393123822e-01
-4.124518936611071274e-01
-2.862848003013764853e-01
-9.740932782743942642e-02
3.065132360471718026e-02
7.686722020593102223e-02
7.168824362784087523e-02
2.585751316702644340e-02
-5.648211361352106774e-02
-1.385257618562319160e-01
-1.855319449279572153e-01
-2.041065286910934695e-01
-1.992103818368680390e-01
-1.762192208114023440e-01
-1.541378380667472459e-01
-1.414531409582461818e-01
-1.319544439921798984e-01
-1.201940277969607840e-01
-1.037138150970115247e-01
-9.618600974338170628e-02
-1.100555579479353119e-01
-1.372397586003063497e-01
-1.608331696006451428e-01
-1.589084204541821310e-01
-1.243335234088059349e-01
2.712736903418126455e-01
2.564608146407549305e-01
2.540048039799268076e-01
2.704244454711510204e-01
3.065876679244287084e-01
3.449636779919624252e-01
3.749887021635412987e-01
3.877008781364018608e-01
3.704926294544835241e-01
3.123020578221142873e-01
2.209756202858808583e-01
1.207241557090742295e-01
2.470804225363710041e-02
-5.239320024354701677e-02
-9.856002115004533493e-02
-1.181841849216430373e-01
-1.323236354434627615e-01
-1.462857837158632046e-01
-1.498254803489082188e-01
-1.310463094190009448e-01
-1.019921412322004894e-01
-8.523780579386221190e-02
-8.749504526267602722e-02
-1.174437005035343096e-01
-1.892808515459043495e-01
-2.889072868720308773e-01
-3.630508778098782141e-01
-3.577054345546997194e-01
-2.483255735666057562e-01
-9.051848799378846289e-02
1.473209988018647776e-02
5.546158094912852915e-02
5.213175434484679932e-02
7.518737846741167796e-03
-7.834034823029077665e-02
-1.657316471187384732e-01
-2.148890128670300215e-01
-2.323752512821863347e-01
-2.234327483002398751e-01
-1.929400860048040567e-01
-1.609726245222996288e-01
-1.368763044366620163e-01
-1.145124728903968575e-01
-8.901003365704168724e-02
-6.021331246326033781e-02
-4.647628945834809955e-02
-6.124583197692817782e-02
-9.329612878624052308e-02
-1.175235898319319933e-01
-1.082582930139665556e-01
-7.170009897176016223e-02
-2.852960889576768369e-02
3.024382185298147285e-01
2.862753198788499653e-01
2.852521970671056395e-01
3.068592227712527709e-01
3.502084234531602225e-01
3.855572194997756719e-01
3.996817745797815458e-01
3.908586959189664367e-01
3.504109749040117960e-01
2.686716698697841355e-01
1.568235450515055862e-01
4.402036507922392483e-02
-5.236920256485858016e-02
-1.138510011930844446e-01
-1.318352505446734046e-01
-1.252004705340861168e-01
-1.166975547967872423e-01
-1.081537504036917813e-01
-9.423735503146676851e-02
-6.862660198597950179e-02
-4.019642611120871623e-02
-2.508615373373767471e-02
-2.858195723967173890e-02
-5.835544471876762812e-02
-1.286296263163385356e-01
-2.251127686945137152e-01
-2.957847798582292631e-01
-2.955740731522410458e-01
-2.111971211597446496e-01
-9.007543156445882437e-02
-8.824686414642877313e-03
2.408028424586511340e-02
2.169354879047427631e-02
-1.957351041383742149e-02
-1.037043714698945157e-01
-1.915583296640404054e-01
-2.421411895435155448e-01
-2.613114835144255688e-01
-2.546313543739167073e-01
-2.221999420588443575e-01
-1.783951901008655472e-01
-1.388774380860515745e-01
-1.019006354419381560e-01
-6.416122335046477165e-02
-2.738215030687930762e-02
-9.549875968856938457e-03
-2.114229407647601894e-02
-5.040579129781325163e-02
-7.011283033358529926e-02
-5.879526710859890593e-02
-3.113829570945321826e-02
-1.036508505044168166e-03
3.154552589241489402e-01
3.130529937630032733e-01
3.356499012541688809e-01
3.798961304238849812e-01
4.069294162947851290e-01
4.029221046865978928e-01
3.659958046561607170e-01
3.108646511848348060e-01
2.069072884325239281e-01
7.449317172770801576e-02
-4.793832440726224220e-02
-1.367922051044110909e-01
-1.735256911452964512e-01
-1.589317289017093127e-01
-1.256203993968022792e-01
-9.586616399850124426e-02
-6.914071441260977169e-02
-4.356971202546545963e-02
-1.655012425644573557e-02
6.484244236202943608e-03
1.678740239183460978e-02
1.152401617896495895e-02
-1.621531247243987797e-02
-8.270115338252469195e-02
-1.767136537007656938e-01
-2.444577413495661045e-01
-2.489224311019505309e-01
-1.855339552042069573e-01
-9.070856679630312502e-02
-2.889287803795109744e-02
-6.522176548033552755e-03
-1.225641748967224755e-02
-5.307289328056542105e-02
-1.346912577250820309e-01
-2.201887181592422915e-01
-2.699934104189677386e-01
-2.913084606086707162e-01
-2.920634429568872426e-01
-2.678956542310808597e-01
-2.201328206624381945e-01
-1.682039490919235158e-01
-1.176628765707702917e-01
-6.915186847084786592e-02
-2.717374718104872619e-02
-5.922958985388429576e-03
-9.932424232893709987e-03
-2.874167054294069629e-02
-4.063426975440696809e-02
-3.281779942904659159e-02
-1.746362709210218592e-02
1.430537231235644302e-03
2.699878061101525922e-02
3.442035255184132114e-01
3.378035913680487168e-01
3.568772189551880358e-01
3.952118220229803303e-01
4.086012915154584313e-01
3.770720322123473078e-01
3.266323641043931691e-01
2.493257285151757041e-01
1.266317454015599975e-01
-1.991132255642425949e-02
-1.417972624647788615e-01
-2.127328058030839297e-01
-2.196780244468436449e-01
-1.732928170389793354e-01
-1.162595173178812280e-01
-6.960000948428363143e-02
-3.058249588277655098e-02
1.121899476514492348e-03
2.503475469956157121e-02
3.898093374589698540e-02
4.258859872595559259e-02
3.502152255430911881e-02
8.319601881501907312e-03
-5.728803085194293654e-02
-1.502507904787254156e-01
-2.125722747434767024e-01
-2.173310851725245851e-01
-1.651861409563905592e-01
-8.118215811436163554e-02
-3.161688383211793546e-02
-2.336244838033228396e-02
-4.041644172184945261e-02
-8.835057877550493710e-02
-1.707663145309386565e-01
-2.499232552517623163e-01
-2.933163992871351544e-01
-3.143148604342448360e-01
-3.256959158664429754e-01
-3.229091780892859864e-01
-2.891550502211898133e-01
-2.354429826809640858e-01
-1.746885252278337630e-01
-1.159089184018000374e-01
-6.999163598499998085e-02
-4.692853278348649987e-02
-4.377788214599630245e-02
-5.127023236713856846e-02
-5.526479699534900258e-02
-4.927054916698100223e-02
-3.838205841762262066e-02
-1.743541850146004130e-02
-1.224821022687688082e-02
2.836255418331330713e-04
3.110596836288418987e-01
3.478802964484953297e-01
3.598861056878728260e-01
3.200189495204683876e-01
2.384111156816292598e-01
1.153193491224209360e-01
-5.917871414515921830e-02
-2.284393913447199664e-01
-3.245356559618536307e-01
-3.466959501421407186e-01
-3.042032534901047414e-01
-2.204461376251207194e-01
-1.407111622416184760e-01
-7.777665778980820399e-02
-2.472056854280324165e-02
1.925432170778607066e-02
5.238204544358324166e-02
6.855235563950691502e-02
7.067491248177264207e-02
6.312172698627468992e-02
3.949959915260248949e-02
-1.967627741278721656e-02
-9.792694887112173008e-02
-1.428116058944193245e-01
-1.472021233344558144e-01
-1.154739735483326230e-01
-5.241751060733486345e-02
-7.101171252219674705e-03
-6.050364045354093660e-03
-3.488019865658977675e-02
-8.571026652483199060e-02
-1.537214176870823623e-01
-2.122570425196749766e-01
-2.404735501251362706e-01
-2.582952278256570033e-01
-2.852207837354940878e-01
-3.204724992106900983e-01
-3.242034460719377953e-01
-2.826533341249379827e-01
-2.087804599861234345e-01
-1.242615053507460376e-01
-5.533701502917191123e-02
-2.185146915945921850e-02
-1.930474679053933301e-02
-3.738598738322388565e-02
-6.148762761808086036e-02
-7.590615964637961732e-02
-7.777977953036066538e-02
-7.446234331054146782e-02
-6.790333556939132098e-02
-5.812942611773689455e-02
-3.055142495958919069e-01
-3.764915962962208651e-01
-3.773103889623235507e-01
-3.173317993986174423e-01
-2.157953359008972505e-01
-1.172850060328234634e-01
-3.753153642737543788e-02
2.788929875716102472e-02
7.541153260551848592e-02
9.718324946433599953e-02
9.210668313609605973e-02
7.697597531129961312e-02
5.690817644615490251e-02
2.285452487193711385e-02
-4.146773112079346624e-02
-1.092292665139928259e-01
-1.365097414954789534e-01
-1.286285303240551348e-01
-9.167435027364898015e-02
-2.381629088274139425e-02
3.512118288292456064e-02
4.317091124078081127e-02
5.987825628802367385e-03
-5.913719888197446067e-02
-1.253087194445166030e-01
-1.793134969799538014e-01
-2.079462494877849510e-01
-2.260192497266237943e-01
-2.509315680284954775e-01
-2.870447332955367581e-01
-3.029903048891367523e-01
-2.720338419034193378e-01
-2.015030432787602854e-01
-1.274257388776235123e-01
-8.632094350766467139e-02
-8.697984759552232492e-02
-1.065684489382732192e-01
-1.285043536935381869e-01
-1.404815453341432818e-01
-1.383474323509920612e-01
-1.306987041631189339e-01
-1.248856437103002398e-01
-1.189828640386609848e-01
-1.108226898605506189e-01
-3.824755627547248849e-01
-3.780083452742752370e-01
-3.235485893199622764e-01
-2.232635300593423522e-01
-1.161339246902145655e-01
-2.418075012470958726e-02
5.209428742544262164e-02
1.053951998391415429e-01
1.235941590550772434e-01
1.053608214095269890e-01
7.502575879278786108e-02
4.041745051559981344e-02
-5.539139704204607169e-03
-7.019555275023245389e-02
-1.201722717692329384e-01
-1.275851789067046493e-01
-1.069639653845457505e-01
-6.580167897570159130e-02
-7.968938131010329167e-04
6.132672118579600429e-02
7.798671136578512464e-02
4.656404307602864112e-02
-2.070221367560540898e-02
-9.375368454266981566e-02
-1.463747208903522778e-01
-1.751793409061598583e-01
-1.901638372102295860e-01
-2.049198094389935998e-01
-2.236409936992178049e-01
-2.224971966055861450e-01
-1.833384220000516818e-01
-1.293582761213313281e-01
-9.510459109012235623e-02
-1.026350474458968542e-01
-1.392845247586168289e-01
-1.685626415231716024e-01
-1.820238287714431857e-01
-1.810930067114499553e-01
-1.707804781519888238e-01
-1.609477634849190708e-01
-1.567092646289449664e-01
-1.540733737542719917e-01
-1.488221058703628752e-01
-3.506516677135181892e-01
-3.541494125412305571e-01
-3.200093064088767036e-01
-2.349907424397440769e-01
-1.292828215512151768e-01
-3.167843521418885200e-02
5.190203383043084928e-02
1.120226864104716669e-01
1.348826517113913825e-01
1.145624712366529879e-01
7.470110393395647252e-02
2.597483035216666819e-02
-3.346284409375497454e-02
-9.838265125642219056e-02
-1.309508380954083340e-01
-1.222505918428931776e-01
-9.242545864732450156e-02
-4.852309184097462758e-02
1.213841484302491912e-02
7.129518506877710604e-02
9.472613538449510540e-02
7.510459425889767782e-02
1.557565147518688575e-02
-6.197348954537298948e-02
-1.133072136256451784e-01
-1.393773584032396984e-01
-1.496251617916819210e-01
-1.520473087767004738e-01
-1.441133435959454367e-01
-1.126235428605269623e-01
-7.554466740051529738e-02
-5.676692236179980977e-02
-6.870717303096689210e-02
-1.182847017597956213e-01
-1.761100958870867039e-01
-2.069060020689055812e-01
-2.146461957945564880e-01
-2.076751089192738486e-01
-1.929770771896756609e-01
-1.808350130908510656e-01
-1.762149709249005991e-01
-1.743008671694228351e-01
-1.699650343240429462e-01
-2.964042067958824744e-01
-3.119480992899368310e-01
-2.970297479489845127e-01
-2.313080624447585720e-01
-1.360941440579990780e-01
-4.193729396271717730e-02
4.260892698612599866e-02
1.080891646186919464e-01
1.404531381745471319e-01
1.275360624177214186e-01
8.567434522616987347e-02
2.428223802250051994e-02
-5.315580076619010053e-02
-1.241806919300167955e-01
-1.450935811686552279e-01
-1.274360193032726407e-01
-9.419275356331643922e-02
-5.092985418588921731e-02
4.591860423792376751e-03
6.148438967195059279e-02
9.160971044625039472e-02
8.447733418978589648e-02
3.856643331964963034e-02
-3.280825479523370031e-02
-8.115020605905280682e-02
-1.026872670019823852e-01
-1.091079646503763517e-01
-1.031536682152239259e-01
-7.755802394396198174e-02
-4.121220759422079827e-02
-2.532050550821786719e-02
-3.667398091520632231e-02
-7.895594463287267106e-02
-1.529382745192789106e-01
-2.188880898617868720e-01
-2.473251223798751397e-01
-2.503424639987572031e-01
-2.380349699731715285e-01
-2.163516494285318559e-01
-1.962534590167838155e-01
-1.842182985277115714e-01
-1.761192122822915485e-01
-1.678634516003045807e-01
-2.293997210409213783e-01
-2.512880918101425554e-01
-2.401250451021710308e-01
-1.839271911826618477e-01
-1.047265109680544509e-01
-2.581888654093124694e-02
4.827314858145669019e-02
1.115298995534217547e-01
1.513904005766955607e-01
1.505158892276041993e-01
1.124453056035119580e-01
3.984659008676506159e-02
-6.053050804434170762e-02
-1.473877036485908287e-01
-1.674538361508989270e-01
-1.503283753369825670e-01
-1.210615153624556850e-01
-8.376427378244452604e-02
-3.416635946483922992e-02
2.544656955853786054e-02
6.506234599579435729e-02
7.077471173390144366e-02
4.071669370213725631e-02
-1.592621308121608750e-02
-5.694823413655375477e-02
-7.684930794403697918e-02
-8.718073648316190805e-02
-8.986100360475715587e-02
-7.876089970438834853e-02
-6.306913365408697847e-02
-6.517219061432974470e-02
-8.865953382620396506e-02
-1.385769427338119919e-01
-2.161099658789080724e-01
-2.778997019364777277e-01
-2.987060600434950919e-01
-2.948529338053146875e-01
-2.747295844791821651e-01
-2.401041070900399588e-01
-2.022548248977996677e-01
-1.719097963716205435e-01
-1.484132721243358877e-01
-1.304894885345751487e-01
-1.662422551762569867e-01
-1.807900281911664075e-01
-1.576903823709664976e-01
-9.528220584896177070e-02
-2.692240469140711606e-02
3.212638360943924354e-02
8.642614634178004407e-02
1.360597851223498134e-01
1.719914814971371664e-01
1.750057306926969536e-01
1.362674033936100149e-01
5.252964139822637046e-02
-6.624982466467883857e-02
-1.700005765216817399e-01
-1.968170442272605125e-01
-1.849670791703098005e-01
-1.625746716930667746e-01
-1.333443728165142061e-01
-8.897108550090004897e-02
-2.225560780441682845e-02
2.922746495842221820e-02
4.825210213431372491e-02
3.453664919757148261e-02
-5.889943918618190111e-03
-4.150342941791144297e-02
-6.381466223594665921e-02
-8.114849195244706881e-02
-9.628814238301461326e-02
-1.066180250575481520e-01
-1.157792806624824977e-01
-1.446443282832627353e-01
-1.893421923656259664e-01
-2.756572480315263585e-01
-3.811130443194026829e-01
-4.167571711059424588e-01
-3.903389020253645314e-01
-3.489819477552904003e-01
-3.052488862375101752e-01
-2.591075653920601463e-01
-2.147143658257727461e-01
-1.766224647833334604e-01
-1.441134274919340097e-01
-1.146115832777005322e-01
-1.135808010511538818e-01
-1.500136889798697193e-01
-1.542729254651682425e-01
-1.122574718368132551e-01
-2.363696652991054137e-02
5.111075570415324343e-02
9.209281803845838221e-02
1.170698676831550544e-01
1.327853648486427285e-01
1.365132304671884678e-01
1.242940354975319017e-01
8.897076785263900722e-02
2.056316054053792738e-02
-7.757865297308674801e-02
-1.727427263986687500e-01
-2.042901089687612914e-01
-1.962990598012209764e-01
-1.784121819405841414e-01
-1.542294551359764676e-01
-1.142866381645534363e-01
-5.457756074991220591e-02
-6.826199442183672299e-03
1.641298381054236838e-02
1.518220746861446285e-02
-8.115425308856422104e-03
-3.460681900827272672e-02
-5.675910175324085788e-02
-8.010711007911169856e-02
-1.051701621903977507e-01
-1.240623653444119651e-01
-1.338853803267330833e-01
-1.505159836699135611e-01
-1.871720620134223467e-01
-2.558178030027835059e-01
-3.399210500970809012e-01
-3.653825381150663798e-01
-3.398559312649206410e-01
-3.034762075395644465e-01
-2.650393352069165820e-01
-2.213248110821190440e-01
-1.769775083290692219e-01
-1.387209088146343916e-01
-1.051433339889212837e-01
-7.385014386921094631e-02
-9.712103543269445804e-02
-1.009178929746454567e-01
-8.943994193242961466e-02
-4.626619124199615740e-02
3.657932522999253477e-02
1.071460341760085422e-01
1.415083619657881708e-01
1.560619034624583790e-01
1.581853887742870890e-01
1.441469489169283913e-01
1.119453246403117469e-01
6.413409006475188912e-02
-3.976726447574756643e-03
-9.261440194985605390e-02
-1.857733806485662997e-01
-2.260864122999301506e-01
-2.179956322212494024e-01
-1.947976879051259158e-01
-1.639664268679288106e-01
-1.189684828403932831e-01
-5.983637865073074963e-02
-1.040120287789465456e-02
1.927674234472122675e-02
2.498630589426524551e-02
3.943111506282147294e-03
-2.484430779062428776e-02
-4.699181789827676370e-02
-6.858936191612556577e-02
-9.365524739209393768e-02
-1.169591283658002051e-01
-1.321896850928347966e-01
-1.466165864561977394e-01
-1.673973163385237273e-01
-2.049968103203056169e-01
-2.591908097513689335e-01
-2.838950996406198746e-01
-2.713271697489985645e-01
-2.479693979747485955e-01
-2.204992015755669332e-01
-1.835019208684988412e-01
-1.430288076269072284e-01
-1.078935309646413682e-01
-7.471217565304948127e-02
-4.149000526649514187e-02
-8.134146835326591662e-02
-6.180511710929706415e-02
-4.356892856875144854e-02
-5.219546495178958856e-03
6.741015556205876003e-02
1.345305816434799739e-01
1.687656970042234750e-01
1.795421421203830803e-01
1.704937489863257438e-01
1.365330201110787900e-01
8.444331384105929761e-02
3.162326194940379837e-02
-2.542348005921429843e-02
-9.338489766952635940e-02
-1.722742828972397278e-01
-2.212481904798312971e-01
-2.175353652088214407e-01
-1.893983210330114630e-01
-1.516701293320676103e-01
-1.048238768910986080e-01
-5.193005971880994970e-02
-5.878251618824752861e-03
2.480386654673190014e-02
3.242174564859473529e-02
1.020561349250976614e-02
-2.261694680543817684e-02
-4.596604584266263116e-02
-6.688461166771630939e-02
-9.357734091650433961e-02
-1.228615259169007073e-01
-1.431175174102446157e-01
-1.516225834157171048e-01
-1.454565829097905771e-01
-1.405925662880726790e-01
-1.729267351277586351e-01
-2.130047416115457837e-01
-2.225660568246168869e-01
-2.147660504100436518e-01
-1.969010508542836102e-01
-1.638193609254416927e-01
-1.229575833362752807e-01
-8.651382861719984774e-02
-5.080688829945551738e-02
-1.434441624054850865e-02
-1.170890105265105507e-01
-6.275902987459339166e-02
-4.014613654721999048e-02
-2.550602000644476564e-02
7.505941515048995122e-03
7.417633776951507163e-02
1.431015939180474150e-01
1.839051652133695813e-01
1.954208569340753765e-01
1.748681646112445198e-01
1.179738391106333051e-01
5.118016572019384175e-02
3.902280541537792198e-03
-3.397220110427259104e-02
-7.457391117822316506e-02
-1.235048236756233486e-01
-1.642413760113370369e-01
-1.673528546994629274e-01
-1.416230169884968582e-01
-1.060008083398727985e-01
-7.083593493716559830e-02
-3.610154170220505887e-02
-6.864130693957975690e-04
2.752494451978446111e-02
3.911004159813862707e-02
2.408976757847486327e-02
-6.249068519291032034e-03
-3.168111778072837947e-02
-5.630458513340728249e-02
-9.044832538387356791e-02
-1.344493253330848181e-01
-1.689936580718373049e-01
-1.752338537107964445e-01
-1.391317511195090950e-01
-1.001615525633173520e-01
-1.219821721024895028e-01
-1.749919677598080203e-01
-2.029938076905107580e-01
-2.064120732021210713e-01
-1.911544816665414481e-01
-1.540362778186011583e-01
-1.061098952845419691e-01
-6.348502819535416231e-02
-2.374802001835360152e-02
1.487207885265100921e-02
5.271513008493391300e-02
-9.390081965725105562e-02
-5.481960373908212336e-02
-4.578668880412384984e-02
-3.518249857947307324e-02
3.776958630448832427e-03
7.887695549107950899e-02
1.578959783586588173e-01
2.071178600580065310e-01
2.175929728422842657e-01
1.823239116031438734e-01
1.014236442078139400e-01
2.528707042670227945e-02
-1.158571624096554550e-02
-2.904157217331847576e-02
-4.224518753156301237e-02
-5.380655381763924106e-02
-6.228995543161851972e-02
-6.150708338230974348e-02
-4.992569215644442754e-02
-3.932338936241568800e-02
-3.856887142918404010e-02
-3.206886197709873931e-02
-1.080793650528368705e-02
1.445997299081546242e-02
3.574318481695243355e-02
4.483812301776330528e-02
3.511510134808168426e-02
1.304790788601828400e-02
-1.713704609890445013e-02
-5.891935126198881434e-02
-1.140863790758740171e-01
-1.647216782824250936e-01
-1.851473901915056119e-01
-1.564109299598119562e-01
-1.138444159415127055e-01
-1.203045420380347980e-01
-1.616177669908075432e-01
-1.904145295741506705e-01
-1.966033160427306248e-01
-1.781448812161716966e-01
-1.326647803241013113e-01
-7.742650769642185626e-02
-3.084883260042074749e-02
9.265153099265349343e-03
4.549719325130795883e-02
-7.965279533170911697e-02
-7.305937422185473928e-02
-7.632058448954702479e-02
-5.700571590585229442e-02
4.302152167615189149e-03
1.022859212802473411e-01
1.945377057584234681e-01
2.463406088613045164e-01
2.516379125000641759e-01
2.020151529645206889e-01
1.005241307953410462e-01
1.589408657380375969e-02
-1.349580524923937527e-02
-1.473102787573809039e-02
-3.930051913715208040e-03
1.960203083343598635e-02
4.563808905457632237e-02
5.352515205952063093e-02
4.265888120258545108e-02
1.258456378484506741e-02
-3.036004650713700764e-02
-5.085839498357327265e-02
-4.154869443187293038e-02
-1.788955061218686776e-02
1.492132299636753090e-02
5.436197065467281153e-02
7.554543577931395471e-02
6.212498328916276485e-02
2.613640466348218783e-02
-2.232935673637543444e-02
-7.741338939639880179e-02
-1.273499828545443247e-01
-1.578083102000788218e-01
-1.527982570513286564e-01
-1.259749418640693230e-01
-1.263234822984123928e-01
-1.550978757451749734e-01
-1.776578143231468954e-01
-1.813015200485887379e-01
-1.576653750793009234e-01
-1.047289821958423822e-01
-4.616733388108799213e-02
-4.061035836144236046e-04
3.642133133451715132e-02
6.765443599937812080e-02
-6.602329756185265630e-02
-8.235776673626031552e-02
-1.111628769860827926e-01
-1.182176659848483552e-01
-7.702328376373371310e-02
1.803773077879866626e-02
1.462407334635079104e-01
2.442760008773308678e-01
2.904454962715057875e-01
2.897816258943443635e-01
2.323958304965592636e-01
1.189551266634383542e-01
2.557722274875641119e-02
-1.098533883755155489e-03
9.597630417753060666e-03
4.118976140022255483e-02
9.343306074154292262e-02
1.380355080103705112e-01
1.398332986321068061e-01
5.160077934375777858e-02
-1.007908628232011966e-02
-6.443397427102347252e-02
-6.901343699624742922e-02
-4.443016267936224228e-02
-6.537140785422493848e-03
4.368176566755680584e-02
1.121117540878810992e-01
1.543650439370383987e-01
1.350568037627566109e-01
7.391987012216531816e-02
-7.856096962889493746e-03
-9.013584955721336278e-02
-1.517453120173466175e-01
-1.884041717897577684e-01
-1.965306167020984540e-01
-1.780467956598645041e-01
-1.547768584473059317e-01
-1.453368760624172140e-01
-1.419986372670717090e-01
-1.321938269398332533e-01
-1.005818216827030487e-01
-4.306941804911936650e-02
1.163524412464252665e-02
4.759302766819514113e-02
7.170839143949224448e-02
8.932015540696711109e-02
-2.182528387173841844e-02
-1.450193789838058901e-03
-1.348619421049255043e-02
-7.191152389620147911e-02
-1.379689254557553979e-01
-1.406467955648827428e-01
-6.992335092136590935e-02
5.971990384213217429e-02
2.096147569054238602e-01
2.948037319256729960e-01
3.201239393161495195e-01
3.118820764016926872e-01
2.622630145872016372e-01
1.577082899105073377e-01
6.159869483270369317e-02
3.268507749720791361e-02
4.521006186105886587e-02
8.312192098267864870e-02
1.415644414250337713e-01
1.737654208011937818e-01
1.490999748337341335e-01
8.833569594220451460e-02
8.288145488274792361e-03
-6.789936430491921859e-02
-9.986785908393666644e-02
-8.948451704593213263e-02
-5.525960335989300171e-02
-1.683867295848974575e-03
8.175674832370539991e-02
1.421088316897741455e-01
1.355292612143816355e-01
8.695852496353950745e-02
1.569153341385383371e-02
-6.351850363173471015e-02
-1.240092809365027776e-01
-1.530265948970140066e-01
-1.551426129799425846e-01
-1.435888507287430838e-01
-1.409095571056301621e-01
-1.536723303920080608e-01
-1.610638905801037302e-01
-1.467738502376665088e-01
-9.843863107745434715e-02
-2.435026372447653131e-02
3.573171987603814687e-02
6.872973473511896636e-02
8.634710527681936643e-02
9.655630043805972507e-02
4.414271647185678826e-02
5.621269054197763210e-02
3.716912139827482225e-02
-2.608006658372187536e-02
-9.679678111780684602e-02
-1.023522373469955005e-01
-3.421129718996069463e-02
9.584654191152341962e-02
2.372362356310968867e-01
3.015967396085197372e-01
3.107575673824399254e-01
2.976839244198535850e-01
2.564576428927676233e-01
1.673063243387522547e-01
7.488154381754365263e-02
4.357849950303410713e-02
5.981133287578452307e-02
1.071747579091525543e-01
1.723310371024452392e-01
1.998246988926175582e-01
1.689967272321123704e-01
1.041543828894437029e-01
2.124589362438521895e-02
-6.820955163657506370e-02
-1.250250546404396146e-01
-1.297415406512536229e-01
-1.065464217807957914e-01
-6.323275603273040280e-02
1.168127531784362953e-02
7.696360942079567835e-02
8.580207227087015276e-02
5.730578877539031779e-02
6.331312721658294285e-03
-5.815800277904022153e-02
-1.076511936829240706e-01
-1.233787219137891661e-01
-1.171969940732623533e-01
-1.093357258463335951e-01
-1.236118499790662545e-01
-1.626874990144418498e-01
-1.902734127094741767e-01
-1.776735111148014523e-01
-1.152899632629454801e-01
-2.596060700253435133e-02
4.021103473536005724e-02
7.178937260924621311e-02
8.435952817970636397e-02
8.766161461408790434e-02
5.208500537874174996e-02
5.590563099100338829e-02
7.692117250590968514e-02
9.632927241128348694e-02
1.029859813498609916e-01
8.766556395557971448e-02
3.956887350956418692e-02
-1.877018730935187812e-02
-3.132017038643210294e-02
1.717445851343474966e-02
1.191372856160815008e-01
2.290491930705919332e-01
2.761933668704568690e-01
2.801522456396549621e-01
2.685980542631166701e-01
2.377612915419394235e-01
1.683382122923006707e-01
8.857752777679378520e-02
5.575445871900073375e-02
6.798272346684333667e-02
1.122393271020979966e-01
1.702847905832926556e-01
1.898793401208309084e-01
1.592629075333875099e-01
1.003820220067565966e-01
2.309486403856471012e-02
-7.035743137883307408e-02
-1.361961956106664262e-01
-1.559420715381215072e-01
-1.520681410865460936e-01
-1.324537294646094265e-01
-8.547512681634511500e-02
-2.917988725909193004e-02
-8.750070935537191535e-03
-2.021062626241845739e-02
-5.307026088301079747e-02
-9.882918443586022339e-02
-1.292646341986192771e-01
-1.297356252896763318e-01
-1.179650602436472934e-01
-1.141042024984957742e-01
-1.371517654784472628e-01
-1.868381670032515929e-01
-2.198820917664780772e-01
-2.016163011638325564e-01
-1.310175972383138265e-01
-3.830734469405397413e-02
2.699493129360960170e-02
5.568685898139066198e-02
6.400782490465195540e-02
6.155143620284287548e-02
1.185327466448322237e-01
1.194422122899791022e-01
1.216420423039353826e-01
1.239684779431444173e-01
1.215666179228024890e-01
1.080305430889734186e-01
7.448704513538595418e-02
3.211097725493790300e-02
1.943053671433956492e-02
4.990024493443213915e-02
1.186603316862650803e-01
1.959671168031776323e-01
2.326946747899414636e-01
2.400046937882077402e-01
2.362867819665537550e-01
2.179434023394631326e-01
1.690689178405271886e-01
1.053555046103738790e-01
7.118865172589965151e-02
7.198764613757739628e-02
1.034381219479083291e-01
1.518667489062544840e-01
1.681384160328681099e-01
1.421084230949506422e-01
9.167543684146613192e-02
2.078155714385847286e-02
-6.899209315912324669e-02
-1.404157751360881334e-01
-1.755997461471858478e-01
-1.925458738564674033e-01
-1.983624739818810601e-01
-1.820532972650986403e-01
-1.438459285554490319e-01
-1.182509777864533124e-01
-1.151462590286947835e-01
-1.311914595559900976e-01
-1.593575848076936030e-01
-1.745063833391442276e-01
-1.662433824141371919e-01
-1.529666725368920843e-01
-1.515986138211656564e-01
-1.736948407537762806e-01
-2.122898131139214772e-01
-2.273077458806078976e-01
-1.967427890865439122e-01
-1.285271481411292271e-01
-4.733862840909639630e-02
7.956555805172162155e-03
3.088955543644315155e-02
3.516546176750200842e-02
2.872891265846915648e-02
1.765400227950442713e-01
1.666891168840754778e-01
1.495868884061440640e-01
1.336735019994042539e-01
1.189634096518276118e-01
1.027543401243430909e-01
7.864686453374288011e-02
5.009817082527655979e-02
4.026441413185851553e-02
5.780369575438917135e-02
1.010139502955008373e-01
1.549013064120411398e-01
1.871294893043354834e-01
2.021320146190629663e-01
2.094775658045107125e-01
2.030779860432721518e-01
1.679524602817374368e-01
1.125559008609315903e-01
7.381853845471285369e-02
6.148542312968845180e-02
8.004804859075730084e-02
1.238710859365334399e-01
1.437790110472261518e-01
1.265728762526956430e-01
8.557533491009559901e-02
2.138773704033967993e-02
-6.577899209636714484e-02
-1.449432799498279745e-01
-1.942313158489021307e-01
-2.277303446684917354e-01
-2.535281472077416942e-01
-2.637963840627284839e-01
-2.497837436196345406e-01
-2.274453629985652980e-01
-2.099585247200032034e-01
-2.032845347757758769e-01
-2.086535718801021955e-01
-2.105194970271885013e-01
-1.990467532205341672e-01
-1.863177477534115611e-01
-1.828771545514434049e-01
-1.932271505664395761e-01
-2.080310649673720869e-01
-2.020558554931871087e-01
-1.683899587671824627e-01
-1.137106545275344827e-01
-5.279493339575515309e-02
-1.198891007356011826e-02
4.533809332206170314e-03
6.716847164429310194e-03
2.172091559076112788e-01
1.971886242918547971e-01
1.654882110308988907e-01
1.336014981300374660e-01
1.048744787813693791e-01
8.096338052942250729e-02
6.028492831764898502e-02
4.210326611131019053e-02
3.635762137394590865e-02
4.761639774799905633e-02
7.763219813093429067e-02
1.221555501957943685e-01
1.577158816729862800e-01
1.811193399280945915e-01
1.953136419414216174e-01
1.918859679719248923e-01
1.548082090825225465e-01
9.350704775469401153e-02
4.757461533891151062e-02
2.955847280489224196e-02
4.713934449161509554e-02
9.532423960242687733e-02
1.229629237151421417e-01
1.156458862471597127e-01
8.401693462973827686e-02
8.813348243795617043e-02
-1.631803164454931343e-02
-1.263956713356119144e-01
-2.002397684340443962e-01
-2.522114889866443055e-01
-2.973849208389015009e-01
-3.378391626481803134e-01
-3.604199579565085521e-01
-3.519309417624363334e-01
-3.144031268865647433e-01
-2.645309028590537292e-01
-2.251315908852518366e-01
-2.019811800487886777e-01
-1.806136250674899024e-01
-1.603416991985653350e-01
-1.449117242596538457e-01
-1.382119455854393109e-01
-1.374732591065039033e-01
-1.271166316470847268e-01
-1.033317021417112930e-01
-7.108993886243626659e-02
-4.069351112141694760e-02
-2.341494061559634687e-02
-1.586380266356469948e-02
-1.320064319606142032e-02
2.221177633674012164e-01
2.120213590259583114e-01
1.973420858612709439e-01
1.671458084135952205e-01
1.248305671639737824e-01
7.787184195000879106e-02
3.369899036275807169e-02
-3.935786977419166582e-04
-1.713436683653940876e-02
-1.843280920076805635e-02
-5.326647017035271089e-03
2.753041305944942813e-02
8.455481361496638981e-02
1.446494620422244248e-01
1.918273586097160865e-01
2.264833789156740218e-01
2.415333944923984677e-01
2.202469486487020622e-01
1.689823147662673497e-01
1.294003104501789403e-01
1.148820857559430669e-01
1.227887966065234482e-01
1.402703101958627796e-01
1.480364967183708524e-01
1.430180650715912050e-01
1.221689928723959373e-01
7.311411803154782563e-02
-1.885576195959234175e-02
-1.196864464429403807e-01
-1.857328622455653999e-01
-2.264192242024167800e-01
-2.556552416726706189e-01
-2.851224598775403685e-01
-3.255925310471352030e-01
-3.475865262295306235e-01
-3.280265471741444783e-01
-2.789047332827474523e-01
-2.314031269960140635e-01
-1.973749161903446125e-01
-1.640914150378625369e-01
-1.304528861408414397e-01
-1.008175556792585553e-01
-8.181085622128134172e-02
-7.664551327236399092e-02
-7.329773737352539287e-02
-6.576104041680347345e-02
-5.464526495381721166e-02
-4.370645833096802046e-02
-3.594435737986333840e-02
-2.654217222780253654e-02
2.428023029189947390e-01
2.221751300382377170e-01
2.000677164045023826e-01
1.623131144571604845e-01
1.109235830294669212e-01
5.746736694782185462e-02
1.468241599742247001e-02
-5.126012159749523608e-03
-2.190965696337201889e-03
1.140517387477680764e-02
3.370888208775810885e-02
7.179814884764992855e-02
1.326045169786182198e-01
1.909816134655986652e-01
2.252115614531786936e-01
2.365489413257622908e-01
2.210316239474796884e-01
1.684736621758818609e-01
9.874120318319831724e-02
5.678670628210712862e-02
5.248764584153559759e-02
7.484321622354725423e-02
1.002961321509865944e-01
1.112501425048847692e-01
1.097361094834850698e-01
9.554331424820709795e-02
5.986017345179108634e-02
-9.649879916261774881e-03
-9.130528456074905874e-02
-1.455396882431096439e-01
-1.723215818735883420e-01
-1.824425833161356647e-01
-1.996053968115964194e-01
-2.533144710002273037e-01
-3.039839554584985448e-01
-3.123153651620464433e-01
-2.820044655438734837e-01
-2.362027433924830666e-01
-1.843667817301496425e-01
-1.284765610715477291e-01
-7.495017714869700587e-02
-3.124758030308394385e-02
-7.029524276438239155e-03
-8.249832375702684586e-03
-2.025443189244526682e-02
-3.204681919233826753e-02
-3.884324666724485453e-02
-3.692804518233868544e-02
-2.483352078944021241e-02
-3.846352299492808088e-03
2.181207304139397007e-01
1.874258619277399396e-01
1.427727890916232201e-01
8.586680808163062173e-02
3.071443245116015075e-02
-3.616063985566759370e-03
-8.285300678452043460e-04
2.612800121522744837e-02
5.432525381180295515e-02
8.220145990732261043e-02
1.197232161044642224e-01
1.779543508246681505e-01
2.303101138708867068e-01
2.503045202152729409e-01
2.395584776854062792e-01
1.964141810838219426e-01
1.149645362252582348e-01
2.514121638817407023e-02
-2.378173684767560803e-02
-2.319044010389446561e-02
1.191373865240916673e-02
4.901866518730550043e-02
6.939143503467327945e-02
7.963289035581762321e-02
8.056174438692349782e-02
6.574805938032313168e-02
2.568112458263346887e-02
-3.289989882599340942e-02
-8.189546705909801771e-02
-1.131929351528404848e-01
-1.360143381386896555e-01
-1.784860788054563052e-01
-2.481237650610312595e-01
-2.921042592413457539e-01
-2.944907969764261058e-01
-2.709916867827901754e-01
-2.298587782551123337e-01
-1.684081083282085167e-01
-9.825865210853981790e-02
-3.153905422429377492e-02
2.094404601336790489e-02
4.593551064641915316e-02
3.490403103856204448e-02
6.781488979686479956e-03
-2.053347721958371369e-02
-3.598917675291817692e-02
-2.918280084739052760e-02
5.184365222159802514e-04
3.885688532574518850e-02
2.072637276769849768e-01
1.663575896988941927e-01
1.144043822983401570e-01
5.383049855998827543e-02
-3.392657844505011372e-04
-2.371558209159067149e-02
1.871673134915967200e-03
5.082817356434925216e-02
9.046294553305324337e-02
1.208061361560090474e-01
1.551224017909612618e-01
2.081641605994504485e-01
2.529659872341905591e-01
2.594769397162492997e-01
2.298091523610655551e-01
1.642440891855735385e-01
5.871323224611798425e-02
-5.014115620840538246e-02
-1.071898585145573124e-01
-1.046966970982034784e-01
-5.896450228723384979e-02
-9.449992568258520909e-03
2.425720416693393638e-02
5.319084533384095537e-02
7.518306999918560052e-02
8.360663185482977711e-02
7.234778241289635536e-02
3.740949470948308486e-02
-8.677408206322364745e-03
-5.840247657006156223e-02
-1.177231976067684843e-01
-2.019123489980310937e-01
-2.713931945621227415e-01
-2.834308548505191094e-01
-2.643362907609578816e-01
-2.397319741900315881e-01
-2.067475502410223431e-01
-1.511906329510704639e-01
-8.387973036935808535e-02
-1.613649523907491334e-02
4.021202583270579167e-02
6.676496490267680439e-02
4.867129266698752565e-02
8.713258836019361145e-03
-2.692236588304547373e-02
-4.048868482573092509e-02
-1.730489695556086671e-02
3.617222271846735893e-02
9.023459852831283712e-02
1.928894592080884762e-01
1.394784777777222928e-01
7.855129127637393294e-02
1.567918004482794433e-02
-3.450228627171213897e-02
-4.650581935241951403e-02
-3.341820669799625172e-03
6.070655730985680815e-02
1.071897599198928935e-01
1.381904543283573039e-01
1.682623358468660346e-01
2.136743446977237837e-01
2.490377710430792257e-01
2.425267212988095611e-01
1.970948189193826861e-01
1.160763227036712975e-01
-2.438806123470513287e-03
-1.185948424110407629e-01
-1.761702355745535797e-01
-1.713778939102893473e-01
-1.202387354228420802e-01
-6.247474081422454278e-02
-1.627829181522736854e-02
3.181741935526222892e-02
7.452490257367351545e-02
1.029882632208629634e-01
1.134329499879678932e-01
9.547599448577022418e-02
4.966980680685963156e-02
-2.203585918962818260e-02
-1.227037257838197865e-01
-2.353886275514452120e-01
-2.785613029178992672e-01
-2.583902324601662359e-01
-2.246967234002844316e-01
-2.002205870465256776e-01
-1.789025950048865055e-01
-1.421383828056603515e-01
-9.427986609051709765e-02
-4.019026529120938579e-02
1.315090130048271813e-02
4.390652613671729154e-02
2.640017597194463037e-02
-1.590968002548531421e-02
-4.903595276538491587e-02
-4.889609920678418542e-02
6.935204852403153639e-04
7.805717941114151404e-02
1.749250905765064867e-01
1.044932310014613092e-01
3.026475522254538572e-02
-3.394485420390950386e-02
-7.561396186083833848e-02
-7.446170481668627772e-02
-1.962123216863266920e-02
5.070749625662812621e-02
9.865226778486134440e-02
1.282384152112834574e-01
1.519742302786045718e-01
1.842302254753357127e-01
2.049677062833196173e-01
1.850789008009649517e-01
1.296162353333587258e-01
4.664455098450588644e-02
-6.248497127068942253e-02
-1.609863913262834512e-01
-2.037936841381460251e-01
-1.947405599393144671e-01
-1.473471565831092345e-01
-9.070209347919426512e-02
-4.015061400444690926e-02
1.764925053496087595e-02
7.247667888475935183e-02
1.130649050259154020e-01
1.357248008454382815e-01
1.249208200592873963e-01
7.359372184648675652e-02
-1.940652357195810779e-02
-1.281940607307625879e-01
-2.222597205742223581e-01
-2.416775218857801499e-01
-2.207104612240525510e-01
-1.998477479939588242e-01
-1.942144734485683477e-01
-1.916970189377650569e-01
-1.746247573030758893e-01
-1.521945277042133227e-01
-1.281788541698366535e-01
-1.024755832478327217e-01
-8.583213254211415066e-02
-9.385774553665977848e-02
-1.063424939100265781e-01
-9.752736782635913759e-02
-5.003342296154953545e-02
3.550082471267020784e-02
1.215163093819584400e-01
1.219856298197666417e-01
3.682720703887380764e-02
-4.350511038461174484e-02
-1.010992996478050354e-01
-1.298337736452187252e-01
-1.185724813788174570e-01
-6.017920828721777526e-02
1.231624820453168512e-02
6.441237568987757955e-02
9.876316116344312224e-02
1.222179145687857377e-01
1.413120461967794506e-01
1.425592988708334619e-01
1.056825579312313385e-01
3.318502440302838891e-02
-6.730538335662909766e-02
-1.888248202005722298e-01
-2.883621602939255291e-01
-3.329667802069949389e-01
-3.345702152186956213e-01
-2.998899322721725880e-01
-2.351396521741320189e-01
-1.573164702540797988e-01
-7.408631630381548594e-02
-3.350668412735436329e-05
5.377996991972274626e-02
8.715172015434699548e-02
8.377207298961436566e-02
3.414191351973510508e-02
-5.440011318831988046e-02
-1.627289535428628198e-01
-2.402619303819152896e-01
-2.439255150228898106e-01
-2.142709691266721506e-01
-1.881139405089889416e-01
-1.840997755994818463e-01
-1.974332988012747203e-01
-2.095444689192078880e-01
-2.173555683424302776e-01
-2.214178497161120862e-01
-2.222377720744700136e-01
-2.256369885643649820e-01
-2.363555327118463667e-01
-2.312298309024354848e-01
-1.860084540684645016e-01
-8.713722584279386119e-02
4.458847484607626754e-02
1.473919299103484126e-01
6.595170205498179783e-02
-4.146430527863403936e-02
-1.300536108561938797e-01
-1.721673569741754839e-01
-1.708321044805130029e-01
-1.320493472600486051e-01
-6.236457751935480659e-02
7.135224559714952244e-03
5.265935337426624202e-02
7.917953110104095082e-02
9.029925165087326899e-02
8.588472108577105413e-02
6.258534051970625345e-02
1.925438650246606362e-02
-3.989077029783624079e-02
-1.098731777918429825e-01
-1.884784169763576156e-01
-2.533968079840741017e-01
-2.862716797518698453e-01
-2.924430353073144140e-01
-2.716697042986563893e-01
-2.233380492556378827e-01
-1.639042208704901693e-01
-1.006243231446091874e-01
-4.356566054467930771e-02
-6.741208442958712297e-04
3.073767048451007608e-02
3.262613092664709558e-02
-1.074249708469761366e-02
-9.097420265848860099e-02
-1.861962875046316856e-01
-2.517526429384762676e-01
-2.549422292303084592e-01
-2.282058712462367023e-01
-2.032284325912122047e-01
-1.995153957781915233e-01
-2.169079223078231866e-01
-2.417764595484178103e-01
-2.663004833846105424e-01
-2.868090187354797038e-01
-3.047846546614300656e-01
-3.227464370146254091e-01
-3.371557414480189085e-01
-3.244913484272774484e-01
-2.527985692424585262e-01
-1.064856794070022789e-01
6.187095885312072358e-02
-1.283445218737462312e-01
-2.095509581442367153e-01
-2.197595132665854933e-01
-1.834336967224383108e-01
-1.224356147889684304e-01
-4.785492685154299486e-02
1.583195675454786289e-02
5.285026930184347216e-02
6.850403158626454381e-02
6.373401474721032689e-02
3.427399021194128120e-02
-1.109560805246069190e-02
-5.645859185500388261e-02
-1.003595757794792237e-01
-1.435076486307707844e-01
-1.875584167125212698e-01
-2.236284296195380494e-01
-2.411777078552897191e-01
-2.398604192760397102e-01
-2.189113455342446835e-01
-1.819335115540885173e-01
-1.488926792193032700e-01
-1.214706136767908506e-01
-9.593229087345793438e-02
-7.144314409171814706e-02
-4.252525210970218433e-02
-3.095451855023480248e-02
-5.982608628714295579e-02
-1.211410228688000190e-01
-1.957300178082796438e-01
-2.498754992135997777e-01
-2.576156640271866083e-01
-2.436345260823554182e-01
-2.310731487883103397e-01
-2.316758448358486044e-01
-2.442971405266636531e-01
-2.640480793466220000e-01
-2.880189163014302833e-01
-3.112351999582285700e-01
-3.352140852887845468e-01
-3.625933987537675596e-01
-3.837910959413720069e-01
-3.674077278937094015e-01
-2.665572591324025242e-01
-2.731951655350982611e-01
-2.428723450284633045e-01
-1.782246850991272835e-01
-1.042309621515453699e-01
-2.847802007518144066e-02
3.002931128975012270e-02
5.928337192034736913e-02
6.348532130837820919e-02
4.169137952697987703e-02
-1.143507270632591541e-02
-7.474515201219668337e-02
-1.203824327888213391e-01
-1.516283406146547996e-01
-1.743233233086734224e-01
-1.918344408522263123e-01
-2.017866624055145164e-01
-1.978098380110882848e-01
-1.788364044405789111e-01
-1.495453088400730823e-01
-1.210438821862794695e-01
-1.166045123488677476e-01
-1.326039315972371013e-01
-1.507848480815427994e-01
-1.562068912210596294e-01
-1.345830614346169296e-01
-1.090354102062448399e-01
-1.147081651139503639e-01
-1.475048817486672437e-01
-1.929107078621146720e-01
-2.281385338399361806e-01
-2.358906513380287229e-01
-2.380024859104953039e-01
-2.505834296243813486e-01
-2.699560644344217164e-01
-2.771599057166824753e-01
-2.742800003544991205e-01
-2.768194899756852290e-01
-2.834317137300431111e-01
-2.964620618765196891e-01
-3.203483370420655008e-01
-3.459965704595422964e-01
-3.273431251336883507e-01
-2.107618340797433321e-01
-2.547184137988745545e-01
-1.719170019694939155e-01
-9.182433862334328512e-02
-1.734344213190179909e-02
3.656473897586609567e-02
5.970700740534029549e-02
5.454545519047915986e-02
1.911979233156142419e-02
-5.046695066365069343e-02
-1.240105392236296594e-01
-1.681938944050400675e-01
-1.891295363136692165e-01
-1.957953972951462507e-01
-1.925056236163858181e-01
-1.800533172556031125e-01
-1.569690554270946059e-01
-1.236333941523785618e-01
-8.703969500683590710e-02
-6.368704985393025542e-02
-8.159891941645416868e-02
-1.319912605303109887e-01
-1.887216963776715273e-01
-2.299350436471439829e-01
-2.298994383827267785e-01
-1.958484422971999428e-01
-1.739751208183917541e-01
-1.723177071554473083e-01
-1.827574306767231482e-01
-1.916847005431518147e-01
-1.908250990431209493e-01
-1.995349795559953621e-01
-2.328065324280340354e-01
-2.848190309668305331e-01
-3.086316908582977248e-01
-2.804813905965696241e-01
-2.446821143682056388e-01
-2.140621470386327718e-01
-1.961634865501582226e-01
-1.993624165907356138e-01
-2.186174502797406938e-01
-2.081812888418970720e-01
-9.846311808794099008e-02
-2.926088514601016266e-02
1.852378337099700248e-02
3.642690077637296409e-02
2.538438472203490698e-02
-1.667837121679881934e-02
-9.121455085173200972e-02
-1.647358943171323697e-01
-2.042805553966847432e-01
-2.157752465242418205e-01
-2.097813588225105608e-01
-1.923517382705645928e-01
-1.677316492258192904e-01
-1.390506835698236410e-01
-1.048175030931209339e-01
-6.798953445935546069e-02
-4.548389352062232743e-02
-7.162560154693738135e-02
-1.349880070637906326e-01
-2.046679799016745127e-01
-2.602693996310375124e-01
-2.792155646880003506e-01
-2.531675117849633838e-01
-2.187212857817091849e-01
-1.938107073160021954e-01
-1.779873548568713659e-01
-1.654128693695736674e-01
-1.548176512060713550e-01
-1.605082250459679005e-01
-1.937910709587464808e-01
-2.554311332706317716e-01
-3.103773100989125622e-01
-2.920318263808318049e-01
-2.290746764753325559e-01
-1.609115472677477288e-01
-1.101039435373757508e-01
-9.141067882058447058e-02
-1.019540871676603427e-01
-6.600929444950041913e-02
-2.483638547396535556e-02
-1.117148863854819027e-02
-2.492051956606705296e-02
-6.736016376328966826e-02
-1.373742102571405554e-01
-2.028340041194031662e-01
-2.353732731441390835e-01
-2.397784250494024716e-01
-2.265118215076513952e-01
-2.023801252521157668e-01
-1.740544594305253878e-01
-1.477995091418166096e-01
-1.201005300440299572e-01
-9.057134403688701929e-02
-7.303099281533453890e-02
-1.015870545153474552e-01
-1.642122775805323343e-01
-2.287151568119378531e-01
-2.768267900843597307e-01
-3.747331605334969229e-01
-3.756033401423135021e-01
-3.502240228501786179e-01
-3.138344318243747044e-01
-2.723940357163923132e-01
-2.342805331840488170e-01
-2.116548906853319145e-01
-2.092553810079799403e-01
-2.236403907991203754e-01
-2.454074502183134221e-01
-2.541026631700934457e-01
-2.225758848908048759e-01
-1.647539269552539265e-01
-1.125565019729897753e-01
-8.143190565324637253e-02
-7.785767187699495218e-02
-1.167804825034464075e-02
-3.804290617649321027e-02
-8.163245537170477073e-02
-1.240388251810934372e-01
-1.575362065986773141e-01
-1.895362803010650909e-01
-2.252883433353866094e-01
-2.526009867934275177e-01
-2.357252272084062461e-01
-1.874677928208041966e-01
-1.335614964377735414e-01
-9.188288817855493062e-02
-8.334855699662163664e-02
-1.233499180175806204e-01
-1.944289465330392985e-01
-2.697433663365525480e-01
-3.306417517420047747e-01
-3.602321520795555565e-01
-3.542417354791074224e-01
-3.329735073312759530e-01
-3.013546837757603014e-01
-2.607453897890893990e-01
-2.209015034446409620e-01
-1.966600785643783100e-01
-1.916123638049658795e-01
-2.015889886277019427e-01
-2.190716676500789328e-01
-2.297338342073442230e-01
-2.070468777153399720e-01
-1.485560563744392493e-01
-8.858055984553131479e-02
-4.960375159866645123e-02
-3.534851482757728897e-02
-2.423164491761223283e-01
-2.752586186282754976e-01
-2.637194373183124885e-01
-2.197784905909912490e-01
-1.694860485212107970e-01
-1.322126270682688620e-01
-1.315329996386669087e-01
-1.736705781035050022e-01
-2.355405684430590119e-01
-2.933832933587016689e-01
-3.264151982199836044e-01
-3.198119518758443247e-01
-2.901969648704455507e-01
-2.652330848039829991e-01
-2.416200640532447930e-01
-2.129152954264553199e-01
-1.826184154366082280e-01
-1.632996362941618596e-01
-1.599876858534862722e-01
-1.698943288154834419e-01
-1.868799539586971092e-01
-1.977357626753087350e-01
-1.767702272746211611e-01
-1.234870899967925595e-01
-6.890198723491812449e-02
-3.023915283625608352e-02
-2.788106852293750770e-01
-3.091163316282465878e-01
-3.017533332305498694e-01
-2.663547698422026877e-01
-2.261255005191789846e-01
-1.981379357113540463e-01
-2.024617225085204864e-01
-2.373662880520067964e-01
-2.799608525200205644e-01
-3.102854651834286992e-01
-3.066012591199130943e-01
-2.611427644791874947e-01
-2.088953702000282686e-01
-1.765772310406781287e-01
-1.555119404538119754e-01
-1.368681500441265853e-01
-1.188284352875115107e-01
-1.091592085900655318e-01
-1.140577509643631721e-01
-1.326050943522814884e-01
-1.594448532304432453e-01
-1.774679789423807275e-01
-1.505743961637779627e-01
-9.154664581882718255e-02
-4.082890357772704648e-02
-8.061876398602358523e-03
-3.379783073775296520e-01
-3.562835127951979874e-01
-3.445588139299137764e-01
-3.155635815763835339e-01
-2.851058783945008002e-01
-2.640402819986819027e-01
-2.649967763160367973e-01
-2.870261928827926856e-01
-3.101846274852439467e-01
-3.146560367224027766e-01
-2.847098688317335480e-01
-2.217219333337534237e-01
-1.612871968186251892e-01
-1.226801174537261035e-01
-9.700614746815386380e-02
-7.771444207200932375e-02
-6.233116750090842567e-02
-5.738080152781896426e-02
-7.049578785949320303e-02
-1.012793363905721694e-01
-1.437790786800282050e-01
-1.742793076802945373e-01
-1.418418896955408459e-01
-7.476361682880898474e-02
-2.473529964547700050e-02
-3.903236582355232853e-01
-3.988841357441256785e-01
-3.794700847407031508e-01
-3.514601169769279165e-01
-3.243306016441031558e-01
-3.041781956691356203e-01
-3.001947079486689818e-01
-3.143660361970412320e-01
-3.255557096854374555e-01
-3.141713706807089390e-01
-2.729809476311351180e-01
-2.073316538525483699e-01
-1.460021444714839078e-01
-1.042206500118391804e-01
-7.463159717812523075e-02
-5.187900874996361628e-02
-3.275225643740045656e-02
-2.551645733681559558e-02
-4.127140000596572766e-02
-7.957210297575834090e-02
-1.328387114739383312e-01
-1.732875025439443439e-01
-1.461021093182795771e-01
-8.351964023102821655e-02
-4.156227708886701122e-01
-4.203374265290268919e-01
-4.016465407081440953e-01
-3.772715548804905783e-01
-3.518185956833414507e-01
-3.297855901925931255e-01
-3.190935324947236085e-01
-3.228072281417094791e-01
-3.221098788396163926e-01
-3.021879828059620410e-01
-2.605839665234919167e-01
-2.009090869851974381e-01
-1.439521118989786352e-01
-1.023757750064476085e-01
-7.083912440741071959e-02
-4.443213874858764623e-02
-1.890590521371111887e-02
-5.206021171278357729e-03
-1.817629653743007764e-02
-5.685444887770560451e-02
-1.125363539283646408e-01
-1.598129096492350576e-01
-1.507139819037685013e-01
-1.068423615747889216e-01
-4.160583880712194205e-01
-4.202405110738026695e-01
-4.110908527645539823e-01
-3.991152063304724829e-01
-3.802493743966464668e-01
-3.545277736558889448e-01
-3.277581639624510546e-01
-3.071472520538213180e-01
-2.876973071984880725e-01
-2.636423531727498659e-01
-2.319208411395428937e-01
-1.899164964839505365e-01
-1.465306092958283124e-01
-1.095810115142716035e-01
-7.692690003377543329e-02
-4.475911977445290457e-02
-8.454677662716474432e-03
1.704770553036307618e-02
1.332739725959883673e-02
-1.771315842834588275e-02
-6.821773666486660725e-02
-1.222742708344557311e-01
-1.436244787930702205e-01
-3.717261208889831581e-01
-4.024435599049189238e-01
-4.101608258502116300e-01
-4.142908955599847176e-01
-4.200829398919741497e-01
-4.141831427356600370e-01
-3.828592602694820823e-01
-3.229955304795165683e-01
-2.602449493085027266e-01
-2.163022336443373717e-01
-1.895434317871059204e-01
-1.741298199891683773e-01
-1.634956597340997131e-01
-1.480659240141581623e-01
-1.225323881933695902e-01
-8.854612222680231792e-02
-4.538136018187356041e-02
9.411751832974190810e-03
5.359363992069830773e-02
6.484408066860335162e-02
4.587556056439386076e-02
1.459522930465205308e-03
-3.374564526595398295e-01
-3.773509104987491924e-01
-3.958627811604850111e-01
-4.140045446687055097e-01
-4.337510665995526482e-01
-4.378145705127791665e-01
-3.982969415230244170e-01
-2.992984814396213444e-01
-1.966443308369421050e-01
-1.356996541608460338e-01
-1.092484444706462166e-01
-1.086740901181052904e-01
-1.284127095576514666e-01
-1.440980059551170700e-01
-1.325695664974274879e-01
-9.683961649615398237e-02
-4.090987989883387160e-02
3.215689892367491060e-02
9.256773593162175018e-02
1.167397071928659158e-01
1.076257281031185731e-01
-2.819013110207803097e-01
-3.392145970966800039e-01
-3.753332726080697013e-01
-4.074181315913553703e-01
-4.351135104545525989e-01
-4.396290458121597799e-01
-3.859946965891499771e-01
-2.579544784774558397e-01
-1.361536380524990542e-01
-7.098328869483208625e-02
-4.759670576743248865e-02
-5.557448688232219380e-02
-9.056762467402405814e-02
-1.232756569145503911e-01
-1.214442175210790620e-01
-8.707519627447744825e-02
-2.721561174910025124e-02
5.036401566756866510e-02
1.146441492643611726e-01
1.447170566355849841e-01
-2.740919688227131945e-01
-3.393392363987863258e-01
-3.872023264628305927e-01
-4.179401686850118813e-01
-4.151591102589414772e-01
-3.443826574872105306e-01
-2.038685719729604051e-01
-8.289841032388013675e-02
-2.204394956038227202e-02
-1.678295631417809752e-03
-1.051641381872444117e-02
-4.472618597470964796e-02
-7.779264940077895707e-02
-7.969715128417412253e-02
-5.150022722753485466e-02
3.214960105972289317e-04
-1.290348243904611558e-01
-2.625925522973930892e-01
-3.273069285323805810e-01
-3.881292636446328492e-01
-3.671632637417938105e-01
-2.851006918478410368e-01
-1.486214641561197924e-01
-3.995812818206813388e-02
1.398464964285081949e-02
3.426015637669678482e-02
3.210978253854009784e-02
1.075624916558787746e-02
-1.163561468730427498e-02
-1.354315546343144369e-02
5.053570422493373904e-03
-1.850449173524362778e-01
-2.771633568270563952e-01
-3.098997921748923301e-01
-3.011889809129479345e-01
-2.342115093646371937e-01
-1.110914556899202377e-01
-1.332502755187918615e-02
3.895385258151651264e-02
6.511342674141312736e-02
5.392261711395022333e-02
7.212749219515336707e-02
8.497158922746575471e-02
2.898644154627293967e-01
3.007993674905656833e-01
2.996566000892971204e-01
2.575245119822637818e-01
5.291056260627408081e-02
-1.862547823541455816e-01
-1.553562069630020359e-01
-8.127608926656974819e-02
-4.120985374074351976e-03
5.639891937100106889e-02
1.498770873303431062e-01
1.377588813784174637e-01
1.475799284343522477e-01
2.044759061261552657e-01
2.446506561220850307e-01
1.212697106208808773e-01
-1.760223696837739105e-01
-1.796074372690170950e-01
-1.489775965857442208e-01
-6.768693337633638341e-02
1.218632269110366678e-02
5.482685176042754321e-02
8.002930988543620339e-02
8.980200550999194176e-02
8.622325576288043802e-02
1.881570803861971619e-01
8.992368810170972560e-02
4.078972334766164942e-02
1.470333358785487141e-02
1.282570524969083720e-02
5.425234398666296809e-02
1.563884366201133136e-01
-5.460926575106737207e-02
-1.263892562505799233e-01
-1.158706430936982668e-01
-6.663707001986354794e-02
-1.781565132638229798e-02
2.881288070747792252e-02
6.150376969800956661e-02
7.903135335594531352e-02
8.118456194214133947e-02
6.779228308887605414e-02
4.828842382729035820e-02
3.232091186199022304e-02
1.726471537032501363e-02
4.528090185588104499e-02
4.732178456983392179e-02
9.878899108918037797e-02
7.789924149302882017e-02
-2.926680756014586951e-02
-1.443046910527644999e-01
-1.489786628314191952e-01
-1.433211011441354599e-01
-4.320223564309464553e-02
5.030730828500849794e-02
1.320478888796547123e-01
1.735955563634670185e-01
1.617146388431667525e-01
8.220476027723269685e-02
3.086368515350049538e-02
-1.596506293618106531e-02
-4.763195891389882496e-03
-6.180436456605891207e-03
-1.943393489092850104e-02
-7.759754120538579769e-02
-6.881770517199364834e-02
-5.935755702507084647e-02
-2.997031664940680296e-02
1.090369486640081938e-02
4.808511556422739863e-02
7.346741064664202847e-02
8.523827074729620201e-02
8.141755415089406422e-02
6.000136545944539934e-02
3.054928480858889669e-02
6.073180332557104322e-03
-1.427231988701610499e-02
-3.334601982359725741e-02
-5.161795216582806822e-02
-6.831196218271365361e-02
-8.666275465050693461e-02
-9.225243927953261092e-02
-1.301273058380814363e-01
-1.375458219302300999e-01
-1.063061074179786486e-01
-1.118307801465219381e-01
-1.664207201290046345e-01
-2.087946255117811845e-01
-1.587658142151102680e-01
-8.512701579181715383e-02
3.684316262611961670e-03
7.503535680768821936e-02
1.202863240389567268e-01
1.450072923228689081e-01
1.332104688073841858e-01
8.729178752909715067e-02
3.829575662078342491e-02
1.885738714235244556e-02
1.093907458023965495e-02
1.579684548750624404e-03
4.542509257049489463e-03
-3.959967022697112593e-02
-5.802613603929927810e-02
-5.003664238635978367e-02
-2.003197304708197873e-02
2.061056302385358419e-02
5.582127121410925680e-02
7.865887992966538733e-02
8.751100701236042001e-02
7.974560440165273656e-02
5.259214715865843937e-02
1.642087008340244528e-02
-1.334095023284300255e-02
-3.636735846557864749e-02
-5.404862499070954562e-02
-6.416602206162490274e-02
-6.690860968890742499e-02
-7.082206374581265229e-02
-8.156599133904075816e-02
-1.052299422577227528e-01
3.752306934958109588e-03
-7.746189390211671855e-02
-1.389347268512035050e-01
-1.705690212199547084e-01
-1.778142572482383221e-01
-1.645557871514848614e-01
-1.902681413931468779e-01
-1.760839975263025492e-01
-1.356480503886562938e-01
-7.794910779129012035e-02
-1.334367703927606501e-02
5.312354157249440934e-02
1.063940034092666770e-01
1.316143818775050156e-01
1.369875209894797496e-01
1.240191557224234326e-01
9.245231066315952317e-02
5.483354011738249267e-02
4.167150910104353012e-02
3.986664558150121440e-02
3.566336356451828282e-02
1.248889645407472854e-02
-3.078200714132048321e-02
-5.978939074163962253e-02
-5.766507994417306021e-02
-2.739084478458574806e-02
1.716631696853512801e-02
5.572140532721137074e-02
7.957325377837820568e-02
8.744506728451020838e-02
7.692376969578777757e-02
4.566970774862813554e-02
5.453386866390793480e-03
-2.701431083670527422e-02
-5.072106504592483606e-02
-6.535754789146723531e-02
-6.597508678804328563e-02
-5.510787585826333601e-02
-4.727487270530724567e-02
-4.975255823079330342e-02
-6.883183055467828604e-02
-1.088817432918854217e-01
6.706979533163449914e-02
-6.372297883698551692e-03
-8.199405644437135487e-02
-1.435167719492781990e-01
-1.742557315996228762e-01
-1.774947177727553005e-01
-1.619858687586157586e-01
-1.378650182048805073e-01
-1.015041404090121363e-01
-5.131753101923726412e-02
-4.571500262129549012e-04
4.524914945803619470e-02
8.566800567148730172e-02
1.147486017635915845e-01
1.304650800350628803e-01
1.322794872824902268e-01
1.165366479462937449e-01
8.215589667660093409e-02
5.091905296751657317e-02
4.035505637798306178e-02
4.163926300649084533e-02
4.236540300598169717e-02
2.400298303842025860e-02
-2.219666079088848318e-02
-6.304748321968295377e-02
-7.202101346787823100e-02
-4.490298631602078483e-02
4.358108949984290312e-03
4.916657134357889369e-02
7.588955860393134523e-02
8.348819128118796506e-02
7.091334702970007731e-02
3.765374544691187098e-02
-3.045157290323368370e-03
-3.494532826760657351e-02
-5.705685255293787422e-02
-6.773477409686783079e-02
-5.992806512797793639e-02
-3.926463598839985414e-02
-2.582012651945958873e-02
-2.676043333434426075e-02
-4.509141453001222488e-02
-8.198248950308170691e-02
-1.230178544428383175e-01
-1.483052814707721823e-01
-1.553939576439082315e-01
1.220495385547704786e-01
6.387899811245049964e-02
3.656588560848266813e-03
-6.333824842739257943e-02
-1.187278099321535108e-01
-1.435367913713956889e-01
-1.390546173437281763e-01
-1.104241750551243489e-01
-6.619568878928221156e-02
-1.604562236936987393e-02
2.905439984847877494e-02
6.144905304187121831e-02
8.236044211736398557e-02
9.532403657960181187e-02
1.012493712595730899e-01
1.023588187190292154e-01
9.670534882007440769e-02
7.999343897227882694e-02
5.140438970974771371e-02
2.509485552131138567e-02
1.667874934540749046e-02
2.278677958545724178e-02
3.254847827175620656e-02
2.548473149775670396e-02
-1.627755398084621691e-02
-6.503306157049311420e-02
-8.667178089450902623e-02
-6.738632909948924499e-02
-1.658403644540678776e-02
3.412291555304922813e-02
6.335868264381097625e-02
7.007536696119362474e-02
5.612436823608086406e-02
2.447476803375331356e-02
-1.096311344701583410e-02
-3.777277606298762302e-02
-5.613611609134595143e-02
-6.348891565865796838e-02
-5.180904263702601487e-02
-2.961722578183566268e-02
-1.934855681573479508e-02
-2.464270697557281384e-02
-4.323040233363593943e-02
-7.341116668230973641e-02
-1.054594175329669897e-01
-1.261133030844599212e-01
-1.335487884006732739e-01
1.137951283280012882e-01
7.180108376974207729e-02
2.383603954713152395e-02
-3.507868203766768833e-02
-8.446161554013351114e-02
-1.010973028570097132e-01
-8.329509431145268317e-02
-3.632854535990368700e-02
2.424019540275230977e-02
7.239967137602389136e-02
9.719135001768494653e-02
1.024414427066473593e-01
9.503208767198395579e-02
8.026624546622720957e-02
6.463740636478232382e-02
5.236216172773039412e-02
3.822780785594755149e-02
1.705023893931659207e-02
-1.065990354087643401e-02
-3.188638602007639461e-02
-3.353781908402110601e-02
-1.823742443229804666e-02
2.954933372697001598e-03
8.011044262559552376e-03
-2.594990020622274518e-02
-7.459690567905756520e-02
-1.021529458224078035e-01
-8.965576192469570938e-02
-3.902316317918753247e-02
1.664956330846099897e-02
4.739840602488804011e-02
5.206003657236442372e-02
3.632316619904282090e-02
7.810281528199779569e-03
-1.905960129023937313e-02
-3.814983681823484046e-02
-5.216109882506463069e-02
-5.873659456171369947e-02
-5.111984111626792504e-02
-3.819301198469267355e-02
-3.711660667215643805e-02
-4.677997666232996954e-02
-7.824043924809585826e-02
-8.694067187148638021e-02
-9.733260329651016729e-02
-1.048464541921361598e-01
-1.061819961337353291e-01
-1.015045176560010753e-01
1.512230890662412675e-01
1.108192229801616135e-01
6.925156765848071438e-02
1.948737236533649997e-02
-4.195985222427148220e-02
-8.946898567711457362e-02
-9.672508519888847744e-02
-6.430163367111205175e-02
-4.432806382291510153e-03
5.652673382098741262e-02
8.656594935903821897e-02
8.484749840291674894e-02
6.422268131871547436e-02
3.618535583309219483e-02
9.848603697827962994e-03
-7.525115321980916511e-03
-1.933581445125639314e-02
-3.615013505614944611e-02
-6.325516364049738050e-02
-9.310565036478071765e-02
-1.055811717074129352e-01
-9.811671617020308045e-02
-8.064525139683104138e-02
-6.520261787124079222e-02
-7.018615067915606742e-02
-1.084719158263854066e-01
-1.557843307622938656e-01
-1.811825435427523168e-01
-1.615235357968042296e-01
-9.159299093260291069e-02
-1.358912971818878115e-02
3.069496208420005937e-02
4.184635878073111187e-02
2.781190024856860024e-02
-2.243918507030204408e-03
-3.051612619959985159e-02
-4.960728825215127147e-02
-6.457003465574949475e-02
-7.697285827616427711e-02
-8.547904122549672412e-02
-9.108518700296731885e-02
-9.800870522035648458e-02
-1.053709909034532266e-01
-1.109765223836046977e-01
-1.133833987772748103e-01
-1.146266701766415624e-01
-1.151297978843566494e-01
-1.128194324833658030e-01
-1.082787369930811594e-01
-1.040620149462647692e-01
1.503917949126855336e-01
1.227899242805449292e-01
9.169232499217795651e-02
5.188784617051368092e-02
1.175810252017867735e-03
-3.431120402445968220e-02
-2.828312593006817796e-02
1.353639047629173406e-02
7.247829965089964965e-02
1.195066644757193652e-01
1.247528609243276493e-01
9.518438437796629403e-02
4.908918204635090432e-02
1.377567230339437308e-03
-3.509797744837889893e-02
-5.481200262927012762e-02
-7.369606935165944062e-02
-1.054919763652133052e-01
-1.474293663029980495e-01
-1.753634693493173746e-01
-1.673853409323315944e-01
-1.437134159654685217e-01
-1.187660681140658009e-01
-1.020552727997070391e-01
-1.105123721859869040e-01
-1.572324536447603227e-01
-2.145604750845008235e-01
-2.107093413883733002e-01
-1.915285866910158286e-01
-1.086284454409445627e-01
-1.002845572846151716e-02
3.928144244447049488e-02
4.869670832089880580e-02
2.961476679618501098e-02
-1.048045709113555254e-02
-5.196570819148568082e-02
-7.954965111570164171e-02
-9.676201872799766734e-02
-1.069721348926581661e-01
-1.131827943286538296e-01
-1.199599813100726414e-01
-1.285756498885548826e-01
-1.364518092040089836e-01
-1.405702363589861059e-01
-1.372396145097701248e-01
-1.307509885151767193e-01
-1.273344741777161782e-01
-1.249384677535961691e-01
-1.223960857656546525e-01
-1.187985681646108599e-01
-1.109619737035611592e-01
1.591563098631768036e-01
1.406815106413658312e-01
1.191445150586296631e-01
9.224168230629023468e-02
5.818196555663398412e-02
3.825204364489728087e-02
5.528890429406593116e-02
9.753198604217606926e-02
1.425627919761905948e-01
1.639869649045955502e-01
1.397613785248632556e-01
8.389367691842687658e-02
1.692823568831941169e-02
-4.352650770911369038e-02
-8.199174350806330558e-02
-1.004752442672616625e-01
-1.279028703310368109e-01
-1.728275221662210204e-01
-2.157469094823410427e-01
-2.193452490875863192e-01
-1.848534251835167730e-01
-1.518191423926863182e-01
-1.301885922517061200e-01
-1.259243906276929226e-01
-1.527653488200647058e-01
-2.199667109150282573e-01
-2.264418793226534443e-01
-2.684605853088528060e-01
-2.394786960491629146e-01
-1.263003390802244774e-01
-8.702267446898009559e-03
4.174595896914171794e-02
4.960217375554534791e-02
2.814718239221795232e-02
-1.990273370258524924e-02
-7.416435770205746791e-02
-1.089863285281926358e-01
-1.258366790193256590e-01
-1.297549379812928949e-01
-1.296724856660787517e-01
-1.366530110634079087e-01
-1.466950005896085762e-01
-1.537045348475682138e-01
-1.536206693572554627e-01
-1.414447068186453216e-01
-1.272711208655307735e-01
-1.243398753490022185e-01
-1.284104800707581706e-01
-1.332387401915108294e-01
-1.312152720080161095e-01
-1.184643925507871814e-01
1.857229980320252161e-01
1.771477795496292640e-01
1.653491068869373803e-01
1.546687743602689624e-01
1.457645946635280354e-01
1.359082320396530763e-01
1.330429490884690313e-01
1.521938662813107357e-01
1.805198127521123741e-01
1.983574790322362447e-01
1.846654485335363083e-01
1.274694778987918997e-01
4.715510657984384874e-02
-3.451486538376594831e-02
-9.820380842620768380e-02
-1.305421196450008703e-01
-1.457749893895758930e-01
-1.767222460234423587e-01
-2.183729165196064692e-01
-2.384240904451711829e-01
-2.090073456783562433e-01
-1.567364175900686774e-01
-1.206434000943742285e-01
-1.060915393804189449e-01
-1.191567384133380841e-01
-1.729639842935197791e-01
-2.664919588346059687e-01
-2.667115538798896512e-01
-3.120483281501741368e-01
-2.744242055397566604e-01
-1.345032837395278846e-01
-1.659845573278078898e-02
3.060521733005255179e-02
3.802443578645704064e-02
1.686310338645652038e-02
-3.566444531713207355e-02
-9.678398668882715050e-02
-1.322180988562533799e-01
-1.439884754522564314e-01
-1.389219773851501083e-01
-1.303025573434344331e-01
-1.342749956784241583e-01
-1.415281481168836619e-01
-1.415374264646494795e-01
-1.290953516128632850e-01
-1.008947888622762912e-01
-7.855668882791895513e-02
-8.221949396422514877e-02
-1.025120395958823982e-01
-1.236423905813531371e-01
-1.277682288266194788e-01
-1.131196821175616957e-01
-9.245566672557593846e-02
2.091491683956123171e-01
2.001035154439191055e-01
1.922937859241552472e-01
1.928507597874862811e-01
2.042363505917405286e-01
2.210534040047497650e-01
2.310304947030382416e-01
2.405840695280228869e-01
2.442958897462375878e-01
2.284933556897223716e-01
1.757437086559623385e-01
8.407215755165264870e-02
-1.699766346779970488e-02
-1.025365485718403996e-01
-1.561430959981859601e-01
-1.749347339770768450e-01
-1.832230997532562355e-01
-2.039052463578896468e-01
-2.217756521240459855e-01
-2.105758476919259992e-01
-1.604753721941763467e-01
-1.028834590489927092e-01
-6.817055680475848922e-02
-5.911130127705174764e-02
-8.144189761628796431e-02
-1.480359517939169589e-01
-2.514390310799868300e-01
-3.440522870698770053e-01
-3.690188203574333858e-01
-2.860951825516426794e-01
-1.405296659708421825e-01
-3.754694680825321207e-02
7.034933168849221222e-03
1.669246193554370719e-02
-3.038334798629612268e-03
-5.657975262977894826e-02
-1.167116320262134160e-01
-1.479021080648947051e-01
-1.551199406414252024e-01
-1.453998906568522431e-01
-1.295656229258863312e-01
-1.231731390043282748e-01
-1.175600049969559580e-01
-1.014210502329825209e-01
-7.000060138606098437e-02
-2.444425396575992254e-02
3.628977554774631860e-03
-8.387765446847380429e-03
-4.781726893353351049e-02
-8.907625056933499152e-02
-1.046786427757152443e-01
-9.773024702150215348e-02
-8.581977817872085690e-02
-6.941380006869253549e-02
2.306797185960358931e-01
2.223977994843851225e-01
2.298083030415952188e-01
2.559373634391265417e-01
2.922671454462912877e-01
3.072554710524608157e-01
3.019831761585143326e-01
2.805041134451287110e-01
2.333842098237012275e-01
1.431875454295679639e-01
1.694360212024456636e-02
-9.863440882387393416e-02
-1.750392054303825662e-01
-2.078854905105899376e-01
-2.087034578568004173e-01
-2.052220059585035949e-01
-2.064291622151307182e-01
-1.963488286479803113e-01
-1.614918041996453169e-01
-1.016659087618325269e-01
-4.601490683213584065e-02
-1.636859235168539040e-02
-1.188654216732129044e-02
-3.570191161240947320e-02
-1.001031835097249134e-01
-2.014194035711059372e-01
-2.940987983109176751e-01
-3.249824451787411417e-01
-2.627279034299829230e-01
-1.474726708819176779e-01
-5.798026020488598192e-02
-1.179346149947733784e-02
1.438784003763470465e-03
-1.828456963583869818e-02
-7.313617676805107826e-02
-2.020470627263233065e-01
-2.425043007699436703e-01
-2.571826080868994113e-01
-2.411935535497465866e-01
-1.878724381071850691e-01
-1.283969453582274878e-01
-8.924315798652605880e-02
-6.202770729770476499e-02
-3.969395717088502334e-02
-2.355117129699166312e-02
-2.836516305021943157e-02
-5.845139100196317800e-02
-1.015022279034392683e-01
-1.291427920380937844e-01
-1.148636831448363038e-01
-8.147119336186753324e-02
-5.325239705349113506e-02
-2.511489410839582576e-02
2.155158906700855026e-01
2.017711659880697672e-01
2.152450597984925384e-01
2.569496904530473302e-01
3.126432653663031580e-01
3.322314044959954749e-01
3.182159704610301731e-01
2.869616434484587586e-01
2.318735761570525633e-01
1.285496427475486536e-01
-2.815091895894873339e-02
-1.779010826908067333e-01
-2.713602415482219699e-01
-3.027093325746439412e-01
-2.894718054264587281e-01
-2.609070759016429708e-01
-2.252529794489868398e-01
-1.781692099862526302e-01
-1.224350740944454285e-01
-6.792893735068901429e-02
-3.675561599335556984e-02
-3.123595917423336796e-02
-4.220487525113619104e-02
-6.759838653055830204e-02
-1.118468463000872187e-01
-1.714674494830287221e-01
-2.239345893729782211e-01
-2.419121986684745484e-01
-2.131536223342265779e-01
-1.528747697280438411e-01
-9.458731918559085128e-02
-5.824936117244684103e-02
-5.456737675621634032e-02
-8.819060524798209844e-02
-1.552065280825354610e-01
-2.224993425863775742e-01
-2.619618960147904740e-01
-2.780348680570129960e-01
-2.691069587321385237e-01
-2.246574426705475191e-01
-1.635470599133083680e-01
-1.152757354249649424e-01
-7.677367882481897499e-02
-4.376366983636573865e-02
-2.144290917021814818e-02
-2.298334940953403183e-02
-4.779510926693846667e-02
-8.358726853628146991e-02
-1.050885603248075395e-01
-9.408706216863366167e-02
-7.428482255060339656e-02
-5.896558884986597554e-02
-4.039910342371788587e-02
-1.086146298981218936e-02
2.686279210422587993e-01
2.445908909254599917e-01
2.492293687602946672e-01
2.825324810253467822e-01
3.317152457840528146e-01
3.515949104523410917e-01
3.208076853501831693e-01
2.744184813738812512e-01
2.044073633108466070e-01
5.229805753852967420e-02
-1.251732818638713329e-01
-2.708413063295677103e-01
-3.380856665152920382e-01
-3.376473550553445446e-01
-2.951841289785357980e-01
-2.452430370476680888e-01
-1.928776338422815706e-01
-1.326012587678706278e-01
-6.932466927814548430e-02
-1.558770084985882168e-02
8.564752644476043841e-03
7.327478358838591770e-03
-8.266062184970097634e-03
-3.705394155495676106e-02
-8.657676658888294186e-02
-1.515299695643351763e-01
-2.026235150709650434e-01
-2.201944902417851957e-01
-2.010339662268651184e-01
-1.525605029653407940e-01
-9.774953743672085138e-02
-6.261093361965473780e-02
-6.475583926755677788e-02
-1.089327052170116494e-01
-1.842914267584386256e-01
-2.499770325541242344e-01
-2.837342777250995707e-01
-2.975724812120648655e-01
-2.959696241105434500e-01
-2.693342782971808180e-01
-2.177577276558896602e-01
-1.647336480438477690e-01
-1.162861602001523803e-01
-7.535525133411893894e-02
-5.143029535166270677e-02
-5.274577123191272893e-02
-7.111558520776038728e-02
-9.555107080870524350e-02
-1.082819147009237426e-01
-1.019933271604314545e-01
-9.481061431987346244e-02
-8.973203718873098977e-02
-8.063301252920154760e-02
-6.148187049479807154e-02
2.846507481263926276e-01
2.782652845330659264e-01
2.977702118968246769e-01
3.293586136564526923e-01
3.284045042663806813e-01
2.746546070068359713e-01
2.084581360517913651e-01
1.311259935621405803e-01
5.415414609006372060e-02
-2.044768247224376390e-01
-3.277642013677138366e-01
-3.694390295596898799e-01
-3.453731376787835816e-01
-2.812379423047106641e-01
-2.137655354422622056e-01
-1.488997575840614596e-01
-8.111037356673359011e-02
-1.685606926267853994e-02
2.874273830895233625e-02
4.088223658733448201e-02
3.168970370097304312e-02
1.133419807769525320e-02
-2.232994783977170633e-02
-8.043388762916586776e-02
-1.500156237933898129e-01
-1.930864209511493623e-01
-2.026678459863390236e-01
-1.843306338739598982e-01
-1.397691756608866187e-01
-8.942715410447149571e-02
-6.602924739032652035e-02
-8.490978383610074676e-02
-1.447272594944994939e-01
-2.213198758879424410e-01
-2.704572585831683251e-01
-2.895338560572829900e-01
-2.970209243256412557e-01
-3.020358448678908680e-01
-2.997574925072888918e-01
-2.735434421881837719e-01
-2.274797196813867495e-01
-1.750162616968871099e-01
-1.320564969827814905e-01
-1.147388581980656741e-01
-1.233160102850923701e-01
-1.395284719991754518e-01
-1.536329187845961730e-01
-1.544742872049562621e-01
-1.431880394568615655e-01
-1.375848531016244936e-01
-1.377261268905043412e-01
-1.382898856694450562e-01
-1.342689093506347353e-01
2.051994996154568041e-01
1.164418220683616501e-01
1.870565062975203946e-02
-5.705736963017378482e-02
-2.631069944314308184e-01
-3.564631926081329727e-01
-3.779737186268743998e-01
-3.408150568633963595e-01
-2.636847303227752293e-01
-1.828313871158667170e-01
-1.077548932826607464e-01
-3.379363092848858274e-02
3.068804039451208943e-02
6.699041291558109623e-02
6.476594812663552525e-02
4.589045927904484429e-02
1.938386015131428677e-02
-8.508483738424536813e-02
-1.502528623363254823e-01
-1.788059938667973525e-01
-1.777514892360251009e-01
-1.573912021118447635e-01
-1.170032321465953040e-01
-7.438831525479026874e-02
-6.153866621989043106e-02
-9.193366139469172360e-02
-1.584796174055894125e-01
-2.272542899315474485e-01
-2.553582461305169415e-01
-2.593032110164602555e-01
-2.607934309638934023e-01
-2.696157424745959652e-01
-2.835568320660298847e-01
-2.815604715454989582e-01
-2.512625027634442509e-01
-2.075969977376823650e-01
-1.773914557578529783e-01
-1.794133368334803746e-01
-1.997593679689291246e-01
-2.098626368421433463e-01
-2.057233503100207583e-01
-1.894991966030148134e-01
-1.736015618920243031e-01
-1.709794744005555811e-01
-1.777285278535036539e-01
-1.887169810019367067e-01
-1.996083816488516682e-01
-2.994864782555878291e-01
-3.667396699397769688e-01
-3.755070846854934308e-01
-3.353004417654819602e-01
-2.531843545512550975e-01
-1.630193587893449259e-01
-7.947951402569101986e-02
6.607760573622467517e-04
6.767152189345843061e-02
1.006008269750532647e-01
8.948687472299564349e-02
6.182157731641602788e-02
-2.074556917892943220e-02
-8.945141026625223757e-02
-1.460290621840940051e-01
-1.619207269348136857e-01
-1.531139780351694346e-01
-1.307008351054832485e-01
-9.377575998705495186e-02
-5.559993335801215186e-02
-4.295589414854833477e-02
-6.801002715303454405e-02
-1.265209801036635273e-01
-1.887566780190097770e-01
-2.099701429441878653e-01
-2.081283297553038480e-01
-2.075100062461132377e-01
-2.163643241946509865e-01
-2.291217018976043629e-01
-2.245422559000625207e-01
-2.003194866578340838e-01
-1.771668916982072628e-01
-1.768996205093368301e-01
-2.087578859239280216e-01
-2.389488203663248100e-01
-2.393003455374693167e-01
-2.215434793958211690e-01
-1.996948749157957947e-01
-1.870145388302222600e-01
-1.901386363793196033e-01
-2.040584056160011373e-01
-2.236120996997621457e-01
-2.445302061355115464e-01
-2.990182868095470070e-01
-3.491001478687228432e-01
-3.523266728457765673e-01
-3.162422329101204355e-01
-2.366876268415023243e-01
-1.435719001960217567e-01
-5.652283167316875245e-02
2.639638606105420768e-02
9.499422690828399074e-02
1.283010744786889368e-01
1.149038319650554224e-01
8.165915451871255670e-02
3.867231499137145645e-02
-1.982524469433815523e-02
-9.384857731408711989e-02
-1.428106462525104980e-01
-1.496298047842536394e-01
-1.355151318775090763e-01
-1.108357527461696218e-01
-7.513911937805961561e-02
-3.720851451080611078e-02
-1.858378712349656806e-02
-3.076781572837324064e-02
-7.403050997229985997e-02
-1.289684754273847378e-01
-1.512925397345677714e-01
-1.508094268834565543e-01
-1.496914093535052781e-01
-1.526976001052743892e-01
-1.479747150054037674e-01
-1.271502338250447839e-01
-3.731052633770210597e-02
-3.681715882344697988e-02
-7.135711411740540411e-02
-1.454200937787169245e-01
-2.122194216081818019e-01
-2.385653361616543455e-01
-2.476355291123404356e-01
-2.521678094916678381e-01
-2.543302385036006474e-01
-2.550728871019851129e-01
-2.537352131062640681e-01
-2.448734623635699104e-01
-2.259619523055665935e-01
-3.520066219666114216e-01
-3.624858043875023306e-01
-3.431772838384028468e-01
-2.765963049042532429e-01
-1.843735093646985956e-01
-9.718999969486076529e-02
-1.696060659552910480e-02
5.030147799262003200e-02
8.918290132617588684e-02
8.349638111327531420e-02
4.711487638812940359e-02
-1.068393036208142854e-02
-9.142804044942286212e-02
-1.782695220208700138e-01
-2.108971740164545250e-01
-1.982205779969923864e-01
-1.704863337421797798e-01
-1.333795178427196193e-01
-8.082128829771952072e-02
-1.840136980113922863e-02
2.328643160481697061e-02
2.950652742521512467e-02
-8.433686930653882217e-04
-5.555720989547181105e-02
-9.066864410468526703e-02
-9.572130890235722167e-02
-8.507293163135269676e-02
-6.312122550500398610e-02
-2.285765818356569334e-02
2.049168410769757268e-02
3.583289480232200452e-02
1.429948075071297599e-02
-5.129444511588278355e-02
-1.601175967103401765e-01
-2.465899784544874351e-01
-2.751348606939026942e-01
-2.806682393111450402e-01
-2.797538605080113761e-01
-2.752424035155630055e-01
-2.697929263759892837e-01
-2.634828669821780434e-01
-2.511687889752821090e-01
-2.307775332274991931e-01
-2.076358659027251474e-01
-2.266566899107545496e-01
-2.493764347304424367e-01
-2.450483872228317317e-01
-1.979347223836723790e-01
-1.244564836845913347e-01
-5.207030134204172767e-02
1.603430267279047985e-02
7.423179595536359698e-02
6.347518329156780215e-02
-1.591413551670607272e-03
-9.578962178375455272e-02
-1.940439396897450097e-01
-2.276701816737037309e-01
-2.150484711038518904e-01
-1.892052787831435268e-01
-1.554373336957353968e-01
-1.056200239097542237e-01
-3.685330189801874767e-02
1.496650277696264832e-02
3.030706739387005466e-02
9.208065622801334463e-03
-3.670108461867959554e-02
-7.000587152261596169e-02
-8.261423851447341482e-02
-8.501636108167716366e-02
-7.666131685026456033e-02
-4.342456999927737232e-02
4.795362989837884463e-03
2.940235322513641211e-02
1.403751508551315426e-02
-5.540683405600606293e-02
-1.865747651186875078e-01
-3.009733567572340229e-01
-3.343410511405165986e-01
-3.298277130405428692e-01
-3.104379385705020589e-01
-2.819178274570804943e-01
-2.545860576987939439e-01
-2.340759265729700778e-01
-2.167072672031478131e-01
-1.995584972199803409e-01
-1.836884976865979791e-01
-1.208031312054090173e-01
-1.440141708545949750e-01
-1.386399096802835296e-01
-9.237860235187514424e-02
-2.734737524803079745e-02
3.105153879268201730e-02
8.196235537666876625e-02
1.270413351722421980e-01
8.327276192739116456e-02
1.084747741202503855e-02
-9.114122367777442724e-02
-2.009344189387681778e-01
-2.472927724148046291e-01
-2.411407185771174411e-01
-2.191996662780916483e-01
-1.891205816698244280e-01
-1.403627489251150218e-01
-6.629428533716921756e-02
5.057759394983863538e-03
1.156278180635848460e-02
2.792845854904554229e-03
-2.761665342713350707e-02
-5.463076515835434827e-02
-7.085235386808805269e-02
-8.255136745057022052e-02
-8.895180273190933518e-02
-7.795022067090377760e-02
-4.707836911665116281e-02
-2.134860326849606985e-02
-2.061119221573981183e-02
-7.043855404698043388e-02
-1.978970385489013384e-01
-3.363634010543837816e-01
-3.779745863087852764e-01
-3.589455286171213677e-01
-3.131781635612299608e-01
-2.521796207142882884e-01
-1.970035159658814206e-01
-1.600560571264610932e-01
-1.381588972355495826e-01
-1.263488681036801231e-01
-1.220667056698329228e-01
-3.045790272388967934e-02
-5.908942395882462589e-02
-7.023598022212855507e-02
-5.416428361903791872e-02
1.371462586697680397e-03
6.904615489287016517e-02
1.213847499928666640e-01
1.591056784310148353e-01
1.827366276422592306e-01
1.514468278051125105e-01
9.495284553157071206e-02
1.647830835912453967e-02
-8.448332457079443802e-02
-1.981683047269016951e-01
-2.586978449432874028e-01
-2.591102786267674984e-01
-2.380498284393811614e-01
-2.072472325693091033e-01
-1.578272755314099607e-01
-8.721106343472642686e-02
-1.995266181736106773e-02
-5.651366128570733602e-03
-2.358957623513037276e-03
-2.062947795682841534e-02
-4.290245632074143889e-02
-5.888132108129590786e-02
-7.178937417861275261e-02
-8.130478533539441111e-02
-7.954255438851302873e-02
-6.426671271649662953e-02
-4.930573691252666813e-02
-4.472075003676245081e-02
-7.407675637249427902e-02
-1.754276563094557817e-01
-3.044759282855796223e-01
-3.431847310731137579e-01
-3.188169680512477622e-01
-2.674525377533842896e-01
-1.974353770076917869e-01
-1.320965853180400829e-01
-8.869721274620125107e-02
-6.459652310087457550e-02
-5.463389667689928786e-02
-5.511404364270969247e-02
-2.170928874885902360e-02
-2.698128000931348386e-02
-2.388559040177027498e-02
8.361373908122027299e-04
6.190121410732903062e-02
1.338802594205890928e-01
1.870225948775194880e-01
2.197179375612303420e-01
2.308906202455731083e-01
2.129069726444466903e-01
1.606833632059895545e-01
9.255710491965900288e-02
1.607767301652501465e-02
-7.260060234261449252e-02
-1.780050837634753191e-01
-2.504090956359457110e-01
-2.594786810068372973e-01
-2.378654383623086954e-01
-2.031604009876648576e-01
-1.537649406855818579e-01
-9.337155068259164747e-02
-4.593728630802496049e-02
-1.788016860459135104e-02
-9.934461348924760946e-03
-2.321843205197917856e-02
-4.362321554925115141e-02
-5.892618709820722500e-02
-7.160159038812695387e-02
-8.234996506146130546e-02
-8.533908751838037432e-02
-7.871475358020382784e-02
-7.003895911647643746e-02
-6.074753531730487516e-02
-6.873098219325519953e-02
-1.337688511155434579e-01
-2.257613955739315448e-01
-2.521399352783612602e-01
-2.341538235058226725e-01
-1.957740337116675722e-01
-1.370549362065887067e-01
-7.669351102249713503e-02
-3.443225557101201734e-02
-9.670977634668845996e-03
1.246963091444679974e-03
2.524673817530166675e-03
-2.456931941827999316e-02
-1.205604552551723350e-02
-1.449893277191451058e-04
2.737482944093569057e-02
8.722458593066247101e-02
1.613562780246419193e-01
2.196125366121114419e-01
2.535624480318138807e-01
2.571959130575254271e-01
2.201879942907621346e-01
1.499159768657466751e-01
8.052438639737831416e-02
1.674686857399043313e-02
-4.986436753561738350e-02
-1.313217431783401112e-01
-2.037617701974233642e-01
-2.247423522982753830e-01
-2.075891664515354673e-01
-1.736513799639813338e-01
-1.314730369263898968e-01
-8.694955872958949616e-02
-4.999881740223115906e-02
-2.612712179416728023e-02
-1.810714540515469262e-02
-2.911196204610318888e-02
-4.906416727495638980e-02
-6.550619819765490792e-02
-8.094475220503630220e-02
-9.763884654485167902e-02
-1.098704182732825746e-01
-1.125971313080229713e-01
-1.071680386318850653e-01
-8.773218617475668502e-02
-7.175092322965072322e-02
-1.022517130203188240e-01
-1.584552317963877910e-01
-1.765061154351778017e-01
-1.654110520332271184e-01
-1.362337519505091854e-01
-8.699153302765708085e-02
-3.253293892208999200e-02
9.318721781953054686e-03
3.691832672691736789e-02
5.169379737289531151e-02
5.763462393223058727e-02
-5.620261358980343375e-02
-2.362434465007374335e-02
-1.090811458334274564e-02
7.865085541714500472e-04
2.798061371226607391e-02
8.560862328482940486e-02
1.624493129111111156e-01
2.275160053065347632e-01
2.639306810024124594e-01
2.596239959061698577e-01
2.039556373271702305e-01
1.263051372480987478e-01
6.922833935829754426e-02
2.706831259934081371e-02
-1.175584773707699128e-02
-5.649010357056377662e-02
-1.053977910297840548e-01
-1.332804748164806985e-01
-1.334830933093915928e-01
-1.188494527557215630e-01
-9.994561789078743042e-02
-7.505032692506335978e-02
-4.830937519795852619e-02
-2.794502097985819902e-02
-1.678778239350198556e-02
-4.893351651833183213e-02
-8.003973412000760235e-02
-1.127496748115047465e-01
-1.466772077121741291e-01
-1.809807049383438116e-01
-2.044876647256221314e-01
-2.090450366999342668e-01
-1.989562523545211348e-01
-1.668310167536288247e-01
-1.321932537123084728e-01
-1.321658065542325178e-01
-1.462463241998254171e-01
-1.417437430613661398e-01
-1.228333635638391291e-01
-9.427355998753901567e-02
-5.937081004465323553e-02
-2.986478378509394363e-02
-9.089530949665467971e-03
7.324401766253161965e-03
2.128425665624688809e-02
3.500757313489398503e-02
-4.966533530736429169e-02
-2.739598188601085477e-03
1.550918141633808936e-02
3.680804105859249165e-02
7.952443781242583831e-02
1.556802379043402407e-01
2.432100907796718448e-01
3.019086665178665752e-01
3.206450758833574444e-01
2.890632976317777936e-01
2.028702858659561514e-01
1.155755120782969714e-01
6.737884836466009886e-02
3.446857683303214404e-02
-5.133960138133711847e-03
-6.133866402512500732e-02
-1.123515284472353520e-01
-1.323254057607315404e-01
-1.289234558822544563e-01
-1.162568872296122768e-01
-9.747363096748024036e-02
-6.839860984182008496e-02
-4.350990379660574919e-02
-2.901518963506045934e-02
-2.188863151515030303e-02
-2.090039388673768650e-02
-2.883071105047625704e-02
-4.968634933231282080e-02
-8.439778545374046481e-02
-1.318707402884606861e-01
-1.842907692723197433e-01
-2.260168643256904586e-01
-2.469851957538262144e-01
-2.289119393307036676e-01
-1.736583111666868406e-01
-1.240275081239129162e-01
-1.055419773769403491e-01
-9.900102207903135887e-02
-9.074215920517807177e-02
-7.505890652887486914e-02
-5.072821109962719760e-02
-2.321937377822627310e-02
4.092637374159994318e-03
2.985144487735807636e-02
5.113891823572673523e-02
6.729841579445805522e-02
-2.638618335961508479e-02
-2.112670297478961429e-02
-1.713591557698198459e-02
1.032274891334485599e-02
6.897091486510538438e-02
1.608060779008468055e-01
2.505156382019424477e-01
3.000303439463209432e-01
3.058915428792378099e-01
2.614688617052275399e-01
1.696087656726440740e-01
9.138532731209848825e-02
6.058107518689427595e-02
5.008949938750979769e-02
4.009755086380043659e-02
2.433132006648310725e-02
7.970507924699271954e-03
-1.241639960612435367e-02
-4.228452029758167363e-02
-7.298930118222868302e-02
-8.358534664646746770e-02
-6.756958792095889288e-02
-4.820623902410111489e-02
-3.135786772901003744e-02
-1.455283962663795824e-02
9.648786732989512310e-03
3.375825569505998963e-02
3.102319026276774763e-02
-1.351028123332567027e-03
-5.683730548287829060e-02
-1.257844088556941686e-01
-1.898755854738264359e-01
-2.318636474367098688e-01
-2.307405727627864500e-01
-1.801074746129942006e-01
-1.194499070419656056e-01
-8.961206518140563126e-02
-8.084283863756705490e-02
-7.664330252422621448e-02
-6.552903127757191137e-02
-4.296981930979302394e-02
-1.576294971530448411e-02
1.195920794648097640e-02
3.962287591897534905e-02
6.450180890543014134e-02
8.423116497002657022e-02
-4.931834449748299237e-02
-2.311392732571762587e-02
-3.763407227403270383e-02
-6.691669189764977432e-02
-6.527113365569149617e-02
-2.103582500525582460e-02
6.193227647051292167e-02
1.753797502746365922e-01
2.609674789048093690e-01
2.942885754320639369e-01
2.883074488317662887e-01
2.406679798635830425e-01
1.546720169399246059e-01
8.665885514758964181e-02
6.722789608963346264e-02
7.222597474249196903e-02
8.600292798446905473e-02
1.043434946682399445e-01
1.119281301018349994e-01
8.455905615657559327e-02
2.792527643309644647e-02
-3.383142853157924262e-02
-7.037635539259093354e-02
-7.448494865734198167e-02
-6.443574077880047379e-02
-4.534524957480241814e-02
-1.781788927474097298e-02
2.804813955842245729e-02
7.892443836802361112e-02
8.846750440188805298e-02
5.683633642010270381e-02
-3.272134612025018666e-03
-7.929453555783581853e-02
-1.503176044282345247e-01
-1.951084138358322728e-01
-1.578086429938022339e-01
-1.112844667506389107e-01
-8.981016814620459976e-02
-8.442742862743676802e-02
-8.043877383905088940e-02
-6.512044122996007989e-02
-3.568294153958854326e-02
-5.652793786880763380e-03
1.998244666143047729e-02
4.402848347416889185e-02
6.696396737171977920e-02
8.738340584994271076e-02
-3.231441775422801838e-02
-4.589871318029990072e-03
-1.255696957940549696e-02
-6.573824902663098768e-02
-1.174346385977045881e-01
-1.081400786522183632e-01
-4.588564149196079633e-02
6.229437166041865842e-02
1.934747305907708881e-01
2.638285298803175749e-01
2.782533739378367788e-01
2.649211900211426163e-01
2.241767148105697771e-01
1.546014389983532689e-01
9.856724825737872564e-02
8.611182687924713586e-02
1.005285378618562958e-01
1.301529217951502004e-01
1.684351607199073286e-01
1.811514636256506827e-01
1.434836809238282385e-01
7.447356334727596450e-02
-1.269458391906174832e-03
-6.076414866660140301e-02
-9.091061241877571031e-02
-9.324201212829683061e-02
-7.319737500363880656e-02
-3.521174393160750316e-02
2.820556214230657277e-02
9.470796444451975993e-02
1.101194259308590634e-01
8.249288146842080616e-02
2.707018444943488228e-02
-4.526365215583737917e-02
-1.124279375739200421e-01
-1.494132775297886961e-01
-1.478283932556722635e-01
-1.208656393131335854e-01
-9.967687213590709083e-02
-1.016989572914204915e-01
-1.084436651835990889e-01
-1.040108935832801118e-01
-7.732996349540666170e-02
-3.349677798824232666e-02
3.232459946491527542e-03
2.734580625901525397e-02
4.573859521683629192e-02
6.231709472974633623e-02
7.810885883093873772e-02
2.330247253942835384e-02
3.014919200207764882e-02
4.692320034259850857e-03
-5.939063277989716644e-02
-1.140714438756568194e-01
-1.074264020238631101e-01
-4.803751537256345516e-02
6.361791050857666663e-02
1.891581621381886735e-01
2.417385699188747683e-01
2.431968953356067886e-01
2.291461360609762521e-01
2.035126837891594875e-01
1.599414474550772958e-01
1.208815351597576221e-01
1.140447523582112793e-01
1.318240098232374702e-01
1.654919460178175816e-01
2.040775493314879729e-01
2.075854506368682018e-01
1.644131284978115615e-01
9.623272696367719814e-02
1.826698861854998690e-02
-5.966962191676014604e-02
-1.147152383955585553e-01
-1.272911970152916239e-01
-1.078119300565646976e-01
-6.651536497321716701e-02
3.218789502340905963e-03
7.439713583270693431e-02
9.426235000399849073e-02
7.504959588187035124e-02
3.280476744236310305e-02
-2.296975589823900196e-02
-7.341684730773526124e-02
-9.955296124204032759e-02
-1.018176802156408045e-01
-9.482218100490263923e-02
-1.031497751096289300e-01
-1.342972567929145711e-01
-1.581461655939165323e-01
-1.524604904130548999e-01
-1.081418032903813109e-01
-4.293634989576879807e-02
4.663577127246237332e-03
2.927873253558706951e-02
4.235114013446784897e-02
5.008821206635002965e-02
5.547653925873445580e-02
-2.615504622127113460e-02
1.378522948250837524e-03
3.913316077601942944e-02
5.901507810664520515e-02
5.849681881666016214e-02
3.489805284134588070e-02
-1.532503255548479243e-02
-6.387427807437057181e-02
-7.291525112378971496e-02
-3.814352664737665627e-02
4.308568569393989023e-02
1.410906156204851936e-01
1.837428862346671410e-01
1.854846754905931094e-01
1.798683605577984512e-01
1.743573798804787800e-01
1.618263655939954082e-01
1.460322400566513856e-01
1.455752684687843801e-01
1.592209589126200586e-01
1.817389890474757630e-01
2.034843189365079796e-01
1.942609928780077433e-01
1.520334976208199962e-01
9.084324508601705761e-02
1.496886293846837884e-02
-7.471223712298503961e-02
-1.395794294666616309e-01
-1.520656985797189942e-01
-1.352923501180402777e-01
-1.024167289341544745e-01
-4.364850361346073182e-02
3.726523507255997958e-02
6.572582455977492299e-02
3.315347651011346652e-02
1.968076565947798201e-03
-3.799041567334596192e-02
-7.241730637373677837e-02
-9.298983728730184084e-02
-1.049967054799079563e-01
-1.180829088389429016e-01
-1.475941858524229267e-01
-1.756543813546156962e-01
-1.920890929519536439e-01
-1.733296443238963314e-01
-1.133568148507045903e-01
-3.946677380329929180e-02
1.233132620610206606e-02
4.013173551131989092e-02
5.478557287139761839e-02
6.208738135335415548e-02
-1.048476970463358554e-02
4.650618750330412846e-03
2.558626854060692957e-02
4.036149711624266445e-02
4.605669979722028934e-02
3.941249874860029007e-02
1.441069323515130514e-02
-1.794729401059740742e-02
-3.643872465039011549e-02
-3.433067981403543217e-02
2.920240847486718985e-03
7.854756210496111057e-02
1.375168950272858126e-01
1.700010129572664674e-01
1.968180920717595150e-01
2.236655145109185117e-01
2.434907315800362293e-01
2.478195328232116745e-01
2.504611834940516646e-01
2.568595209425385550e-01
2.666116010548457149e-01
2.728115802251919186e-01
2.533532763262277832e-01
2.096988779417710835e-01
1.455400737796350707e-01
5.633470995479765431e-02
-4.568952675887948123e-02
-1.140844067657054567e-01
-1.447994277656718121e-01
-1.594051018930722485e-01
-1.629954472579248359e-01
-1.450326491044001964e-01
-1.174837566208417200e-01
-1.144991790476192622e-01
-1.346483181009764940e-01
-1.678762084962300560e-01
-2.043774141712073888e-01
-2.230003690827402907e-01
-2.174291796387907150e-01
-2.023084313027511960e-01
-1.909435723081053249e-01
-1.965520433764648689e-01
-2.155469666807280360e-01
-2.163702396709873688e-01
-1.825662970046775246e-01
-1.199857201165245302e-01
-5.284935999805838447e-02
-7.954472680996273887e-03
1.523899094388532320e-02
2.537028757436993881e-02
2.562386910758154487e-02
8.606820991703524604e-02
8.173931844165831240e-02
7.629568900862676584e-02
6.801454906848947157e-02
6.291006924933385813e-02
6.147133561730252355e-02
5.840791702634682420e-02
4.233501500606051682e-02
1.404234437686095738e-02
-1.064710032405025847e-02
-2.332731502758214615e-02
-1.108905978693119215e-02
3.707503768973358788e-02
9.303715236801998745e-02
1.406897618036732911e-01
1.859895123271016470e-01
2.264477760258132022e-01
2.512915826101101424e-01
2.532783927900836285e-01
2.495873208390401998e-01
2.480291502456107300e-01
2.510614068018767742e-01
2.553337451254110713e-01
2.422422789940980037e-01
2.113372114172869520e-01
1.604709763724511684e-01
7.756180240965752926e-02
-2.944501071145357030e-02
-1.174226784277404290e-01
-1.700795962094065750e-01
-2.022504816610261047e-01
-2.185083738256522468e-01
-2.146939184079619811e-01
-1.849236431958589943e-01
-1.786853496024446986e-01
-1.303491064971767921e-01
-2.223322979182135728e-01
-2.355857866806488898e-01
-2.432687019701068043e-01
-2.384933249714719372e-01
-2.287318415633146917e-01
-2.205780873365228434e-01
-2.217204649337850553e-01
-2.266906545957207975e-01
-2.129880995575987868e-01
-1.744206478660050297e-01
-1.188511914522689117e-01
-6.427247302635279158e-02
-3.009815644982451882e-02
-1.354119319605476615e-02
-7.599960954970121432e-03
-1.127696262479993029e-02
1.683375130927669827e-01
1.609782835988383676e-01
1.416730562215123279e-01
1.127985758009254075e-01
8.896413945179558469e-02
7.427352176714589749e-02
6.491491737097293546e-02
4.936572884827601648e-02
2.270927487258457902e-02
-4.189948544057667604e-03
-2.307737534817187394e-02
-2.100986833480117735e-02
1.860195451796131660e-02
7.883665779667901885e-02
1.372629228026598092e-01
1.914661408707749313e-01
2.337316656252348412e-01
2.497819041221795433e-01
2.382340392452567401e-01
2.251400206103385537e-01
2.202880478872662473e-01
2.261979816092378748e-01
2.377423751711441047e-01
2.344007054979596327e-01
2.148827964912055077e-01
1.775369135537111787e-01
8.240628989661537285e-02
1.286539083751554041e-03
-1.041636938351476332e-01
-1.745205628689589505e-01
-2.138896361850637362e-01
-2.293310890963748683e-01
-2.082159247345354569e-01
-1.590240784642518446e-01
-6.064048728238351921e-02
-1.344854568732426481e-01
-2.055738236081462167e-01
-2.449436503069755411e-01
-2.418744042529824834e-01
-2.346174375497170894e-01
-2.250746559021174209e-01
-2.158129418935874622e-01
-2.116639971078659310e-01
-2.091868613382058817e-01
-1.935314851244295253e-01
-1.619090942668764688e-01
-1.198965232503324402e-01
-7.941575423374500065e-02
-5.563812743371440717e-02
-4.487049487373126477e-02
-4.055493680468203604e-02
-4.270300508735385553e-02
2.447884281017113917e-01
2.375784342032814245e-01
2.276673612347849540e-01
2.025178124792447465e-01
1.599858641652855684e-01
1.172510550500499571e-01
8.425089135448524114e-02
6.261680138531261486e-02
4.418385528431879178e-02
2.075289604270526278e-02
-1.270502086556869921e-03
-1.405801361666838591e-02
-4.260388592113862651e-03
4.403155272954873550e-02
1.088793025134594111e-01
1.639623056172088145e-01
2.080107200324877725e-01
2.337410025566906135e-01
2.270468791245413842e-01
1.953907764945878034e-01
1.733096015691123204e-01
1.712553483600200432e-01
1.879878591831592172e-01
2.115589522010549728e-01
2.191333864783114871e-01
2.100121234294144434e-01
1.875450194991306330e-01
1.419796870820966561e-01
5.604452607638414630e-02
-5.449331084978658452e-02
-1.349288785380503009e-01
-1.722521201609277242e-01
-1.712260456472593784e-01
-1.504069658460321923e-01
-7.961420080914649589e-02
-9.063615665935484400e-03
-1.142274697895348662e-01
-2.166283004927267442e-01
-2.321953911925885017e-01
-2.110574478864719605e-01
-1.905821650760532449e-01
-1.731727105779480858e-01
-1.601583633753208558e-01
-1.550896911483815588e-01
-1.573785787769046429e-01
-1.551057935313260583e-01
-1.445315970306521869e-01
-1.267093094390918939e-01
-1.040088523245535357e-01
-8.581282227259774686e-02
-7.318468963065499766e-02
-6.241981032845460992e-02
2.919971826212294785e-01
2.798467420240023373e-01
2.665527239745482113e-01
2.387983986628698096e-01
1.881242456170885147e-01
1.314304170747279121e-01
8.512701916262056800e-02
5.805287957426720491e-02
4.618674465219536895e-02
3.540864134576619804e-02
2.598099589891816885e-02
2.508048155095592840e-02
4.565323618124904337e-02
1.013832578917175237e-01
1.642597097874610723e-01
2.057574598887922934e-01
2.269067647362440765e-01
2.232792426740600467e-01
1.852227044915732423e-01
1.300926917477576994e-01
9.759071808336672316e-02
9.802770180282990853e-02
1.253794766066545496e-01
1.612264566703633106e-01
1.820798818015798570e-01
1.866966460603841915e-01
1.801007879665176559e-01
1.579783104611031663e-01
1.009055104512446011e-01
5.986820033895353874e-03
-7.328716012336387864e-02
-1.107769904810864542e-01
-1.048699534719102211e-01
-7.887321988222735503e-02
-9.898973228664599555e-02
-1.075525103260352028e-01
-2.413396938845178974e-01
-2.508002109209612196e-01
-2.159374748233656993e-01
-1.677620196438680267e-01
-1.258115541213192523e-01
-9.429823824853227066e-02
-7.439154592439262137e-02
-6.990735205503738336e-02
-8.457202644088011867e-02
-1.055543944261905509e-01
-1.235426006241833879e-01
-1.338436529534295372e-01
-1.273497219961544913e-01
-1.041210567704229650e-01
-7.693489193502543733e-02
-5.147792650737365722e-02
3.169545836390656457e-01
2.973626498526312778e-01
2.788653643903470369e-01
2.479870054469988649e-01
1.920982858818708339e-01
1.275433089596817726e-01
7.585160915184982477e-02
5.386675926918570168e-02
6.021927645491378933e-02
7.006276571462900782e-02
7.581727832626716790e-02
8.443414097791306083e-02
1.096984389314384217e-01
1.663580158253090135e-01
2.229970230322513847e-01
2.477433040175150980e-01
2.430023352100438294e-01
2.072448007751598875e-01
1.354689762776489226e-01
5.470655159371605458e-02
9.763462403670722378e-03
8.823433417847456606e-03
4.191289347479137950e-02
8.579957581600997085e-02
1.202027330986545628e-01
1.474347972367598958e-01
1.650204517553995054e-01
1.670469810439717817e-01
1.379747185479161531e-01
7.073776898501450694e-02
1.253306025044654539e-03
-4.453179519547062482e-02
-1.579499912740951056e-02
-1.716360950587317302e-02
-6.197445336939748362e-02
-1.364956911347633972e-01
-1.854031055413858931e-01
-1.918240589130657536e-01
-1.641531483080883591e-01
-1.149400587564853443e-01
-6.226844268272541810e-02
-1.554769268053739217e-02
1.823513500557894657e-02
2.790524547468385685e-02
8.345341810210105214e-04
-4.845970209348339497e-02
-9.745558310332746998e-02
-1.285361217369521969e-01
-1.227400319833221592e-01
-7.525561127587659938e-02
-1.360406850511537528e-02
4.424838688772129297e-02
2.613466151873759524e-01
2.282850297502292680e-01
1.899511946610937252e-01
1.320696052471723170e-01
6.779146695938413625e-02
1.959744699742702739e-02
1.021493544240992778e-02
4.353659188952164333e-02
8.573860451767149893e-02
1.155809438815719736e-01
1.373563504054988726e-01
1.632390889279908275e-01
2.062977163403934000e-01
2.415495440909299074e-01
2.435680731333651483e-01
2.163376229042462129e-01
1.615063041522062925e-01
7.769375131831381120e-02
-6.031309389736637383e-03
-4.779307982673546007e-02
-4.347031901129080195e-02
1.837641145486915151e-03
6.971865476954625107e-02
1.344678154949180138e-01
1.778247174555860066e-01
2.019026064737088344e-01
2.099737405738459906e-01
1.989104594166717366e-01
1.648781739246860667e-01
1.196865066166418606e-01
7.048155839765662956e-02
1.709709458147988526e-02
-5.634168001151101252e-02
-1.429951742102360257e-01
-1.819977167794937511e-01
-1.775450688495593121e-01
-1.603108333465828317e-01
-1.329300405245624761e-01
-8.782880161107568806e-02
-3.632849869107518392e-02
1.226580054456279795e-02
5.033795068320354171e-02
6.282973502169503233e-02
2.950148997577707599e-02
-3.446226270785212459e-02
-9.796327694852453860e-02
-1.349277801899591289e-01
-1.254240781628257195e-01
-6.481333217069179531e-02
1.098967706641335376e-02
7.672529513150666558e-02
2.637880108016598113e-01
2.239746668137481689e-01
1.773211965250409139e-01
1.103267494999779219e-01
4.033936674565122282e-02
-8.200170796842549958e-03
-1.066075784343116679e-02
3.772396862455647260e-02
9.755115477382202138e-02
1.392208930729606220e-01
1.661234626736798892e-01
1.903039282849644520e-01
2.246092732620264543e-01
2.458604091111220025e-01
2.294727784182790664e-01
1.803649207941471211e-01
1.010354946615026894e-01
-1.104640278300126482e-02
-1.165662498937390518e-01
-1.590527388558405919e-01
-1.440670772981973990e-01
-9.054981521441021752e-02
-1.983798148427774743e-02
5.699813585662311111e-02
1.303949219706726781e-01
1.845590276607186886e-01
2.188323369066303425e-01
2.330644654225806356e-01
2.182578237734535687e-01
1.766779228141230895e-01
1.088857325288230121e-01
8.802086388915303372e-03
-1.196831568793701450e-01
-1.945123985649016840e-01
-1.825063411748805431e-01
-1.397348547197167223e-01
-1.093822440555167752e-01
-9.441326638756145084e-02
-7.311735315636840038e-02
-4.171987794571630631e-02
-5.329286114776613480e-03
2.995285175449452844e-02
4.608619996769527938e-02
1.460900361462929599e-02
-5.077149981894586717e-02
-1.136005094039227725e-01
-1.408752739443846214e-01
-1.138926560604618388e-01
-3.719424798092341167e-02
4.805019748593399725e-02
2.592151618731854401e-01
2.128169531581424190e-01
1.537227856390135650e-01
7.264997789530026895e-02
-2.516426528326835832e-03
-4.696538840501945228e-02
-4.050026211286090333e-02
1.891794172726676826e-02
8.996399268431949647e-02
1.393619590563595356e-01
1.701549483118574013e-01
1.909865387948873894e-01
2.098566060203131689e-01
2.084838420670039882e-01
1.687998629977086051e-01
9.867161473107974312e-02
4.311383810309998149e-03
-1.153255111402825273e-01
-2.122778830873633671e-01
-2.330973560827243884e-01
-2.052523486151602572e-01
-1.553251835269578440e-01
-9.700703831628659790e-02
-2.700570547286364892e-02
6.006277420133230432e-02
1.401194471292798727e-01
1.974177759915862196e-01
2.294611035531574916e-01
2.233383827660198606e-01
1.766257783528441538e-01
8.757511424008737611e-02
-4.406594987956430343e-02
-1.712258039441612034e-01
-1.996495774720533078e-01
-1.536864441060875885e-01
-9.419654303025234987e-02
-6.127953785301452905e-02
-6.534519729401751242e-02
-8.100131449777221715e-02
-8.681623159207997598e-02
-8.040554904025956628e-02
-6.440257898070446407e-02
-5.518564969199638015e-02
-8.163145943735039545e-02
-1.291693746815298638e-01
-1.624865600849120795e-01
-1.552127683246546097e-01
-9.536979265468062406e-02
-6.445419352264902119e-04
8.997280110395756980e-02
1.870326759841584308e-01
1.095441845243290968e-01
1.200944259259543317e-02
-6.221999233405996199e-02
-9.128897742289951434e-02
-6.788118635055424843e-02
1.492832528212588829e-03
7.600610583022601729e-02
1.259465982044312982e-01
1.551998947902434589e-01
1.677845881160698882e-01
1.641092639836994327e-01
1.341364977162074201e-01
7.561873598050193601e-02
1.163986394828700650e-03
-8.043147717454882106e-02
-1.706841494607001797e-01
-2.331565431117178788e-01
-2.365295262234033691e-01
-2.101750844781916372e-01
-1.752680316247608727e-01
-1.395586334711085563e-01
-9.508353924199182405e-02
-2.215397230263173312e-02
6.360838804142014691e-02
1.347966832514837232e-01
1.792547557208270248e-01
1.774905340057089109e-01
1.241997165506666390e-01
2.345285185453657717e-02
-1.057401275631066756e-01
-1.974755502633612492e-01
-1.935978389660484855e-01
-1.343000085314337289e-01
-6.993910030938503553e-02
-3.935332270292311863e-02
-5.917888095103661372e-02
-1.066859075332251966e-01
-1.504589353665972407e-01
-1.803740777103736703e-01
-1.973608407383366237e-01
-2.115199670068731719e-01
-2.356026255812206927e-01
-2.512186297744837815e-01
-2.377067514000330006e-01
-1.832066670535910102e-01
-8.289593591247010340e-02
3.194010682216902319e-02
1.409031140508556212e-01
4.368423306752081819e-02
-6.242606498034941609e-02
-1.214817582222343373e-01
-1.225739582766233321e-01
-7.770269018555862883e-02
-1.411667836679769434e-03
7.093118714996665686e-02
1.166239435559266457e-01
1.399087854910727735e-01
1.411722180826882889e-01
1.152463100379683275e-01
6.297984867745456961e-02
7.353847959506660051e-04
-5.916421769356296906e-02
-1.136431719887793651e-01
-1.701944808412744481e-01
-2.101106660767405321e-01
-2.130635411870096252e-01
-1.962257691366745549e-01
-1.724569926036297884e-01
-1.487754659638718946e-01
-1.266850840000738609e-01
-8.300257314420404764e-02
-1.492793815607064423e-02
5.539018176897569229e-02
1.080280008518671453e-01
1.128828620410999156e-01
6.152300780813142050e-02
-3.335054582038657345e-02
-1.429823535489974096e-01
-2.093291582453924715e-01
-1.950772063337975759e-01
-1.362915395091667814e-01
-7.462301864977066712e-02
-4.688363535096114199e-02
-7.251172838986347235e-02
-1.346412755335654743e-01
-2.003898077175233494e-01
-2.540961811740620746e-01
-2.949249933062463858e-01
-3.271146984006856884e-01
-3.447383090305812248e-01
-3.347851778090618069e-01
-2.879136401756884900e-01
-1.915011440458846970e-01
-5.117292437353200552e-02
8.344402045938438539e-02
7.394102540555899661e-02
-3.968250903682161990e-02
-1.384630196532512514e-01
-1.656559368333096194e-01
-1.346816508335696161e-01
-7.262826754169388055e-02
6.193775231567990799e-03
7.406379592758298436e-02
1.137884010914362448e-01
1.293977708708817231e-01
1.190878233816678039e-01
7.529164414604061495e-02
1.112051651713662735e-02
-4.378103459274907544e-02
-8.421280347937566690e-02
-1.159566258269189992e-01
-1.514744377645955431e-01
-1.826570153895539783e-01
-1.914800396735053256e-01
-1.828903196715373769e-01
-1.624442598163420848e-01
-1.383496615484301751e-01
-1.260146015503674222e-01
-1.101186614338327679e-01
-7.460326241934832348e-02
-2.305625888107252358e-02
3.023360339644339326e-02
4.508476065679514061e-02
5.642278067510937516e-03
-7.133440400424137517e-02
-1.579451555975326937e-01
-2.084861636172556931e-01
-1.956776962051652302e-01
-2.046696135854189358e-01
-1.703844033657244683e-01
-1.624033399224867336e-01
-1.876705619173759110e-01
-2.369606881552251687e-01
-2.944228357080908576e-01
-3.465935113083778996e-01
-3.893521350202191478e-01
-4.240970963081084344e-01
-4.384868887933917603e-01
-4.164275554272607871e-01
-3.448634616214519277e-01
-2.088848245521515989e-01
-3.223130956994338381e-02
-1.292944302894705466e-01
-2.028174021116493364e-01
-1.902142737111285620e-01
-1.331752785256507254e-01
-6.297903032972920756e-02
7.776274026646769547e-03
5.780381518494885629e-02
7.815920000071469032e-02
7.509682195867617427e-02
4.859412347986646202e-02
-3.662942430193345117e-03
-5.667941484891487330e-02
-8.562177143830657089e-02
-9.752865206602272241e-02
-1.020180219731738475e-01
-1.087581998020379359e-01
-1.176895666528817719e-01
-1.212997199061773834e-01
-1.254007984408983256e-01
-1.359679590857128251e-01
-1.539121437847401352e-01
-1.824786384394570804e-01
-2.067706895613672657e-01
-2.117038406391535121e-01
-1.885323450929212163e-01
-1.324752534691691352e-01
-8.839437625688004174e-02
-9.496516980333827296e-02
-1.401143342394998992e-01
-2.029845451785348975e-01
-2.484805204126666889e-01
-2.498880742507292585e-01
-2.348158644713358167e-01
-2.240907175038298060e-01
-2.228976837160598357e-01
-2.280214010391301283e-01
-2.455759588357395995e-01
-2.798485998871124703e-01
-3.202979845942723891e-01
-3.603896498397601289e-01
-3.984500080957834034e-01
-4.218279396472408571e-01
-4.013621993520469777e-01
-3.046391754335038837e-01
-1.329982849732591343e-01
-2.706578868175283925e-01
-2.258983468481021162e-01
-1.518664754941160266e-01
-7.351941450155145830e-02
2.439641212931171164e-03
5.710383822723256314e-02
8.062296864336961078e-02
7.773642965609739441e-02
4.803609598120445190e-02
-8.739011981504746923e-03
-6.121333846256347966e-02
-8.267659338203911523e-02
-8.430241095195471768e-02
-8.008352381718526758e-02
-8.196739533604199823e-02
-8.988641650850545672e-02
-9.515103708770895896e-02
-9.845940030220232120e-02
-1.013827618125689167e-01
-1.087275626649462923e-01
-1.378993647137823353e-01
-1.784300003589502914e-01
-2.107331501782838679e-01
-2.212752510587737420e-01
-1.926561459075571969e-01
-1.486298981949354669e-01
-1.360864015261042947e-01
-1.550819573209083480e-01
-1.916144597065376209e-01
-2.229919242725462991e-01
-2.322407718206927207e-01
-2.404887762475453605e-01
-2.629063589444052829e-01
-2.926288562197229548e-01
-2.963173839032356427e-01
-2.727607081737343786e-01
-2.608613919122855229e-01
-2.631808006039702552e-01
-2.770018220901190875e-01
-3.033611469001626371e-01
-3.302640399393518278e-01
-3.163531801453998704e-01
-2.167841450354450472e-01
-2.520597916660499149e-01
-1.728334484125977621e-01
-9.394162317094233161e-02
-1.864746712980209359e-02
3.761704841030998059e-02
6.474380321341931255e-02
6.497424527185188814e-02
3.765521404412103951e-02
-1.473455400184923124e-02
-6.022571004958059138e-02
-7.547705078891767116e-02
-7.302411585195356380e-02
-6.910090575644237121e-02
-7.550295758998408491e-02
-8.771392518545270689e-02
-9.651066306894129365e-02
-1.003373375113460197e-01
-9.429409906756983095e-02
-8.327339313184041469e-02
-1.010581903625996231e-01
-1.417951773920789194e-01
-1.799098369644377970e-01
-2.030003222610716196e-01
-2.009032174074659727e-01
-1.810116257573211040e-01
-1.700725652076281735e-01
-1.756590401001775492e-01
-1.929927877162948835e-01
-2.106696396613172428e-01
-2.204900596447986472e-01
-2.382826186380972988e-01
-2.770519635682635040e-01
-3.325581919792109931e-01
-3.621555696324591511e-01
-3.237477340867442877e-01
-2.681468019855990925e-01
-2.238629773179124649e-01
-2.010811802822323191e-01
-2.082574857457861750e-01
-2.313113149771719168e-01
-2.254407931438138779e-01
-1.445643039364523652e-01
-1.231741466714824929e-01
-5.268016443455666303e-02
2.238438657693572927e-03
3.134611059209679168e-02
3.467867428150261944e-02
1.180994210949747741e-02
-3.268118318372267156e-02
-6.940885148246886405e-02
-8.013697603066398389e-02
-7.732682571351362499e-02
-7.720766658217440015e-02
-8.935466002107143868e-02
-1.045761229207105569e-01
-1.143476543546517177e-01
-1.174954611585336539e-01
-1.082073615480420720e-01
-9.077133248012693445e-02
-1.017882149334538161e-01
-1.380148045376111687e-01
-1.724293955021009850e-01
-1.957247274283663296e-01
-2.058961054481903974e-01
-2.067239313788047095e-01
-2.070017820988321322e-01
-2.102719413732280218e-01
-2.159991857354959799e-01
-2.215056061071642712e-01
-2.267070688828138891e-01
-2.438323557518768392e-01
-2.822198445949362089e-01
-3.396231837444066981e-01
-3.844143268839995686e-01
-3.572346186413744018e-01
-2.865196589082433243e-01
-2.171040268814382057e-01
-1.707623388306159784e-01
-1.585449432310160334e-01
-1.688024138198391255e-01
-1.637345371525860682e-01
-9.909673114756248347e-02
-4.507791774532104306e-02
-1.399160641883949799e-02
-7.710136264392700688e-03
-2.573000208016500145e-02
-6.209370217960996641e-02
-9.154725407580380225e-02
-1.005023915171725929e-01
-9.951241165831209434e-02
-1.026790478436719195e-01
-1.170991144585787208e-01
-1.315906044401160824e-01
-1.393431240966428730e-01
-1.401564847569696237e-01
-1.319330406609250661e-01
-1.221824478818673287e-01
-1.378874876156058749e-01
-1.722154842835983690e-01
-2.017353572397583561e-01
-2.212139558789812110e-01
-2.315226586879117476e-01
-2.365569313557644437e-01
-2.415171109581776554e-01
-2.441167589851546693e-01
-2.411430724614956889e-01
-2.335895939383771658e-01
-2.302065431405696527e-01
-2.431727058304199995e-01
-2.770674226786167815e-01
-3.281930218961531254e-01
-3.704858521643186742e-01
-3.506084317342933465e-01
-2.856555869438070494e-01
-2.161800528106363750e-01
-1.627367809516480912e-01
-1.358293025128841647e-01
-1.300115191378133361e-01
-7.593917613464599980e-02
-1.070545253587282253e-01
-1.331040477905947594e-01
-1.438825390830043849e-01
-1.461774593276630452e-01
-1.495922478540840928e-01
-1.592258856687924773e-01
-1.670788060081717097e-01
-1.701995146038078610e-01
-1.687417479969163248e-01
-1.636755242859377069e-01
-1.655665070467762234e-01
-1.924535908351408531e-01
-2.315857737872548117e-01
-2.618677188490802776e-01
-2.747528019779617026e-01
-2.665826499307691888e-01
-2.518366760770607837e-01
-2.482517032046058225e-01
-2.481955692152811310e-01
-2.403940941217061200e-01
-2.223074669008542892e-01
-2.100245695681153268e-01
-2.206216258362518612e-01
-2.546718796178731870e-01
-3.051630186118443611e-01
-3.409657548014928263e-01
-3.112044030145068030e-01
-2.491176950580430982e-01
-1.905575174291503360e-01
-1.454263823304375036e-01
-1.163752755172862280e-01
-1.002136900547526271e-01
-2.241571619776169255e-01
-2.271600832138311321e-01
-2.247324200054996446e-01
-2.175946013441414362e-01
-2.116159618750833304e-01
-2.063360384831395000e-01
-2.022870356093104394e-01
-2.105876199927969872e-01
-2.466921806016973695e-01
-2.952988034824540753e-01
-3.307474028257861853e-01
-3.310929115433376424e-01
-2.882408196185181071e-01
-2.406733546870345741e-01
-2.179950638150336129e-01
-2.071824140480341969e-01
-1.930188655067054948e-01
-1.692338097060280822e-01
-1.527486823523956927e-01
-1.646147554501719845e-01
-2.056618231355005488e-01
-2.679440853046066717e-01
-3.098653039083913985e-01
-2.627396146586939985e-01
-1.904570665421842224e-01
-1.395390460994688220e-01
-1.081802685125287516e-01
-8.769716002369282171e-02
-3.017635587323302393e-01
-3.112154304245175473e-01
-3.011520450770913127e-01
-2.771396966934164818e-01
-2.578018000400816301e-01
-2.445767577939756410e-01
-2.373873116192459221e-01
-2.475802905165719880e-01
-2.888620838375159927e-01
-3.421358762110545682e-01
-3.754768045328817916e-01
-3.604569146166709537e-01
-2.946395277285492886e-01
-2.266229429484364066e-01
-1.846519370312351693e-01
-1.561931585454732485e-01
-1.301530547965294438e-01
-1.016859330278187395e-01
-8.358848644998168043e-02
-1.072220244332710605e-02
-5.035851950449687919e-02
-1.110515723077965949e-01
-1.538363357438917167e-01
-1.179354345313594760e-01
-5.681888862439460341e-02
-1.372881341477473482e-02
1.183773068420492652e-02
2.425013670742303187e-02
-4.265685677818323307e-01
-4.404008918482402724e-01
-4.205907029727604107e-01
-3.762714127018766397e-01
-3.400622796816727966e-01
-3.175580185839587677e-01
-3.085851474608888312e-01
-3.169351945310335261e-01
-3.345926472894726333e-01
-3.382903177734448152e-01
-3.122411416154289299e-01
-2.522977855429004435e-01
-1.729285691374187195e-01
-1.149059813468738672e-01
-8.376897417951152669e-02
-5.903353159636760134e-02
-2.927627517072146565e-02
8.527738278232409319e-03
3.325563057980129161e-02
2.155816051041852671e-02
-2.825202909507412014e-02
-1.083059569018259422e-01
-1.793628422296046909e-01
-1.609460122778507418e-01
-9.652758153070127578e-02
-4.340070119493699002e-02
-9.208787711395697087e-03
-4.313693264917696779e-01
-4.594956815347240875e-01
-4.626756111814028238e-01
-4.421920661721038259e-01
-4.167541979876456804e-01
-3.911885510790379938e-01
-3.694471750599710447e-01
-3.589419939647562896e-01
-3.565106421028991779e-01
-3.386832944172027959e-01
-2.926567834352143405e-01
-2.256437901116147005e-01
-1.559973156660400539e-01
-1.082197837161093523e-01
-7.569665669842357003e-02
-4.279210279659440008e-02
-3.979408758152645081e-03
3.962105046504226652e-02
6.433279293988646008e-02
4.917880459872892018e-02
-5.885325117438968551e-03
-9.421572850840613522e-02
-1.829598849309803377e-01
-1.925435676259969198e-01
-1.442929409153630993e-01
-9.456868231067289132e-02
-3.678455999342746807e-01
-4.197861272834857438e-01
-4.558273956998194487e-01
-4.745444953596048010e-01
-4.774940541314737774e-01
-4.731031822800441100e-01
-4.596371057942377214e-01
-4.353855994408256658e-01
-4.006504517811959043e-01
-3.565712341308143185e-01
-3.001313282618790490e-01
-2.348516227288005853e-01
-1.737074668666788446e-01
-1.281944205102822643e-01
-1.002571938945091140e-01
-7.157789692254061531e-02
-3.401869592722735203e-02
1.197760690260090202e-02
6.209681275275432538e-02
8.937194472124918021e-02
7.430794430802371842e-02
2.003529752832255637e-02
-6.667961026116693557e-02
-1.642426458768971032e-01
-2.073903084469950475e-01
-1.912081263906712514e-01
-3.426852573355166354e-01
-4.033789426825387658e-01
-4.447695232796046727e-01
-4.729445778914710963e-01
-4.933615192277917005e-01
-5.116671459805303135e-01
-5.209285042539733013e-01
-5.036603730108122345e-01
-4.333129647466061329e-01
-3.229959874197446679e-01
-2.218753120165957438e-01
-1.476839293232266870e-01
-1.054780470770525225e-01
-9.578279197681598134e-02
-9.761789946121904316e-02
-8.008281924835920773e-02
-4.196707170255179614e-02
1.092863525872882734e-02
7.067931329667678786e-02
1.052494418664875198e-01
9.583833866325988660e-02
4.896989112116198473e-02
-2.950693652624862551e-02
-1.315437723751987364e-01
-2.090879330092143551e-01
-3.121876668868966975e-01
-3.850136874988763780e-01
-4.340286007784360800e-01
-4.700195316593125949e-01
-5.001722478839155661e-01
-5.301986912109226679e-01
-5.532261675914421639e-01
-5.394761132466645570e-01
-4.334553550767034080e-01
-2.740532612154694125e-01
-1.546965089706966723e-01
-8.639818781233446487e-02
-6.341490832321378113e-02
-8.059243503646941476e-02
-1.053686000993336869e-01
-9.919497411330659153e-02
-6.304137201868321994e-02
-5.338374224818941138e-03
6.238634349184154354e-02
1.041234291153241565e-01
1.030708678479551055e-01
6.749617777391314632e-02
2.218441935891697181e-04
-1.007524468386693517e-01
-2.677244328765810977e-01
-3.587677610728047251e-01
-4.225016791727784771e-01
-4.699405168429826030e-01
-5.072200350753026665e-01
-5.410734242687070816e-01
-5.653276213975131359e-01
-5.427019798825020169e-01
-4.104502863427632597e-01
-2.369828373948918432e-01
-1.223481442041896988e-01
-6.456531458236165755e-02
-5.197619289116453545e-02
-7.735888498762392984e-02
-1.079250347405429911e-01
-1.072128489535115747e-01
-7.547299851710935481e-02
-2.017359367964811911e-02
4.606896536877220366e-02
8.848101031880822864e-02
9.346646616694274934e-02
6.875788966713659855e-02
1.452427648874041709e-02
-3.177770675249013688e-01
-4.033274802368293499e-01
-4.663843016121405061e-01
-5.097877107113684136e-01
-5.447846694352945773e-01
-5.651051240685912580e-01
-5.274068134193160562e-01
-3.797208915941882590e-01
-2.110719455560060576e-01
-1.085922792638341766e-01
-5.972544454700981498e-02
-4.905248535233641682e-02
-6.898329912418305065e-02
-9.303178535210594735e-02
-9.304060983525305750e-02
-6.869812370417349712e-02
-2.427481840929961512e-02
3.050165100013252362e-02
6.719156773897340396e-02
-2.443411680651099149e-01
-3.475107971717702471e-01
-4.532866778087047410e-01
-5.005971555496134817e-01
-5.353576866678203539e-01
-5.521542242282541091e-01
-5.032179442847705131e-01
-3.497141812314734088e-01
-1.903729099660974866e-01
-9.775438285431843621e-02
-5.214451072355102274e-02
-3.612057373867195997e-02
-4.334830953618080268e-02
-5.680677676751534622e-02
-5.679525658273808231e-02
-4.201536567413381024e-02
-1.323022803458853008e-02
2.462616880729889823e-02
5.152033157171323485e-02
-2.783601076810056640e-01
-4.255658590483447079e-01
-4.732851174149294016e-01
-5.071689604062666890e-01
-5.262052743876678429e-01
-4.811039366103373460e-01
-3.303346717963089318e-01
-1.746593885969078552e-01
-8.261509588033298657e-02
-3.127921227185002234e-02
-4.013085216603467370e-03
2.348969270698710640e-03
-3.681363144409141759e-03
-5.895272709596978411e-03
-4.874373278242888352e-04
1.412435568519104442e-02
-3.846515010090823528e-01
-4.283748995414696781e-01
-4.596238720213222662e-01
-4.845138319353511358e-01
-4.611300299194591723e-01
-3.299115356971882851e-01
-1.740805957779786861e-01
-7.379376310247039161e-02
-1.163557851782891055e-02
2.596340719418884641e-02
3.996062699656491995e-02
-4.044706089041208985e-01
-4.307684457867682060e-01
-3.991797231812805324e-01
-3.035587175043943930e-01
3.318948926490724594e-01
3.212421744051258687e-01
3.134850833753311528e-01
2.964915882675660530e-01
1.976503233132848314e-01
7.670520067224241567e-02
5.474264732997910499e-02
9.189880506973251151e-02
1.287667871562911959e-01
3.085238718639076172e-01
2.327078753647931486e-01
2.276289116543428193e-01
2.213056128829162805e-01
4.760128063176780749e-02
2.525719795158047273e-02
-2.877456003410534119e-02
-5.128750059586723725e-02
8.860945965844947703e-03
7.814297272787139315e-02
1.324563936668248787e-01
1.661023719761387518e-01
1.819097089059616423e-01
1.843275089299296621e-01
3.476973064366191690e-01
3.278785096907895213e-01
2.404803729806109236e-01
1.138410264073008993e-01
1.335196583140673202e-02
-2.596327723981541741e-02
-1.612801280728814318e-02
-1.165265529378842028e-02
-2.780614025094350905e-02
-6.433277800831195548e-02
-5.987063383892034241e-02
-1.092690367772872206e-02
5.653149515695258392e-02
1.158202124963966378e-01
1.550635567167247264e-01
1.753140427792366507e-01
1.786512441613607449e-01
1.664922370489228809e-01
1.471750181901455012e-01
1.277462099954513319e-01
1.058696064952301258e-01
7.996040421092158457e-02
1.332313408202862870e-01
1.605804700296170340e-01
1.940748280823845207e-01
2.288975420343542788e-01
1.735464345428532063e-01
2.016670029175065756e-02
-6.974514926932542935e-02
-8.011230482928398400e-02
9.788533996218505562e-03
1.231828172195415655e-01
1.820254287677609828e-01
1.955621982238662793e-01
1.675632906213268269e-01
[truncated: 4,628,162 more chars]
