# Supplementary material for: A stable and replicable neural signature of lifespan adversity in the adult brain
Source: Nat Neurosci. 2023 Aug 21;26(9):1603–12. doi: 10.1038/s41593-023-01410-8 (PMC10471497; doi:10.1038/s41593-023-01410-8)
Supplement: Source Data Fig. 2 — Top 2% of the structure coefficients for MARS T1 and MARS T2 (*_t2.txt). For each adversity, the top 2% of the positive (top2) voxel-wise correlations and the top 2% of the negative (low2) voxel-wise correlations (negative multiplied by −1) between adversity and the predicted morphometric changes of the JDs of deformation fields for T1 and T2 (*_t2.txt) are in the tables. Family_adv, family adversity; life_events, stressful life events; mat_sens, maternal sensitivity; smoke_preg, maternal smoking during pregnancy. [file 41593_2023_1410_MOESM4_ESM.zip]

Archive with 28 entries (28 files):
- Figure2/family_adv_low2.txt
- Figure2/family_adv_low2_t2.txt
- Figure2/family_adv_top2.txt
- Figure2/family_adv_top2_t2.txt
- Figure2/life_events_low2.txt
- Figure2/life_events_low2_t2.txt
- Figure2/life_events_top2.txt
- Figure2/life_events_top2_t2.txt
- Figure2/mat_sens_low2.txt
- Figure2/mat_sens_low2_t2.txt
- Figure2/mat_sens_top2.txt
- Figure2/mat_sens_top2_t2.txt
- Figure2/obstetric_risk_low2.txt
- Figure2/obstetric_risk_low2_t2.txt
- Figure2/obstetric_risk_top2.txt
- Figure2/obstetric_risk_top2_t2.txt
- Figure2/prenatal_stress_low2.txt
- Figure2/prenatal_stress_low2_t2.txt
- Figure2/prenatal_stress_top2.txt
- Figure2/prenatal_stress_top2_t2.txt
- Figure2/smoke_preg_low2.txt
- Figure2/smoke_preg_low2_t2.txt
- Figure2/smoke_preg_top2.txt
- Figure2/smoke_preg_top2_t2.txt
- Figure2/trauma_low2.txt
- Figure2/trauma_low2_t2.txt
- Figure2/trauma_top2.txt
- Figure2/trauma_top2_t2.txt
