# Supplementary material for: A stable and replicable neural signature of lifespan adversity in the adult brain
Source: Nat Neurosci. 2023 Aug 21;26(9):1603–12. doi: 10.1038/s41593-023-01410-8 (PMC10471497; doi:10.1038/s41593-023-01410-8)
Supplement: Source Data Fig. 3 — Voxel-wise slope values of the linear regression predicting JD development based on the first PC (PC1), the second (PC2) and the third (PC3). [file 41593_2023_1410_MOESM5_ESM.zip]

Archive with 3 entries (3 files):
- Figure3/slope_PC1.txt
- Figure3/slope_PC2.txt
- Figure3/slope_PC3.txt
