# Supplementary material for: A stable and replicable neural signature of lifespan adversity in the adult brain
Source: Nat Neurosci. 2023 Aug 21;26(9):1603–12. doi: 10.1038/s41593-023-01410-8 (PMC10471497; doi:10.1038/s41593-023-01410-8)
Supplement: Source Data Fig. 3 — Voxel-wise slope values of the linear regression predicting JD development based on the first PC (PC1), the second (PC2) and the third (PC3). [file 41593_2023_1410_MOESM5_ESM.zip › Figure3/slope_PC1.txt]

0.0016365165065508336
0.0016365165065508336
0.0005274260038277134
0.0002105430030496791
-0.00010633999772835523
0.0017949580069398507
0.0014780750061618164
0.001002750504994765
0.00036898450343869627
-0.0002647814981173724
-0.000898547499673441
0.0017949580069398507
0.0017949580069398507
0.001002750504994765
0.0006858675042167306
5.2101502660661936e-05
-0.0012154305004514754
-0.001849196502007544
-0.002007638002396561
0.0013196335057727993
0.0013196335057727993
0.001002750504994765
5.2101502660661936e-05
-0.000898547499673441
-0.001849196502007544
-0.0024829625035636127
-0.002958287004730664
-0.002958287004730664
0.0005274260038277134
0.0006858675042167306
0.0005274260038277134
-0.00042322299850638956
-0.0015323135012295097
-0.002799845504341647
-0.003592053006286733
-0.00375049450667575
-0.00375049450667575
-0.0015323135012295097
-0.0007401059992844239
-0.00042322299850638956
-0.00042322299850638956
-0.0013738720008404925
-0.0024829625035636127
-0.00375049450667575
-0.0042258190078428015
-0.004384260508231819
-0.004384260508231819
-0.003908936007064767
-0.004384260508231819
-0.0031167285051196814
-0.001849196502007544
-0.0016907550016185269
-0.0016907550016185269
-0.002007638002396561
-0.0034336115058977157
-0.004542702008620836
-0.005334909510565922
-0.0051764680101769045
-0.00485958500939887
-0.0042258190078428015
-0.00596867551212199
-0.00485958500939887
-0.0034336115058977157
-0.002799845504341647
-0.002799845504341647
-0.0032751700055086985
-0.0042258190078428015
-0.005493351010954939
-0.005810234011732973
-0.005810234011732973
-0.005493351010954939
-0.00485958500939887
-0.008345298017957248
-0.007711532016401179
-0.0061271170125110075
-0.00485958500939887
-0.0042258190078428015
-0.0042258190078428015
-0.004384260508231819
-0.005334909510565922
-0.0061271170125110075
-0.006444000013289042
-0.006444000013289042
-0.009137505519902334
-0.008979064019513316
-0.008662181018735282
-0.00596867551212199
-0.005651792511343956
-0.005493351010954939
-0.005651792511343956
-0.006444000013289042
-0.006919324514456093
-0.0070777660148451105
-0.0088206225191243
-0.00929594702029135
-0.009454388520680368
-0.008979064019513316
-0.008662181018735282
-0.008345298017957248
-0.006602441513678059
-0.006760883014067076
-0.0070777660148451105
-0.007236207515234128
-0.0070777660148451105
-0.008662181018735282
-0.00929594702029135
-0.00929594702029135
-0.008979064019513316
-0.008662181018735282
-0.0088206225191243
-0.007553090516012162
-0.007236207515234128
-0.008345298017957248
-0.008662181018735282
-0.0088206225191243
-0.008662181018735282
-0.008503739518346265
-0.008662181018735282
-0.0088206225191243
-0.007394649015623145
-0.007711532016401179
-0.00818685651756823
-0.00818685651756823
-0.008028415017179213
-0.00818685651756823
-0.008028415017179213
-0.007711532016401179
0.00036898450343869627
0.001002750504994765
0.0006858675042167306
0.0006858675042167306
0.0005274260038277134
5.2101502660661936e-05
5.2101502660661936e-05
-0.0007401059992844239
-0.0007401059992844239
-0.0005816644988954067
0.001161192005383782
0.001161192005383782
0.001002750504994765
0.0005274260038277134
0.00036898450343869627
5.2101502660661936e-05
-0.0005816644988954067
-0.0010569890000624582
-0.0012154305004514754
-0.0012154305004514754
-0.0005816644988954067
5.2101502660661936e-05
0.0014780750061618164
0.0014780750061618164
0.0013196335057727993
0.001002750504994765
0.0005274260038277134
5.2101502660661936e-05
-0.000898547499673441
-0.0012154305004514754
-0.0015323135012295097
-0.0016907550016185269
-0.0013738720008404925
-0.0010569890000624582
-0.0005816644988954067
-0.00010633999772835523
0.0008443090046057478
0.0016365165065508336
0.001953399507328868
0.0016365165065508336
0.001002750504994765
0.0002105430030496791
-0.0007401059992844239
-0.0013738720008404925
-0.002007638002396561
-0.0023245210031745955
-0.00264140400395263
-0.0021660795027855784
-0.0016907550016185269
-0.0010569890000624582
-0.0010569890000624582
0.001002750504994765
0.001953399507328868
0.002111841007717885
0.001953399507328868
0.001161192005383782
5.2101502660661936e-05
-0.000898547499673441
-0.0021660795027855784
-0.002799845504341647
-0.0031167285051196814
-0.0034336115058977157
-0.002799845504341647
-0.00264140400395263
-0.0021660795027855784
-0.002799845504341647
-0.00264140400395263
0.0005274260038277134
0.0014780750061618164
0.001953399507328868
0.0016365165065508336
0.001002750504994765
-0.00010633999772835523
-0.0015323135012295097
-0.002799845504341647
-0.003908936007064767
-0.003908936007064767
-0.003908936007064767
-0.003592053006286733
-0.002958287004730664
-0.004542702008620836
-0.003908936007064767
-0.0032751700055086985
-0.002799845504341647
-0.000898547499673441
0.0002105430030496791
0.001002750504994765
0.001161192005383782
0.0005274260038277134
-0.00042322299850638956
-0.002007638002396561
-0.00375049450667575
-0.004384260508231819
-0.004701143509009853
-0.004701143509009853
-0.0042258190078428015
-0.0042258190078428015
-0.005018026509787887
-0.004384260508231819
-0.00375049450667575
-0.0032751700055086985
-0.0031167285051196814
-0.0034336115058977157
-0.00264140400395263
-0.0013738720008404925
-0.00042322299850638956
5.2101502660661936e-05
-0.00042322299850638956
-0.0012154305004514754
-0.002799845504341647
-0.004384260508231819
-0.005018026509787887
-0.005334909510565922
-0.005334909510565922
-0.005334909510565922
-0.0061271170125110075
-0.005493351010954939
-0.004701143509009853
-0.0042258190078428015
-0.00375049450667575
-0.003592053006286733
-0.004384260508231819
-0.005334909510565922
-0.005493351010954939
-0.00485958500939887
-0.0034336115058977157
-0.001849196502007544
-0.0013738720008404925
-0.0015323135012295097
-0.0023245210031745955
-0.0034336115058977157
-0.00485958500939887
-0.005651792511343956
-0.005810234011732973
-0.0061271170125110075
-0.006444000013289042
-0.0061271170125110075
-0.0061271170125110075
-0.0051764680101769045
-0.004701143509009853
-0.0042258190078428015
-0.00596867551212199
-0.00818685651756823
-0.007394649015623145
-0.006919324514456093
-0.005018026509787887
-0.003592053006286733
-0.002958287004730664
-0.002799845504341647
-0.0034336115058977157
-0.004542702008620836
-0.005810234011732973
-0.006444000013289042
-0.006444000013289042
-0.006919324514456093
5.2101502660661936e-05
-0.006919324514456093
-0.0061271170125110075
-0.005651792511343956
-0.005018026509787887
-0.00818685651756823
-0.008979064019513316
-0.00929594702029135
-0.008503739518346265
-0.007394649015623145
-0.005651792511343956
-0.004542702008620836
-0.003908936007064767
-0.004542702008620836
-0.005493351010954939
-0.006444000013289042
-0.007236207515234128
-0.00818685651756823
-0.007869973516790196
-0.007869973516790196
-0.007236207515234128
-0.006760883014067076
-0.006285558512900025
-0.008503739518346265
-0.009612830021069385
-0.00992971302184742
-0.009771271521458402
-0.0088206225191243
-0.007869973516790196
-0.007711532016401179
-0.005810234011732973
-0.00596867551212199
-0.006602441513678059
-0.007236207515234128
-0.007711532016401179
-0.009137505519902334
-0.0088206225191243
-0.008345298017957248
-0.007869973516790196
-0.007394649015623145
-0.006760883014067076
-0.008662181018735282
-0.009771271521458402
-0.010246596022625454
-0.010246596022625454
-0.00929594702029135
-0.0088206225191243
-0.008503739518346265
-0.008662181018735282
-0.007394649015623145
-0.007236207515234128
-0.007711532016401179
-0.007553090516012162
-0.00818685651756823
-0.009137505519902334
-0.008345298017957248
-0.00818685651756823
-0.007711532016401179
-0.007394649015623145
-0.008979064019513316
-0.00992971302184742
-0.010246596022625454
-0.010246596022625454
-0.009771271521458402
-0.00929594702029135
-0.00929594702029135
-0.009137505519902334
-0.00929594702029135
-0.007869973516790196
-0.007869973516790196
-0.007869973516790196
-0.007553090516012162
-0.007553090516012162
-0.007553090516012162
-0.006919324514456093
-0.008503739518346265
-0.009454388520680368
-0.00992971302184742
-0.00992971302184742
-0.009771271521458402
-0.009137505519902334
-0.00929594702029135
-0.009137505519902334
-0.009454388520680368
-0.007869973516790196
-0.007394649015623145
-0.007236207515234128
-0.006760883014067076
-0.006919324514456093
-0.006602441513678059
-0.006602441513678059
-0.007711532016401179
-0.009137505519902334
-0.00929594702029135
-0.00929594702029135
-0.0088206225191243
-0.0088206225191243
-0.008503739518346265
-0.0088206225191243
-0.008979064019513316
-0.007394649015623145
-0.006760883014067076
-0.006285558512900025
-0.0061271170125110075
-0.005651792511343956
-0.007236207515234128
-0.008345298017957248
-0.0088206225191243
-0.008662181018735282
-0.008345298017957248
-0.008345298017957248
-0.008345298017957248
-0.008345298017957248
-0.008345298017957248
-0.006919324514456093
-0.00596867551212199
-0.0061271170125110075
-0.006602441513678059
-0.007553090516012162
-0.00818685651756823
-0.00818685651756823
-0.008345298017957248
-0.008028415017179213
-0.00818685651756823
-0.00818685651756823
-0.008345298017957248
-0.0070777660148451105
-0.006444000013289042
-0.00596867551212199
-0.007236207515234128
-0.008345298017957248
-0.007869973516790196
-0.008028415017179213
-0.00818685651756823
-0.007869973516790196
-0.0012154305004514754
-0.0015323135012295097
-0.0013738720008404925
-0.0013738720008404925
-0.0015323135012295097
-0.0010569890000624582
-0.0005816644988954067
-0.00042322299850638956
-0.0007401059992844239
-0.000898547499673441
-0.0010569890000624582
-0.0012154305004514754
-0.0015323135012295097
-0.0015323135012295097
-0.0015323135012295097
-0.0012154305004514754
-0.0005816644988954067
0.00036898450343869627
-0.00042322299850638956
-0.0002647814981173724
-0.0002647814981173724
-0.00042322299850638956
-0.0005816644988954067
-0.000898547499673441
-0.0012154305004514754
-0.001849196502007544
-0.001849196502007544
-0.001849196502007544
-0.0013738720008404925
-0.0007401059992844239
0.0005274260038277134
-0.001849196502007544
-0.0010569890000624582
-0.00042322299850638956
-0.00042322299850638956
5.2101502660661936e-05
-0.00042322299850638956
-0.0005816644988954067
-0.000898547499673441
-0.0012154305004514754
-0.001849196502007544
-0.0021660795027855784
-0.0021660795027855784
-0.0013738720008404925
-0.00042322299850638956
0.0005274260038277134
0.0016365165065508336
0.0027456070092739537
0.0032209315104410052
0.0036962560116080567
-0.0012154305004514754
-0.0002647814981173724
-0.0002647814981173724
-0.0002647814981173724
-0.00010633999772835523
-0.00042322299850638956
-0.0005816644988954067
-0.000898547499673441
-0.0016907550016185269
-0.001849196502007544
-0.0021660795027855784
-0.0021660795027855784
-0.0016907550016185269
-0.00042322299850638956
5.2101502660661936e-05
0.0016365165065508336
0.002111841007717885
0.0027456070092739537
0.0027456070092739537
0.0024287240084959194
0.0017949580069398507
-0.0007401059992844239
-0.00010633999772835523
0.0005274260038277134
5.2101502660661936e-05
-0.0002647814981173724
-0.00042322299850638956
-0.000898547499673441
-0.0012154305004514754
-0.0016907550016185269
-0.0021660795027855784
-0.0023245210031745955
-0.0021660795027855784
-0.0015323135012295097
-0.0005816644988954067
0.0002105430030496791
0.0013196335057727993
0.001953399507328868
0.001953399507328868
-0.0002647814981173724
-0.0007401059992844239
-0.0013738720008404925
-0.0023245210031745955
-0.0015323135012295097
-0.0007401059992844239
0.0002105430030496791
0.0006858675042167306
0.0008443090046057478
5.2101502660661936e-05
5.2101502660661936e-05
5.2101502660661936e-05
5.2101502660661936e-05
5.2101502660661936e-05
5.2101502660661936e-05
-0.002799845504341647
-0.002799845504341647
-0.001849196502007544
-0.0016907550016185269
-0.0010569890000624582
-0.00042322299850638956
5.2101502660661936e-05
-0.0010569890000624582
-0.000898547499673441
-0.0010569890000624582
-0.0016907550016185269
-0.0023245210031745955
-0.00375049450667575
-0.00485958500939887
-0.006285558512900025
-0.000898547499673441
5.2101502660661936e-05
0.001002750504994765
0.0013196335057727993
0.001161192005383782
5.2101502660661936e-05
5.2101502660661936e-05
5.2101502660661936e-05
5.2101502660661936e-05
5.2101502660661936e-05
5.2101502660661936e-05
-0.0042258190078428015
-0.0032751700055086985
-0.002799845504341647
-0.0021660795027855784
-0.0016907550016185269
-0.0024829625035636127
-0.002007638002396561
-0.0015323135012295097
-0.0013738720008404925
-0.0016907550016185269
-0.002007638002396561
-0.0032751700055086985
-0.004384260508231819
-0.0061271170125110075
-0.007394649015623145
-0.0013738720008404925
-0.0007401059992844239
0.0005274260038277134
0.0016365165065508336
0.002111841007717885
5.2101502660661936e-05
5.2101502660661936e-05
5.2101502660661936e-05
5.2101502660661936e-05
5.2101502660661936e-05
5.2101502660661936e-05
5.2101502660661936e-05
-0.004701143509009853
-0.004384260508231819
-0.003592053006286733
-0.002799845504341647
-0.003908936007064767
-0.002799845504341647
-0.00264140400395263
-0.002007638002396561
-0.001849196502007544
-0.002007638002396561
-0.00264140400395263
-0.003592053006286733
-0.00485958500939887
-0.006444000013289042
-0.00818685651756823
-0.000898547499673441
-0.0002647814981173724
0.001002750504994765
0.0016365165065508336
0.0022702825081069022
0.0024287240084959194
5.2101502660661936e-05
5.2101502660661936e-05
5.2101502660661936e-05
5.2101502660661936e-05
5.2101502660661936e-05
5.2101502660661936e-05
-0.004701143509009853
-0.004384260508231819
-0.004067377507453784
-0.0051764680101769045
-0.004384260508231819
-0.0034336115058977157
-0.002958287004730664
-0.0024829625035636127
-0.0023245210031745955
-0.00264140400395263
-0.002958287004730664
-0.004067377507453784
-0.005493351010954939
-0.0070777660148451105
-0.008503739518346265
-0.010088154522236437
-0.011355686525348574
-0.0010569890000624582
-0.0005816644988954067
5.2101502660661936e-05
0.001002750504994765
0.0017949580069398507
0.0025871655088849366
5.2101502660661936e-05
5.2101502660661936e-05
5.2101502660661936e-05
5.2101502660661936e-05
5.2101502660661936e-05
-0.005334909510565922
-0.005334909510565922
-0.005018026509787887
-0.006444000013289042
-0.005810234011732973
-0.00485958500939887
-0.003908936007064767
-0.0034336115058977157
-0.002958287004730664
-0.002799845504341647
-0.002958287004730664
-0.0034336115058977157
-0.004384260508231819
-0.005651792511343956
-0.007394649015623145
-0.008979064019513316
-0.010405037523014471
-0.011831011026515625
-0.012781660028849728
-0.0016907550016185269
-0.0016907550016185269
-0.0013738720008404925
-0.0007401059992844239
0.0006858675042167306
0.0013196335057727993
0.001161192005383782
0.0002105430030496791
-0.0012154305004514754
-0.002958287004730664
-0.004542702008620836
-0.005493351010954939
-0.00596867551212199
5.2101502660661936e-05
-0.0061271170125110075
-0.005810234011732973
-0.0051764680101769045
-0.004701143509009853
-0.003908936007064767
-0.0034336115058977157
-0.0032751700055086985
-0.0034336115058977157
-0.003908936007064767
-0.00485958500939887
-0.0061271170125110075
-0.007711532016401179
-0.008979064019513316
-0.010405037523014471
-0.011831011026515625
-0.012940101529238746
-0.0015323135012295097
-0.0021660795027855784
-0.002958287004730664
-0.0032751700055086985
-0.00375049450667575
-0.002799845504341647
-0.0012154305004514754
5.2101502660661936e-05
5.2101502660661936e-05
-0.0007401059992844239
-0.0015323135012295097
-0.0032751700055086985
-0.005018026509787887
-0.0061271170125110075
5.2101502660661936e-05
5.2101502660661936e-05
5.2101502660661936e-05
5.2101502660661936e-05
-0.005334909510565922
-0.00485958500939887
-0.004384260508231819
-0.00375049450667575
-0.00375049450667575
-0.00375049450667575
-0.004067377507453784
-0.005018026509787887
-0.006285558512900025
-0.007869973516790196
-0.00929594702029135
-0.010721920523792505
-0.01214789402729366
-0.013098543029627763
-0.013890750531572849
-0.001849196502007544
-0.0031167285051196814
-0.004701143509009853
-0.00596867551212199
-0.00596867551212199
-0.0051764680101769045
-0.00375049450667575
-0.0021660795027855784
-0.0015323135012295097
-0.0015323135012295097
-0.00264140400395263
-0.003908936007064767
-0.005651792511343956
5.2101502660661936e-05
5.2101502660661936e-05
5.2101502660661936e-05
5.2101502660661936e-05
5.2101502660661936e-05
-0.005651792511343956
-0.005651792511343956
-0.005018026509787887
-0.004542702008620836
-0.004067377507453784
-0.0042258190078428015
-0.004542702008620836
-0.005334909510565922
-0.006444000013289042
-0.008028415017179213
-0.009137505519902334
-0.010721920523792505
-0.01214789402729366
-0.01325698453001678
-0.013732309031183831
-0.002799845504341647
-0.005810234011732973
-0.007236207515234128
-0.007869973516790196
-0.007711532016401179
-0.006444000013289042
5.2101502660661936e-05
-0.004067377507453784
-0.0032751700055086985
-0.002958287004730664
-0.0032751700055086985
-0.004384260508231819
-0.005810234011732973
5.2101502660661936e-05
5.2101502660661936e-05
5.2101502660661936e-05
5.2101502660661936e-05
-0.00596867551212199
-0.006444000013289042
-0.00596867551212199
-0.005651792511343956
-0.0051764680101769045
-0.004701143509009853
-0.004701143509009853
-0.005018026509787887
-0.005651792511343956
-0.006602441513678059
-0.008028415017179213
-0.009454388520680368
-0.010721920523792505
-0.01214789402729366
-0.01325698453001678
-0.013732309031183831
-0.004701143509009853
-0.0051764680101769045
-0.006760883014067076
-0.008345298017957248
-0.009454388520680368
-0.009454388520680368
-0.008662181018735282
-0.007236207515234128
-0.0061271170125110075
-0.005493351010954939
-0.005651792511343956
-0.004701143509009853
-0.005651792511343956
-0.006760883014067076
-0.0070777660148451105
-0.006919324514456093
-0.006919324514456093
-0.007394649015623145
-0.007553090516012162
-0.007394649015623145
-0.006919324514456093
-0.0061271170125110075
-0.005810234011732973
-0.005018026509787887
-0.0051764680101769045
-0.005334909510565922
-0.0061271170125110075
-0.0070777660148451105
-0.00818685651756823
-0.009454388520680368
-0.010721920523792505
-0.011989452526904643
-0.012940101529238746
-0.013098543029627763
-0.004542702008620836
-0.005651792511343956
-0.007236207515234128
-0.008979064019513316
-0.010088154522236437
-0.010405037523014471
-0.009771271521458402
-0.008662181018735282
-0.007711532016401179
-0.0070777660148451105
-0.0070777660148451105
-0.007553090516012162
-0.006760883014067076
-0.007394649015623145
-0.0088206225191243
-0.0088206225191243
-0.0088206225191243
-0.008503739518346265
-0.008345298017957248
-0.008028415017179213
-0.007711532016401179
-0.006602441513678059
-0.006444000013289042
-0.005651792511343956
-0.005493351010954939
-0.005651792511343956
-0.0061271170125110075
-0.006919324514456093
-0.007869973516790196
-0.0088206225191243
-0.010405037523014471
-0.011514128025737591
-0.01214789402729366
-0.005334909510565922
-0.0061271170125110075
-0.007553090516012162
-0.00929594702029135
-0.010563479023403488
-0.010880362024181522
-0.010405037523014471
-0.009612830021069385
-0.008662181018735282
-0.00818685651756823
-0.007553090516012162
-0.008345298017957248
-0.008979064019513316
-0.009454388520680368
-0.00929594702029135
-0.009454388520680368
-0.00929594702029135
-0.009137505519902334
-0.00929594702029135
-0.008662181018735282
-0.007869973516790196
-0.0070777660148451105
-0.0061271170125110075
-0.005651792511343956
-0.0051764680101769045
-0.00485958500939887
-0.005018026509787887
-0.005651792511343956
-0.006444000013289042
-0.007711532016401179
-0.009454388520680368
-0.010721920523792505
-0.011355686525348574
-0.005334909510565922
-0.006444000013289042
-0.007869973516790196
-0.009454388520680368
-0.010405037523014471
-0.010721920523792505
-0.010563479023403488
-0.00992971302184742
-0.00929594702029135
-0.0088206225191243
-0.008662181018735282
-0.008979064019513316
-0.009137505519902334
-0.00929594702029135
-0.009454388520680368
-0.009454388520680368
-0.009771271521458402
-0.00929594702029135
-0.00929594702029135
-0.008503739518346265
-0.008028415017179213
-0.006919324514456093
-0.005651792511343956
-0.00485958500939887
-0.003908936007064767
-0.00010633999772835523
5.2101502660661936e-05
5.2101502660661936e-05
5.2101502660661936e-05
5.2101502660661936e-05
-0.007394649015623145
-0.008979064019513316
-0.0051764680101769045
-0.005651792511343956
-0.00596867551212199
-0.007553090516012162
-0.008979064019513316
-0.00992971302184742
-0.010405037523014471
-0.010405037523014471
-0.00992971302184742
-0.009454388520680368
-0.008979064019513316
-0.008979064019513316
-0.0088206225191243
-0.00929594702029135
-0.007869973516790196
-0.007869973516790196
-0.00818685651756823
-0.009454388520680368
-0.00929594702029135
-0.008979064019513316
-0.008503739518346265
-0.007394649015623145
-0.006444000013289042
-0.004384260508231819
-0.003592053006286733
5.2101502660661936e-05
5.2101502660661936e-05
5.2101502660661936e-05
5.2101502660661936e-05
5.2101502660661936e-05
5.2101502660661936e-05
-0.0051764680101769045
-0.007553090516012162
-0.0042258190078428015
-0.004701143509009853
-0.005651792511343956
-0.006919324514456093
-0.008503739518346265
-0.009612830021069385
-0.010088154522236437
-0.010088154522236437
-0.009454388520680368
-0.009137505519902334
-0.008503739518346265
-0.008662181018735282
-0.00929594702029135
-0.008979064019513316
-0.007236207515234128
-0.0070777660148451105
-0.006919324514456093
-0.0070777660148451105
-0.006760883014067076
-0.007236207515234128
-0.007869973516790196
-0.006919324514456093
-0.005651792511343956
-0.00375049450667575
5.2101502660661936e-05
5.2101502660661936e-05
5.2101502660661936e-05
5.2101502660661936e-05
5.2101502660661936e-05
5.2101502660661936e-05
5.2101502660661936e-05
5.2101502660661936e-05
-0.004067377507453784
-0.004701143509009853
-0.0061271170125110075
-0.007711532016401179
-0.008503739518346265
-0.00929594702029135
-0.00929594702029135
-0.0088206225191243
-0.008662181018735282
-0.008662181018735282
-0.008345298017957248
-0.008503739518346265
-0.0088206225191243
-0.0070777660148451105
-0.006602441513678059
-0.006444000013289042
-0.006285558512900025
-0.0061271170125110075
-0.0061271170125110075
-0.005651792511343956
-0.0061271170125110075
-0.004542702008620836
-0.002799845504341647
5.2101502660661936e-05
5.2101502660661936e-05
5.2101502660661936e-05
5.2101502660661936e-05
5.2101502660661936e-05
5.2101502660661936e-05
5.2101502660661936e-05
-0.002958287004730664
-0.003908936007064767
-0.0051764680101769045
-0.006760883014067076
-0.007869973516790196
-0.008662181018735282
-0.008662181018735282
-0.008345298017957248
-0.008345298017957248
-0.00818685651756823
-0.008345298017957248
-0.008662181018735282
-0.0088206225191243
-0.007711532016401179
-0.0070777660148451105
-0.006760883014067076
-0.006444000013289042
-0.006602441513678059
-0.005651792511343956
-0.005018026509787887
-0.005810234011732973
-0.003908936007064767
5.2101502660661936e-05
5.2101502660661936e-05
5.2101502660661936e-05
5.2101502660661936e-05
5.2101502660661936e-05
5.2101502660661936e-05
5.2101502660661936e-05
5.2101502660661936e-05
-0.0021660795027855784
-0.0034336115058977157
-0.004542702008620836
-0.0061271170125110075
-0.007394649015623145
-0.007553090516012162
-0.008345298017957248
-0.008345298017957248
-0.008028415017179213
-0.00818685651756823
-0.008503739518346265
-0.008662181018735282
-0.00929594702029135
-0.008662181018735282
-0.008028415017179213
-0.007711532016401179
-0.0070777660148451105
-0.006444000013289042
-0.005334909510565922
-0.004384260508231819
-0.00375049450667575
-0.00375049450667575
5.2101502660661936e-05
5.2101502660661936e-05
5.2101502660661936e-05
5.2101502660661936e-05
5.2101502660661936e-05
5.2101502660661936e-05
5.2101502660661936e-05
5.2101502660661936e-05
-0.0021660795027855784
-0.0034336115058977157
-0.004542702008620836
-0.00596867551212199
-0.006760883014067076
-0.007711532016401179
-0.00818685651756823
-0.008028415017179213
-0.00818685651756823
-0.00818685651756823
-0.008345298017957248
-0.008979064019513316
-0.009771271521458402
-0.010246596022625454
-0.008979064019513316
-0.008345298017957248
-0.007869973516790196
-0.006760883014067076
-0.005018026509787887
-0.004067377507453784
-0.0032751700055086985
-0.0032751700055086985
5.2101502660661936e-05
5.2101502660661936e-05
5.2101502660661936e-05
5.2101502660661936e-05
5.2101502660661936e-05
5.2101502660661936e-05
5.2101502660661936e-05
-0.00264140400395263
-0.0034336115058977157
-0.004701143509009853
-0.00596867551212199
-0.006919324514456093
-0.007711532016401179
-0.007869973516790196
-0.008028415017179213
-0.008345298017957248
-0.008345298017957248
-0.0088206225191243
-0.00929594702029135
-0.010088154522236437
-0.011197245024959557
-0.009454388520680368
-0.008979064019513316
-0.008345298017957248
-0.006919324514456093
-0.005651792511343956
-0.0042258190078428015
-0.002799845504341647
-0.0034336115058977157
5.2101502660661936e-05
5.2101502660661936e-05
5.2101502660661936e-05
5.2101502660661936e-05
5.2101502660661936e-05
-0.00042322299850638956
-0.0015323135012295097
-0.002958287004730664
-0.005651792511343956
-0.006444000013289042
-0.007394649015623145
-0.007711532016401179
-0.007869973516790196
-0.00818685651756823
-0.008345298017957248
-0.008345298017957248
-0.0088206225191243
-0.008979064019513316
-0.00992971302184742
-0.010246596022625454
-0.0088206225191243
-0.0088206225191243
-0.008028415017179213
-0.0070777660148451105
-0.005810234011732973
-0.0042258190078428015
-0.002958287004730664
-0.00375049450667575
-0.0024829625035636127
5.2101502660661936e-05
5.2101502660661936e-05
5.2101502660661936e-05
-0.00042322299850638956
-0.005018026509787887
-0.00596867551212199
-0.007553090516012162
-0.007711532016401179
-0.007869973516790196
-0.008028415017179213
-0.008028415017179213
-0.00818685651756823
-0.008662181018735282
-0.009137505519902334
-0.005810234011732973
-0.0061271170125110075
-0.005018026509787887
-0.00375049450667575
-0.00264140400395263
-0.001849196502007544
-0.0012154305004514754
-0.004701143509009853
-0.003592053006286733
-0.0015323135012295097
-0.0016907550016185269
-0.0016907550016185269
-0.001849196502007544
-0.0013738720008404925
-0.0013738720008404925
-0.0012154305004514754
-0.0015323135012295097
-0.0012154305004514754
-0.0007401059992844239
-0.0007401059992844239
-0.000898547499673441
-0.0012154305004514754
-0.0015323135012295097
-0.0016907550016185269
-0.0016907550016185269
-0.001849196502007544
-0.001849196502007544
-0.0015323135012295097
-0.000898547499673441
5.2101502660661936e-05
0.001002750504994765
0.0017949580069398507
0.0022702825081069022
-0.0021660795027855784
-0.0012154305004514754
-0.000898547499673441
-0.00042322299850638956
-0.00042322299850638956
-0.0005816644988954067
-0.000898547499673441
-0.0015323135012295097
-0.0016907550016185269
-0.0021660795027855784
-0.0024829625035636127
-0.0023245210031745955
-0.002007638002396561
-0.000898547499673441
-0.00010633999772835523
0.001002750504994765
0.0022702825081069022
0.0032209315104410052
0.0036962560116080567
0.003854697511997074
-0.001849196502007544
-0.0012154305004514754
-0.0002647814981173724
-0.0002647814981173724
-0.0002647814981173724
-0.0005816644988954067
-0.000898547499673441
-0.0015323135012295097
-0.002007638002396561
-0.0024829625035636127
-0.002799845504341647
-0.002799845504341647
-0.00264140400395263
-0.0013738720008404925
-0.00010633999772835523
0.001161192005383782
0.0025871655088849366
0.0033793730108300224
0.004013139012386091
0.004013139012386091
0.0036962560116080567
-0.0021660795027855784
-0.0015323135012295097
-0.000898547499673441
-0.00010633999772835523
-0.00042322299850638956
-0.0002647814981173724
-0.0007401059992844239
-0.0012154305004514754
-0.0016907550016185269
-0.0021660795027855784
-0.0024829625035636127
-0.0032751700055086985
-0.0031167285051196814
-0.0024829625035636127
-0.0013738720008404925
-0.00010633999772835523
0.001161192005383782
0.0024287240084959194
0.0035378145112190396
0.0036962560116080567
0.0035378145112190396
0.003062490010051988
0.0022702825081069022
0.0008443090046057478
-0.0005816644988954067
-0.0016907550016185269
-0.000898547499673441
-0.0002647814981173724
-0.0002647814981173724
-0.0002647814981173724
-0.0007401059992844239
-0.000898547499673441
-0.0013738720008404925
-0.001849196502007544
-0.0021660795027855784
-0.0031167285051196814
-0.0034336115058977157
-0.0032751700055086985
-0.002799845504341647
-0.0016907550016185269
-0.00042322299850638956
0.001002750504994765
0.0022702825081069022
0.0027456070092739537
0.0005274260038277134
0.0002105430030496791
5.2101502660661936e-05
-0.0010569890000624582
-0.000898547499673441
-0.001849196502007544
-0.0034336115058977157
-0.001849196502007544
-0.0007401059992844239
5.2101502660661936e-05
0.0005274260038277134
5.2101502660661936e-05
5.2101502660661936e-05
5.2101502660661936e-05
5.2101502660661936e-05
5.2101502660661936e-05
5.2101502660661936e-05
5.2101502660661936e-05
5.2101502660661936e-05
-0.005651792511343956
-0.003592053006286733
-0.002799845504341647
-0.001849196502007544
-0.000898547499673441
5.2101502660661936e-05
-0.000898547499673441
-0.00010633999772835523
-0.00010633999772835523
-0.0002647814981173724
-0.000898547499673441
-0.001849196502007544
-0.003592053006286733
-0.005018026509787887
-0.006760883014067076
-0.006919324514456093
-0.00264140400395263
-0.0012154305004514754
5.2101502660661936e-05
0.0008443090046057478
0.001161192005383782
5.2101502660661936e-05
5.2101502660661936e-05
5.2101502660661936e-05
5.2101502660661936e-05
5.2101502660661936e-05
5.2101502660661936e-05
5.2101502660661936e-05
5.2101502660661936e-05
-0.005334909510565922
-0.005651792511343956
-0.003592053006286733
-0.00264140400395263
-0.002958287004730664
-0.001849196502007544
-0.0013738720008404925
-0.000898547499673441
-0.0007401059992844239
-0.000898547499673441
-0.0016907550016185269
-0.002958287004730664
-0.004542702008620836
-0.00596867551212199
-0.007869973516790196
-0.009612830021069385
-0.011197245024959557
-0.0016907550016185269
-0.00042322299850638956
0.0008443090046057478
0.0014780750061618164
0.002111841007717885
5.2101502660661936e-05
5.2101502660661936e-05
5.2101502660661936e-05
5.2101502660661936e-05
5.2101502660661936e-05
5.2101502660661936e-05
5.2101502660661936e-05
5.2101502660661936e-05
5.2101502660661936e-05
-0.005651792511343956
-0.0051764680101769045
-0.0042258190078428015
-0.0032751700055086985
-0.0024829625035636127
-0.0016907550016185269
-0.0010569890000624582
-0.0010569890000624582
-0.0013738720008404925
-0.0024829625035636127
-0.003592053006286733
-0.0051764680101769045
-0.0070777660148451105
-0.0088206225191243
-0.010721920523792505
-0.011989452526904643
-0.000898547499673441
5.2101502660661936e-05
0.001161192005383782
0.0022702825081069022
0.0025871655088849366
5.2101502660661936e-05
5.2101502660661936e-05
5.2101502660661936e-05
5.2101502660661936e-05
5.2101502660661936e-05
5.2101502660661936e-05
5.2101502660661936e-05
5.2101502660661936e-05
-0.006285558512900025
-0.0061271170125110075
-0.005493351010954939
-0.0042258190078428015
-0.0034336115058977157
-0.00264140400395263
-0.002007638002396561
5.2101502660661936e-05
5.2101502660661936e-05
5.2101502660661936e-05
5.2101502660661936e-05
-0.004384260508231819
-0.005651792511343956
-0.007869973516790196
-0.009454388520680368
-0.011355686525348574
-0.012623218528460711
-0.00042322299850638956
0.0002105430030496791
0.0013196335057727993
0.002111841007717885
0.0027456070092739537
5.2101502660661936e-05
5.2101502660661936e-05
5.2101502660661936e-05
5.2101502660661936e-05
-0.0002647814981173724
5.2101502660661936e-05
5.2101502660661936e-05
5.2101502660661936e-05
-0.006285558512900025
-0.0061271170125110075
-0.005334909510565922
-0.004542702008620836
-0.003592053006286733
-0.0031167285051196814
5.2101502660661936e-05
5.2101502660661936e-05
5.2101502660661936e-05
5.2101502660661936e-05
5.2101502660661936e-05
5.2101502660661936e-05
-0.006444000013289042
-0.00818685651756823
-0.009771271521458402
-0.011197245024959557
-0.012781660028849728
-0.014049192031961866
-0.014999841034295969
-0.000898547499673441
-0.0005816644988954067
-0.00042322299850638956
0.00036898450343869627
0.001002750504994765
0.002111841007717885
5.2101502660661936e-05
5.2101502660661936e-05
5.2101502660661936e-05
5.2101502660661936e-05
5.2101502660661936e-05
5.2101502660661936e-05
5.2101502660661936e-05
5.2101502660661936e-05
5.2101502660661936e-05
-0.006602441513678059
-0.005810234011732973
-0.00485958500939887
-0.004067377507453784
-0.0034336115058977157
5.2101502660661936e-05
5.2101502660661936e-05
5.2101502660661936e-05
5.2101502660661936e-05
5.2101502660661936e-05
5.2101502660661936e-05
-0.006444000013289042
-0.008028415017179213
-0.009454388520680368
-0.011197245024959557
-0.012464777028071694
-0.013890750531572849
-0.014841399533906952
-0.015316724035074003
-0.0012154305004514754
-0.0013738720008404925
-0.0015323135012295097
-0.0012154305004514754
-0.0007401059992844239
0.0005274260038277134
0.001002750504994765
5.2101502660661936e-05
5.2101502660661936e-05
5.2101502660661936e-05
5.2101502660661936e-05
5.2101502660661936e-05
5.2101502660661936e-05
5.2101502660661936e-05
-0.00010633999772835523
5.2101502660661936e-05
5.2101502660661936e-05
-0.005018026509787887
-0.004701143509009853
5.2101502660661936e-05
5.2101502660661936e-05
5.2101502660661936e-05
5.2101502660661936e-05
5.2101502660661936e-05
5.2101502660661936e-05
5.2101502660661936e-05
-0.006444000013289042
-0.007711532016401179
-0.009454388520680368
-0.010880362024181522
-0.012464777028071694
-0.013573867530794814
-0.0143660750327399
-0.014841399533906952
-0.0016907550016185269
-0.0013738720008404925
-0.001849196502007544
-0.002799845504341647
-0.0034336115058977157
-0.0032751700055086985
-0.002958287004730664
-0.0016907550016185269
-0.00010633999772835523
-0.00042322299850638956
5.2101502660661936e-05
5.2101502660661936e-05
-0.004067377507453784
5.2101502660661936e-05
5.2101502660661936e-05
5.2101502660661936e-05
5.2101502660661936e-05
5.2101502660661936e-05
5.2101502660661936e-05
5.2101502660661936e-05
-0.005018026509787887
5.2101502660661936e-05
5.2101502660661936e-05
5.2101502660661936e-05
5.2101502660661936e-05
5.2101502660661936e-05
5.2101502660661936e-05
-0.0051764680101769045
-0.00596867551212199
-0.007869973516790196
-0.008979064019513316
-0.010880362024181522
-0.011989452526904643
-0.01325698453001678
-0.013890750531572849
-0.014207633532350883
-0.0016907550016185269
-0.001849196502007544
-0.003908936007064767
-0.005651792511343956
-0.005651792511343956
5.2101502660661936e-05
5.2101502660661936e-05
5.2101502660661936e-05
5.2101502660661936e-05
5.2101502660661936e-05
5.2101502660661936e-05
-0.002799845504341647
-0.004384260508231819
-0.00596867551212199
5.2101502660661936e-05
5.2101502660661936e-05
5.2101502660661936e-05
5.2101502660661936e-05
5.2101502660661936e-05
5.2101502660661936e-05
5.2101502660661936e-05
5.2101502660661936e-05
5.2101502660661936e-05
5.2101502660661936e-05
5.2101502660661936e-05
5.2101502660661936e-05
-0.004384260508231819
-0.0051764680101769045
-0.006444000013289042
-0.007711532016401179
-0.008979064019513316
-0.010405037523014471
-0.011831011026515625
-0.012940101529238746
-0.013415426030405797
-0.013732309031183831
-0.004384260508231819
-0.004701143509009853
-0.005810234011732973
-0.0070777660148451105
-0.007711532016401179
-0.007394649015623145
-0.006444000013289042
5.2101502660661936e-05
5.2101502660661936e-05
5.2101502660661936e-05
5.2101502660661936e-05
-0.003592053006286733
-0.004701143509009853
-0.0061271170125110075
5.2101502660661936e-05
5.2101502660661936e-05
5.2101502660661936e-05
5.2101502660661936e-05
5.2101502660661936e-05
5.2101502660661936e-05
-0.006602441513678059
-0.00596867551212199
-0.005334909510565922
-0.004701143509009853
-0.004384260508231819
-0.004542702008620836
-0.004542702008620836
-0.005493351010954939
-0.006444000013289042
-0.007711532016401179
-0.0088206225191243
-0.010405037523014471
-0.011672569526126608
-0.012464777028071694
-0.012940101529238746
-0.01325698453001678
-0.004067377507453784
-0.005334909510565922
-0.006285558512900025
-0.00818685651756823
-0.009137505519902334
-0.00929594702029135
-0.008503739518346265
5.2101502660661936e-05
-0.005334909510565922
5.2101502660661936e-05
-0.00485958500939887
-0.005493351010954939
-0.005651792511343956
-0.006444000013289042
-0.0061271170125110075
-0.005810234011732973
5.2101502660661936e-05
-0.006444000013289042
-0.007236207515234128
-0.007711532016401179
-0.007553090516012162
-0.006760883014067076
-0.005810234011732973
-0.005334909510565922
-0.00485958500939887
-0.005334909510565922
-0.0051764680101769045
-0.005810234011732973
-0.006760883014067076
-0.007711532016401179
-0.008979064019513316
-0.010721920523792505
-0.011197245024959557
-0.011989452526904643
-0.012464777028071694
-0.012464777028071694
-0.004542702008620836
-0.0051764680101769045
-0.0070777660148451105
-0.008662181018735282
-0.00992971302184742
-0.010088154522236437
-0.009612830021069385
-0.008345298017957248
-0.006919324514456093
-0.0061271170125110075
-0.005651792511343956
-0.006602441513678059
-0.007394649015623145
-0.007869973516790196
-0.008028415017179213
-0.00818685651756823
-0.00818685651756823
-0.008662181018735282
-0.008662181018735282
-0.008503739518346265
-0.007869973516790196
-0.007394649015623145
-0.006444000013289042
-0.005651792511343956
-0.004542702008620836
-0.005018026509787887
-0.005334909510565922
-0.005651792511343956
-0.006444000013289042
-0.007236207515234128
-0.008662181018735282
-0.010088154522236437
-0.011197245024959557
-0.011672569526126608
-0.011831011026515625
-0.011989452526904643
-0.004701143509009853
-0.00485958500939887
-0.005651792511343956
-0.007553090516012162
-0.00929594702029135
-0.010246596022625454
-0.010246596022625454
-0.010088154522236437
-0.009137505519902334
-0.007711532016401179
-0.0070777660148451105
-0.006919324514456093
-0.007553090516012162
-0.008028415017179213
-0.008662181018735282
-0.008979064019513316
-0.008979064019513316
-0.0088206225191243
-0.00929594702029135
-0.00929594702029135
-0.009137505519902334
-0.008503739518346265
-0.007394649015623145
-0.006444000013289042
-0.005651792511343956
-0.00485958500939887
-0.003908936007064767
5.2101502660661936e-05
5.2101502660661936e-05
5.2101502660661936e-05
-0.005651792511343956
-0.007394649015623145
-0.009137505519902334
-0.010405037523014471
-0.010721920523792505
-0.011197245024959557
-0.00485958500939887
-0.004701143509009853
-0.005334909510565922
-0.00596867551212199
-0.008345298017957248
-0.009454388520680368
-0.010405037523014471
-0.011197245024959557
-0.010246596022625454
-0.009454388520680368
-0.008503739518346265
-0.007869973516790196
-0.007869973516790196
-0.007869973516790196
-0.008345298017957248
-0.008345298017957248
-0.009137505519902334
-0.00929594702029135
-0.00929594702029135
-0.009454388520680368
-0.009454388520680368
-0.00929594702029135
-0.008503739518346265
-0.007236207515234128
-0.0061271170125110075
-0.00485958500939887
5.2101502660661936e-05
5.2101502660661936e-05
5.2101502660661936e-05
5.2101502660661936e-05
5.2101502660661936e-05
5.2101502660661936e-05
-0.005651792511343956
-0.00818685651756823
-0.00929594702029135
-0.010088154522236437
-0.004701143509009853
-0.004701143509009853
-0.0051764680101769045
-0.0061271170125110075
-0.007711532016401179
-0.009137505519902334
-0.010088154522236437
-0.010405037523014471
-0.010246596022625454
-0.010088154522236437
-0.0088206225191243
-0.00818685651756823
-0.007869973516790196
-0.00818685651756823
-0.008345298017957248
-0.008662181018735282
-0.008979064019513316
-0.008979064019513316
-0.009137505519902334
-0.009454388520680368
-0.00929594702029135
-0.008979064019513316
-0.007869973516790196
-0.006760883014067076
-0.0051764680101769045
5.2101502660661936e-05
5.2101502660661936e-05
5.2101502660661936e-05
5.2101502660661936e-05
5.2101502660661936e-05
5.2101502660661936e-05
5.2101502660661936e-05
5.2101502660661936e-05
-0.00596867551212199
5.2101502660661936e-05
-0.008979064019513316
-0.004067377507453784
-0.0042258190078428015
-0.004701143509009853
-0.005651792511343956
-0.006760883014067076
-0.008503739518346265
-0.009612830021069385
-0.00992971302184742
-0.009771271521458402
-0.009612830021069385
-0.0088206225191243
-0.008345298017957248
-0.007869973516790196
-0.007553090516012162
-0.008345298017957248
-0.008345298017957248
-0.007553090516012162
-0.007553090516012162
-0.007711532016401179
-0.008979064019513316
-0.0088206225191243
-0.00818685651756823
-0.007236207515234128
-0.00596867551212199
-0.004067377507453784
5.2101502660661936e-05
5.2101502660661936e-05
5.2101502660661936e-05
5.2101502660661936e-05
5.2101502660661936e-05
5.2101502660661936e-05
5.2101502660661936e-05
5.2101502660661936e-05
5.2101502660661936e-05
-0.006602441513678059
-0.002799845504341647
-0.0032751700055086985
-0.00375049450667575
-0.004701143509009853
-0.006602441513678059
-0.007711532016401179
-0.0088206225191243
-0.009137505519902334
-0.00929594702029135
-0.0088206225191243
5.2101502660661936e-05
-0.008028415017179213
-0.007869973516790196
-0.007869973516790196
-0.00818685651756823
-0.008345298017957248
-0.007236207515234128
-0.007236207515234128
-0.006919324514456093
-0.006760883014067076
-0.006919324514456093
-0.007553090516012162
-0.006444000013289042
-0.004701143509009853
5.2101502660661936e-05
5.2101502660661936e-05
5.2101502660661936e-05
5.2101502660661936e-05
5.2101502660661936e-05
5.2101502660661936e-05
5.2101502660661936e-05
5.2101502660661936e-05
5.2101502660661936e-05
5.2101502660661936e-05
-0.005018026509787887
-0.001849196502007544
-0.0024829625035636127
-0.002958287004730664
-0.003908936007064767
-0.005018026509787887
-0.006602441513678059
-0.008028415017179213
-0.008503739518346265
-0.008662181018735282
-0.008503739518346265
5.2101502660661936e-05
-0.008028415017179213
-0.007869973516790196
-0.008345298017957248
-0.008345298017957248
-0.00929594702029135
-0.007869973516790196
-0.007553090516012162
-0.0070777660148451105
-0.006602441513678059
-0.0061271170125110075
-0.005651792511343956
-0.005810234011732973
-0.003908936007064767
5.2101502660661936e-05
5.2101502660661936e-05
5.2101502660661936e-05
5.2101502660661936e-05
5.2101502660661936e-05
5.2101502660661936e-05
5.2101502660661936e-05
5.2101502660661936e-05
5.2101502660661936e-05
5.2101502660661936e-05
-0.003908936007064767
-0.0016907550016185269
-0.0023245210031745955
-0.003592053006286733
-0.004542702008620836
-0.00596867551212199
-0.0070777660148451105
-0.007711532016401179
-0.00818685651756823
-0.00818685651756823
-0.007869973516790196
-0.008028415017179213
-0.00818685651756823
-0.0088206225191243
-0.009454388520680368
-0.010088154522236437
-0.010405037523014471
-0.008345298017957248
-0.007711532016401179
-0.006919324514456093
-0.005651792511343956
-0.005334909510565922
-0.005334909510565922
-0.0032751700055086985
5.2101502660661936e-05
5.2101502660661936e-05
5.2101502660661936e-05
5.2101502660661936e-05
5.2101502660661936e-05
5.2101502660661936e-05
5.2101502660661936e-05
5.2101502660661936e-05
5.2101502660661936e-05
-0.0023245210031745955
-0.0010569890000624582
-0.001849196502007544
-0.0031167285051196814
-0.004067377507453784
-0.005651792511343956
-0.006760883014067076
-0.007394649015623145
-0.007869973516790196
-0.007869973516790196
-0.008028415017179213
-0.00818685651756823
-0.008503739518346265
-0.00929594702029135
-0.010088154522236437
-0.01103880352457054
-0.011197245024959557
-0.009612830021069385
-0.008503739518346265
-0.007236207515234128
-0.005651792511343956
-0.004701143509009853
-0.0051764680101769045
5.2101502660661936e-05
5.2101502660661936e-05
5.2101502660661936e-05
5.2101502660661936e-05
5.2101502660661936e-05
5.2101502660661936e-05
5.2101502660661936e-05
5.2101502660661936e-05
5.2101502660661936e-05
-0.0013738720008404925
-0.0010569890000624582
-0.0023245210031745955
-0.0034336115058977157
-0.004542702008620836
-0.00596867551212199
-0.006919324514456093
-0.007394649015623145
-0.007711532016401179
-0.008345298017957248
-0.00818685651756823
-0.008345298017957248
-0.008662181018735282
-0.009454388520680368
-0.010721920523792505
-0.011355686525348574
-0.011672569526126608
-0.010246596022625454
-0.009137505519902334
-0.007869973516790196
-0.0061271170125110075
-0.006602441513678059
-0.005018026509787887
5.2101502660661936e-05
5.2101502660661936e-05
5.2101502660661936e-05
5.2101502660661936e-05
5.2101502660661936e-05
5.2101502660661936e-05
5.2101502660661936e-05
-0.00042322299850638956
-0.000898547499673441
-0.0015323135012295097
-0.002007638002396561
-0.002958287004730664
-0.00375049450667575
-0.0051764680101769045
-0.006285558512900025
-0.007394649015623145
-0.007553090516012162
-0.008345298017957248
-0.00818685651756823
-0.00818685651756823
-0.00818685651756823
-0.008662181018735282
-0.00929594702029135
-0.010246596022625454
-0.011197245024959557
-0.011355686525348574
-0.011514128025737591
-0.010880362024181522
-0.00992971302184742
-0.00818685651756823
-0.006602441513678059
-0.00485958500939887
5.2101502660661936e-05
5.2101502660661936e-05
5.2101502660661936e-05
5.2101502660661936e-05
5.2101502660661936e-05
5.2101502660661936e-05
-0.00042322299850638956
-0.000898547499673441
-0.0013738720008404925
-0.001849196502007544
-0.002958287004730664
-0.0042258190078428015
-0.006602441513678059
-0.007394649015623145
-0.007869973516790196
-0.007869973516790196
-0.00818685651756823
-0.007869973516790196
-0.008028415017179213
-0.008028415017179213
-0.008503739518346265
-0.009454388520680368
-0.00992971302184742
-0.010405037523014471
-0.010405037523014471
-0.010088154522236437
-0.00929594702029135
-0.007869973516790196
-0.006444000013289042
-0.00485958500939887
-0.003592053006286733
5.2101502660661936e-05
5.2101502660661936e-05
5.2101502660661936e-05
5.2101502660661936e-05
5.2101502660661936e-05
-0.0012154305004514754
-0.0013738720008404925
-0.0023245210031745955
-0.0031167285051196814
-0.003908936007064767
-0.004542702008620836
-0.005651792511343956
-0.007394649015623145
-0.007711532016401179
-0.007711532016401179
-0.007236207515234128
-0.006919324514456093
-0.0070777660148451105
-0.007553090516012162
-0.008345298017957248
-0.0088206225191243
-0.008979064019513316
-0.00929594702029135
-0.00929594702029135
-0.008662181018735282
-0.007394649015623145
-0.0061271170125110075
-0.00485958500939887
-0.003592053006286733
-0.00264140400395263
-0.0021660795027855784
5.2101502660661936e-05
5.2101502660661936e-05
-0.001849196502007544
-0.002007638002396561
-0.0034336115058977157
-0.003908936007064767
-0.004384260508231819
-0.00485958500939887
-0.006919324514456093
-0.006444000013289042
-0.0061271170125110075
-0.005810234011732973
-0.00596867551212199
-0.006444000013289042
-0.005651792511343956
-0.005810234011732973
-0.006285558512900025
-0.00818685651756823
-0.00818685651756823
-0.007553090516012162
-0.006760883014067076
-0.005651792511343956
-0.004701143509009853
-0.00375049450667575
-0.002958287004730664
-0.00264140400395263
-0.0023245210031745955
-0.0024829625035636127
-0.002799845504341647
-0.003592053006286733
-0.0061271170125110075
-0.005334909510565922
-0.004701143509009853
-0.003908936007064767
-0.0034336115058977157
-0.005493351010954939
-0.0051764680101769045
-0.004384260508231819
-0.004067377507453784
-0.004384260508231819
-0.00264140400395263
-0.0023245210031745955
-0.002007638002396561
-0.0015323135012295097
-0.0012154305004514754
-0.001849196502007544
-0.001849196502007544
-0.0015323135012295097
-0.001849196502007544
-0.001849196502007544
-0.0016907550016185269
-0.001849196502007544
-0.0012154305004514754
-0.0010569890000624582
-0.00042322299850638956
-0.00042322299850638956
5.2101502660661936e-05
-0.0021660795027855784
-0.0015323135012295097
-0.0013738720008404925
-0.0010569890000624582
-0.0012154305004514754
-0.0012154305004514754
-0.0013738720008404925
-0.001849196502007544
-0.0016907550016185269
-0.0015323135012295097
-0.0013738720008404925
-0.000898547499673441
-0.00042322299850638956
5.2101502660661936e-05
0.0006858675042167306
0.0013196335057727993
0.0017949580069398507
-0.0024829625035636127
-0.0015323135012295097
-0.000898547499673441
-0.00042322299850638956
-0.00042322299850638956
-0.0007401059992844239
-0.0007401059992844239
-0.0012154305004514754
-0.0015323135012295097
-0.0016907550016185269
-0.0021660795027855784
-0.002007638002396561
-0.0016907550016185269
-0.000898547499673441
5.2101502660661936e-05
0.001002750504994765
0.001953399507328868
0.0024287240084959194
0.0027456070092739537
0.0032209315104410052
0.0032209315104410052
-0.002799845504341647
-0.0016907550016185269
-0.0010569890000624582
-0.00042322299850638956
-0.0002647814981173724
5.2101502660661936e-05
-0.00010633999772835523
-0.0007401059992844239
-0.0013738720008404925
-0.0016907550016185269
-0.0021660795027855784
-0.0024829625035636127
-0.002799845504341647
-0.0024829625035636127
-0.0015323135012295097
-0.00042322299850638956
0.0008443090046057478
0.002111841007717885
0.003062490010051988
0.0035378145112190396
0.0036962560116080567
0.0036962560116080567
0.0027456070092739537
0.0022702825081069022
-0.002007638002396561
-0.0012154305004514754
-0.00042322299850638956
-0.0002647814981173724
5.2101502660661936e-05
5.2101502660661936e-05
-0.0002647814981173724
-0.0007401059992844239
-0.0015323135012295097
-0.002007638002396561
-0.002799845504341647
-0.0032751700055086985
-0.0034336115058977157
-0.002958287004730664
-0.0023245210031745955
-0.0007401059992844239
0.0006858675042167306
0.002111841007717885
0.0032209315104410052
0.0008443090046057478
0.0008443090046057478
0.0005274260038277134
-0.0002647814981173724
-0.0012154305004514754
5.2101502660661936e-05
-0.003592053006286733
-0.002799845504341647
-0.0015323135012295097
-0.0007401059992844239
5.2101502660661936e-05
5.2101502660661936e-05
5.2101502660661936e-05
-0.0007401059992844239
-0.000898547499673441
-0.0010569890000624582
-0.002007638002396561
-0.0024829625035636127
-0.003592053006286733
-0.003908936007064767
-0.004067377507453784
-0.0034336115058977157
-0.0024829625035636127
-0.0012154305004514754
0.001002750504994765
0.0017949580069398507
5.2101502660661936e-05
0.0008443090046057478
0.001002750504994765
5.2101502660661936e-05
5.2101502660661936e-05
-0.0012154305004514754
-0.002799845504341647
-0.002007638002396561
-0.003592053006286733
-0.0051764680101769045
-0.002958287004730664
-0.001849196502007544
-0.000898547499673441
5.2101502660661936e-05
0.00036898450343869627
5.2101502660661936e-05
5.2101502660661936e-05
5.2101502660661936e-05
5.2101502660661936e-05
5.2101502660661936e-05
5.2101502660661936e-05
5.2101502660661936e-05
5.2101502660661936e-05
-0.005651792511343956
-0.006285558512900025
-0.003908936007064767
-0.002799845504341647
-0.0016907550016185269
-0.0024829625035636127
-0.000898547499673441
0.00036898450343869627
0.0006858675042167306
0.0008443090046057478
0.0005274260038277134
-0.0002647814981173724
-0.0015323135012295097
-0.0031167285051196814
-0.005018026509787887
-0.004701143509009853
-0.006444000013289042
-0.0023245210031745955
-0.000898547499673441
5.2101502660661936e-05
0.001002750504994765
0.001161192005383782
5.2101502660661936e-05
5.2101502660661936e-05
5.2101502660661936e-05
5.2101502660661936e-05
5.2101502660661936e-05
5.2101502660661936e-05
5.2101502660661936e-05
5.2101502660661936e-05
-0.005334909510565922
-0.005810234011732973
-0.0061271170125110075
-0.005018026509787887
-0.00375049450667575
-0.00264140400395263
-0.000898547499673441
-0.00010633999772835523
0.00036898450343869627
0.0002105430030496791
5.2101502660661936e-05
-0.000898547499673441
-0.002007638002396561
-0.003908936007064767
-0.005810234011732973
-0.007869973516790196
-0.007711532016401179
-0.0013738720008404925
-0.00010633999772835523
0.001161192005383782
0.0016365165065508336
5.2101502660661936e-05
5.2101502660661936e-05
5.2101502660661936e-05
5.2101502660661936e-05
5.2101502660661936e-05
5.2101502660661936e-05
5.2101502660661936e-05
5.2101502660661936e-05
5.2101502660661936e-05
-0.004701143509009853
-0.005810234011732973
-0.005810234011732973
-0.004701143509009853
-0.00375049450667575
-0.0024829625035636127
-0.0012154305004514754
-0.00042322299850638956
-0.0002647814981173724
-0.00042322299850638956
-0.0007401059992844239
-0.001849196502007544
-0.0032751700055086985
-0.005018026509787887
-0.006919324514456093
-0.00929594702029135
-0.010880362024181522
-0.012464777028071694
-0.013732309031183831
-0.0016907550016185269
-0.0007401059992844239
0.00036898450343869627
0.0017949580069398507
0.0025871655088849366
5.2101502660661936e-05
5.2101502660661936e-05
5.2101502660661936e-05
5.2101502660661936e-05
5.2101502660661936e-05
5.2101502660661936e-05
5.2101502660661936e-05
5.2101502660661936e-05
5.2101502660661936e-05
-0.005018026509787887
-0.0061271170125110075
-0.005651792511343956
-0.004701143509009853
-0.003592053006286733
-0.00264140400395263
-0.0015323135012295097
5.2101502660661936e-05
5.2101502660661936e-05
5.2101502660661936e-05
5.2101502660661936e-05
5.2101502660661936e-05
-0.004067377507453784
-0.005810234011732973
-0.00818685651756823
-0.010246596022625454
-0.01214789402729366
-0.013732309031183831
-0.014682958033517934
-0.000898547499673441
-0.00010633999772835523
0.0006858675042167306
0.0017949580069398507
0.0025871655088849366
5.2101502660661936e-05
5.2101502660661936e-05
5.2101502660661936e-05
5.2101502660661936e-05
5.2101502660661936e-05
5.2101502660661936e-05
5.2101502660661936e-05
5.2101502660661936e-05
5.2101502660661936e-05
-0.0051764680101769045
-0.006444000013289042
-0.005651792511343956
-0.004701143509009853
-0.00375049450667575
-0.00264140400395263
5.2101502660661936e-05
5.2101502660661936e-05
5.2101502660661936e-05
5.2101502660661936e-05
5.2101502660661936e-05
5.2101502660661936e-05
5.2101502660661936e-05
-0.006602441513678059
-0.0088206225191243
-0.010880362024181522
-0.012940101529238746
-0.014207633532350883
-0.015316724035074003
-0.016425814537797123
5.2101502660661936e-05
0.0002105430030496791
0.0008443090046057478
0.0014780750061618164
0.001953399507328868
5.2101502660661936e-05
5.2101502660661936e-05
5.2101502660661936e-05
5.2101502660661936e-05
5.2101502660661936e-05
5.2101502660661936e-05
5.2101502660661936e-05
5.2101502660661936e-05
5.2101502660661936e-05
5.2101502660661936e-05
-0.006444000013289042
-0.005651792511343956
-0.004701143509009853
-0.00375049450667575
5.2101502660661936e-05
5.2101502660661936e-05
5.2101502660661936e-05
5.2101502660661936e-05
5.2101502660661936e-05
5.2101502660661936e-05
5.2101502660661936e-05
5.2101502660661936e-05
5.2101502660661936e-05
-0.008662181018735282
-0.010563479023403488
-0.012464777028071694
-0.014049192031961866
-0.015158282534684986
-0.01610893153701909
-0.000898547499673441
-0.00042322299850638956
-0.0002647814981173724
5.2101502660661936e-05
0.00036898450343869627
0.001161192005383782
5.2101502660661936e-05
5.2101502660661936e-05
5.2101502660661936e-05
5.2101502660661936e-05
5.2101502660661936e-05
5.2101502660661936e-05
5.2101502660661936e-05
5.2101502660661936e-05
5.2101502660661936e-05
5.2101502660661936e-05
5.2101502660661936e-05
-0.005651792511343956
-0.004701143509009853
-0.004067377507453784
5.2101502660661936e-05
5.2101502660661936e-05
5.2101502660661936e-05
5.2101502660661936e-05
5.2101502660661936e-05
5.2101502660661936e-05
5.2101502660661936e-05
5.2101502660661936e-05
5.2101502660661936e-05
5.2101502660661936e-05
-0.010088154522236437
-0.011197245024959557
-0.013415426030405797
-0.0143660750327399
-0.01547516553546302
-0.000898547499673441
-0.0007401059992844239
-0.000898547499673441
-0.001849196502007544
-0.0016907550016185269
-0.0010569890000624582
5.2101502660661936e-05
5.2101502660661936e-05
5.2101502660661936e-05
5.2101502660661936e-05
5.2101502660661936e-05
5.2101502660661936e-05
5.2101502660661936e-05
5.2101502660661936e-05
5.2101502660661936e-05
5.2101502660661936e-05
5.2101502660661936e-05
5.2101502660661936e-05
5.2101502660661936e-05
5.2101502660661936e-05
5.2101502660661936e-05
5.2101502660661936e-05
5.2101502660661936e-05
5.2101502660661936e-05
5.2101502660661936e-05
5.2101502660661936e-05
5.2101502660661936e-05
5.2101502660661936e-05
5.2101502660661936e-05
5.2101502660661936e-05
5.2101502660661936e-05
-0.010721920523792505
-0.01214789402729366
-0.013415426030405797
-0.0143660750327399
-0.0013738720008404925
-0.0012154305004514754
-0.001849196502007544
-0.0031167285051196814
5.2101502660661936e-05
5.2101502660661936e-05
5.2101502660661936e-05
5.2101502660661936e-05
5.2101502660661936e-05
5.2101502660661936e-05
5.2101502660661936e-05
5.2101502660661936e-05
5.2101502660661936e-05
5.2101502660661936e-05
5.2101502660661936e-05
5.2101502660661936e-05
5.2101502660661936e-05
5.2101502660661936e-05
5.2101502660661936e-05
5.2101502660661936e-05
5.2101502660661936e-05
5.2101502660661936e-05
5.2101502660661936e-05
5.2101502660661936e-05
5.2101502660661936e-05
5.2101502660661936e-05
5.2101502660661936e-05
5.2101502660661936e-05
5.2101502660661936e-05
5.2101502660661936e-05
5.2101502660661936e-05
5.2101502660661936e-05
-0.00992971302184742
-0.011197245024959557
-0.012306335527682677
-0.013098543029627763
-0.013573867530794814
-0.001849196502007544
-0.00264140400395263
-0.004067377507453784
-0.004701143509009853
-0.005018026509787887
5.2101502660661936e-05
5.2101502660661936e-05
5.2101502660661936e-05
5.2101502660661936e-05
5.2101502660661936e-05
5.2101502660661936e-05
5.2101502660661936e-05
-0.004384260508231819
5.2101502660661936e-05
5.2101502660661936e-05
5.2101502660661936e-05
5.2101502660661936e-05
5.2101502660661936e-05
5.2101502660661936e-05
5.2101502660661936e-05
5.2101502660661936e-05
5.2101502660661936e-05
5.2101502660661936e-05
5.2101502660661936e-05
5.2101502660661936e-05
5.2101502660661936e-05
5.2101502660661936e-05
-0.00375049450667575
-0.004701143509009853
5.2101502660661936e-05
5.2101502660661936e-05
-0.008028415017179213
-0.009454388520680368
-0.010405037523014471
-0.011197245024959557
-0.011989452526904643
-0.012464777028071694
5.2101502660661936e-05
-0.003908936007064767
-0.005018026509787887
-0.006602441513678059
-0.007236207515234128
-0.007394649015623145
5.2101502660661936e-05
-0.004701143509009853
5.2101502660661936e-05
5.2101502660661936e-05
5.2101502660661936e-05
5.2101502660661936e-05
-0.004701143509009853
-0.0061271170125110075
5.2101502660661936e-05
5.2101502660661936e-05
5.2101502660661936e-05
5.2101502660661936e-05
5.2101502660661936e-05
5.2101502660661936e-05
5.2101502660661936e-05
5.2101502660661936e-05
5.2101502660661936e-05
5.2101502660661936e-05
5.2101502660661936e-05
-0.003908936007064767
-0.00375049450667575
-0.0042258190078428015
-0.004701143509009853
-0.005651792511343956
-0.006919324514456093
-0.008028415017179213
-0.008979064019513316
-0.009771271521458402
-0.010405037523014471
-0.010880362024181522
-0.011355686525348574
-0.011672569526126608
-0.00375049450667575
-0.0034336115058977157
-0.0042258190078428015
-0.006285558512900025
-0.007711532016401179
-0.0088206225191243
-0.008662181018735282
-0.00818685651756823
-0.006444000013289042
-0.005018026509787887
-0.003908936007064767
-0.004384260508231819
-0.005018026509787887
-0.005018026509787887
-0.00596867551212199
5.2101502660661936e-05
-0.005334909510565922
-0.0002647814981173724
5.2101502660661936e-05
-0.006919324514456093
-0.00818685651756823
-0.008345298017957248
-0.007553090516012162
-0.006444000013289042
-0.005018026509787887
-0.004701143509009853
-0.0042258190078428015
-0.004384260508231819
-0.004701143509009853
-0.005334909510565922
-0.005651792511343956
-0.006760883014067076
-0.008028415017179213
-0.008662181018735282
-0.008979064019513316
-0.00992971302184742
-0.010246596022625454
-0.01103880352457054
-0.003908936007064767
-0.003908936007064767
-0.00485958500939887
-0.006760883014067076
-0.008503739518346265
-0.00929594702029135
-0.00929594702029135
-0.0088206225191243
-0.007236207515234128
-0.00596867551212199
-0.0051764680101769045
-0.005334909510565922
5.2101502660661936e-05
-0.006760883014067076
-0.007553090516012162
-0.007394649015623145
5.2101502660661936e-05
-0.007869973516790196
-0.008503739518346265
-0.008979064019513316
-0.009137505519902334
-0.008979064019513316
-0.007869973516790196
-0.006760883014067076
-0.005810234011732973
-0.005018026509787887
-0.004701143509009853
-0.004701143509009853
-0.004701143509009853
-0.004542702008620836
-0.005334909510565922
-0.006602441513678059
-0.007711532016401179
-0.008503739518346265
-0.00929594702029135
-0.009137505519902334
-0.009771271521458402
-0.010246596022625454
-0.003908936007064767
-0.003908936007064767
-0.0042258190078428015
-0.005651792511343956
-0.007236207515234128
-0.008662181018735282
-0.009454388520680368
-0.009454388520680368
-0.009137505519902334
-0.007869973516790196
-0.006760883014067076
-0.0061271170125110075
-0.00596867551212199
-0.006285558512900025
-0.0070777660148451105
-0.007869973516790196
-0.008345298017957248
-0.008662181018735282
-0.008979064019513316
-0.00929594702029135
-0.009612830021069385
-0.009454388520680368
-0.008979064019513316
-0.008028415017179213
-0.006919324514456093
-0.00596867551212199
-0.004701143509009853
5.2101502660661936e-05
5.2101502660661936e-05
5.2101502660661936e-05
5.2101502660661936e-05
5.2101502660661936e-05
-0.005334909510565922
-0.006919324514456093
-0.00818685651756823
-0.008345298017957248
-0.008979064019513316
-0.009454388520680368
-0.00992971302184742
-0.003908936007064767
-0.004067377507453784
-0.0042258190078428015
-0.004542702008620836
-0.005651792511343956
-0.007394649015623145
-0.008979064019513316
-0.009612830021069385
-0.009612830021069385
-0.00929594702029135
-0.008345298017957248
-0.007236207515234128
-0.006444000013289042
-0.0061271170125110075
-0.006444000013289042
-0.007236207515234128
-0.007869973516790196
-0.00818685651756823
-0.008662181018735282
-0.009137505519902334
-0.009612830021069385
-0.009771271521458402
-0.009771271521458402
-0.008979064019513316
-0.007869973516790196
-0.006444000013289042
-0.004701143509009853
5.2101502660661936e-05
5.2101502660661936e-05
5.2101502660661936e-05
5.2101502660661936e-05
5.2101502660661936e-05
5.2101502660661936e-05
5.2101502660661936e-05
5.2101502660661936e-05
-0.006919324514456093
-0.007711532016401179
-0.008662181018735282
-0.009137505519902334
-0.0034336115058977157
-0.003592053006286733
-0.00375049450667575
-0.004701143509009853
-0.00596867551212199
-0.007236207515234128
-0.008345298017957248
-0.008979064019513316
-0.009454388520680368
-0.00929594702029135
-0.008503739518346265
-0.007869973516790196
-0.006919324514456093
-0.006602441513678059
-0.006602441513678059
-0.007394649015623145
-0.007869973516790196
-0.008345298017957248
-0.008662181018735282
-0.008979064019513316
-0.00929594702029135
-0.00929594702029135
-0.00929594702029135
-0.008662181018735282
-0.007236207515234128
-0.005651792511343956
5.2101502660661936e-05
5.2101502660661936e-05
5.2101502660661936e-05
5.2101502660661936e-05
5.2101502660661936e-05
5.2101502660661936e-05
5.2101502660661936e-05
5.2101502660661936e-05
5.2101502660661936e-05
-0.005810234011732973
5.2101502660661936e-05
-0.008345298017957248
-0.008979064019513316
-0.002799845504341647
-0.0034336115058977157
-0.003592053006286733
-0.0042258190078428015
-0.005334909510565922
-0.006444000013289042
-0.007869973516790196
-0.0088206225191243
-0.00929594702029135
-0.008979064019513316
-0.008662181018735282
-0.00010633999772835523
-0.0070777660148451105
-0.006602441513678059
-0.006919324514456093
-0.007394649015623145
-0.007553090516012162
-0.008028415017179213
-0.008503739518346265
-0.008662181018735282
-0.008979064019513316
-0.008979064019513316
-0.008503739518346265
-0.007869973516790196
-0.006285558512900025
-0.0042258190078428015
5.2101502660661936e-05
5.2101502660661936e-05
5.2101502660661936e-05
5.2101502660661936e-05
5.2101502660661936e-05
5.2101502660661936e-05
5.2101502660661936e-05
5.2101502660661936e-05
5.2101502660661936e-05
-0.004384260508231819
-0.006602441513678059
-0.007394649015623145
-0.002007638002396561
-0.0023245210031745955
-0.0031167285051196814
-0.003592053006286733
-0.004067377507453784
-0.005651792511343956
-0.006919324514456093
-0.007869973516790196
-0.0088206225191243
-0.008662181018735282
-0.008345298017957248
5.2101502660661936e-05
-0.00010633999772835523
-0.0070777660148451105
-0.007394649015623145
-0.007394649015623145
-0.00818685651756823
-0.008662181018735282
-0.007236207515234128
-0.0070777660148451105
-0.006919324514456093
-0.008345298017957248
-0.007711532016401179
-0.006760883014067076
-0.0051764680101769045
5.2101502660661936e-05
5.2101502660661936e-05
5.2101502660661936e-05
5.2101502660661936e-05
5.2101502660661936e-05
5.2101502660661936e-05
5.2101502660661936e-05
5.2101502660661936e-05
5.2101502660661936e-05
5.2101502660661936e-05
-0.003908936007064767
-0.005651792511343956
-0.0010569890000624582
-0.0016907550016185269
-0.0021660795027855784
-0.0024829625035636127
-0.0032751700055086985
-0.004701143509009853
-0.0061271170125110075
-0.007236207515234128
-0.008028415017179213
-0.00818685651756823
-0.008028415017179213
5.2101502660661936e-05
5.2101502660661936e-05
-0.007236207515234128
-0.007711532016401179
-0.008345298017957248
-0.0088206225191243
-0.00929594702029135
-0.007711532016401179
-0.0070777660148451105
-0.006602441513678059
-0.005810234011732973
-0.007236207515234128
-0.00596867551212199
-0.0042258190078428015
5.2101502660661936e-05
5.2101502660661936e-05
5.2101502660661936e-05
5.2101502660661936e-05
5.2101502660661936e-05
5.2101502660661936e-05
5.2101502660661936e-05
5.2101502660661936e-05
5.2101502660661936e-05
5.2101502660661936e-05
-0.0032751700055086985
-0.004542702008620836
-0.00042322299850638956
-0.000898547499673441
-0.0012154305004514754
-0.001849196502007544
-0.0023245210031745955
-0.00375049450667575
-0.005493351010954939
-0.006602441513678059
-0.007394649015623145
-0.007869973516790196
-0.007711532016401179
-0.007869973516790196
5.2101502660661936e-05
-0.007869973516790196
-0.008503739518346265
-0.00929594702029135
-0.010088154522236437
-0.010246596022625454
-0.0088206225191243
-0.007553090516012162
-0.006919324514456093
-0.005651792511343956
-0.006760883014067076
-0.0051764680101769045
5.2101502660661936e-05
5.2101502660661936e-05
5.2101502660661936e-05
5.2101502660661936e-05
5.2101502660661936e-05
5.2101502660661936e-05
5.2101502660661936e-05
5.2101502660661936e-05
5.2101502660661936e-05
5.2101502660661936e-05
-0.001849196502007544
-0.002799845504341647
5.2101502660661936e-05
-0.0005816644988954067
-0.0013738720008404925
-0.0023245210031745955
-0.003592053006286733
-0.005018026509787887
-0.006602441513678059
-0.0070777660148451105
-0.007711532016401179
-0.007711532016401179
-0.007711532016401179
-0.007869973516790196
-0.008345298017957248
-0.008979064019513316
-0.00992971302184742
-0.010563479023403488
-0.011355686525348574
-0.011355686525348574
-0.0088206225191243
-0.007236207515234128
-0.005651792511343956
-0.006285558512900025
-0.004542702008620836
5.2101502660661936e-05
5.2101502660661936e-05
5.2101502660661936e-05
5.2101502660661936e-05
5.2101502660661936e-05
5.2101502660661936e-05
5.2101502660661936e-05
5.2101502660661936e-05
5.2101502660661936e-05
-0.0010569890000624582
-0.0016907550016185269
-0.0023245210031745955
5.2101502660661936e-05
-0.0007401059992844239
-0.0015323135012295097
-0.00264140400395263
-0.004384260508231819
-0.005651792511343956
-0.006602441513678059
-0.007553090516012162
-0.007869973516790196
-0.008028415017179213
-0.008028415017179213
-0.008345298017957248
-0.0088206225191243
-0.009612830021069385
-0.010563479023403488
-0.011355686525348574
-0.011831011026515625
-0.011672569526126608
-0.009454388520680368
-0.007711532016401179
-0.007711532016401179
-0.006285558512900025
-0.004384260508231819
5.2101502660661936e-05
5.2101502660661936e-05
5.2101502660661936e-05
5.2101502660661936e-05
5.2101502660661936e-05
5.2101502660661936e-05
5.2101502660661936e-05
5.2101502660661936e-05
-0.000898547499673441
-0.0012154305004514754
-0.0013738720008404925
-0.0016907550016185269
-0.000898547499673441
-0.0015323135012295097
-0.00264140400395263
-0.0034336115058977157
-0.005018026509787887
-0.0061271170125110075
-0.007236207515234128
-0.007553090516012162
-0.00818685651756823
-0.008345298017957248
-0.00818685651756823
-0.008345298017957248
-0.008503739518346265
-0.009137505519902334
-0.010246596022625454
-0.01103880352457054
-0.011355686525348574
-0.011831011026515625
-0.011197245024959557
-0.00992971302184742
-0.008028415017179213
-0.0061271170125110075
-0.003908936007064767
5.2101502660661936e-05
5.2101502660661936e-05
5.2101502660661936e-05
5.2101502660661936e-05
5.2101502660661936e-05
5.2101502660661936e-05
5.2101502660661936e-05
-0.0010569890000624582
-0.0015323135012295097
-0.001849196502007544
-0.0016907550016185269
5.2101502660661936e-05
-0.00042322299850638956
-0.0013738720008404925
-0.0024829625035636127
-0.003908936007064767
-0.006760883014067076
-0.007394649015623145
-0.008028415017179213
-0.00818685651756823
-0.008345298017957248
-0.007869973516790196
-0.007394649015623145
-0.007711532016401179
-0.008345298017957248
-0.009137505519902334
-0.010088154522236437
-0.010405037523014471
-0.010721920523792505
-0.010563479023403488
-0.009612830021069385
-0.007869973516790196
-0.00596867551212199
-0.0042258190078428015
5.2101502660661936e-05
5.2101502660661936e-05
5.2101502660661936e-05
5.2101502660661936e-05
5.2101502660661936e-05
5.2101502660661936e-05
5.2101502660661936e-05
-0.0021660795027855784
-0.0023245210031745955
-0.0023245210031745955
-0.000898547499673441
-0.0015323135012295097
-0.0021660795027855784
-0.002799845504341647
-0.0042258190078428015
-0.00485958500939887
-0.006444000013289042
-0.007553090516012162
-0.007869973516790196
-0.007553090516012162
-0.006760883014067076
-0.006602441513678059
-0.006444000013289042
-0.007236207515234128
-0.007869973516790196
-0.008662181018735282
-0.009454388520680368
-0.009612830021069385
-0.009771271521458402
-0.008979064019513316
-0.007394649015623145
-0.006602441513678059
-0.004542702008620836
-0.0034336115058977157
-0.0023245210031745955
5.2101502660661936e-05
5.2101502660661936e-05
5.2101502660661936e-05
5.2101502660661936e-05
5.2101502660661936e-05
-0.0031167285051196814
-0.0034336115058977157
-0.0032751700055086985
-0.0023245210031745955
-0.00264140400395263
-0.002958287004730664
-0.0034336115058977157
-0.003908936007064767
-0.004701143509009853
-0.005493351010954939
-0.006919324514456093
-0.006444000013289042
-0.005493351010954939
5.2101502660661936e-05
-0.004542702008620836
-0.005651792511343956
-0.006760883014067076
-0.006444000013289042
-0.007869973516790196
-0.008503739518346265
-0.0088206225191243
-0.008345298017957248
-0.007236207515234128
-0.00596867551212199
-0.00485958500939887
-0.003592053006286733
-0.0031167285051196814
-0.0024829625035636127
5.2101502660661936e-05
5.2101502660661936e-05
5.2101502660661936e-05
-0.003908936007064767
-0.0042258190078428015
-0.004542702008620836
-0.00264140400395263
-0.002958287004730664
-0.0034336115058977157
-0.005018026509787887
-0.004542702008620836
-0.0034336115058977157
5.2101502660661936e-05
5.2101502660661936e-05
-0.005018026509787887
-0.00485958500939887
-0.005334909510565922
-0.0061271170125110075
-0.007553090516012162
-0.007394649015623145
-0.007394649015623145
-0.006760883014067076
-0.005651792511343956
-0.00485958500939887
-0.003908936007064767
-0.0034336115058977157
-0.0032751700055086985
-0.0034336115058977157
-0.0034336115058977157
5.2101502660661936e-05
-0.00485958500939887
-0.005651792511343956
5.2101502660661936e-05
5.2101502660661936e-05
5.2101502660661936e-05
-0.004542702008620836
-0.004384260508231819
-0.004542702008620836
-0.006760883014067076
-0.0070777660148451105
-0.006919324514456093
-0.006760883014067076
-0.006285558512900025
-0.005651792511343956
-0.00485958500939887
-0.004067377507453784
-0.003908936007064767
-0.003908936007064767
-0.003908936007064767
-0.004542702008620836
-0.004701143509009853
-0.00596867551212199
-0.006444000013289042
-0.006444000013289042
-0.006285558512900025
-0.005651792511343956
-0.005334909510565922
-0.00485958500939887
-0.0042258190078428015
-0.004067377507453784
-0.004067377507453784
-0.004384260508231819
-0.004701143509009853
-0.005334909510565922
-0.0061271170125110075
-0.005651792511343956
-0.005493351010954939
-0.005651792511343956
-0.00485958500939887
-0.0042258190078428015
-0.003908936007064767
-0.003908936007064767
-0.004067377507453784
-0.005018026509787887
-0.005018026509787887
-0.004701143509009853
-0.004384260508231819
-0.003908936007064767
-0.00375049450667575
-0.0021660795027855784
-0.0021660795027855784
-0.0023245210031745955
-0.0024829625035636127
-0.0024829625035636127
-0.00264140400395263
-0.0021660795027855784
-0.0021660795027855784
-0.00375049450667575
-0.002958287004730664
-0.00264140400395263
-0.0023245210031745955
-0.0023245210031745955
-0.0024829625035636127
-0.0024829625035636127
-0.00264140400395263
-0.0016907550016185269
-0.0015323135012295097
-0.0012154305004514754
-0.0013738720008404925
-0.0013738720008404925
-0.0013738720008404925
-0.0016907550016185269
-0.001849196502007544
-0.005651792511343956
-0.005018026509787887
-0.0042258190078428015
-0.0034336115058977157
-0.002958287004730664
-0.0023245210031745955
-0.0023245210031745955
-0.0021660795027855784
-0.0021660795027855784
-0.001849196502007544
-0.002007638002396561
-0.001849196502007544
-0.0013738720008404925
-0.0012154305004514754
-0.000898547499673441
-0.0007401059992844239
-0.0005816644988954067
-0.0005816644988954067
-0.0005816644988954067
-0.000898547499673441
-0.000898547499673441
-0.0007401059992844239
-0.0002647814981173724
5.2101502660661936e-05
-0.006444000013289042
-0.005651792511343956
-0.004701143509009853
-0.00375049450667575
-0.002799845504341647
-0.0024829625035636127
-0.001849196502007544
-0.0013738720008404925
-0.0012154305004514754
-0.0013738720008404925
-0.0012154305004514754
-0.001849196502007544
-0.0015323135012295097
-0.0015323135012295097
-0.000898547499673441
-0.000898547499673441
-0.0010569890000624582
0.00036898450343869627
0.0005274260038277134
0.0005274260038277134
0.0005274260038277134
0.00036898450343869627
0.00036898450343869627
0.001002750504994765
0.001161192005383782
0.001161192005383782
0.0005274260038277134
-0.00596867551212199
-0.005018026509787887
-0.003908936007064767
-0.002958287004730664
-0.0021660795027855784
-0.0015323135012295097
-0.000898547499673441
-0.0005816644988954067
-0.00042322299850638956
-0.00042322299850638956
-0.0007401059992844239
-0.0010569890000624582
-0.0012154305004514754
-0.0013738720008404925
-0.0013738720008404925
-0.0010569890000624582
-0.0005816644988954067
5.2101502660661936e-05
0.001002750504994765
0.0014780750061618164
0.0013196335057727993
0.0014780750061618164
0.0017949580069398507
0.002111841007717885
0.0022702825081069022
0.001953399507328868
0.001161192005383782
5.2101502660661936e-05
-0.005493351010954939
-0.0042258190078428015
-0.0031167285051196814
-0.002007638002396561
-0.0012154305004514754
-0.0002647814981173724
-0.0002647814981173724
0.0002105430030496791
0.0002105430030496791
5.2101502660661936e-05
-0.0005816644988954067
-0.000898547499673441
-0.0013738720008404925
-0.001849196502007544
-0.002007638002396561
-0.0016907550016185269
-0.0010569890000624582
-0.0002647814981173724
0.0006858675042167306
0.0016365165065508336
0.0022702825081069022
0.0024287240084959194
0.0027456070092739537
0.003062490010051988
0.003062490010051988
0.0022702825081069022
0.0013196335057727993
5.2101502660661936e-05
-0.0013738720008404925
-0.0032751700055086985
-0.00596867551212199
-0.004542702008620836
-0.0032751700055086985
-0.0024829625035636127
-0.0010569890000624582
-0.0005816644988954067
-0.00010633999772835523
0.0002105430030496791
0.0005274260038277134
0.00036898450343869627
5.2101502660661936e-05
-0.00042322299850638956
-0.0015323135012295097
-0.002007638002396561
-0.0024829625035636127
-0.0031167285051196814
-0.002799845504341647
-0.0021660795027855784
-0.0012154305004514754
5.2101502660661936e-05
0.0013196335057727993
-0.0012154305004514754
5.2101502660661936e-05
5.2101502660661936e-05
5.2101502660661936e-05
5.2101502660661936e-05
5.2101502660661936e-05
5.2101502660661936e-05
5.2101502660661936e-05
5.2101502660661936e-05
-0.004067377507453784
-0.005334909510565922
-0.005334909510565922
-0.00375049450667575
-0.0023245210031745955
-0.0013738720008404925
-0.0005816644988954067
5.2101502660661936e-05
5.2101502660661936e-05
5.2101502660661936e-05
5.2101502660661936e-05
5.2101502660661936e-05
-0.0007401059992844239
-0.000898547499673441
-0.001849196502007544
-0.002799845504341647
-0.003592053006286733
-0.003908936007064767
-0.006285558512900025
-0.005018026509787887
-0.004067377507453784
-0.002958287004730664
-0.0016907550016185269
5.2101502660661936e-05
5.2101502660661936e-05
5.2101502660661936e-05
5.2101502660661936e-05
5.2101502660661936e-05
5.2101502660661936e-05
5.2101502660661936e-05
5.2101502660661936e-05
5.2101502660661936e-05
-0.004384260508231819
-0.005810234011732973
-0.007236207515234128
-0.006444000013289042
-0.004701143509009853
-0.0031167285051196814
-0.0016907550016185269
-0.0007401059992844239
5.2101502660661936e-05
0.0005274260038277134
5.2101502660661936e-05
5.2101502660661936e-05
5.2101502660661936e-05
5.2101502660661936e-05
5.2101502660661936e-05
5.2101502660661936e-05
-0.004067377507453784
-0.004701143509009853
-0.005493351010954939
-0.005651792511343956
-0.005651792511343956
-0.0051764680101769045
-0.004067377507453784
-0.00264140400395263
-0.0012154305004514754
5.2101502660661936e-05
5.2101502660661936e-05
5.2101502660661936e-05
5.2101502660661936e-05
5.2101502660661936e-05
5.2101502660661936e-05
5.2101502660661936e-05
5.2101502660661936e-05
5.2101502660661936e-05
-0.004701143509009853
-0.00596867551212199
-0.007711532016401179
-0.009137505519902334
-0.005493351010954939
-0.00375049450667575
-0.0023245210031745955
-0.0010569890000624582
5.2101502660661936e-05
0.0008443090046057478
0.001002750504994765
5.2101502660661936e-05
5.2101502660661936e-05
5.2101502660661936e-05
5.2101502660661936e-05
5.2101502660661936e-05
5.2101502660661936e-05
5.2101502660661936e-05
5.2101502660661936e-05
5.2101502660661936e-05
5.2101502660661936e-05
-0.005651792511343956
-0.0051764680101769045
-0.0042258190078428015
-0.00264140400395263
5.2101502660661936e-05
5.2101502660661936e-05
5.2101502660661936e-05
5.2101502660661936e-05
5.2101502660661936e-05
5.2101502660661936e-05
5.2101502660661936e-05
5.2101502660661936e-05
5.2101502660661936e-05
-0.005018026509787887
-0.005018026509787887
-0.006760883014067076
-0.00818685651756823
-0.00992971302184742
-0.0042258190078428015
-0.002958287004730664
-0.0013738720008404925
-0.0002647814981173724
0.0008443090046057478
0.0016365165065508336
5.2101502660661936e-05
5.2101502660661936e-05
5.2101502660661936e-05
5.2101502660661936e-05
5.2101502660661936e-05
5.2101502660661936e-05
5.2101502660661936e-05
5.2101502660661936e-05
5.2101502660661936e-05
5.2101502660661936e-05
-0.005651792511343956
-0.005651792511343956
-0.0051764680101769045
-0.004067377507453784
-0.002799845504341647
-0.0010569890000624582
5.2101502660661936e-05
5.2101502660661936e-05
5.2101502660661936e-05
0.001161192005383782
0.0008443090046057478
5.2101502660661936e-05
-0.0016907550016185269
-0.00375049450667575
-0.00596867551212199
-0.008345298017957248
-0.00818685651756823
-0.00992971302184742
-0.011672569526126608
-0.014524516533128917
-0.002958287004730664
-0.001849196502007544
-0.0007401059992844239
0.0005274260038277134
0.0016365165065508336
0.0024287240084959194
5.2101502660661936e-05
5.2101502660661936e-05
5.2101502660661936e-05
5.2101502660661936e-05
5.2101502660661936e-05
5.2101502660661936e-05
5.2101502660661936e-05
5.2101502660661936e-05
5.2101502660661936e-05
5.2101502660661936e-05
-0.005810234011732973
-0.00596867551212199
-0.005018026509787887
-0.004067377507453784
-0.00264140400395263
5.2101502660661936e-05
5.2101502660661936e-05
5.2101502660661936e-05
5.2101502660661936e-05
5.2101502660661936e-05
5.2101502660661936e-05
-0.0010569890000624582
-0.002958287004730664
-0.00485958500939887
-0.007553090516012162
-0.009771271521458402
-0.011672569526126608
-0.013415426030405797
-0.014841399533906952
-0.01658425603818614
-0.017376463540131226
-0.002007638002396561
-0.000898547499673441
0.0002105430030496791
0.001002750504994765
0.001953399507328868
0.0025871655088849366
5.2101502660661936e-05
5.2101502660661936e-05
5.2101502660661936e-05
5.2101502660661936e-05
5.2101502660661936e-05
5.2101502660661936e-05
5.2101502660661936e-05
5.2101502660661936e-05
5.2101502660661936e-05
5.2101502660661936e-05
-0.0061271170125110075
-0.0061271170125110075
-0.0051764680101769045
-0.004067377507453784
5.2101502660661936e-05
5.2101502660661936e-05
5.2101502660661936e-05
5.2101502660661936e-05
5.2101502660661936e-05
5.2101502660661936e-05
5.2101502660661936e-05
5.2101502660661936e-05
-0.0042258190078428015
-0.006444000013289042
-0.008979064019513316
-0.011197245024959557
-0.01325698453001678
-0.014841399533906952
-0.01595049003663007
-0.01721802203974221
-0.01832711254246533
-0.018643995543243363
-0.000898547499673441
0.0002105430030496791
0.0005274260038277134
0.0013196335057727993
0.002111841007717885
5.2101502660661936e-05
5.2101502660661936e-05
5.2101502660661936e-05
5.2101502660661936e-05
5.2101502660661936e-05
5.2101502660661936e-05
5.2101502660661936e-05
5.2101502660661936e-05
5.2101502660661936e-05
5.2101502660661936e-05
5.2101502660661936e-05
-0.006444000013289042
-0.00596867551212199
-0.00485958500939887
-0.003592053006286733
5.2101502660661936e-05
5.2101502660661936e-05
5.2101502660661936e-05
5.2101502660661936e-05
5.2101502660661936e-05
5.2101502660661936e-05
5.2101502660661936e-05
5.2101502660661936e-05
5.2101502660661936e-05
5.2101502660661936e-05
-0.009612830021069385
-0.011514128025737591
-0.013890750531572849
-0.015158282534684986
-0.01658425603818614
-0.01769334654090926
-0.018485554042854346
-0.018643995543243363
-0.0015323135012295097
-0.00042322299850638956
0.00036898450343869627
0.0006858675042167306
0.0008443090046057478
0.001002750504994765
5.2101502660661936e-05
5.2101502660661936e-05
5.2101502660661936e-05
5.2101502660661936e-05
5.2101502660661936e-05
5.2101502660661936e-05
5.2101502660661936e-05
5.2101502660661936e-05
5.2101502660661936e-05
5.2101502660661936e-05
5.2101502660661936e-05
5.2101502660661936e-05
-0.005810234011732973
-0.00485958500939887
5.2101502660661936e-05
5.2101502660661936e-05
5.2101502660661936e-05
5.2101502660661936e-05
5.2101502660661936e-05
5.2101502660661936e-05
5.2101502660661936e-05
5.2101502660661936e-05
5.2101502660661936e-05
5.2101502660661936e-05
5.2101502660661936e-05
5.2101502660661936e-05
-0.011197245024959557
-0.013098543029627763
-0.014524516533128917
-0.01610893153701909
-0.017059580539353192
-0.017534905040520243
-0.017851788041298278
-0.0016907550016185269
-0.0002647814981173724
0.00036898450343869627
5.2101502660661936e-05
5.2101502660661936e-05
5.2101502660661936e-05
5.2101502660661936e-05
5.2101502660661936e-05
5.2101502660661936e-05
5.2101502660661936e-05
5.2101502660661936e-05
5.2101502660661936e-05
5.2101502660661936e-05
5.2101502660661936e-05
5.2101502660661936e-05
5.2101502660661936e-05
5.2101502660661936e-05
5.2101502660661936e-05
-0.005334909510565922
-0.005018026509787887
5.2101502660661936e-05
5.2101502660661936e-05
5.2101502660661936e-05
5.2101502660661936e-05
5.2101502660661936e-05
5.2101502660661936e-05
5.2101502660661936e-05
5.2101502660661936e-05
5.2101502660661936e-05
5.2101502660661936e-05
5.2101502660661936e-05
5.2101502660661936e-05
5.2101502660661936e-05
-0.011514128025737591
-0.013098543029627763
-0.014207633532350883
-0.015316724035074003
-0.01595049003663007
-0.016267373037408106
-0.0015323135012295097
-0.0005816644988954067
-0.0005816644988954067
5.2101502660661936e-05
5.2101502660661936e-05
5.2101502660661936e-05
5.2101502660661936e-05
5.2101502660661936e-05
5.2101502660661936e-05
5.2101502660661936e-05
5.2101502660661936e-05
5.2101502660661936e-05
5.2101502660661936e-05
5.2101502660661936e-05
5.2101502660661936e-05
5.2101502660661936e-05
5.2101502660661936e-05
5.2101502660661936e-05
5.2101502660661936e-05
5.2101502660661936e-05
5.2101502660661936e-05
5.2101502660661936e-05
5.2101502660661936e-05
5.2101502660661936e-05
5.2101502660661936e-05
5.2101502660661936e-05
5.2101502660661936e-05
5.2101502660661936e-05
5.2101502660661936e-05
5.2101502660661936e-05
5.2101502660661936e-05
5.2101502660661936e-05
5.2101502660661936e-05
5.2101502660661936e-05
-0.011197245024959557
-0.012306335527682677
-0.01325698453001678
-0.013890750531572849
-0.014207633532350883
-0.002799845504341647
-0.001849196502007544
-0.0015323135012295097
-0.0021660795027855784
5.2101502660661936e-05
5.2101502660661936e-05
5.2101502660661936e-05
5.2101502660661936e-05
5.2101502660661936e-05
5.2101502660661936e-05
5.2101502660661936e-05
5.2101502660661936e-05
5.2101502660661936e-05
5.2101502660661936e-05
5.2101502660661936e-05
5.2101502660661936e-05
5.2101502660661936e-05
5.2101502660661936e-05
5.2101502660661936e-05
5.2101502660661936e-05
5.2101502660661936e-05
5.2101502660661936e-05
5.2101502660661936e-05
5.2101502660661936e-05
5.2101502660661936e-05
5.2101502660661936e-05
5.2101502660661936e-05
5.2101502660661936e-05
5.2101502660661936e-05
5.2101502660661936e-05
5.2101502660661936e-05
5.2101502660661936e-05
5.2101502660661936e-05
5.2101502660661936e-05
5.2101502660661936e-05
-0.009612830021069385
-0.010405037523014471
-0.011197245024959557
-0.011989452526904643
-0.012464777028071694
-0.0032751700055086985
5.2101502660661936e-05
5.2101502660661936e-05
5.2101502660661936e-05
-0.004384260508231819
-0.00485958500939887
5.2101502660661936e-05
-0.0042258190078428015
5.2101502660661936e-05
5.2101502660661936e-05
5.2101502660661936e-05
5.2101502660661936e-05
5.2101502660661936e-05
-0.004542702008620836
5.2101502660661936e-05
5.2101502660661936e-05
5.2101502660661936e-05
5.2101502660661936e-05
5.2101502660661936e-05
5.2101502660661936e-05
5.2101502660661936e-05
5.2101502660661936e-05
5.2101502660661936e-05
5.2101502660661936e-05
5.2101502660661936e-05
5.2101502660661936e-05
5.2101502660661936e-05
5.2101502660661936e-05
5.2101502660661936e-05
5.2101502660661936e-05
5.2101502660661936e-05
5.2101502660661936e-05
5.2101502660661936e-05
5.2101502660661936e-05
-0.007236207515234128
-0.007711532016401179
-0.008979064019513316
-0.009612830021069385
-0.010563479023403488
-0.011197245024959557
-0.011197245024959557
-0.004067377507453784
5.2101502660661936e-05
5.2101502660661936e-05
-0.004701143509009853
-0.006285558512900025
-0.006760883014067076
-0.0070777660148451105
-0.006602441513678059
-0.0051764680101769045
-0.00375049450667575
5.2101502660661936e-05
-0.0034336115058977157
5.2101502660661936e-05
-0.004384260508231819
-0.005810234011732973
5.2101502660661936e-05
5.2101502660661936e-05
5.2101502660661936e-05
5.2101502660661936e-05
5.2101502660661936e-05
5.2101502660661936e-05
-0.007711532016401179
-0.007394649015623145
-0.005810234011732973
5.2101502660661936e-05
5.2101502660661936e-05
-0.0032751700055086985
-0.002958287004730664
-0.0032751700055086985
-0.003592053006286733
5.2101502660661936e-05
5.2101502660661936e-05
5.2101502660661936e-05
-0.00596867551212199
-0.0061271170125110075
-0.006919324514456093
-0.007553090516012162
-0.008662181018735282
-0.009454388520680368
-0.010246596022625454
-0.010405037523014471
-0.003908936007064767
-0.0032751700055086985
-0.002799845504341647
-0.00375049450667575
-0.005651792511343956
-0.0070777660148451105
-0.007869973516790196
-0.007869973516790196
-0.007394649015623145
-0.0061271170125110075
-0.004542702008620836
-0.0042258190078428015
-0.004067377507453784
-0.004542702008620836
-0.004542702008620836
-0.005493351010954939
-0.0051764680101769045
-0.005018026509787887
-0.005018026509787887
-0.005810234011732973
-0.007394649015623145
-0.0088206225191243
-0.0088206225191243
-0.00818685651756823
-0.006602441513678059
-0.005018026509787887
-0.004542702008620836
-0.004067377507453784
-0.004067377507453784
-0.003908936007064767
5.2101502660661936e-05
-0.003908936007064767
-0.004542702008620836
-0.005018026509787887
-0.005493351010954939
-0.005651792511343956
-0.00596867551212199
-0.006760883014067076
-0.007869973516790196
-0.008979064019513316
-0.00992971302184742
-0.0034336115058977157
-0.0031167285051196814
-0.002799845504341647
-0.0031167285051196814
-0.0042258190078428015
-0.0061271170125110075
-0.007711532016401179
-0.00818685651756823
-0.008028415017179213
-0.007553090516012162
-0.006285558512900025
-0.00485958500939887
5.2101502660661936e-05
-0.004067377507453784
-0.004701143509009853
-0.005651792511343956
-0.006285558512900025
-0.006444000013289042
-0.006919324514456093
-0.007394649015623145
-0.008345298017957248
-0.009137505519902334
-0.010088154522236437
-0.009454388520680368
-0.0088206225191243
-0.007236207515234128
-0.005810234011732973
-0.0051764680101769045
-0.00485958500939887
-0.004701143509009853
-0.0042258190078428015
5.2101502660661936e-05
5.2101502660661936e-05
5.2101502660661936e-05
5.2101502660661936e-05
-0.00485958500939887
-0.00485958500939887
-0.005334909510565922
-0.006285558512900025
-0.007394649015623145
-0.008503739518346265
-0.010088154522236437
-0.002799845504341647
-0.00264140400395263
-0.002799845504341647
-0.003592053006286733
-0.005018026509787887
-0.006444000013289042
-0.007553090516012162
-0.008345298017957248
-0.00818685651756823
-0.007869973516790196
-0.006602441513678059
-0.005334909510565922
-0.004384260508231819
-0.0042258190078428015
-0.004701143509009853
-0.00596867551212199
-0.006760883014067076
-0.007394649015623145
-0.007711532016401179
-0.008345298017957248
-0.00929594702029135
-0.010246596022625454
-0.00992971302184742
-0.009771271521458402
-0.0088206225191243
-0.007711532016401179
-0.0061271170125110075
-0.0051764680101769045
5.2101502660661936e-05
5.2101502660661936e-05
5.2101502660661936e-05
5.2101502660661936e-05
5.2101502660661936e-05
5.2101502660661936e-05
5.2101502660661936e-05
5.2101502660661936e-05
5.2101502660661936e-05
5.2101502660661936e-05
-0.005810234011732973
-0.007394649015623145
-0.00929594702029135
-0.010088154522236437
-0.002007638002396561
-0.0023245210031745955
-0.002799845504341647
-0.00375049450667575
-0.0051764680101769045
-0.006444000013289042
-0.007553090516012162
-0.007869973516790196
-0.00818685651756823
-0.007553090516012162
-0.006919324514456093
-0.005651792511343956
-0.005018026509787887
-0.004701143509009853
-0.0051764680101769045
-0.0061271170125110075
-0.006919324514456093
-0.007553090516012162
-0.00818685651756823
-0.008503739518346265
-0.009454388520680368
-0.00992971302184742
-0.010088154522236437
-0.009454388520680368
-0.008503739518346265
-0.006919324514456093
-0.005334909510565922
5.2101502660661936e-05
5.2101502660661936e-05
5.2101502660661936e-05
5.2101502660661936e-05
5.2101502660661936e-05
5.2101502660661936e-05
5.2101502660661936e-05
5.2101502660661936e-05
5.2101502660661936e-05
5.2101502660661936e-05
5.2101502660661936e-05
5.2101502660661936e-05
-0.007236207515234128
-0.0088206225191243
-0.009454388520680368
-0.0012154305004514754
-0.001849196502007544
-0.0023245210031745955
-0.002958287004730664
-0.003908936007064767
-0.004701143509009853
-0.0061271170125110075
-0.007236207515234128
-0.007711532016401179
-0.007869973516790196
-0.007711532016401179
-0.0070777660148451105
-0.00596867551212199
-0.005493351010954939
-0.004701143509009853
-0.005493351010954939
-0.006285558512900025
-0.006919324514456093
-0.007394649015623145
-0.008028415017179213
-0.008662181018735282
-0.00929594702029135
-0.009612830021069385
-0.009454388520680368
-0.009137505519902334
-0.007711532016401179
-0.00596867551212199
5.2101502660661936e-05
5.2101502660661936e-05
5.2101502660661936e-05
5.2101502660661936e-05
5.2101502660661936e-05
5.2101502660661936e-05
5.2101502660661936e-05
5.2101502660661936e-05
5.2101502660661936e-05
5.2101502660661936e-05
5.2101502660661936e-05
-0.0051764680101769045
-0.0070777660148451105
-0.00818685651756823
-0.008979064019513316
-0.00042322299850638956
-0.0015323135012295097
-0.002007638002396561
-0.002799845504341647
-0.003592053006286733
-0.004384260508231819
-0.005651792511343956
-0.006602441513678059
-0.007236207515234128
-0.007394649015623145
-0.007553090516012162
-0.0070777660148451105
5.2101502660661936e-05
5.2101502660661936e-05
-0.0051764680101769045
-0.005651792511343956
-0.006444000013289042
-0.0070777660148451105
-0.007394649015623145
-0.007869973516790196
-0.00818685651756823
-0.008662181018735282
-0.0088206225191243
-0.0088206225191243
-0.00818685651756823
-0.006760883014067076
5.2101502660661936e-05
5.2101502660661936e-05
5.2101502660661936e-05
5.2101502660661936e-05
5.2101502660661936e-05
5.2101502660661936e-05
5.2101502660661936e-05
5.2101502660661936e-05
5.2101502660661936e-05
5.2101502660661936e-05
5.2101502660661936e-05
5.2101502660661936e-05
-0.0061271170125110075
-0.007394649015623145
-0.00818685651756823
0.0006858675042167306
-0.00010633999772835523
-0.0010569890000624582
-0.001849196502007544
-0.0024829625035636127
-0.002958287004730664
-0.003592053006286733
-0.004542702008620836
-0.005810234011732973
-0.006760883014067076
-0.007553090516012162
-0.007394649015623145
-0.007236207515234128
5.2101502660661936e-05
5.2101502660661936e-05
5.2101502660661936e-05
-0.006285558512900025
-0.006919324514456093
-0.007394649015623145
-0.00818685651756823
-0.006919324514456093
-0.006444000013289042
-0.006444000013289042
-0.007869973516790196
-0.007711532016401179
-0.0070777660148451105
-0.005334909510565922
5.2101502660661936e-05
5.2101502660661936e-05
5.2101502660661936e-05
5.2101502660661936e-05
5.2101502660661936e-05
5.2101502660661936e-05
5.2101502660661936e-05
5.2101502660661936e-05
5.2101502660661936e-05
5.2101502660661936e-05
5.2101502660661936e-05
5.2101502660661936e-05
-0.005651792511343956
-0.006602441513678059
-0.004542702008620836
0.0008443090046057478
5.2101502660661936e-05
-0.000898547499673441
-0.0016907550016185269
-0.001849196502007544
-0.002007638002396561
-0.002799845504341647
-0.00375049450667575
-0.005018026509787887
-0.0061271170125110075
-0.006760883014067076
-0.007236207515234128
-0.0070777660148451105
5.2101502660661936e-05
5.2101502660661936e-05
-0.006602441513678059
-0.0070777660148451105
-0.007869973516790196
-0.008345298017957248
-0.008503739518346265
-0.007553090516012162
-0.006602441513678059
-0.00596867551212199
-0.005810234011732973
-0.006760883014067076
-0.005651792511343956
5.2101502660661936e-05
5.2101502660661936e-05
5.2101502660661936e-05
5.2101502660661936e-05
5.2101502660661936e-05
5.2101502660661936e-05
5.2101502660661936e-05
5.2101502660661936e-05
5.2101502660661936e-05
5.2101502660661936e-05
5.2101502660661936e-05
-0.002799845504341647
-0.003908936007064767
-0.0051764680101769045
-0.002799845504341647
0.0006858675042167306
5.2101502660661936e-05
-0.00042322299850638956
-0.00042322299850638956
-0.0007401059992844239
-0.0012154305004514754
-0.001849196502007544
-0.003592053006286733
-0.004701143509009853
-0.005651792511343956
-0.006602441513678059
-0.0070777660148451105
-0.007394649015623145
-0.0070777660148451105
5.2101502660661936e-05
-0.007394649015623145
-0.007869973516790196
-0.008979064019513316
-0.00929594702029135
-0.009771271521458402
-0.009612830021069385
-0.0070777660148451105
-0.005810234011732973
-0.004701143509009853
-0.0061271170125110075
-0.004701143509009853
5.2101502660661936e-05
5.2101502660661936e-05
5.2101502660661936e-05
5.2101502660661936e-05
5.2101502660661936e-05
5.2101502660661936e-05
5.2101502660661936e-05
5.2101502660661936e-05
5.2101502660661936e-05
5.2101502660661936e-05
-0.0015323135012295097
-0.0024829625035636127
-0.0032751700055086985
-0.0013738720008404925
-0.0021660795027855784
0.0005274260038277134
5.2101502660661936e-05
5.2101502660661936e-05
0.0002105430030496791
-0.00010633999772835523
-0.000898547499673441
-0.0016907550016185269
-0.002958287004730664
-0.004384260508231819
-0.005810234011732973
-0.006919324514456093
-0.007394649015623145
-0.007236207515234128
-0.007553090516012162
-0.007394649015623145
-0.00818685651756823
-0.008345298017957248
-0.009612830021069385
-0.010405037523014471
-0.010246596022625454
-0.010405037523014471
-0.008345298017957248
-0.0061271170125110075
-0.004701143509009853
-0.005651792511343956
-0.003908936007064767
5.2101502660661936e-05
5.2101502660661936e-05
5.2101502660661936e-05
5.2101502660661936e-05
5.2101502660661936e-05
5.2101502660661936e-05
5.2101502660661936e-05
5.2101502660661936e-05
5.2101502660661936e-05
-0.000898547499673441
-0.0015323135012295097
-0.002007638002396561
-0.002799845504341647
-0.0007401059992844239
-0.0013738720008404925
5.2101502660661936e-05
0.0002105430030496791
0.0002105430030496791
0.00036898450343869627
5.2101502660661936e-05
-0.0005816644988954067
-0.002007638002396561
-0.003592053006286733
-0.005018026509787887
-0.006444000013289042
-0.007236207515234128
-0.007711532016401179
-0.007869973516790196
-0.007869973516790196
-0.008028415017179213
-0.008345298017957248
-0.008979064019513316
-0.010246596022625454
-0.011197245024959557
-0.011355686525348574
-0.011197245024959557
-0.008662181018735282
-0.006760883014067076
-0.006919324514456093
-0.005334909510565922
5.2101502660661936e-05
5.2101502660661936e-05
5.2101502660661936e-05
5.2101502660661936e-05
5.2101502660661936e-05
5.2101502660661936e-05
5.2101502660661936e-05
5.2101502660661936e-05
5.2101502660661936e-05
-0.0012154305004514754
-0.0015323135012295097
-0.0016907550016185269
-0.001849196502007544
-0.0021660795027855784
-0.00042322299850638956
-0.0007401059992844239
-0.00042322299850638956
-0.00042322299850638956
-0.00042322299850638956
-0.0007401059992844239
5.2101502660661936e-05
-0.0010569890000624582
-0.004384260508231819
-0.00596867551212199
-0.0070777660148451105
-0.007711532016401179
-0.00818685651756823
-0.008345298017957248
-0.00818685651756823
-0.007869973516790196
-0.008345298017957248
-0.0088206225191243
-0.00992971302184742
-0.010721920523792505
-0.01103880352457054
-0.011197245024959557
-0.010563479023403488
-0.00929594702029135
-0.007394649015623145
5.2101502660661936e-05
5.2101502660661936e-05
5.2101502660661936e-05
5.2101502660661936e-05
5.2101502660661936e-05
5.2101502660661936e-05
5.2101502660661936e-05
5.2101502660661936e-05
5.2101502660661936e-05
5.2101502660661936e-05
-0.002007638002396561
-0.0021660795027855784
-0.001849196502007544
-0.0021660795027855784
-0.002007638002396561
-0.0023245210031745955
-0.0015323135012295097
-0.0015323135012295097
-0.0013738720008404925
0.00036898450343869627
0.0002105430030496791
-0.000898547499673441
-0.001849196502007544
-0.00375049450667575
-0.006444000013289042
-0.007394649015623145
-0.008028415017179213
-0.008345298017957248
-0.00818685651756823
-0.007869973516790196
-0.0070777660148451105
-0.007236207515234128
-0.007869973516790196
-0.008503739518346265
-0.00992971302184742
-0.010246596022625454
-0.010563479023403488
-0.010246596022625454
-0.00929594702029135
-0.007394649015623145
-0.005334909510565922
5.2101502660661936e-05
5.2101502660661936e-05
5.2101502660661936e-05
5.2101502660661936e-05
5.2101502660661936e-05
5.2101502660661936e-05
5.2101502660661936e-05
5.2101502660661936e-05
5.2101502660661936e-05
-0.0031167285051196814
-0.0031167285051196814
-0.002799845504341647
-0.0023245210031745955
-0.001849196502007544
-0.0024829625035636127
-0.002799845504341647
-0.0005816644988954067
-0.000898547499673441
-0.0015323135012295097
-0.00264140400395263
-0.003908936007064767
-0.004701143509009853
-0.007236207515234128
-0.007553090516012162
-0.008028415017179213
-0.007711532016401179
-0.006760883014067076
-0.005651792511343956
-0.005651792511343956
-0.006285558512900025
-0.007553090516012162
-0.008503739518346265
-0.00929594702029135
-0.009771271521458402
-0.010088154522236437
-0.008979064019513316
-0.007553090516012162
-0.005810234011732973
-0.0042258190078428015
-0.002958287004730664
5.2101502660661936e-05
5.2101502660661936e-05
5.2101502660661936e-05
5.2101502660661936e-05
5.2101502660661936e-05
5.2101502660661936e-05
-0.00375049450667575
-0.004384260508231819
-0.004384260508231819
-0.00375049450667575
-0.002799845504341647
-0.002007638002396561
-0.003592053006286733
-0.0023245210031745955
-0.0016907550016185269
-0.0021660795027855784
-0.00264140400395263
-0.002958287004730664
-0.0032751700055086985
-0.003908936007064767
-0.004542702008620836
-0.006760883014067076
-0.006919324514456093
-0.006285558512900025
-0.0051764680101769045
5.2101502660661936e-05
5.2101502660661936e-05
-0.005018026509787887
-0.006444000013289042
-0.007553090516012162
-0.008345298017957248
-0.0088206225191243
-0.00929594702029135
-0.008662181018735282
-0.007711532016401179
-0.006444000013289042
-0.004701143509009853
-0.003592053006286733
-0.0024829625035636127
5.2101502660661936e-05
5.2101502660661936e-05
5.2101502660661936e-05
5.2101502660661936e-05
5.2101502660661936e-05
-0.005018026509787887
-0.005651792511343956
-0.005651792511343956
-0.00485958500939887
-0.00375049450667575
-0.002799845504341647
-0.002799845504341647
-0.002799845504341647
-0.00264140400395263
-0.00264140400395263
-0.0023245210031745955
-0.0024829625035636127
-0.002958287004730664
-0.00375049450667575
-0.0051764680101769045
-0.0042258190078428015
5.2101502660661936e-05
5.2101502660661936e-05
5.2101502660661936e-05
-0.003908936007064767
-0.00596867551212199
-0.006919324514456093
-0.007711532016401179
-0.008345298017957248
-0.0088206225191243
-0.008345298017957248
-0.007553090516012162
-0.0061271170125110075
-0.00485958500939887
-0.00375049450667575
-0.0032751700055086985
-0.0032751700055086985
5.2101502660661936e-05
5.2101502660661936e-05
5.2101502660661936e-05
5.2101502660661936e-05
-0.006285558512900025
-0.006919324514456093
-0.006919324514456093
-0.0061271170125110075
-0.0032751700055086985
-0.0032751700055086985
-0.0032751700055086985
-0.002799845504341647
-0.002007638002396561
-0.0016907550016185269
-0.0010569890000624582
-0.0010569890000624582
-0.0032751700055086985
-0.002799845504341647
-0.00010633999772835523
5.2101502660661936e-05
5.2101502660661936e-05
5.2101502660661936e-05
-0.0042258190078428015
-0.005810234011732973
-0.006919324514456093
-0.007394649015623145
-0.007869973516790196
-0.008345298017957248
-0.007869973516790196
-0.006919324514456093
-0.0061271170125110075
-0.005018026509787887
-0.004542702008620836
-0.003908936007064767
-0.00375049450667575
-0.003908936007064767
5.2101502660661936e-05
5.2101502660661936e-05
5.2101502660661936e-05
-0.006760883014067076
-0.007711532016401179
-0.007869973516790196
-0.0070777660148451105
-0.003592053006286733
-0.0031167285051196814
-0.0023245210031745955
-0.0016907550016185269
-0.0005816644988954067
5.2101502660661936e-05
5.2101502660661936e-05
-0.000898547499673441
5.2101502660661936e-05
5.2101502660661936e-05
5.2101502660661936e-05
5.2101502660661936e-05
5.2101502660661936e-05
-0.004384260508231819
-0.005651792511343956
-0.006444000013289042
-0.007236207515234128
-0.007394649015623145
-0.007236207515234128
-0.007236207515234128
-0.006919324514456093
-0.0061271170125110075
-0.005493351010954939
-0.004701143509009853
-0.0042258190078428015
-0.004067377507453784
-0.004384260508231819
5.2101502660661936e-05
5.2101502660661936e-05
5.2101502660661936e-05
5.2101502660661936e-05
-0.007553090516012162
-0.008028415017179213
5.2101502660661936e-05
5.2101502660661936e-05
5.2101502660661936e-05
5.2101502660661936e-05
-0.0024829625035636127
-0.0042258190078428015
-0.0051764680101769045
-0.005651792511343956
-0.006444000013289042
-0.006602441513678059
-0.006602441513678059
-0.006602441513678059
-0.006444000013289042
-0.00596867551212199
-0.005493351010954939
-0.005018026509787887
-0.004384260508231819
-0.004067377507453784
-0.0042258190078428015
-0.004384260508231819
5.2101502660661936e-05
5.2101502660661936e-05
-0.005651792511343956
-0.0070777660148451105
5.2101502660661936e-05
5.2101502660661936e-05
-0.0016907550016185269
-0.00264140400395263
-0.00375049450667575
-0.004384260508231819
-0.004701143509009853
-0.005018026509787887
-0.0051764680101769045
-0.005651792511343956
-0.005810234011732973
-0.005810234011732973
-0.005810234011732973
-0.005651792511343956
-0.005018026509787887
-0.004542702008620836
-0.00375049450667575
-0.00375049450667575
-0.003908936007064767
-0.004384260508231819
-0.005018026509787887
-0.005810234011732973
-0.00596867551212199
-0.0034336115058977157
-0.00375049450667575
-0.004067377507453784
-0.004384260508231819
-0.00485958500939887
-0.005018026509787887
-0.005018026509787887
-0.004701143509009853
-0.004384260508231819
-0.00375049450667575
-0.003592053006286733
-0.0034336115058977157
-0.0034336115058977157
-0.00375049450667575
-0.002007638002396561
-0.00264140400395263
-0.002799845504341647
-0.00375049450667575
-0.0042258190078428015
-0.004384260508231819
-0.0042258190078428015
-0.00375049450667575
-0.003592053006286733
-0.002958287004730664
-0.0032751700055086985
-0.002799845504341647
-0.0010569890000624582
-0.0016907550016185269
-0.002007638002396561
-0.00264140400395263
-0.002958287004730664
-0.0034336115058977157
-0.0034336115058977157
-0.0034336115058977157
-0.002958287004730664
-0.002958287004730664
-0.002799845504341647
5.2101502660661936e-05
-0.00042322299850638956
-0.0010569890000624582
-0.0015323135012295097
-0.001849196502007544
-0.0023245210031745955
-0.002007638002396561
-0.0024829625035636127
-0.00264140400395263
-0.0016907550016185269
-0.0015323135012295097
-0.001849196502007544
-0.0021660795027855784
-0.00264140400395263
-0.002958287004730664
-0.0034336115058977157
-0.0034336115058977157
-0.003908936007064767
-0.0042258190078428015
-0.004701143509009853
-0.005018026509787887
-0.0051764680101769045
-0.004542702008620836
-0.00375049450667575
-0.002799845504341647
-0.002007638002396561
-0.0021660795027855784
-0.0021660795027855784
-0.0021660795027855784
-0.00264140400395263
-0.002799845504341647
-0.002799845504341647
-0.002799845504341647
-0.002958287004730664
-0.0031167285051196814
-0.0034336115058977157
-0.003592053006286733
-0.003908936007064767
-0.003908936007064767
-0.00375049450667575
-0.0034336115058977157
-0.0031167285051196814
-0.006285558512900025
-0.005651792511343956
-0.004384260508231819
-0.0034336115058977157
-0.0024829625035636127
-0.0021660795027855784
-0.001849196502007544
-0.0016907550016185269
-0.0023245210031745955
-0.0021660795027855784
-0.002007638002396561
-0.0023245210031745955
-0.0023245210031745955
-0.002007638002396561
-0.0021660795027855784
-0.002007638002396561
-0.0024829625035636127
-0.00264140400395263
-0.00264140400395263
-0.00264140400395263
-0.0021660795027855784
-0.0012154305004514754
-0.0007401059992844239
-0.008345298017957248
-0.007394649015623145
-0.0061271170125110075
-0.005334909510565922
-0.0042258190078428015
-0.002958287004730664
-0.00264140400395263
-0.001849196502007544
-0.0012154305004514754
-0.0012154305004514754
-0.0015323135012295097
-0.001849196502007544
-0.001849196502007544
-0.0016907550016185269
-0.0015323135012295097
-0.0012154305004514754
-0.0010569890000624582
-0.0007401059992844239
-0.000898547499673441
-0.0007401059992844239
-0.0010569890000624582
-0.0010569890000624582
-0.000898547499673441
-0.00042322299850638956
0.0002105430030496791
0.00036898450343869627
0.0002105430030496791
-0.0002647814981173724
-0.007553090516012162
-0.006444000013289042
-0.005810234011732973
-0.004542702008620836
-0.002958287004730664
-0.0023245210031745955
-0.0015323135012295097
-0.0007401059992844239
-0.00042322299850638956
-0.00042322299850638956
-0.0005816644988954067
-0.000898547499673441
-0.0012154305004514754
-0.0015323135012295097
-0.0012154305004514754
-0.000898547499673441
-0.0007401059992844239
5.2101502660661936e-05
5.2101502660661936e-05
0.0005274260038277134
5.2101502660661936e-05
-0.0002647814981173724
-0.0002647814981173724
0.0005274260038277134
0.001002750504994765
0.001161192005383782
0.001002750504994765
5.2101502660661936e-05
-0.00042322299850638956
-0.0015323135012295097
-0.007553090516012162
-0.006760883014067076
-0.005651792511343956
-0.004542702008620836
-0.0032751700055086985
-0.00264140400395263
-0.0013738720008404925
-0.0007401059992844239
5.2101502660661936e-05
0.0005274260038277134
0.00036898450343869627
5.2101502660661936e-05
5.2101502660661936e-05
-0.000898547499673441
-0.0010569890000624582
-0.0012154305004514754
-0.000898547499673441
-0.0005816644988954067
0.0002105430030496791
0.001002750504994765
0.001002750504994765
0.0005274260038277134
0.0005274260038277134
0.001002750504994765
0.0016365165065508336
0.0017949580069398507
0.0017949580069398507
0.001002750504994765
0.0002105430030496791
-0.000898547499673441
-0.001849196502007544
-0.008345298017957248
-0.006919324514456093
-0.005651792511343956
-0.004384260508231819
-0.0032751700055086985
-0.0021660795027855784
-0.0013738720008404925
-0.00042322299850638956
0.0002105430030496791
0.0006858675042167306
0.0008443090046057478
0.001002750504994765
0.00036898450343869627
-0.0005816644988954067
-0.0010569890000624582
-0.0012154305004514754
-0.001849196502007544
-0.001849196502007544
-0.0015323135012295097
-0.0005816644988954067
0.0002105430030496791
0.001161192005383782
0.001161192005383782
5.2101502660661936e-05
5.2101502660661936e-05
5.2101502660661936e-05
5.2101502660661936e-05
5.2101502660661936e-05
5.2101502660661936e-05
5.2101502660661936e-05
5.2101502660661936e-05
5.2101502660661936e-05
-0.003908936007064767
-0.004701143509009853
-0.007394649015623145
-0.0061271170125110075
-0.004542702008620836
-0.0031167285051196814
-0.0021660795027855784
-0.0010569890000624582
-0.0002647814981173724
5.2101502660661936e-05
5.2101502660661936e-05
5.2101502660661936e-05
-0.002007638002396561
-0.001849196502007544
-0.0021660795027855784
-0.002958287004730664
-0.0042258190078428015
-0.004701143509009853
-0.00485958500939887
5.2101502660661936e-05
5.2101502660661936e-05
5.2101502660661936e-05
5.2101502660661936e-05
-0.00010633999772835523
5.2101502660661936e-05
5.2101502660661936e-05
5.2101502660661936e-05
5.2101502660661936e-05
5.2101502660661936e-05
5.2101502660661936e-05
5.2101502660661936e-05
5.2101502660661936e-05
5.2101502660661936e-05
5.2101502660661936e-05
-0.006444000013289042
-0.00596867551212199
-0.006919324514456093
-0.006444000013289042
-0.0051764680101769045
-0.0034336115058977157
-0.001849196502007544
-0.000898547499673441
5.2101502660661936e-05
0.00036898450343869627
5.2101502660661936e-05
5.2101502660661936e-05
5.2101502660661936e-05
5.2101502660661936e-05
5.2101502660661936e-05
5.2101502660661936e-05
-0.0031167285051196814
-0.003908936007064767
-0.0042258190078428015
5.2101502660661936e-05
5.2101502660661936e-05
5.2101502660661936e-05
5.2101502660661936e-05
5.2101502660661936e-05
5.2101502660661936e-05
5.2101502660661936e-05
5.2101502660661936e-05
5.2101502660661936e-05
5.2101502660661936e-05
5.2101502660661936e-05
5.2101502660661936e-05
5.2101502660661936e-05
5.2101502660661936e-05
5.2101502660661936e-05
5.2101502660661936e-05
-0.006444000013289042
-0.006444000013289042
-0.007553090516012162
-0.006919324514456093
-0.005651792511343956
-0.004384260508231819
-0.002799845504341647
-0.0012154305004514754
5.2101502660661936e-05
0.0006858675042167306
5.2101502660661936e-05
5.2101502660661936e-05
5.2101502660661936e-05
5.2101502660661936e-05
5.2101502660661936e-05
5.2101502660661936e-05
5.2101502660661936e-05
5.2101502660661936e-05
5.2101502660661936e-05
5.2101502660661936e-05
5.2101502660661936e-05
5.2101502660661936e-05
5.2101502660661936e-05
5.2101502660661936e-05
5.2101502660661936e-05
5.2101502660661936e-05
5.2101502660661936e-05
5.2101502660661936e-05
5.2101502660661936e-05
5.2101502660661936e-05
5.2101502660661936e-05
5.2101502660661936e-05
5.2101502660661936e-05
5.2101502660661936e-05
5.2101502660661936e-05
5.2101502660661936e-05
-0.006919324514456093
-0.006760883014067076
-0.008503739518346265
-0.010088154522236437
-0.005651792511343956
-0.004542702008620836
-0.0034336115058977157
-0.001849196502007544
-0.0005816644988954067
0.0006858675042167306
0.001161192005383782
5.2101502660661936e-05
5.2101502660661936e-05
5.2101502660661936e-05
5.2101502660661936e-05
5.2101502660661936e-05
5.2101502660661936e-05
5.2101502660661936e-05
5.2101502660661936e-05
5.2101502660661936e-05
5.2101502660661936e-05
5.2101502660661936e-05
5.2101502660661936e-05
5.2101502660661936e-05
5.2101502660661936e-05
5.2101502660661936e-05
5.2101502660661936e-05
5.2101502660661936e-05
5.2101502660661936e-05
5.2101502660661936e-05
5.2101502660661936e-05
5.2101502660661936e-05
5.2101502660661936e-05
5.2101502660661936e-05
5.2101502660661936e-05
5.2101502660661936e-05
5.2101502660661936e-05
-0.007394649015623145
-0.0070777660148451105
-0.009137505519902334
-0.011355686525348574
-0.013415426030405797
-0.004701143509009853
-0.003592053006286733
-0.0023245210031745955
-0.0010569890000624582
5.2101502660661936e-05
0.001161192005383782
0.001953399507328868
5.2101502660661936e-05
5.2101502660661936e-05
5.2101502660661936e-05
5.2101502660661936e-05
5.2101502660661936e-05
5.2101502660661936e-05
5.2101502660661936e-05
5.2101502660661936e-05
5.2101502660661936e-05
5.2101502660661936e-05
5.2101502660661936e-05
-0.005018026509787887
-0.004701143509009853
-0.0034336115058977157
5.2101502660661936e-05
5.2101502660661936e-05
5.2101502660661936e-05
5.2101502660661936e-05
5.2101502660661936e-05
5.2101502660661936e-05
5.2101502660661936e-05
5.2101502660661936e-05
5.2101502660661936e-05
5.2101502660661936e-05
5.2101502660661936e-05
-0.005334909510565922
-0.00818685651756823
-0.010405037523014471
-0.012464777028071694
-0.014524516533128917
-0.016425814537797123
-0.0031167285051196814
-0.0021660795027855784
-0.000898547499673441
-0.00010633999772835523
0.0005274260038277134
0.0016365165065508336
5.2101502660661936e-05
5.2101502660661936e-05
5.2101502660661936e-05
5.2101502660661936e-05
5.2101502660661936e-05
5.2101502660661936e-05
5.2101502660661936e-05
5.2101502660661936e-05
5.2101502660661936e-05
5.2101502660661936e-05
5.2101502660661936e-05
-0.0051764680101769045
-0.005810234011732973
-0.005018026509787887
-0.003908936007064767
5.2101502660661936e-05
5.2101502660661936e-05
5.2101502660661936e-05
5.2101502660661936e-05
5.2101502660661936e-05
5.2101502660661936e-05
5.2101502660661936e-05
5.2101502660661936e-05
5.2101502660661936e-05
-0.002007638002396561
-0.004384260508231819
-0.007236207515234128
-0.009612830021069385
-0.01214789402729366
-0.014207633532350883
-0.01610893153701909
-0.018010229541687295
-0.019277761544799432
-0.0021660795027855784
-0.000898547499673441
0.0002105430030496791
0.0008443090046057478
0.001161192005383782
0.0017949580069398507
5.2101502660661936e-05
5.2101502660661936e-05
5.2101502660661936e-05
5.2101502660661936e-05
5.2101502660661936e-05
5.2101502660661936e-05
5.2101502660661936e-05
5.2101502660661936e-05
5.2101502660661936e-05
5.2101502660661936e-05
5.2101502660661936e-05
-0.0061271170125110075
-0.006285558512900025
-0.0051764680101769045
-0.003908936007064767
5.2101502660661936e-05
5.2101502660661936e-05
5.2101502660661936e-05
5.2101502660661936e-05
5.2101502660661936e-05
5.2101502660661936e-05
5.2101502660661936e-05
5.2101502660661936e-05
5.2101502660661936e-05
5.2101502660661936e-05
-0.006444000013289042
-0.008979064019513316
-0.011355686525348574
-0.013415426030405797
-0.01547516553546302
-0.017534905040520243
-0.018643995543243363
-0.020069969046744518
-0.0010569890000624582
0.00036898450343869627
0.0008443090046057478
0.001161192005383782
0.001002750504994765
5.2101502660661936e-05
5.2101502660661936e-05
5.2101502660661936e-05
5.2101502660661936e-05
5.2101502660661936e-05
5.2101502660661936e-05
5.2101502660661936e-05
5.2101502660661936e-05
5.2101502660661936e-05
5.2101502660661936e-05
5.2101502660661936e-05
5.2101502660661936e-05
-0.006285558512900025
-0.00596867551212199
-0.005018026509787887
5.2101502660661936e-05
5.2101502660661936e-05
5.2101502660661936e-05
5.2101502660661936e-05
5.2101502660661936e-05
5.2101502660661936e-05
5.2101502660661936e-05
5.2101502660661936e-05
5.2101502660661936e-05
5.2101502660661936e-05
5.2101502660661936e-05
5.2101502660661936e-05
5.2101502660661936e-05
-0.011831011026515625
-0.013732309031183831
-0.015792048536241055
-0.01721802203974221
-0.01880243704363238
-0.020069969046744518
-0.0005816644988954067
0.0006858675042167306
0.001002750504994765
0.0008443090046057478
5.2101502660661936e-05
5.2101502660661936e-05
5.2101502660661936e-05
5.2101502660661936e-05
5.2101502660661936e-05
5.2101502660661936e-05
5.2101502660661936e-05
5.2101502660661936e-05
5.2101502660661936e-05
5.2101502660661936e-05
5.2101502660661936e-05
5.2101502660661936e-05
5.2101502660661936e-05
-0.00596867551212199
-0.00596867551212199
-0.005018026509787887
5.2101502660661936e-05
5.2101502660661936e-05
5.2101502660661936e-05
5.2101502660661936e-05
5.2101502660661936e-05
5.2101502660661936e-05
5.2101502660661936e-05
5.2101502660661936e-05
5.2101502660661936e-05
5.2101502660661936e-05
5.2101502660661936e-05
5.2101502660661936e-05
5.2101502660661936e-05
5.2101502660661936e-05
5.2101502660661936e-05
-0.0143660750327399
-0.01610893153701909
-0.01769334654090926
-0.018643995543243363
-0.018485554042854346
-0.000898547499673441
5.2101502660661936e-05
0.00036898450343869627
5.2101502660661936e-05
5.2101502660661936e-05
5.2101502660661936e-05
5.2101502660661936e-05
5.2101502660661936e-05
5.2101502660661936e-05
5.2101502660661936e-05
5.2101502660661936e-05
5.2101502660661936e-05
5.2101502660661936e-05
5.2101502660661936e-05
5.2101502660661936e-05
5.2101502660661936e-05
5.2101502660661936e-05
5.2101502660661936e-05
-0.005651792511343956
-0.0051764680101769045
5.2101502660661936e-05
5.2101502660661936e-05
5.2101502660661936e-05
5.2101502660661936e-05
5.2101502660661936e-05
5.2101502660661936e-05
5.2101502660661936e-05
5.2101502660661936e-05
5.2101502660661936e-05
5.2101502660661936e-05
5.2101502660661936e-05
5.2101502660661936e-05
5.2101502660661936e-05
5.2101502660661936e-05
5.2101502660661936e-05
-0.011989452526904643
-0.013415426030405797
-0.014841399533906952
-0.01595049003663007
-0.01595049003663007
-0.001849196502007544
-0.000898547499673441
5.2101502660661936e-05
5.2101502660661936e-05
5.2101502660661936e-05
5.2101502660661936e-05
5.2101502660661936e-05
5.2101502660661936e-05
5.2101502660661936e-05
5.2101502660661936e-05
5.2101502660661936e-05
5.2101502660661936e-05
5.2101502660661936e-05
5.2101502660661936e-05
5.2101502660661936e-05
5.2101502660661936e-05
5.2101502660661936e-05
5.2101502660661936e-05
5.2101502660661936e-05
5.2101502660661936e-05
5.2101502660661936e-05
5.2101502660661936e-05
5.2101502660661936e-05
5.2101502660661936e-05
5.2101502660661936e-05
5.2101502660661936e-05
5.2101502660661936e-05
5.2101502660661936e-05
5.2101502660661936e-05
5.2101502660661936e-05
5.2101502660661936e-05
5.2101502660661936e-05
5.2101502660661936e-05
5.2101502660661936e-05
5.2101502660661936e-05
5.2101502660661936e-05
-0.010563479023403488
-0.011831011026515625
-0.013098543029627763
-0.013415426030405797
-0.0034336115058977157
-0.002799845504341647
5.2101502660661936e-05
5.2101502660661936e-05
5.2101502660661936e-05
5.2101502660661936e-05
5.2101502660661936e-05
5.2101502660661936e-05
5.2101502660661936e-05
5.2101502660661936e-05
5.2101502660661936e-05
5.2101502660661936e-05
5.2101502660661936e-05
5.2101502660661936e-05
-0.0042258190078428015
5.2101502660661936e-05
5.2101502660661936e-05
5.2101502660661936e-05
5.2101502660661936e-05
-0.0002647814981173724
5.2101502660661936e-05
-0.00596867551212199
5.2101502660661936e-05
5.2101502660661936e-05
5.2101502660661936e-05
5.2101502660661936e-05
5.2101502660661936e-05
5.2101502660661936e-05
5.2101502660661936e-05
5.2101502660661936e-05
5.2101502660661936e-05
5.2101502660661936e-05
5.2101502660661936e-05
5.2101502660661936e-05
5.2101502660661936e-05
5.2101502660661936e-05
5.2101502660661936e-05
-0.00818685651756823
-0.00929594702029135
-0.010405037523014471
-0.011355686525348574
5.2101502660661936e-05
5.2101502660661936e-05
5.2101502660661936e-05
5.2101502660661936e-05
5.2101502660661936e-05
-0.005018026509787887
-0.005334909510565922
-0.0051764680101769045
-0.0042258190078428015
-0.0031167285051196814
5.2101502660661936e-05
-0.0034336115058977157
-0.003908936007064767
-0.004384260508231819
-0.004701143509009853
5.2101502660661936e-05
5.2101502660661936e-05
5.2101502660661936e-05
5.2101502660661936e-05
5.2101502660661936e-05
-0.005810234011732973
-0.007236207515234128
-0.006760883014067076
5.2101502660661936e-05
5.2101502660661936e-05
5.2101502660661936e-05
5.2101502660661936e-05
5.2101502660661936e-05
5.2101502660661936e-05
5.2101502660661936e-05
5.2101502660661936e-05
5.2101502660661936e-05
5.2101502660661936e-05
5.2101502660661936e-05
5.2101502660661936e-05
5.2101502660661936e-05
5.2101502660661936e-05
-0.0061271170125110075
-0.007394649015623145
-0.009137505519902334
-0.010246596022625454
-0.005018026509787887
-0.00010633999772835523
5.2101502660661936e-05
5.2101502660661936e-05
-0.004384260508231819
-0.00596867551212199
-0.006444000013289042
-0.006602441513678059
-0.0061271170125110075
-0.005334909510565922
-0.004067377507453784
-0.0034336115058977157
-0.003592053006286733
-0.003908936007064767
-0.004067377507453784
5.2101502660661936e-05
5.2101502660661936e-05
5.2101502660661936e-05
5.2101502660661936e-05
-0.004701143509009853
-0.0061271170125110075
-0.007553090516012162
-0.0088206225191243
-0.007869973516790196
-0.006285558512900025
-0.004701143509009853
-0.003908936007064767
-0.0031167285051196814
-0.002958287004730664
-0.00264140400395263
5.2101502660661936e-05
5.2101502660661936e-05
5.2101502660661936e-05
5.2101502660661936e-05
5.2101502660661936e-05
5.2101502660661936e-05
5.2101502660661936e-05
5.2101502660661936e-05
-0.004542702008620836
-0.006602441513678059
-0.00818685651756823
-0.00929594702029135
-0.009771271521458402
-0.0034336115058977157
5.2101502660661936e-05
5.2101502660661936e-05
5.2101502660661936e-05
-0.005651792511343956
-0.006444000013289042
-0.006919324514456093
-0.006919324514456093
-0.006444000013289042
-0.0051764680101769045
-0.004067377507453784
-0.0034336115058977157
-0.0032751700055086985
5.2101502660661936e-05
-0.00375049450667575
-0.0051764680101769045
-0.005018026509787887
-0.005018026509787887
-0.005493351010954939
5.2101502660661936e-05
-0.008345298017957248
-0.009454388520680368
-0.009771271521458402
-0.0088206225191243
-0.007236207515234128
-0.005810234011732973
-0.00485958500939887
-0.0042258190078428015
-0.003908936007064767
-0.003592053006286733
5.2101502660661936e-05
5.2101502660661936e-05
5.2101502660661936e-05
5.2101502660661936e-05
5.2101502660661936e-05
5.2101502660661936e-05
5.2101502660661936e-05
5.2101502660661936e-05
-0.003908936007064767
-0.0061271170125110075
-0.007553090516012162
-0.00929594702029135
-0.001849196502007544
-0.0024829625035636127
5.2101502660661936e-05
5.2101502660661936e-05
-0.003908936007064767
-0.005651792511343956
-0.006444000013289042
-0.006602441513678059
-0.006602441513678059
-0.0061271170125110075
-0.00485958500939887
-0.00375049450667575
-0.002958287004730664
-0.002958287004730664
-0.00375049450667575
-0.004542702008620836
-0.005651792511343956
-0.005810234011732973
-0.006285558512900025
-0.007236207515234128
-0.008345298017957248
-0.009612830021069385
-0.010405037523014471
-0.010405037523014471
-0.009612830021069385
-0.00818685651756823
-0.006444000013289042
-0.005651792511343956
-0.0051764680101769045
-0.004701143509009853
5.2101502660661936e-05
5.2101502660661936e-05
5.2101502660661936e-05
5.2101502660661936e-05
5.2101502660661936e-05
5.2101502660661936e-05
5.2101502660661936e-05
5.2101502660661936e-05
5.2101502660661936e-05
5.2101502660661936e-05
-0.00596867551212199
-0.008028415017179213
-0.009454388520680368
-0.000898547499673441
-0.0012154305004514754
-0.001849196502007544
-0.002799845504341647
-0.0042258190078428015
-0.005493351010954939
-0.006285558512900025
-0.006444000013289042
-0.006285558512900025
-0.005810234011732973
-0.004701143509009853
-0.00375049450667575
-0.002958287004730664
-0.002799845504341647
5.2101502660661936e-05
-0.004542702008620836
-0.005651792511343956
-0.006444000013289042
-0.007394649015623145
-0.008345298017957248
-0.009137505519902334
-0.00992971302184742
-0.010405037523014471
-0.010246596022625454
-0.009612830021069385
-0.008345298017957248
-0.0070777660148451105
-0.0061271170125110075
-0.004701143509009853
5.2101502660661936e-05
5.2101502660661936e-05
5.2101502660661936e-05
5.2101502660661936e-05
5.2101502660661936e-05
5.2101502660661936e-05
5.2101502660661936e-05
5.2101502660661936e-05
5.2101502660661936e-05
5.2101502660661936e-05
5.2101502660661936e-05
-0.0061271170125110075
-0.00818685651756823
-0.009454388520680368
5.2101502660661936e-05
-0.00010633999772835523
-0.000898547499673441
-0.0015323135012295097
-0.002799845504341647
-0.003908936007064767
-0.005018026509787887
-0.005810234011732973
-0.005651792511343956
-0.005651792511343956
-0.005334909510565922
-0.004701143509009853
-0.003908936007064767
-0.0031167285051196814
-0.002958287004730664
-0.00375049450667575
-0.004701143509009853
-0.005651792511343956
-0.006602441513678059
-0.007236207515234128
-0.00818685651756823
-0.008979064019513316
-0.00992971302184742
-0.010246596022625454
-0.009771271521458402
-0.009137505519902334
-0.007711532016401179
-0.00596867551212199
5.2101502660661936e-05
5.2101502660661936e-05
5.2101502660661936e-05
5.2101502660661936e-05
5.2101502660661936e-05
5.2101502660661936e-05
5.2101502660661936e-05
5.2101502660661936e-05
5.2101502660661936e-05
5.2101502660661936e-05
5.2101502660661936e-05
5.2101502660661936e-05
5.2101502660661936e-05
-0.006760883014067076
-0.008345298017957248
0.0006858675042167306
0.00036898450343869627
-0.00042322299850638956
-0.0013738720008404925
-0.0023245210031745955
-0.0034336115058977157
-0.004701143509009853
-0.005651792511343956
-0.005651792511343956
-0.005651792511343956
-0.005334909510565922
-0.004542702008620836
5.2101502660661936e-05
-0.003592053006286733
-0.0032751700055086985
-0.0042258190078428015
-0.00485958500939887
-0.0061271170125110075
-0.006602441513678059
-0.007236207515234128
-0.007869973516790196
-0.008503739518346265
-0.009137505519902334
-0.009612830021069385
-0.009137505519902334
-0.008028415017179213
-0.006444000013289042
5.2101502660661936e-05
5.2101502660661936e-05
5.2101502660661936e-05
5.2101502660661936e-05
5.2101502660661936e-05
5.2101502660661936e-05
5.2101502660661936e-05
5.2101502660661936e-05
5.2101502660661936e-05
5.2101502660661936e-05
5.2101502660661936e-05
5.2101502660661936e-05
5.2101502660661936e-05
-0.005810234011732973
-0.007394649015623145
-0.008345298017957248
0.001161192005383782
0.001002750504994765
0.00036898450343869627
-0.00042322299850638956
-0.0013738720008404925
-0.002007638002396561
-0.002799845504341647
-0.003908936007064767
-0.004701143509009853
-0.005018026509787887
-0.005334909510565922
-0.005493351010954939
-0.005018026509787887
5.2101502660661936e-05
5.2101502660661936e-05
-0.003908936007064767
-0.004384260508231819
-0.005651792511343956
-0.00596867551212199
-0.006602441513678059
-0.006919324514456093
-0.007553090516012162
-0.007869973516790196
-0.008503739518346265
-0.008662181018735282
-0.007711532016401179
-0.006760883014067076
-0.004542702008620836
5.2101502660661936e-05
5.2101502660661936e-05
5.2101502660661936e-05
5.2101502660661936e-05
5.2101502660661936e-05
5.2101502660661936e-05
5.2101502660661936e-05
5.2101502660661936e-05
5.2101502660661936e-05
5.2101502660661936e-05
5.2101502660661936e-05
5.2101502660661936e-05
-0.0051764680101769045
-0.006760883014067076
-0.007553090516012162
-0.008345298017957248
0.0016365165065508336
0.0013196335057727993
0.0008443090046057478
5.2101502660661936e-05
-0.0007401059992844239
-0.0012154305004514754
-0.0016907550016185269
-0.0023245210031745955
-0.002958287004730664
-0.0042258190078428015
-0.00485958500939887
-0.005334909510565922
-0.005493351010954939
-0.005334909510565922
-0.005018026509787887
5.2101502660661936e-05
5.2101502660661936e-05
-0.0051764680101769045
-0.006444000013289042
-0.006602441513678059
-0.006760883014067076
-0.0061271170125110075
-0.005651792511343956
-0.005810234011732973
-0.007394649015623145
-0.007394649015623145
-0.006760883014067076
-0.005018026509787887
5.2101502660661936e-05
5.2101502660661936e-05
5.2101502660661936e-05
5.2101502660661936e-05
5.2101502660661936e-05
5.2101502660661936e-05
5.2101502660661936e-05
5.2101502660661936e-05
5.2101502660661936e-05
5.2101502660661936e-05
5.2101502660661936e-05
5.2101502660661936e-05
-0.004384260508231819
-0.005493351010954939
-0.0031167285051196814
-0.004384260508231819
0.0016365165065508336
0.001161192005383782
0.0005274260038277134
-0.00010633999772835523
-0.0005816644988954067
-0.000898547499673441
-0.000898547499673441
-0.0013738720008404925
-0.002799845504341647
-0.003592053006286733
-0.004701143509009853
-0.005334909510565922
-0.005810234011732973
-0.005810234011732973
5.2101502660661936e-05
5.2101502660661936e-05
5.2101502660661936e-05
-0.006285558512900025
-0.0070777660148451105
-0.007553090516012162
-0.007711532016401179
-0.007711532016401179
-0.005651792511343956
-0.00485958500939887
-0.006602441513678059
-0.006285558512900025
-0.005334909510565922
5.2101502660661936e-05
5.2101502660661936e-05
5.2101502660661936e-05
5.2101502660661936e-05
5.2101502660661936e-05
5.2101502660661936e-05
5.2101502660661936e-05
5.2101502660661936e-05
5.2101502660661936e-05
5.2101502660661936e-05
5.2101502660661936e-05
5.2101502660661936e-05
-0.002799845504341647
-0.0042258190078428015
-0.0016907550016185269
-0.002799845504341647
-0.003908936007064767
0.001002750504994765
0.0005274260038277134
5.2101502660661936e-05
5.2101502660661936e-05
5.2101502660661936e-05
5.2101502660661936e-05
-0.0002647814981173724
-0.000898547499673441
-0.0021660795027855784
-0.0032751700055086985
-0.004701143509009853
-0.005651792511343956
-0.0061271170125110075
-0.006444000013289042
-0.006285558512900025
-0.0061271170125110075
-0.006444000013289042
-0.007236207515234128
-0.008345298017957248
-0.008662181018735282
-0.0088206225191243
-0.008345298017957248
-0.00596867551212199
-0.004384260508231819
-0.00375049450667575
-0.0051764680101769045
-0.00375049450667575
5.2101502660661936e-05
5.2101502660661936e-05
5.2101502660661936e-05
5.2101502660661936e-05
5.2101502660661936e-05
5.2101502660661936e-05
5.2101502660661936e-05
5.2101502660661936e-05
5.2101502660661936e-05
5.2101502660661936e-05
-0.0013738720008404925
-0.002007638002396561
-0.002799845504341647
-0.000898547499673441
-0.0015323135012295097
-0.0024829625035636127
0.0002105430030496791
5.2101502660661936e-05
5.2101502660661936e-05
0.0005274260038277134
0.0006858675042167306
0.0006858675042167306
0.0002105430030496791
-0.000898547499673441
-0.0021660795027855784
-0.00375049450667575
-0.005018026509787887
-0.00596867551212199
-0.006602441513678059
-0.006919324514456093
-0.006919324514456093
-0.006919324514456093
-0.007394649015623145
-0.007869973516790196
-0.0088206225191243
-0.009454388520680368
-0.009771271521458402
-0.007711532016401179
-0.006285558512900025
-0.004384260508231819
-0.0032751700055086985
-0.004384260508231819
5.2101502660661936e-05
5.2101502660661936e-05
5.2101502660661936e-05
5.2101502660661936e-05
5.2101502660661936e-05
5.2101502660661936e-05
5.2101502660661936e-05
5.2101502660661936e-05
5.2101502660661936e-05
5.2101502660661936e-05
-0.0012154305004514754
-0.0010569890000624582
-0.002007638002396561
-0.002799845504341647
-0.0007401059992844239
-0.0012154305004514754
-0.0005816644988954067
-0.00042322299850638956
-0.00042322299850638956
0.0002105430030496791
0.0006858675042167306
0.0006858675042167306
5.2101502660661936e-05
-0.0013738720008404925
-0.002799845504341647
-0.004701143509009853
-0.005651792511343956
-0.006919324514456093
-0.007711532016401179
-0.007711532016401179
-0.007553090516012162
-0.007394649015623145
-0.007869973516790196
-0.008503739518346265
-0.00929594702029135
-0.010088154522236437
-0.010246596022625454
-0.008345298017957248
-0.006919324514456093
-0.005334909510565922
-0.005493351010954939
-0.0042258190078428015
-0.00010633999772835523
5.2101502660661936e-05
5.2101502660661936e-05
5.2101502660661936e-05
5.2101502660661936e-05
5.2101502660661936e-05
5.2101502660661936e-05
5.2101502660661936e-05
5.2101502660661936e-05
-0.0015323135012295097
-0.001849196502007544
-0.001849196502007544
-0.0021660795027855784
-0.0023245210031745955
-0.00042322299850638956
-0.000898547499673441
-0.0015323135012295097
-0.0010569890000624582
-0.0007401059992844239
-0.00010633999772835523
5.2101502660661936e-05
-0.00010633999772835523
0.00036898450343869627
-0.0005816644988954067
-0.0034336115058977157
-0.005334909510565922
-0.006760883014067076
-0.007711532016401179
-0.008028415017179213
-0.008345298017957248
-0.007869973516790196
-0.007553090516012162
-0.007553090516012162
-0.007711532016401179
-0.008979064019513316
-0.009612830021069385
-0.010088154522236437
-0.00992971302184742
-0.007869973516790196
-0.008028415017179213
-0.0061271170125110075
5.2101502660661936e-05
5.2101502660661936e-05
5.2101502660661936e-05
5.2101502660661936e-05
5.2101502660661936e-05
5.2101502660661936e-05
5.2101502660661936e-05
5.2101502660661936e-05
5.2101502660661936e-05
5.2101502660661936e-05
-0.0024829625035636127
-0.002958287004730664
-0.002799845504341647
-0.0021660795027855784
-0.0024829625035636127
-0.0024829625035636127
-0.00264140400395263
-0.0023245210031745955
-0.001849196502007544
-0.0016907550016185269
-0.0016907550016185269
-0.0013738720008404925
0.0008443090046057478
5.2101502660661936e-05
-0.0010569890000624582
-0.002958287004730664
-0.005651792511343956
-0.0070777660148451105
-0.007553090516012162
-0.008345298017957248
-0.00818685651756823
-0.007553090516012162
-0.006760883014067076
-0.006602441513678059
-0.0070777660148451105
-0.007869973516790196
-0.008503739518346265
-0.009454388520680368
-0.009771271521458402
-0.009612830021069385
-0.008345298017957248
-0.006444000013289042
5.2101502660661936e-05
5.2101502660661936e-05
5.2101502660661936e-05
5.2101502660661936e-05
5.2101502660661936e-05
5.2101502660661936e-05
5.2101502660661936e-05
5.2101502660661936e-05
5.2101502660661936e-05
5.2101502660661936e-05
-0.003908936007064767
-0.004067377507453784
-0.003592053006286733
-0.002958287004730664
-0.0023245210031745955
-0.0021660795027855784
-0.002007638002396561
-0.00264140400395263
-0.00264140400395263
-0.00264140400395263
-0.00264140400395263
-0.00042322299850638956
-0.00042322299850638956
-0.0012154305004514754
-0.001849196502007544
-0.002958287004730664
-0.004384260508231819
-0.006760883014067076
-0.007394649015623145
-0.00818685651756823
-0.007553090516012162
-0.006919324514456093
-0.005651792511343956
-0.005018026509787887
-0.005651792511343956
-0.006602441513678059
-0.007869973516790196
-0.008662181018735282
-0.009454388520680368
-0.009771271521458402
-0.008662181018735282
-0.007236207515234128
-0.005334909510565922
-0.003592053006286733
5.2101502660661936e-05
5.2101502660661936e-05
5.2101502660661936e-05
5.2101502660661936e-05
5.2101502660661936e-05
5.2101502660661936e-05
5.2101502660661936e-05
5.2101502660661936e-05
-0.005651792511343956
-0.005651792511343956
-0.004701143509009853
-0.003592053006286733
-0.00264140400395263
-0.001849196502007544
-0.0015323135012295097
-0.0031167285051196814
-0.0032751700055086985
-0.0032751700055086985
-0.0015323135012295097
-0.0010569890000624582
-0.0012154305004514754
-0.001849196502007544
-0.002007638002396561
-0.0024829625035636127
-0.0031167285051196814
-0.004384260508231819
-0.006760883014067076
-0.006919324514456093
-0.0061271170125110075
-0.005018026509787887
5.2101502660661936e-05
5.2101502660661936e-05
-0.004542702008620836
-0.005651792511343956
-0.006919324514456093
-0.00818685651756823
-0.00929594702029135
-0.009771271521458402
-0.00929594702029135
-0.007869973516790196
-0.0061271170125110075
-0.004701143509009853
-0.0034336115058977157
5.2101502660661936e-05
5.2101502660661936e-05
5.2101502660661936e-05
5.2101502660661936e-05
5.2101502660661936e-05
5.2101502660661936e-05
5.2101502660661936e-05
-0.006444000013289042
-0.006919324514456093
-0.0061271170125110075
-0.004542702008620836
-0.002958287004730664
-0.0023245210031745955
-0.0015323135012295097
-0.004067377507453784
-0.004384260508231819
-0.00264140400395263
-0.0021660795027855784
-0.0021660795027855784
-0.001849196502007544
-0.0023245210031745955
-0.002007638002396561
-0.0021660795027855784
-0.002958287004730664
-0.0051764680101769045
-0.0051764680101769045
-0.004542702008620836
5.2101502660661936e-05
-0.00010633999772835523
5.2101502660661936e-05
-0.003592053006286733
-0.005493351010954939
-0.006919324514456093
-0.00818685651756823
-0.00929594702029135
-0.009454388520680368
-0.008979064019513316
-0.00818685651756823
-0.006760883014067076
-0.005334909510565922
-0.003908936007064767
-0.0031167285051196814
5.2101502660661936e-05
5.2101502660661936e-05
5.2101502660661936e-05
5.2101502660661936e-05
5.2101502660661936e-05
5.2101502660661936e-05
-0.007394649015623145
-0.00818685651756823
-0.007394649015623145
-0.005651792511343956
-0.00375049450667575
-0.0034336115058977157
-0.002799845504341647
-0.003592053006286733
-0.003592053006286733
-0.0032751700055086985
-0.0023245210031745955
-0.001849196502007544
-0.0016907550016185269
-0.001849196502007544
-0.002958287004730664
-0.002799845504341647
5.2101502660661936e-05
5.2101502660661936e-05
5.2101502660661936e-05
5.2101502660661936e-05
-0.00375049450667575
-0.005651792511343956
-0.006919324514456093
-0.008028415017179213
-0.0088206225191243
-0.008979064019513316
-0.008979064019513316
-0.008028415017179213
-0.006760883014067076
-0.005651792511343956
-0.004542702008620836
-0.00375049450667575
5.2101502660661936e-05
5.2101502660661936e-05
5.2101502660661936e-05
5.2101502660661936e-05
5.2101502660661936e-05
5.2101502660661936e-05
-0.006285558512900025
-0.008345298017957248
-0.00818685651756823
-0.006919324514456093
-0.003592053006286733
-0.0042258190078428015
-0.004384260508231819
-0.004384260508231819
-0.003592053006286733
-0.002799845504341647
-0.0015323135012295097
-0.0010569890000624582
-0.0021660795027855784
-0.0015323135012295097
5.2101502660661936e-05
5.2101502660661936e-05
5.2101502660661936e-05
5.2101502660661936e-05
5.2101502660661936e-05
-0.0042258190078428015
-0.005651792511343956
-0.006919324514456093
-0.007553090516012162
-0.008028415017179213
-0.00818685651756823
-0.007869973516790196
-0.007711532016401179
-0.006919324514456093
-0.005810234011732973
-0.005651792511343956
-0.004542702008620836
-0.00375049450667575
5.2101502660661936e-05
5.2101502660661936e-05
5.2101502660661936e-05
5.2101502660661936e-05
5.2101502660661936e-05
5.2101502660661936e-05
-0.007236207515234128
-0.007869973516790196
-0.006919324514456093
-0.005018026509787887
-0.005018026509787887
-0.004067377507453784
-0.0031167285051196814
-0.001849196502007544
-0.0021660795027855784
5.2101502660661936e-05
5.2101502660661936e-05
5.2101502660661936e-05
5.2101502660661936e-05
5.2101502660661936e-05
5.2101502660661936e-05
-0.0024829625035636127
-0.0042258190078428015
-0.005334909510565922
-0.006285558512900025
-0.006760883014067076
-0.007236207515234128
-0.007236207515234128
-0.007394649015623145
-0.007236207515234128
-0.006760883014067076
-0.0061271170125110075
-0.005493351010954939
-0.004701143509009853
-0.004067377507453784
5.2101502660661936e-05
5.2101502660661936e-05
5.2101502660661936e-05
5.2101502660661936e-05
5.2101502660661936e-05
5.2101502660661936e-05
-0.006444000013289042
-0.007394649015623145
-0.0021660795027855784
5.2101502660661936e-05
5.2101502660661936e-05
5.2101502660661936e-05
5.2101502660661936e-05
5.2101502660661936e-05
5.2101502660661936e-05
5.2101502660661936e-05
-0.00264140400395263
-0.003908936007064767
-0.004701143509009853
-0.0051764680101769045
-0.005651792511343956
-0.005651792511343956
-0.00596867551212199
-0.006444000013289042
-0.006602441513678059
-0.006602441513678059
-0.006444000013289042
-0.005651792511343956
-0.005018026509787887
-0.003908936007064767
5.2101502660661936e-05
5.2101502660661936e-05
-0.00010633999772835523
5.2101502660661936e-05
5.2101502660661936e-05
-0.00485958500939887
-0.005651792511343956
5.2101502660661936e-05
5.2101502660661936e-05
5.2101502660661936e-05
5.2101502660661936e-05
-0.0013738720008404925
-0.001849196502007544
-0.002799845504341647
-0.0031167285051196814
-0.0032751700055086985
-0.00375049450667575
-0.003908936007064767
-0.004384260508231819
-0.00485958500939887
-0.005651792511343956
-0.005651792511343956
-0.005651792511343956
-0.005334909510565922
-0.004701143509009853
-0.00375049450667575
5.2101502660661936e-05
5.2101502660661936e-05
5.2101502660661936e-05
-0.0032751700055086985
-0.0032751700055086985
-0.0034336115058977157
5.2101502660661936e-05
5.2101502660661936e-05
5.2101502660661936e-05
-0.002799845504341647
-0.003592053006286733
-0.004067377507453784
-0.004542702008620836
-0.004384260508231819
5.2101502660661936e-05
5.2101502660661936e-05
5.2101502660661936e-05
5.2101502660661936e-05
5.2101502660661936e-05
-0.0023245210031745955
-0.001849196502007544
5.2101502660661936e-05
5.2101502660661936e-05
5.2101502660661936e-05
5.2101502660661936e-05
5.2101502660661936e-05
5.2101502660661936e-05
5.2101502660661936e-05
5.2101502660661936e-05
5.2101502660661936e-05
5.2101502660661936e-05
5.2101502660661936e-05
5.2101502660661936e-05
5.2101502660661936e-05
-0.001849196502007544
5.2101502660661936e-05
5.2101502660661936e-05
5.2101502660661936e-05
5.2101502660661936e-05
5.2101502660661936e-05
5.2101502660661936e-05
5.2101502660661936e-05
5.2101502660661936e-05
5.2101502660661936e-05
5.2101502660661936e-05
5.2101502660661936e-05
-0.0021660795027855784
-0.001849196502007544
5.2101502660661936e-05
5.2101502660661936e-05
5.2101502660661936e-05
5.2101502660661936e-05
5.2101502660661936e-05
5.2101502660661936e-05
5.2101502660661936e-05
5.2101502660661936e-05
-0.0016907550016185269
-0.0021660795027855784
5.2101502660661936e-05
5.2101502660661936e-05
5.2101502660661936e-05
5.2101502660661936e-05
5.2101502660661936e-05
5.2101502660661936e-05
5.2101502660661936e-05
-0.0010569890000624582
-0.0012154305004514754
-0.0013738720008404925
5.2101502660661936e-05
5.2101502660661936e-05
5.2101502660661936e-05
5.2101502660661936e-05
5.2101502660661936e-05
5.2101502660661936e-05
5.2101502660661936e-05
-0.00010633999772835523
-0.00042322299850638956
5.2101502660661936e-05
5.2101502660661936e-05
5.2101502660661936e-05
5.2101502660661936e-05
5.2101502660661936e-05
5.2101502660661936e-05
5.2101502660661936e-05
5.2101502660661936e-05
5.2101502660661936e-05
5.2101502660661936e-05
5.2101502660661936e-05
5.2101502660661936e-05
5.2101502660661936e-05
5.2101502660661936e-05
5.2101502660661936e-05
-0.000898547499673441
-0.0010569890000624582
-0.0013738720008404925
-0.0021660795027855784
-0.002958287004730664
-0.003908936007064767
-0.004701143509009853
-0.005651792511343956
-0.006285558512900025
-0.006760883014067076
-0.007236207515234128
-0.007236207515234128
-0.004701143509009853
-0.003592053006286733
-0.0024829625035636127
-0.002007638002396561
-0.001849196502007544
-0.0016907550016185269
-0.00264140400395263
-0.002958287004730664
-0.003592053006286733
-0.004067377507453784
-0.00485958500939887
-0.005334909510565922
-0.0061271170125110075
-0.0061271170125110075
-0.006444000013289042
-0.006285558512900025
-0.005810234011732973
-0.0051764680101769045
-0.0042258190078428015
-0.003592053006286733
-0.00264140400395263
-0.007869973516790196
-0.006919324514456093
-0.006602441513678059
-0.00485958500939887
-0.003592053006286733
-0.00264140400395263
-0.001849196502007544
-0.001849196502007544
-0.0021660795027855784
-0.00264140400395263
-0.0032751700055086985
-0.00375049450667575
-0.003908936007064767
-0.004384260508231819
-0.004542702008620836
-0.004701143509009853
-0.00485958500939887
-0.004701143509009853
-0.004384260508231819
-0.004067377507453784
-0.00375049450667575
-0.002958287004730664
-0.0021660795027855784
-0.0010569890000624582
-0.000898547499673441
-0.0002647814981173724
-0.0088206225191243
-0.008503739518346265
-0.007711532016401179
-0.006602441513678059
-0.0051764680101769045
-0.00375049450667575
-0.002799845504341647
-0.002007638002396561
-0.0015323135012295097
-0.0016907550016185269
-0.0021660795027855784
-0.00264140400395263
-0.002799845504341647
-0.0031167285051196814
-0.0032751700055086985
-0.0032751700055086985
-0.0031167285051196814
-0.002958287004730664
-0.002958287004730664
-0.002799845504341647
-0.00264140400395263
-0.00264140400395263
-0.002007638002396561
-0.0015323135012295097
-0.00042322299850638956
5.2101502660661936e-05
0.0002105430030496791
5.2101502660661936e-05
-0.009454388520680368
-0.009454388520680368
-0.009137505519902334
-0.008503739518346265
-0.007869973516790196
-0.006444000013289042
-0.004701143509009853
-0.0034336115058977157
-0.0021660795027855784
-0.0012154305004514754
-0.0007401059992844239
-0.0010569890000624582
-0.0010569890000624582
-0.001849196502007544
-0.0023245210031745955
-0.0023245210031745955
-0.0023245210031745955
-0.0023245210031745955
-0.0023245210031745955
-0.0016907550016185269
-0.0012154305004514754
-0.0012154305004514754
-0.0013738720008404925
-0.001849196502007544
-0.0016907550016185269
-0.0007401059992844239
5.2101502660661936e-05
0.00036898450343869627
0.0005274260038277134
0.0002105430030496791
-0.00042322299850638956
-0.0007401059992844239
-0.009612830021069385
-0.009612830021069385
-0.00929594702029135
-0.008662181018735282
-0.007869973516790196
-0.006760883014067076
-0.005334909510565922
-0.003908936007064767
-0.0023245210031745955
-0.0015323135012295097
-0.00042322299850638956
5.2101502660661936e-05
0.0002105430030496791
-0.0005816644988954067
-0.0031167285051196814
-0.0016907550016185269
-0.001849196502007544
-0.0016907550016185269
-0.0016907550016185269
-0.0013738720008404925
-0.0007401059992844239
-0.00042322299850638956
5.2101502660661936e-05
-0.00042322299850638956
-0.0013738720008404925
-0.000898547499673441
0.0002105430030496791
0.001002750504994765
0.001161192005383782
0.0005274260038277134
5.2101502660661936e-05
-0.000898547499673441
-0.004542702008620836
-0.005334909510565922
-0.009454388520680368
-0.009137505519902334
-0.008345298017957248
-0.007394649015623145
-0.006602441513678059
-0.005651792511343956
-0.004067377507453784
-0.002958287004730664
-0.001849196502007544
-0.00375049450667575
-0.00264140400395263
-0.0010569890000624582
-0.0013738720008404925
-0.0013738720008404925
-0.0021660795027855784
-0.0031167285051196814
-0.0015323135012295097
-0.0016907550016185269
-0.0013738720008404925
-0.0012154305004514754
-0.0002647814981173724
5.2101502660661936e-05
0.0008443090046057478
-0.0002647814981173724
-0.0012154305004514754
5.2101502660661936e-05
0.0008443090046057478
0.0013196335057727993
5.2101502660661936e-05
5.2101502660661936e-05
5.2101502660661936e-05
5.2101502660661936e-05
5.2101502660661936e-05
5.2101502660661936e-05
-0.0061271170125110075
-0.00929594702029135
-0.008979064019513316
-0.008345298017957248
-0.007394649015623145
-0.006444000013289042
-0.005018026509787887
-0.003908936007064767
-0.002799845504341647
5.2101502660661936e-05
5.2101502660661936e-05
5.2101502660661936e-05
-0.0016907550016185269
-0.0007401059992844239
-0.0007401059992844239
-0.0010569890000624582
-0.001849196502007544
-0.002958287004730664
-0.003908936007064767
-0.003908936007064767
5.2101502660661936e-05
5.2101502660661936e-05
5.2101502660661936e-05
5.2101502660661936e-05
5.2101502660661936e-05
5.2101502660661936e-05
5.2101502660661936e-05
5.2101502660661936e-05
5.2101502660661936e-05
5.2101502660661936e-05
5.2101502660661936e-05
5.2101502660661936e-05
5.2101502660661936e-05
5.2101502660661936e-05
5.2101502660661936e-05
5.2101502660661936e-05
5.2101502660661936e-05
-0.007394649015623145
-0.008345298017957248
-0.007236207515234128
-0.00596867551212199
-0.00485958500939887
-0.003592053006286733
-0.0024829625035636127
-0.0015323135012295097
-0.00010633999772835523
5.2101502660661936e-05
5.2101502660661936e-05
5.2101502660661936e-05
5.2101502660661936e-05
-0.00042322299850638956
-0.000898547499673441
-0.001849196502007544
5.2101502660661936e-05
5.2101502660661936e-05
5.2101502660661936e-05
5.2101502660661936e-05
5.2101502660661936e-05
5.2101502660661936e-05
5.2101502660661936e-05
5.2101502660661936e-05
5.2101502660661936e-05
5.2101502660661936e-05
5.2101502660661936e-05
5.2101502660661936e-05
5.2101502660661936e-05
5.2101502660661936e-05
5.2101502660661936e-05
5.2101502660661936e-05
5.2101502660661936e-05
5.2101502660661936e-05
5.2101502660661936e-05
5.2101502660661936e-05
-0.008345298017957248
-0.009612830021069385
-0.007394649015623145
-0.006444000013289042
-0.005018026509787887
-0.00375049450667575
-0.0024829625035636127
-0.0013738720008404925
5.2101502660661936e-05
5.2101502660661936e-05
5.2101502660661936e-05
5.2101502660661936e-05
5.2101502660661936e-05
5.2101502660661936e-05
5.2101502660661936e-05
5.2101502660661936e-05
5.2101502660661936e-05
5.2101502660661936e-05
5.2101502660661936e-05
5.2101502660661936e-05
5.2101502660661936e-05
5.2101502660661936e-05
5.2101502660661936e-05
5.2101502660661936e-05
5.2101502660661936e-05
5.2101502660661936e-05
5.2101502660661936e-05
5.2101502660661936e-05
5.2101502660661936e-05
5.2101502660661936e-05
5.2101502660661936e-05
5.2101502660661936e-05
5.2101502660661936e-05
5.2101502660661936e-05
5.2101502660661936e-05
5.2101502660661936e-05
-0.00596867551212199
-0.008979064019513316
-0.010563479023403488
-0.010246596022625454
-0.006444000013289042
-0.005651792511343956
-0.003908936007064767
-0.002799845504341647
-0.0016907550016185269
-0.0007401059992844239
5.2101502660661936e-05
5.2101502660661936e-05
5.2101502660661936e-05
5.2101502660661936e-05
5.2101502660661936e-05
5.2101502660661936e-05
5.2101502660661936e-05
5.2101502660661936e-05
5.2101502660661936e-05
5.2101502660661936e-05
5.2101502660661936e-05
5.2101502660661936e-05
5.2101502660661936e-05
5.2101502660661936e-05
5.2101502660661936e-05
5.2101502660661936e-05
5.2101502660661936e-05
5.2101502660661936e-05
5.2101502660661936e-05
5.2101502660661936e-05
5.2101502660661936e-05
5.2101502660661936e-05
5.2101502660661936e-05
5.2101502660661936e-05
5.2101502660661936e-05
5.2101502660661936e-05
5.2101502660661936e-05
5.2101502660661936e-05
-0.006919324514456093
-0.009454388520680368
-0.011514128025737591
-0.01214789402729366
-0.013732309031183831
-0.0051764680101769045
-0.004067377507453784
-0.0031167285051196814
-0.0021660795027855784
-0.0012154305004514754
5.2101502660661936e-05
5.2101502660661936e-05
5.2101502660661936e-05
5.2101502660661936e-05
5.2101502660661936e-05
5.2101502660661936e-05
5.2101502660661936e-05
5.2101502660661936e-05
5.2101502660661936e-05
5.2101502660661936e-05
5.2101502660661936e-05
5.2101502660661936e-05
5.2101502660661936e-05
5.2101502660661936e-05
5.2101502660661936e-05
5.2101502660661936e-05
5.2101502660661936e-05
5.2101502660661936e-05
5.2101502660661936e-05
5.2101502660661936e-05
5.2101502660661936e-05
5.2101502660661936e-05
5.2101502660661936e-05
5.2101502660661936e-05
5.2101502660661936e-05
5.2101502660661936e-05
5.2101502660661936e-05
5.2101502660661936e-05
5.2101502660661936e-05
-0.007394649015623145
-0.010088154522236437
-0.012306335527682677
-0.014524516533128917
-0.016267373037408106
-0.003908936007064767
-0.00264140400395263
-0.001849196502007544
-0.0012154305004514754
-0.0002647814981173724
5.2101502660661936e-05
5.2101502660661936e-05
5.2101502660661936e-05
5.2101502660661936e-05
5.2101502660661936e-05
5.2101502660661936e-05
5.2101502660661936e-05
5.2101502660661936e-05
5.2101502660661936e-05
5.2101502660661936e-05
5.2101502660661936e-05
5.2101502660661936e-05
5.2101502660661936e-05
5.2101502660661936e-05
5.2101502660661936e-05
5.2101502660661936e-05
5.2101502660661936e-05
5.2101502660661936e-05
5.2101502660661936e-05
5.2101502660661936e-05
5.2101502660661936e-05
5.2101502660661936e-05
5.2101502660661936e-05
5.2101502660661936e-05
5.2101502660661936e-05
5.2101502660661936e-05
5.2101502660661936e-05
5.2101502660661936e-05
5.2101502660661936e-05
-0.008345298017957248
-0.011197245024959557
-0.013890750531572849
-0.016425814537797123
-0.018485554042854346
-0.0021660795027855784
-0.0012154305004514754
-0.000898547499673441
-0.00042322299850638956
5.2101502660661936e-05
5.2101502660661936e-05
5.2101502660661936e-05
5.2101502660661936e-05
5.2101502660661936e-05
5.2101502660661936e-05
5.2101502660661936e-05
5.2101502660661936e-05
5.2101502660661936e-05
5.2101502660661936e-05
5.2101502660661936e-05
5.2101502660661936e-05
5.2101502660661936e-05
5.2101502660661936e-05
-0.00485958500939887
-0.004542702008620836
5.2101502660661936e-05
5.2101502660661936e-05
5.2101502660661936e-05
5.2101502660661936e-05
5.2101502660661936e-05
5.2101502660661936e-05
5.2101502660661936e-05
5.2101502660661936e-05
5.2101502660661936e-05
5.2101502660661936e-05
5.2101502660661936e-05
5.2101502660661936e-05
5.2101502660661936e-05
-0.006602441513678059
-0.010088154522236437
-0.012940101529238746
-0.015633607035852037
-0.018168671042076312
-0.020069969046744518
-0.02054529354791157
-0.0010569890000624582
-0.00010633999772835523
0.00036898450343869627
0.0005274260038277134
5.2101502660661936e-05
5.2101502660661936e-05
5.2101502660661936e-05
5.2101502660661936e-05
5.2101502660661936e-05
5.2101502660661936e-05
5.2101502660661936e-05
5.2101502660661936e-05
5.2101502660661936e-05
5.2101502660661936e-05
5.2101502660661936e-05
5.2101502660661936e-05
5.2101502660661936e-05
-0.004701143509009853
-0.005810234011732973
-0.005018026509787887
5.2101502660661936e-05
5.2101502660661936e-05
5.2101502660661936e-05
5.2101502660661936e-05
5.2101502660661936e-05
5.2101502660661936e-05
5.2101502660661936e-05
5.2101502660661936e-05
5.2101502660661936e-05
5.2101502660661936e-05
5.2101502660661936e-05
5.2101502660661936e-05
5.2101502660661936e-05
-0.00818685651756823
-0.011197245024959557
-0.014049192031961866
-0.01658425603818614
-0.01943620304518845
-0.020862176548689604
-0.021337501049856655
-0.0002647814981173724
0.0005274260038277134
0.001002750504994765
5.2101502660661936e-05
5.2101502660661936e-05
5.2101502660661936e-05
5.2101502660661936e-05
5.2101502660661936e-05
5.2101502660661936e-05
5.2101502660661936e-05
5.2101502660661936e-05
5.2101502660661936e-05
5.2101502660661936e-05
5.2101502660661936e-05
5.2101502660661936e-05
5.2101502660661936e-05
5.2101502660661936e-05
-0.005651792511343956
-0.0061271170125110075
-0.005334909510565922
5.2101502660661936e-05
5.2101502660661936e-05
5.2101502660661936e-05
5.2101502660661936e-05
5.2101502660661936e-05
5.2101502660661936e-05
5.2101502660661936e-05
5.2101502660661936e-05
5.2101502660661936e-05
5.2101502660661936e-05
5.2101502660661936e-05
5.2101502660661936e-05
5.2101502660661936e-05
5.2101502660661936e-05
5.2101502660661936e-05
-0.013890750531572849
-0.016425814537797123
-0.019119320044410415
-0.020386852047522552
-0.020862176548689604
-0.0002647814981173724
0.0006858675042167306
0.0005274260038277134
5.2101502660661936e-05
5.2101502660661936e-05
5.2101502660661936e-05
5.2101502660661936e-05
5.2101502660661936e-05
5.2101502660661936e-05
5.2101502660661936e-05
5.2101502660661936e-05
5.2101502660661936e-05
5.2101502660661936e-05
5.2101502660661936e-05
5.2101502660661936e-05
5.2101502660661936e-05
5.2101502660661936e-05
5.2101502660661936e-05
-0.006285558512900025
-0.005493351010954939
5.2101502660661936e-05
5.2101502660661936e-05
5.2101502660661936e-05
5.2101502660661936e-05
5.2101502660661936e-05
5.2101502660661936e-05
5.2101502660661936e-05
5.2101502660661936e-05
5.2101502660661936e-05
5.2101502660661936e-05
5.2101502660661936e-05
5.2101502660661936e-05
5.2101502660661936e-05
5.2101502660661936e-05
5.2101502660661936e-05
5.2101502660661936e-05
5.2101502660661936e-05
-0.016901139038964175
-0.018643995543243363
-0.019119320044410415
-0.018485554042854346
-0.000898547499673441
-0.0005816644988954067
5.2101502660661936e-05
5.2101502660661936e-05
5.2101502660661936e-05
5.2101502660661936e-05
5.2101502660661936e-05
5.2101502660661936e-05
5.2101502660661936e-05
5.2101502660661936e-05
5.2101502660661936e-05
5.2101502660661936e-05
5.2101502660661936e-05
5.2101502660661936e-05
5.2101502660661936e-05
5.2101502660661936e-05
-0.004701143509009853
5.2101502660661936e-05
-0.005810234011732973
-0.005810234011732973
-0.00485958500939887
5.2101502660661936e-05
5.2101502660661936e-05
5.2101502660661936e-05
5.2101502660661936e-05
5.2101502660661936e-05
5.2101502660661936e-05
5.2101502660661936e-05
5.2101502660661936e-05
5.2101502660661936e-05
5.2101502660661936e-05
5.2101502660661936e-05
5.2101502660661936e-05
5.2101502660661936e-05
5.2101502660661936e-05
5.2101502660661936e-05
5.2101502660661936e-05
-0.013415426030405797
-0.015158282534684986
-0.01610893153701909
-0.015792048536241055
-0.0032751700055086985
-0.002799845504341647
5.2101502660661936e-05
5.2101502660661936e-05
5.2101502660661936e-05
5.2101502660661936e-05
5.2101502660661936e-05
5.2101502660661936e-05
5.2101502660661936e-05
5.2101502660661936e-05
5.2101502660661936e-05
5.2101502660661936e-05
5.2101502660661936e-05
5.2101502660661936e-05
5.2101502660661936e-05
5.2101502660661936e-05
5.2101502660661936e-05
-0.004542702008620836
5.2101502660661936e-05
-0.004701143509009853
-0.005651792511343956
-0.005651792511343956
5.2101502660661936e-05
5.2101502660661936e-05
5.2101502660661936e-05
5.2101502660661936e-05
5.2101502660661936e-05
5.2101502660661936e-05
5.2101502660661936e-05
5.2101502660661936e-05
5.2101502660661936e-05
5.2101502660661936e-05
5.2101502660661936e-05
5.2101502660661936e-05
5.2101502660661936e-05
5.2101502660661936e-05
5.2101502660661936e-05
5.2101502660661936e-05
5.2101502660661936e-05
-0.011672569526126608
-0.012940101529238746
-0.013098543029627763
-0.0061271170125110075
5.2101502660661936e-05
5.2101502660661936e-05
5.2101502660661936e-05
5.2101502660661936e-05
5.2101502660661936e-05
-0.0034336115058977157
-0.00375049450667575
5.2101502660661936e-05
-0.002799845504341647
-0.002799845504341647
-0.002799845504341647
5.2101502660661936e-05
5.2101502660661936e-05
5.2101502660661936e-05
-0.004384260508231819
-0.0042258190078428015
5.2101502660661936e-05
5.2101502660661936e-05
5.2101502660661936e-05
-0.0061271170125110075
-0.006919324514456093
-0.006285558512900025
5.2101502660661936e-05
-0.00010633999772835523
5.2101502660661936e-05
5.2101502660661936e-05
5.2101502660661936e-05
5.2101502660661936e-05
5.2101502660661936e-05
5.2101502660661936e-05
5.2101502660661936e-05
5.2101502660661936e-05
5.2101502660661936e-05
5.2101502660661936e-05
5.2101502660661936e-05
5.2101502660661936e-05
5.2101502660661936e-05
5.2101502660661936e-05
5.2101502660661936e-05
-0.010405037523014471
-0.011672569526126608
-0.006444000013289042
5.2101502660661936e-05
5.2101502660661936e-05
5.2101502660661936e-05
5.2101502660661936e-05
5.2101502660661936e-05
-0.005018026509787887
-0.005493351010954939
-0.005334909510565922
-0.004542702008620836
-0.00375049450667575
-0.0032751700055086985
-0.0031167285051196814
-0.00375049450667575
5.2101502660661936e-05
-0.004542702008620836
5.2101502660661936e-05
-0.0042258190078428015
5.2101502660661936e-05
-0.004701143509009853
-0.00596867551212199
-0.007394649015623145
-0.008028415017179213
-0.007394649015623145
-0.00596867551212199
5.2101502660661936e-05
5.2101502660661936e-05
5.2101502660661936e-05
5.2101502660661936e-05
5.2101502660661936e-05
5.2101502660661936e-05
5.2101502660661936e-05
5.2101502660661936e-05
5.2101502660661936e-05
5.2101502660661936e-05
5.2101502660661936e-05
5.2101502660661936e-05
5.2101502660661936e-05
5.2101502660661936e-05
5.2101502660661936e-05
5.2101502660661936e-05
-0.009137505519902334
-0.010246596022625454
-0.004701143509009853
5.2101502660661936e-05
5.2101502660661936e-05
5.2101502660661936e-05
-0.00010633999772835523
-0.005651792511343956
-0.005651792511343956
-0.006602441513678059
-0.0061271170125110075
-0.005493351010954939
-0.003908936007064767
-0.0032751700055086985
-0.0032751700055086985
-0.003908936007064767
-0.004701143509009853
-0.004701143509009853
-0.004542702008620836
5.2101502660661936e-05
-0.004701143509009853
-0.005810234011732973
-0.007236207515234128
-0.0088206225191243
-0.00929594702029135
-0.008345298017957248
-0.006919324514456093
-0.0051764680101769045
-0.004067377507453784
-0.0034336115058977157
-0.0032751700055086985
5.2101502660661936e-05
5.2101502660661936e-05
5.2101502660661936e-05
5.2101502660661936e-05
5.2101502660661936e-05
5.2101502660661936e-05
5.2101502660661936e-05
5.2101502660661936e-05
5.2101502660661936e-05
5.2101502660661936e-05
5.2101502660661936e-05
5.2101502660661936e-05
-0.008028415017179213
-0.009612830021069385
-0.0032751700055086985
5.2101502660661936e-05
5.2101502660661936e-05
5.2101502660661936e-05
5.2101502660661936e-05
-0.005334909510565922
-0.00596867551212199
-0.006285558512900025
-0.006444000013289042
-0.005493351010954939
-0.004701143509009853
-0.0032751700055086985
-0.00264140400395263
-0.00264140400395263
-0.0032751700055086985
-0.003908936007064767
-0.004701143509009853
-0.00485958500939887
-0.0051764680101769045
-0.006285558512900025
5.2101502660661936e-05
-0.0088206225191243
-0.00992971302184742
-0.010246596022625454
-0.009454388520680368
-0.007869973516790196
-0.006285558512900025
-0.0051764680101769045
-0.004542702008620836
-0.004384260508231819
-0.003908936007064767
5.2101502660661936e-05
5.2101502660661936e-05
5.2101502660661936e-05
5.2101502660661936e-05
5.2101502660661936e-05
5.2101502660661936e-05
5.2101502660661936e-05
5.2101502660661936e-05
5.2101502660661936e-05
5.2101502660661936e-05
5.2101502660661936e-05
-0.007869973516790196
-0.009454388520680368
-0.0010569890000624582
5.2101502660661936e-05
5.2101502660661936e-05
5.2101502660661936e-05
-0.0032751700055086985
-0.0051764680101769045
-0.005651792511343956
-0.005493351010954939
-0.005334909510565922
-0.004701143509009853
-0.0034336115058977157
-0.0024829625035636127
-0.001849196502007544
-0.002007638002396561
-0.002799845504341647
5.2101502660661936e-05
-0.004701143509009853
-0.005334909510565922
-0.005810234011732973
-0.006919324514456093
-0.008345298017957248
-0.009612830021069385
-0.010405037523014471
-0.010563479023403488
-0.010405037523014471
-0.008979064019513316
-0.007553090516012162
-0.006444000013289042
-0.005651792511343956
-0.0051764680101769045
-0.004542702008620836
5.2101502660661936e-05
5.2101502660661936e-05
5.2101502660661936e-05
5.2101502660661936e-05
5.2101502660661936e-05
5.2101502660661936e-05
5.2101502660661936e-05
5.2101502660661936e-05
5.2101502660661936e-05
5.2101502660661936e-05
5.2101502660661936e-05
-0.00818685651756823
-0.009771271521458402
0.0002105430030496791
-0.0002647814981173724
5.2101502660661936e-05
-0.001849196502007544
-0.00375049450667575
-0.004701143509009853
-0.005018026509787887
-0.005018026509787887
-0.004542702008620836
-0.00375049450667575
-0.002958287004730664
-0.0021660795027855784
-0.0013738720008404925
-0.0016907550016185269
-0.0023245210031745955
-0.003592053006286733
-0.004701143509009853
-0.005651792511343956
-0.006444000013289042
-0.007553090516012162
-0.0088206225191243
-0.010088154522236437
-0.010563479023403488
-0.010246596022625454
-0.010246596022625454
-0.009612830021069385
-0.008345298017957248
-0.0070777660148451105
-0.005810234011732973
5.2101502660661936e-05
5.2101502660661936e-05
5.2101502660661936e-05
5.2101502660661936e-05
5.2101502660661936e-05
5.2101502660661936e-05
5.2101502660661936e-05
5.2101502660661936e-05
5.2101502660661936e-05
5.2101502660661936e-05
5.2101502660661936e-05
5.2101502660661936e-05
-0.006444000013289042
-0.008345298017957248
-0.009771271521458402
0.0013196335057727993
0.0013196335057727993
0.0008443090046057478
-0.0005816644988954067
-0.0016907550016185269
-0.002799845504341647
-0.003908936007064767
-0.004384260508231819
-0.004067377507453784
-0.003592053006286733
-0.0031167285051196814
-0.0023245210031745955
-0.001849196502007544
-0.0016907550016185269
-0.0015323135012295097
-0.0024829625035636127
-0.0034336115058977157
-0.004701143509009853
-0.005810234011732973
-0.006602441513678059
-0.007553090516012162
-0.008662181018735282
-0.009454388520680368
-0.009771271521458402
-0.009771271521458402
-0.009454388520680368
-0.008503739518346265
-0.007553090516012162
-0.005810234011732973
5.2101502660661936e-05
5.2101502660661936e-05
5.2101502660661936e-05
5.2101502660661936e-05
5.2101502660661936e-05
5.2101502660661936e-05
5.2101502660661936e-05
5.2101502660661936e-05
5.2101502660661936e-05
5.2101502660661936e-05
5.2101502660661936e-05
5.2101502660661936e-05
5.2101502660661936e-05
-0.0070777660148451105
-0.008345298017957248
0.0017949580069398507
0.002111841007717885
0.0017949580069398507
0.001161192005383782
5.2101502660661936e-05
-0.0010569890000624582
-0.0021660795027855784
-0.0032751700055086985
-0.003592053006286733
-0.003592053006286733
-0.0032751700055086985
-0.002799845504341647
-0.0023245210031745955
5.2101502660661936e-05
5.2101502660661936e-05
-0.002007638002396561
-0.00264140400395263
-0.00375049450667575
-0.005018026509787887
-0.004542702008620836
-0.006444000013289042
-0.007236207515234128
-0.007869973516790196
-0.0088206225191243
-0.0088206225191243
-0.008345298017957248
-0.008028415017179213
-0.007236207515234128
-0.005493351010954939
5.2101502660661936e-05
5.2101502660661936e-05
5.2101502660661936e-05
5.2101502660661936e-05
5.2101502660661936e-05
5.2101502660661936e-05
5.2101502660661936e-05
5.2101502660661936e-05
5.2101502660661936e-05
5.2101502660661936e-05
5.2101502660661936e-05
5.2101502660661936e-05
5.2101502660661936e-05
-0.005810234011732973
-0.007394649015623145
-0.008345298017957248
0.0016365165065508336
0.002111841007717885
0.001953399507328868
0.0016365165065508336
0.001002750504994765
0.0002105430030496791
-0.0007401059992844239
-0.0013738720008404925
-0.0023245210031745955
-0.002799845504341647
-0.0032751700055086985
-0.002958287004730664
-0.002958287004730664
-0.00264140400395263
5.2101502660661936e-05
5.2101502660661936e-05
5.2101502660661936e-05
-0.0032751700055086985
-0.0042258190078428015
-0.005651792511343956
-0.005810234011732973
-0.00485958500939887
-0.005334909510565922
-0.007394649015623145
-0.007869973516790196
-0.007711532016401179
-0.007236207515234128
-0.006444000013289042
-0.005018026509787887
5.2101502660661936e-05
5.2101502660661936e-05
5.2101502660661936e-05
5.2101502660661936e-05
5.2101502660661936e-05
5.2101502660661936e-05
5.2101502660661936e-05
5.2101502660661936e-05
5.2101502660661936e-05
5.2101502660661936e-05
5.2101502660661936e-05
5.2101502660661936e-05
5.2101502660661936e-05
5.2101502660661936e-05
-0.006444000013289042
-0.007394649015623145
0.0017949580069398507
0.0017949580069398507
0.0014780750061618164
0.001161192005383782
0.0006858675042167306
0.0002105430030496791
-0.0002647814981173724
-0.0007401059992844239
-0.0010569890000624582
-0.0023245210031745955
-0.002799845504341647
-0.0032751700055086985
-0.0032751700055086985
-0.0034336115058977157
5.2101502660661936e-05
5.2101502660661936e-05
5.2101502660661936e-05
-0.0042258190078428015
-0.005018026509787887
-0.005810234011732973
-0.0061271170125110075
-0.005018026509787887
-0.00485958500939887
-0.004542702008620836
-0.006602441513678059
-0.006602441513678059
-0.005810234011732973
5.2101502660661936e-05
5.2101502660661936e-05
5.2101502660661936e-05
5.2101502660661936e-05
5.2101502660661936e-05
5.2101502660661936e-05
5.2101502660661936e-05
5.2101502660661936e-05
5.2101502660661936e-05
5.2101502660661936e-05
5.2101502660661936e-05
5.2101502660661936e-05
5.2101502660661936e-05
5.2101502660661936e-05
-0.004067377507453784
-0.0051764680101769045
-0.002799845504341647
-0.0042258190078428015
0.001002750504994765
0.001002750504994765
0.001002750504994765
0.0008443090046057478
0.0006858675042167306
0.0008443090046057478
0.0002105430030496791
5.2101502660661936e-05
-0.0005816644988954067
-0.0010569890000624582
-0.00264140400395263
-0.002958287004730664
-0.003908936007064767
-0.0042258190078428015
-0.0042258190078428015
-0.004067377507453784
5.2101502660661936e-05
-0.004542702008620836
-0.005018026509787887
-0.005651792511343956
-0.006602441513678059
-0.006760883014067076
-0.0051764680101769045
-0.004384260508231819
-0.003908936007064767
-0.005334909510565922
-0.005018026509787887
5.2101502660661936e-05
5.2101502660661936e-05
5.2101502660661936e-05
5.2101502660661936e-05
5.2101502660661936e-05
5.2101502660661936e-05
5.2101502660661936e-05
5.2101502660661936e-05
5.2101502660661936e-05
5.2101502660661936e-05
5.2101502660661936e-05
5.2101502660661936e-05
5.2101502660661936e-05
-0.001849196502007544
-0.0032751700055086985
-0.0007401059992844239
-0.0016907550016185269
-0.002799845504341647
-0.003592053006286733
0.0008443090046057478
0.0005274260038277134
0.00036898450343869627
5.2101502660661936e-05
0.0005274260038277134
0.0008443090046057478
0.0006858675042167306
0.0005274260038277134
5.2101502660661936e-05
-0.0010569890000624582
-0.00264140400395263
-0.00375049450667575
-0.004384260508231819
-0.005018026509787887
-0.005018026509787887
-0.00485958500939887
-0.005018026509787887
-0.005493351010954939
-0.00596867551212199
-0.0070777660148451105
-0.007711532016401179
-0.007553090516012162
-0.005493351010954939
-0.004384260508231819
-0.002799845504341647
-0.004384260508231819
5.2101502660661936e-05
5.2101502660661936e-05
5.2101502660661936e-05
5.2101502660661936e-05
5.2101502660661936e-05
5.2101502660661936e-05
5.2101502660661936e-05
5.2101502660661936e-05
5.2101502660661936e-05
5.2101502660661936e-05
5.2101502660661936e-05
5.2101502660661936e-05
-0.0012154305004514754
-0.0016907550016185269
-0.0024829625035636127
-0.0031167285051196814
-0.000898547499673441
-0.001849196502007544
-0.00264140400395263
-0.0032751700055086985
-0.0002647814981173724
-0.0005816644988954067
-0.0005816644988954067
-0.00042322299850638956
0.00036898450343869627
0.0008443090046057478
0.001002750504994765
0.0008443090046057478
-0.00010633999772835523
-0.0015323135012295097
-0.0031167285051196814
-0.004384260508231819
-0.0051764680101769045
-0.0061271170125110075
-0.0061271170125110075
-0.005651792511343956
-0.0061271170125110075
-0.006444000013289042
-0.007236207515234128
-0.007869973516790196
-0.008345298017957248
-0.006760883014067076
-0.00596867551212199
-0.004542702008620836
-0.002799845504341647
-0.003908936007064767
-0.002958287004730664
5.2101502660661936e-05
5.2101502660661936e-05
5.2101502660661936e-05
5.2101502660661936e-05
5.2101502660661936e-05
5.2101502660661936e-05
5.2101502660661936e-05
5.2101502660661936e-05
5.2101502660661936e-05
5.2101502660661936e-05
-0.0013738720008404925
-0.001849196502007544
-0.0021660795027855784
-0.00264140400395263
-0.00042322299850638956
-0.000898547499673441
-0.0015323135012295097
-0.0024829625035636127
-0.0015323135012295097
-0.0013738720008404925
-0.0010569890000624582
-0.00010633999772835523
5.2101502660661936e-05
0.001002750504994765
0.00036898450343869627
0.00036898450343869627
-0.0007401059992844239
-0.002799845504341647
-0.003908936007064767
-0.005493351010954939
-0.006444000013289042
-0.0070777660148451105
-0.007394649015623145
-0.006919324514456093
-0.006760883014067076
-0.0070777660148451105
-0.007394649015623145
-0.007869973516790196
-0.008503739518346265
-0.0070777660148451105
-0.00596867551212199
-0.00485958500939887
-0.0032751700055086985
-0.004067377507453784
5.2101502660661936e-05
5.2101502660661936e-05
5.2101502660661936e-05
5.2101502660661936e-05
5.2101502660661936e-05
5.2101502660661936e-05
5.2101502660661936e-05
5.2101502660661936e-05
5.2101502660661936e-05
5.2101502660661936e-05
5.2101502660661936e-05
-0.0023245210031745955
-0.0024829625035636127
-0.00264140400395263
-0.0024829625035636127
-0.002799845504341647
-0.0031167285051196814
-0.0013738720008404925
-0.0023245210031745955
-0.001849196502007544
-0.001849196502007544
-0.0012154305004514754
-0.00042322299850638956
5.2101502660661936e-05
5.2101502660661936e-05
-0.00042322299850638956
-0.000898547499673441
-0.002799845504341647
-0.00485958500939887
-0.0061271170125110075
-0.0070777660148451105
-0.007711532016401179
-0.007711532016401179
-0.007394649015623145
-0.006919324514456093
-0.006760883014067076
-0.006919324514456093
-0.007553090516012162
-0.00818685651756823
-0.007236207515234128
-0.006760883014067076
-0.00596867551212199
-0.006444000013289042
-0.004701143509009853
5.2101502660661936e-05
5.2101502660661936e-05
5.2101502660661936e-05
5.2101502660661936e-05
5.2101502660661936e-05
5.2101502660661936e-05
5.2101502660661936e-05
5.2101502660661936e-05
5.2101502660661936e-05
5.2101502660661936e-05
5.2101502660661936e-05
-0.00375049450667575
-0.003592053006286733
-0.002958287004730664
-0.0024829625035636127
-0.0024829625035636127
-0.0021660795027855784
-0.002799845504341647
-0.002958287004730664
-0.002799845504341647
-0.0023245210031745955
-0.0015323135012295097
-0.0010569890000624582
-0.000898547499673441
-0.0007401059992844239
5.2101502660661936e-05
-0.000898547499673441
-0.0023245210031745955
-0.004701143509009853
-0.006444000013289042
-0.007394649015623145
-0.00818685651756823
-0.007869973516790196
-0.007236207515234128
-0.006285558512900025
-0.005651792511343956
-0.0061271170125110075
-0.006444000013289042
-0.007394649015623145
-0.007869973516790196
-0.008503739518346265
-0.008503739518346265
-0.007394649015623145
-0.005651792511343956
5.2101502660661936e-05
5.2101502660661936e-05
5.2101502660661936e-05
5.2101502660661936e-05
5.2101502660661936e-05
5.2101502660661936e-05
5.2101502660661936e-05
5.2101502660661936e-05
5.2101502660661936e-05
5.2101502660661936e-05
5.2101502660661936e-05
-0.005018026509787887
-0.004542702008620836
-0.0034336115058977157
-0.00264140400395263
-0.0023245210031745955
-0.001849196502007544
-0.001849196502007544
-0.002958287004730664
-0.00264140400395263
-0.0021660795027855784
-0.0023245210031745955
5.2101502660661936e-05
5.2101502660661936e-05
-0.000898547499673441
-0.0012154305004514754
-0.0021660795027855784
-0.003592053006286733
-0.005651792511343956
-0.0070777660148451105
-0.007553090516012162
-0.007394649015623145
-0.006444000013289042
-0.005018026509787887
-0.004542702008620836
-0.004701143509009853
-0.005334909510565922
-0.006444000013289042
-0.007553090516012162
-0.008345298017957248
-0.008979064019513316
-0.008979064019513316
-0.006760883014067076
-0.004701143509009853
5.2101502660661936e-05
5.2101502660661936e-05
5.2101502660661936e-05
5.2101502660661936e-05
5.2101502660661936e-05
5.2101502660661936e-05
5.2101502660661936e-05
5.2101502660661936e-05
5.2101502660661936e-05
5.2101502660661936e-05
-0.0061271170125110075
-0.005810234011732973
-0.0042258190078428015
-0.002958287004730664
-0.0021660795027855784
-0.0013738720008404925
-0.0013738720008404925
-0.0032751700055086985
-0.0031167285051196814
-0.0034336115058977157
-0.0012154305004514754
-0.0007401059992844239
-0.000898547499673441
-0.0012154305004514754
-0.0013738720008404925
-0.001849196502007544
-0.00264140400395263
-0.00375049450667575
-0.0061271170125110075
-0.006444000013289042
-0.0061271170125110075
-0.0051764680101769045
5.2101502660661936e-05
5.2101502660661936e-05
-0.003592053006286733
-0.00485958500939887
-0.00596867551212199
-0.007553090516012162
-0.0088206225191243
-0.009612830021069385
-0.00929594702029135
-0.007869973516790196
-0.0061271170125110075
-0.004384260508231819
5.2101502660661936e-05
5.2101502660661936e-05
5.2101502660661936e-05
5.2101502660661936e-05
5.2101502660661936e-05
5.2101502660661936e-05
5.2101502660661936e-05
5.2101502660661936e-05
5.2101502660661936e-05
-0.007236207515234128
-0.006760883014067076
-0.005018026509787887
-0.0034336115058977157
-0.0021660795027855784
-0.0010569890000624582
-0.0032751700055086985
-0.003592053006286733
-0.0042258190078428015
-0.002007638002396561
-0.002007638002396561
-0.001849196502007544
-0.002007638002396561
-0.0016907550016185269
-0.0015323135012295097
-0.001849196502007544
-0.002799845504341647
-0.00485958500939887
-0.005018026509787887
-0.004542702008620836
5.2101502660661936e-05
5.2101502660661936e-05
5.2101502660661936e-05
-0.002799845504341647
-0.004542702008620836
-0.006444000013289042
-0.007553090516012162
-0.009137505519902334
-0.009612830021069385
-0.009771271521458402
-0.008662181018735282
-0.007236207515234128
-0.005493351010954939
5.2101502660661936e-05
5.2101502660661936e-05
5.2101502660661936e-05
5.2101502660661936e-05
5.2101502660661936e-05
5.2101502660661936e-05
5.2101502660661936e-05
5.2101502660661936e-05
5.2101502660661936e-05
-0.008345298017957248
-0.007869973516790196
-0.006444000013289042
-0.004067377507453784
-0.0023245210031745955
-0.0016907550016185269
-0.003592053006286733
-0.003908936007064767
-0.0032751700055086985
-0.0032751700055086985
-0.00375049450667575
-0.003592053006286733
-0.0031167285051196814
-0.0024829625035636127
-0.0021660795027855784
-0.0016907550016185269
-0.003592053006286733
-0.0032751700055086985
-0.0031167285051196814
-0.0021660795027855784
5.2101502660661936e-05
5.2101502660661936e-05
5.2101502660661936e-05
-0.0031167285051196814
-0.005018026509787887
-0.006602441513678059
-0.007869973516790196
-0.0088206225191243
-0.009454388520680368
-0.009612830021069385
-0.008662181018735282
-0.007394649015623145
-0.0061271170125110075
5.2101502660661936e-05
5.2101502660661936e-05
5.2101502660661936e-05
5.2101502660661936e-05
5.2101502660661936e-05
5.2101502660661936e-05
5.2101502660661936e-05
5.2101502660661936e-05
5.2101502660661936e-05
5.2101502660661936e-05
5.2101502660661936e-05
-0.006919324514456093
-0.005018026509787887
-0.0031167285051196814
-0.00375049450667575
-0.004701143509009853
-0.003908936007064767
-0.004701143509009853
-0.005334909510565922
-0.005334909510565922
-0.004701143509009853
-0.003908936007064767
-0.002799845504341647
-0.00375049450667575
-0.00264140400395263
-0.001849196502007544
5.2101502660661936e-05
5.2101502660661936e-05
5.2101502660661936e-05
5.2101502660661936e-05
5.2101502660661936e-05
-0.003592053006286733
-0.0051764680101769045
-0.006285558512900025
-0.007236207515234128
-0.00818685651756823
-0.0088206225191243
-0.008503739518346265
-0.008345298017957248
-0.007553090516012162
-0.006285558512900025
5.2101502660661936e-05
5.2101502660661936e-05
5.2101502660661936e-05
5.2101502660661936e-05
5.2101502660661936e-05
5.2101502660661936e-05
5.2101502660661936e-05
5.2101502660661936e-05
5.2101502660661936e-05
5.2101502660661936e-05
5.2101502660661936e-05
5.2101502660661936e-05
-0.00485958500939887
-0.00596867551212199
-0.00818685651756823
-0.00818685651756823
-0.007711532016401179
-0.006760883014067076
-0.005018026509787887
-0.002958287004730664
-0.0015323135012295097
5.2101502660661936e-05
5.2101502660661936e-05
5.2101502660661936e-05
5.2101502660661936e-05
5.2101502660661936e-05
5.2101502660661936e-05
-0.003908936007064767
-0.005018026509787887
-0.00596867551212199
-0.006602441513678059
-0.0070777660148451105
-0.007394649015623145
-0.007869973516790196
-0.007711532016401179
-0.007394649015623145
-0.006444000013289042
5.2101502660661936e-05
5.2101502660661936e-05
5.2101502660661936e-05
5.2101502660661936e-05
5.2101502660661936e-05
5.2101502660661936e-05
5.2101502660661936e-05
5.2101502660661936e-05
5.2101502660661936e-05
5.2101502660661936e-05
5.2101502660661936e-05
5.2101502660661936e-05
-0.006444000013289042
-0.008345298017957248
-0.008503739518346265
-0.00818685651756823
-0.0070777660148451105
-0.005018026509787887
-0.0023245210031745955
5.2101502660661936e-05
5.2101502660661936e-05
5.2101502660661936e-05
5.2101502660661936e-05
5.2101502660661936e-05
5.2101502660661936e-05
-0.0024829625035636127
-0.00375049450667575
5.2101502660661936e-05
5.2101502660661936e-05
-0.005334909510565922
-0.00596867551212199
-0.006602441513678059
-0.006602441513678059
-0.006760883014067076
-0.006602441513678059
-0.0061271170125110075
5.2101502660661936e-05
5.2101502660661936e-05
5.2101502660661936e-05
5.2101502660661936e-05
5.2101502660661936e-05
5.2101502660661936e-05
5.2101502660661936e-05
5.2101502660661936e-05
5.2101502660661936e-05
5.2101502660661936e-05
5.2101502660661936e-05
-0.00818685651756823
-0.007236207515234128
-0.0051764680101769045
5.2101502660661936e-05
5.2101502660661936e-05
5.2101502660661936e-05
5.2101502660661936e-05
5.2101502660661936e-05
5.2101502660661936e-05
-0.0012154305004514754
5.2101502660661936e-05
5.2101502660661936e-05
5.2101502660661936e-05
5.2101502660661936e-05
5.2101502660661936e-05
5.2101502660661936e-05
5.2101502660661936e-05
-0.00485958500939887
-0.005493351010954939
-0.00485958500939887
5.2101502660661936e-05
5.2101502660661936e-05
5.2101502660661936e-05
5.2101502660661936e-05
5.2101502660661936e-05
5.2101502660661936e-05
5.2101502660661936e-05
5.2101502660661936e-05
5.2101502660661936e-05
5.2101502660661936e-05
-0.002799845504341647
5.2101502660661936e-05
5.2101502660661936e-05
5.2101502660661936e-05
5.2101502660661936e-05
5.2101502660661936e-05
5.2101502660661936e-05
5.2101502660661936e-05
5.2101502660661936e-05
5.2101502660661936e-05
5.2101502660661936e-05
5.2101502660661936e-05
5.2101502660661936e-05
5.2101502660661936e-05
5.2101502660661936e-05
5.2101502660661936e-05
5.2101502660661936e-05
5.2101502660661936e-05
5.2101502660661936e-05
5.2101502660661936e-05
5.2101502660661936e-05
-0.000898547499673441
5.2101502660661936e-05
5.2101502660661936e-05
5.2101502660661936e-05
5.2101502660661936e-05
5.2101502660661936e-05
5.2101502660661936e-05
5.2101502660661936e-05
5.2101502660661936e-05
5.2101502660661936e-05
5.2101502660661936e-05
5.2101502660661936e-05
5.2101502660661936e-05
5.2101502660661936e-05
5.2101502660661936e-05
5.2101502660661936e-05
-0.000898547499673441
5.2101502660661936e-05
5.2101502660661936e-05
5.2101502660661936e-05
5.2101502660661936e-05
5.2101502660661936e-05
5.2101502660661936e-05
5.2101502660661936e-05
5.2101502660661936e-05
5.2101502660661936e-05
5.2101502660661936e-05
5.2101502660661936e-05
5.2101502660661936e-05
5.2101502660661936e-05
5.2101502660661936e-05
-0.0016907550016185269
-0.0007401059992844239
5.2101502660661936e-05
5.2101502660661936e-05
5.2101502660661936e-05
5.2101502660661936e-05
5.2101502660661936e-05
5.2101502660661936e-05
5.2101502660661936e-05
5.2101502660661936e-05
5.2101502660661936e-05
5.2101502660661936e-05
5.2101502660661936e-05
5.2101502660661936e-05
5.2101502660661936e-05
-0.0016907550016185269
-0.0015323135012295097
5.2101502660661936e-05
5.2101502660661936e-05
5.2101502660661936e-05
5.2101502660661936e-05
5.2101502660661936e-05
5.2101502660661936e-05
5.2101502660661936e-05
5.2101502660661936e-05
5.2101502660661936e-05
5.2101502660661936e-05
5.2101502660661936e-05
5.2101502660661936e-05
-0.0012154305004514754
-0.0012154305004514754
-0.0012154305004514754
0.001161192005383782
0.0005274260038277134
5.2101502660661936e-05
5.2101502660661936e-05
5.2101502660661936e-05
5.2101502660661936e-05
5.2101502660661936e-05
5.2101502660661936e-05
5.2101502660661936e-05
5.2101502660661936e-05
5.2101502660661936e-05
-0.0002647814981173724
-0.0005816644988954067
-0.0007401059992844239
5.2101502660661936e-05
5.2101502660661936e-05
5.2101502660661936e-05
5.2101502660661936e-05
5.2101502660661936e-05
5.2101502660661936e-05
5.2101502660661936e-05
5.2101502660661936e-05
5.2101502660661936e-05
5.2101502660661936e-05
0.00036898450343869627
5.2101502660661936e-05
0.001161192005383782
5.2101502660661936e-05
5.2101502660661936e-05
5.2101502660661936e-05
5.2101502660661936e-05
5.2101502660661936e-05
5.2101502660661936e-05
5.2101502660661936e-05
5.2101502660661936e-05
5.2101502660661936e-05
5.2101502660661936e-05
0.0006858675042167306
0.0005274260038277134
0.0006858675042167306
5.2101502660661936e-05
5.2101502660661936e-05
5.2101502660661936e-05
5.2101502660661936e-05
5.2101502660661936e-05
5.2101502660661936e-05
5.2101502660661936e-05
5.2101502660661936e-05
5.2101502660661936e-05
5.2101502660661936e-05
0.0006858675042167306
0.0002105430030496791
5.2101502660661936e-05
5.2101502660661936e-05
5.2101502660661936e-05
5.2101502660661936e-05
5.2101502660661936e-05
5.2101502660661936e-05
5.2101502660661936e-05
5.2101502660661936e-05
5.2101502660661936e-05
5.2101502660661936e-05
5.2101502660661936e-05
5.2101502660661936e-05
5.2101502660661936e-05
5.2101502660661936e-05
5.2101502660661936e-05
-0.0021660795027855784
-0.0034336115058977157
-0.004701143509009853
5.2101502660661936e-05
5.2101502660661936e-05
-0.00010633999772835523
-0.000898547499673441
-0.0023245210031745955
-0.00375049450667575
-0.005018026509787887
-0.005651792511343956
-0.007394649015623145
-0.007869973516790196
-0.008345298017957248
-0.008345298017957248
-0.00818685651756823
-0.007236207515234128
-0.0061271170125110075
-0.0051764680101769045
-0.002958287004730664
-0.001849196502007544
-0.000898547499673441
-0.000898547499673441
-0.0010569890000624582
-0.0015323135012295097
-0.0024829625035636127
-0.00375049450667575
-0.005018026509787887
-0.006285558512900025
-0.007394649015623145
-0.008345298017957248
-0.008979064019513316
-0.00929594702029135
-0.008662181018735282
-0.007553090516012162
-0.006919324514456093
-0.005810234011732973
-0.004701143509009853
-0.00375049450667575
-0.0034336115058977157
-0.006444000013289042
-0.005651792511343956
-0.004701143509009853
-0.0034336115058977157
-0.002007638002396561
-0.0016907550016185269
-0.0013738720008404925
-0.002007638002396561
-0.002799845504341647
-0.003908936007064767
-0.005018026509787887
-0.005651792511343956
-0.0070777660148451105
-0.008028415017179213
-0.008662181018735282
-0.008662181018735282
-0.008503739518346265
-0.00818685651756823
-0.006919324514456093
-0.00596867551212199
-0.004701143509009853
-0.003908936007064767
-0.0031167285051196814
-0.00264140400395263
-0.0021660795027855784
-0.001849196502007544
-0.001849196502007544
-0.0023245210031745955
-0.0032751700055086985
-0.00485958500939887
-0.0061271170125110075
-0.0070777660148451105
-0.007869973516790196
-0.007869973516790196
-0.007869973516790196
-0.00818685651756823
-0.007869973516790196
-0.0070777660148451105
-0.006444000013289042
-0.004542702008620836
-0.0034336115058977157
-0.0024829625035636127
-0.0021660795027855784
-0.0023245210031745955
-0.002799845504341647
-0.00375049450667575
-0.004542702008620836
-0.005651792511343956
-0.006285558512900025
-0.0070777660148451105
-0.007553090516012162
-0.008028415017179213
-0.007236207515234128
-0.0070777660148451105
-0.006285558512900025
-0.005334909510565922
-0.004542702008620836
-0.003592053006286733
-0.002799845504341647
-0.001849196502007544
-0.0012154305004514754
-0.000898547499673441
-0.0007401059992844239
-0.0007401059992844239
-0.0007401059992844239
-0.000898547499673441
-0.0016907550016185269
-0.00264140400395263
-0.003908936007064767
-0.005334909510565922
-0.006919324514456093
-0.007869973516790196
-0.008345298017957248
-0.00929594702029135
-0.009137505519902334
-0.00929594702029135
-0.00929594702029135
-0.008345298017957248
-0.0070777660148451105
-0.005651792511343956
-0.003908936007064767
-0.002799845504341647
-0.0023245210031745955
-0.001849196502007544
-0.0021660795027855784
-0.003592053006286733
-0.003908936007064767
-0.005018026509787887
-0.005651792511343956
-0.005810234011732973
-0.005810234011732973
-0.006285558512900025
-0.0061271170125110075
-0.00596867551212199
-0.0051764680101769045
-0.004542702008620836
-0.00375049450667575
-0.002958287004730664
-0.0023245210031745955
-0.000898547499673441
-0.00042322299850638956
5.2101502660661936e-05
-0.00042322299850638956
-0.00042322299850638956
-0.00042322299850638956
-0.0010569890000624582
-0.0013738720008404925
-0.0021660795027855784
-0.0031167285051196814
-0.004542702008620836
-0.00596867551212199
-0.007394649015623145
-0.008503739518346265
-0.009454388520680368
-0.009771271521458402
-0.010088154522236437
-0.010088154522236437
-0.009612830021069385
-0.0088206225191243
-0.007553090516012162
-0.005810234011732973
-0.0042258190078428015
-0.002799845504341647
-0.001849196502007544
-0.001849196502007544
-0.001849196502007544
-0.0024829625035636127
-0.005651792511343956
-0.006285558512900025
-0.006919324514456093
-0.0051764680101769045
-0.005018026509787887
-0.005018026509787887
-0.004542702008620836
-0.0042258190078428015
-0.003592053006286733
-0.0031167285051196814
-0.002958287004730664
-0.00264140400395263
-0.0015323135012295097
5.2101502660661936e-05
5.2101502660661936e-05
5.2101502660661936e-05
5.2101502660661936e-05
-0.0005816644988954067
-0.0005816644988954067
-0.0042258190078428015
-0.004384260508231819
-0.0015323135012295097
-0.0015323135012295097
-0.0016907550016185269
-0.0024829625035636127
-0.0034336115058977157
-0.00485958500939887
-0.006444000013289042
-0.00818685651756823
-0.009454388520680368
-0.009771271521458402
-0.010088154522236437
-0.010088154522236437
-0.009771271521458402
-0.00929594702029135
-0.008345298017957248
-0.0070777660148451105
-0.005334909510565922
-0.00375049450667575
-0.0023245210031745955
-0.0012154305004514754
-0.000898547499673441
-0.0032751700055086985
-0.0034336115058977157
-0.0042258190078428015
-0.00485958500939887
-0.005651792511343956
-0.006444000013289042
-0.003908936007064767
-0.00375049450667575
-0.0032751700055086985
-0.002799845504341647
-0.00264140400395263
-0.0023245210031745955
-0.00264140400395263
-0.0023245210031745955
-0.0012154305004514754
5.2101502660661936e-05
0.0002105430030496791
5.2101502660661936e-05
5.2101502660661936e-05
5.2101502660661936e-05
5.2101502660661936e-05
-0.004542702008620836
-0.00485958500939887
-0.005018026509787887
-0.002007638002396561
-0.001849196502007544
-0.002007638002396561
-0.002799845504341647
-0.003908936007064767
-0.005334909510565922
-0.006919324514456093
-0.008662181018735282
-0.00929594702029135
-0.00992971302184742
-0.00992971302184742
-0.009454388520680368
-0.008979064019513316
-0.008662181018735282
-0.007553090516012162
-0.0061271170125110075
-0.004542702008620836
-0.005651792511343956
-0.004067377507453784
-0.002799845504341647
-0.002007638002396561
-0.0016907550016185269
-0.002007638002396561
-0.002799845504341647
-0.003592053006286733
-0.004701143509009853
-0.005493351010954939
-0.005810234011732973
5.2101502660661936e-05
5.2101502660661936e-05
5.2101502660661936e-05
-0.0013738720008404925
-0.002007638002396561
-0.00010633999772835523
5.2101502660661936e-05
-0.0010569890000624582
0.0002105430030496791
5.2101502660661936e-05
5.2101502660661936e-05
5.2101502660661936e-05
5.2101502660661936e-05
5.2101502660661936e-05
5.2101502660661936e-05
5.2101502660661936e-05
-0.0051764680101769045
-0.0024829625035636127
-0.0021660795027855784
-0.0021660795027855784
-0.002799845504341647
-0.004067377507453784
-0.005651792511343956
-0.006919324514456093
-0.008503739518346265
-0.009612830021069385
-0.009454388520680368
-0.00929594702029135
-0.008662181018735282
-0.007869973516790196
-0.007236207515234128
-0.0061271170125110075
-0.0051764680101769045
-0.005651792511343956
-0.0042258190078428015
-0.002799845504341647
-0.0016907550016185269
-0.0007401059992844239
-0.0002647814981173724
-0.0007401059992844239
-0.0016907550016185269
-0.002799845504341647
-0.00375049450667575
-0.004384260508231819
5.2101502660661936e-05
5.2101502660661936e-05
5.2101502660661936e-05
5.2101502660661936e-05
5.2101502660661936e-05
5.2101502660661936e-05
5.2101502660661936e-05
5.2101502660661936e-05
5.2101502660661936e-05
5.2101502660661936e-05
5.2101502660661936e-05
5.2101502660661936e-05
5.2101502660661936e-05
5.2101502660661936e-05
5.2101502660661936e-05
5.2101502660661936e-05
5.2101502660661936e-05
5.2101502660661936e-05
-0.006760883014067076
-0.003908936007064767
-0.0034336115058977157
-0.0024829625035636127
-0.00264140400395263
-0.0032751700055086985
-0.004542702008620836
-0.005810234011732973
-0.007236207515234128
-0.008503739518346265
-0.0088206225191243
-0.008662181018735282
-0.008345298017957248
-0.007236207515234128
-0.006602441513678059
-0.00596867551212199
-0.005018026509787887
5.2101502660661936e-05
5.2101502660661936e-05
5.2101502660661936e-05
5.2101502660661936e-05
-0.000898547499673441
5.2101502660661936e-05
0.0005274260038277134
5.2101502660661936e-05
-0.000898547499673441
-0.0023245210031745955
-0.0034336115058977157
5.2101502660661936e-05
5.2101502660661936e-05
5.2101502660661936e-05
5.2101502660661936e-05
5.2101502660661936e-05
5.2101502660661936e-05
5.2101502660661936e-05
5.2101502660661936e-05
5.2101502660661936e-05
5.2101502660661936e-05
5.2101502660661936e-05
5.2101502660661936e-05
5.2101502660661936e-05
5.2101502660661936e-05
5.2101502660661936e-05
5.2101502660661936e-05
5.2101502660661936e-05
5.2101502660661936e-05
5.2101502660661936e-05
-0.007553090516012162
-0.008503739518346265
-0.006760883014067076
-0.00485958500939887
-0.003908936007064767
-0.0034336115058977157
-0.0032751700055086985
-0.003908936007064767
-0.004701143509009853
-0.00596867551212199
-0.0070777660148451105
-0.008028415017179213
-0.00818685651756823
-0.007553090516012162
-0.006919324514456093
-0.00596867551212199
-0.005651792511343956
-0.004542702008620836
5.2101502660661936e-05
5.2101502660661936e-05
5.2101502660661936e-05
5.2101502660661936e-05
5.2101502660661936e-05
5.2101502660661936e-05
5.2101502660661936e-05
0.0005274260038277134
5.2101502660661936e-05
-0.0010569890000624582
5.2101502660661936e-05
5.2101502660661936e-05
5.2101502660661936e-05
5.2101502660661936e-05
5.2101502660661936e-05
5.2101502660661936e-05
5.2101502660661936e-05
5.2101502660661936e-05
5.2101502660661936e-05
5.2101502660661936e-05
5.2101502660661936e-05
5.2101502660661936e-05
5.2101502660661936e-05
5.2101502660661936e-05
5.2101502660661936e-05
5.2101502660661936e-05
5.2101502660661936e-05
5.2101502660661936e-05
5.2101502660661936e-05
5.2101502660661936e-05
5.2101502660661936e-05
-0.008662181018735282
-0.010246596022625454
-0.008979064019513316
-0.005651792511343956
-0.005018026509787887
-0.0042258190078428015
-0.004067377507453784
-0.004384260508231819
-0.005018026509787887
-0.005810234011732973
-0.006919324514456093
-0.007394649015623145
-0.007394649015623145
-0.006760883014067076
-0.005810234011732973
-0.005018026509787887
-0.004384260508231819
-0.003592053006286733
5.2101502660661936e-05
5.2101502660661936e-05
5.2101502660661936e-05
5.2101502660661936e-05
5.2101502660661936e-05
5.2101502660661936e-05
5.2101502660661936e-05
5.2101502660661936e-05
5.2101502660661936e-05
5.2101502660661936e-05
5.2101502660661936e-05
5.2101502660661936e-05
5.2101502660661936e-05
5.2101502660661936e-05
5.2101502660661936e-05
5.2101502660661936e-05
5.2101502660661936e-05
5.2101502660661936e-05
5.2101502660661936e-05
5.2101502660661936e-05
5.2101502660661936e-05
5.2101502660661936e-05
5.2101502660661936e-05
5.2101502660661936e-05
5.2101502660661936e-05
5.2101502660661936e-05
5.2101502660661936e-05
5.2101502660661936e-05
5.2101502660661936e-05
5.2101502660661936e-05
-0.006760883014067076
-0.009454388520680368
-0.011355686525348574
-0.012940101529238746
-0.005810234011732973
-0.005018026509787887
-0.00485958500939887
-0.00485958500939887
-0.005334909510565922
-0.00596867551212199
-0.006285558512900025
-0.006602441513678059
-0.006285558512900025
-0.005651792511343956
-0.004701143509009853
-0.003908936007064767
-0.00375049450667575
-0.002799845504341647
5.2101502660661936e-05
5.2101502660661936e-05
5.2101502660661936e-05
5.2101502660661936e-05
5.2101502660661936e-05
5.2101502660661936e-05
5.2101502660661936e-05
5.2101502660661936e-05
5.2101502660661936e-05
5.2101502660661936e-05
5.2101502660661936e-05
5.2101502660661936e-05
5.2101502660661936e-05
5.2101502660661936e-05
5.2101502660661936e-05
5.2101502660661936e-05
5.2101502660661936e-05
5.2101502660661936e-05
5.2101502660661936e-05
5.2101502660661936e-05
5.2101502660661936e-05
5.2101502660661936e-05
5.2101502660661936e-05
5.2101502660661936e-05
5.2101502660661936e-05
5.2101502660661936e-05
5.2101502660661936e-05
5.2101502660661936e-05
5.2101502660661936e-05
5.2101502660661936e-05
-0.007553090516012162
-0.010246596022625454
-0.012464777028071694
-0.0143660750327399
-0.015633607035852037
-0.006760883014067076
-0.00596867551212199
-0.005651792511343956
-0.0051764680101769045
-0.0051764680101769045
-0.005651792511343956
-0.005493351010954939
-0.005334909510565922
-0.00485958500939887
-0.004067377507453784
-0.003592053006286733
-0.0031167285051196814
-0.002799845504341647
-0.0021660795027855784
5.2101502660661936e-05
5.2101502660661936e-05
5.2101502660661936e-05
5.2101502660661936e-05
5.2101502660661936e-05
5.2101502660661936e-05
5.2101502660661936e-05
5.2101502660661936e-05
5.2101502660661936e-05
5.2101502660661936e-05
5.2101502660661936e-05
5.2101502660661936e-05
5.2101502660661936e-05
5.2101502660661936e-05
5.2101502660661936e-05
5.2101502660661936e-05
5.2101502660661936e-05
5.2101502660661936e-05
5.2101502660661936e-05
5.2101502660661936e-05
5.2101502660661936e-05
5.2101502660661936e-05
5.2101502660661936e-05
5.2101502660661936e-05
5.2101502660661936e-05
5.2101502660661936e-05
5.2101502660661936e-05
5.2101502660661936e-05
5.2101502660661936e-05
5.2101502660661936e-05
-0.008662181018735282
-0.011355686525348574
-0.013890750531572849
-0.015792048536241055
-0.017376463540131226
-0.01769334654090926
-0.005651792511343956
-0.004384260508231819
-0.004067377507453784
-0.00375049450667575
-0.002958287004730664
-0.0021660795027855784
-0.002007638002396561
-0.002007638002396561
5.2101502660661936e-05
5.2101502660661936e-05
5.2101502660661936e-05
5.2101502660661936e-05
5.2101502660661936e-05
5.2101502660661936e-05
5.2101502660661936e-05
5.2101502660661936e-05
5.2101502660661936e-05
5.2101502660661936e-05
5.2101502660661936e-05
5.2101502660661936e-05
5.2101502660661936e-05
5.2101502660661936e-05
5.2101502660661936e-05
5.2101502660661936e-05
5.2101502660661936e-05
5.2101502660661936e-05
5.2101502660661936e-05
5.2101502660661936e-05
5.2101502660661936e-05
5.2101502660661936e-05
5.2101502660661936e-05
5.2101502660661936e-05
5.2101502660661936e-05
5.2101502660661936e-05
5.2101502660661936e-05
5.2101502660661936e-05
5.2101502660661936e-05
5.2101502660661936e-05
-0.0051764680101769045
-0.009771271521458402
-0.012623218528460711
-0.015633607035852037
-0.017851788041298278
-0.01943620304518845
-0.019594644545577466
-0.0023245210031745955
-0.0015323135012295097
-0.0012154305004514754
-0.000898547499673441
-0.0012154305004514754
5.2101502660661936e-05
5.2101502660661936e-05
5.2101502660661936e-05
5.2101502660661936e-05
5.2101502660661936e-05
5.2101502660661936e-05
5.2101502660661936e-05
5.2101502660661936e-05
5.2101502660661936e-05
5.2101502660661936e-05
5.2101502660661936e-05
5.2101502660661936e-05
5.2101502660661936e-05
5.2101502660661936e-05
5.2101502660661936e-05
5.2101502660661936e-05
5.2101502660661936e-05
5.2101502660661936e-05
5.2101502660661936e-05
5.2101502660661936e-05
5.2101502660661936e-05
5.2101502660661936e-05
5.2101502660661936e-05
5.2101502660661936e-05
5.2101502660661936e-05
5.2101502660661936e-05
5.2101502660661936e-05
5.2101502660661936e-05
5.2101502660661936e-05
5.2101502660661936e-05
-0.007236207515234128
-0.011197245024959557
-0.0143660750327399
-0.017534905040520243
-0.0199115275463555
-0.021179059549467638
-0.020703735048300587
-0.0199115275463555
-0.0013738720008404925
-0.0007401059992844239
-0.0002647814981173724
-0.0002647814981173724
5.2101502660661936e-05
5.2101502660661936e-05
5.2101502660661936e-05
5.2101502660661936e-05
5.2101502660661936e-05
5.2101502660661936e-05
5.2101502660661936e-05
5.2101502660661936e-05
5.2101502660661936e-05
5.2101502660661936e-05
5.2101502660661936e-05
5.2101502660661936e-05
5.2101502660661936e-05
5.2101502660661936e-05
5.2101502660661936e-05
-0.0051764680101769045
-0.004701143509009853
5.2101502660661936e-05
5.2101502660661936e-05
5.2101502660661936e-05
5.2101502660661936e-05
5.2101502660661936e-05
5.2101502660661936e-05
5.2101502660661936e-05
5.2101502660661936e-05
5.2101502660661936e-05
5.2101502660661936e-05
5.2101502660661936e-05
5.2101502660661936e-05
5.2101502660661936e-05
5.2101502660661936e-05
5.2101502660661936e-05
-0.012464777028071694
-0.01595049003663007
-0.01880243704363238
-0.020862176548689604
-0.021495942550245672
-0.021337501049856655
-0.020069969046744518
-0.000898547499673441
-0.00042322299850638956
0.0002105430030496791
-0.0002647814981173724
5.2101502660661936e-05
5.2101502660661936e-05
5.2101502660661936e-05
5.2101502660661936e-05
5.2101502660661936e-05
5.2101502660661936e-05
5.2101502660661936e-05
5.2101502660661936e-05
5.2101502660661936e-05
5.2101502660661936e-05
5.2101502660661936e-05
5.2101502660661936e-05
5.2101502660661936e-05
5.2101502660661936e-05
-0.0051764680101769045
-0.006285558512900025
-0.005651792511343956
5.2101502660661936e-05
5.2101502660661936e-05
5.2101502660661936e-05
5.2101502660661936e-05
5.2101502660661936e-05
5.2101502660661936e-05
5.2101502660661936e-05
5.2101502660661936e-05
5.2101502660661936e-05
5.2101502660661936e-05
5.2101502660661936e-05
5.2101502660661936e-05
5.2101502660661936e-05
5.2101502660661936e-05
5.2101502660661936e-05
5.2101502660661936e-05
5.2101502660661936e-05
-0.01832711254246533
-0.020386852047522552
-0.02102061804907862
-0.02054529354791157
-0.019277761544799432
-0.0015323135012295097
-0.000898547499673441
-0.00042322299850638956
5.2101502660661936e-05
5.2101502660661936e-05
5.2101502660661936e-05
5.2101502660661936e-05
5.2101502660661936e-05
5.2101502660661936e-05
5.2101502660661936e-05
5.2101502660661936e-05
5.2101502660661936e-05
5.2101502660661936e-05
5.2101502660661936e-05
5.2101502660661936e-05
5.2101502660661936e-05
5.2101502660661936e-05
5.2101502660661936e-05
5.2101502660661936e-05
-0.006444000013289042
-0.0061271170125110075
5.2101502660661936e-05
5.2101502660661936e-05
5.2101502660661936e-05
5.2101502660661936e-05
5.2101502660661936e-05
5.2101502660661936e-05
5.2101502660661936e-05
5.2101502660661936e-05
5.2101502660661936e-05
5.2101502660661936e-05
5.2101502660661936e-05
5.2101502660661936e-05
5.2101502660661936e-05
5.2101502660661936e-05
5.2101502660661936e-05
5.2101502660661936e-05
5.2101502660661936e-05
5.2101502660661936e-05
-0.018010229541687295
-0.018960878544021398
-0.018643995543243363
-0.017376463540131226
-0.002958287004730664
-0.0021660795027855784
5.2101502660661936e-05
5.2101502660661936e-05
5.2101502660661936e-05
5.2101502660661936e-05
5.2101502660661936e-05
5.2101502660661936e-05
5.2101502660661936e-05
5.2101502660661936e-05
5.2101502660661936e-05
5.2101502660661936e-05
5.2101502660661936e-05
5.2101502660661936e-05
5.2101502660661936e-05
5.2101502660661936e-05
5.2101502660661936e-05
-0.005651792511343956
-0.0061271170125110075
-0.006760883014067076
-0.006444000013289042
-0.00596867551212199
5.2101502660661936e-05
5.2101502660661936e-05
5.2101502660661936e-05
5.2101502660661936e-05
5.2101502660661936e-05
5.2101502660661936e-05
5.2101502660661936e-05
5.2101502660661936e-05
5.2101502660661936e-05
5.2101502660661936e-05
5.2101502660661936e-05
5.2101502660661936e-05
5.2101502660661936e-05
5.2101502660661936e-05
5.2101502660661936e-05
5.2101502660661936e-05
5.2101502660661936e-05
-0.0143660750327399
-0.01547516553546302
-0.015792048536241055
-0.015158282534684986
-0.00485958500939887
5.2101502660661936e-05
5.2101502660661936e-05
5.2101502660661936e-05
5.2101502660661936e-05
5.2101502660661936e-05
5.2101502660661936e-05
5.2101502660661936e-05
-0.0024829625035636127
-0.001849196502007544
-0.001849196502007544
5.2101502660661936e-05
5.2101502660661936e-05
5.2101502660661936e-05
5.2101502660661936e-05
5.2101502660661936e-05
-0.004542702008620836
-0.00485958500939887
-0.005493351010954939
-0.006285558512900025
-0.006919324514456093
-0.006602441513678059
-0.005651792511343956
5.2101502660661936e-05
5.2101502660661936e-05
5.2101502660661936e-05
5.2101502660661936e-05
5.2101502660661936e-05
5.2101502660661936e-05
5.2101502660661936e-05
5.2101502660661936e-05
5.2101502660661936e-05
5.2101502660661936e-05
5.2101502660661936e-05
5.2101502660661936e-05
5.2101502660661936e-05
5.2101502660661936e-05
5.2101502660661936e-05
5.2101502660661936e-05
5.2101502660661936e-05
5.2101502660661936e-05
-0.013098543029627763
-0.013415426030405797
-0.007869973516790196
-0.006602441513678059
5.2101502660661936e-05
5.2101502660661936e-05
5.2101502660661936e-05
-0.00375049450667575
-0.0042258190078428015
-0.004542702008620836
-0.004542702008620836
-0.00375049450667575
-0.0032751700055086985
-0.002958287004730664
-0.002958287004730664
-0.003592053006286733
-0.003908936007064767
-0.003908936007064767
5.2101502660661936e-05
-0.004384260508231819
-0.004542702008620836
-0.0051764680101769045
-0.006285558512900025
-0.007236207515234128
-0.007553090516012162
-0.006919324514456093
-0.005810234011732973
5.2101502660661936e-05
5.2101502660661936e-05
5.2101502660661936e-05
5.2101502660661936e-05
5.2101502660661936e-05
5.2101502660661936e-05
5.2101502660661936e-05
5.2101502660661936e-05
5.2101502660661936e-05
5.2101502660661936e-05
5.2101502660661936e-05
5.2101502660661936e-05
5.2101502660661936e-05
5.2101502660661936e-05
5.2101502660661936e-05
5.2101502660661936e-05
5.2101502660661936e-05
5.2101502660661936e-05
-0.011831011026515625
-0.007236207515234128
5.2101502660661936e-05
5.2101502660661936e-05
5.2101502660661936e-05
5.2101502660661936e-05
-0.005018026509787887
-0.005651792511343956
-0.005651792511343956
-0.005651792511343956
-0.00485958500939887
-0.00375049450667575
-0.0031167285051196814
-0.0032751700055086985
-0.003592053006286733
-0.004067377507453784
-0.004384260508231819
5.2101502660661936e-05
-0.0042258190078428015
-0.004542702008620836
-0.0051764680101769045
-0.006760883014067076
-0.00818685651756823
-0.008662181018735282
-0.007869973516790196
-0.006444000013289042
-0.0051764680101769045
-0.0042258190078428015
5.2101502660661936e-05
5.2101502660661936e-05
5.2101502660661936e-05
5.2101502660661936e-05
5.2101502660661936e-05
5.2101502660661936e-05
5.2101502660661936e-05
5.2101502660661936e-05
5.2101502660661936e-05
5.2101502660661936e-05
5.2101502660661936e-05
5.2101502660661936e-05
5.2101502660661936e-05
5.2101502660661936e-05
5.2101502660661936e-05
-0.009771271521458402
-0.010880362024181522
5.2101502660661936e-05
5.2101502660661936e-05
5.2101502660661936e-05
5.2101502660661936e-05
-0.005493351010954939
-0.005651792511343956
-0.00596867551212199
-0.00596867551212199
-0.005810234011732973
-0.00485958500939887
-0.003592053006286733
-0.0031167285051196814
-0.002799845504341647
-0.002799845504341647
-0.00375049450667575
-0.0042258190078428015
5.2101502660661936e-05
-0.004384260508231819
-0.005018026509787887
-0.0061271170125110075
-0.007869973516790196
-0.009137505519902334
-0.009612830021069385
-0.008979064019513316
-0.007236207515234128
-0.00596867551212199
-0.005018026509787887
-0.0042258190078428015
-0.00375049450667575
5.2101502660661936e-05
5.2101502660661936e-05
5.2101502660661936e-05
5.2101502660661936e-05
5.2101502660661936e-05
5.2101502660661936e-05
5.2101502660661936e-05
5.2101502660661936e-05
5.2101502660661936e-05
5.2101502660661936e-05
5.2101502660661936e-05
5.2101502660661936e-05
5.2101502660661936e-05
-0.009137505519902334
-0.010246596022625454
-0.0032751700055086985
5.2101502660661936e-05
5.2101502660661936e-05
5.2101502660661936e-05
5.2101502660661936e-05
-0.005651792511343956
-0.005810234011732973
-0.005651792511343956
-0.005334909510565922
-0.004701143509009853
-0.00375049450667575
-0.002799845504341647
-0.002007638002396561
-0.002007638002396561
-0.0024829625035636127
-0.0032751700055086985
5.2101502660661936e-05
5.2101502660661936e-05
-0.005334909510565922
-0.005810234011732973
-0.007236207515234128
-0.0088206225191243
-0.010246596022625454
-0.010563479023403488
-0.00992971302184742
-0.008345298017957248
-0.006919324514456093
-0.005810234011732973
-0.00485958500939887
-0.004701143509009853
-0.0042258190078428015
5.2101502660661936e-05
5.2101502660661936e-05
5.2101502660661936e-05
5.2101502660661936e-05
5.2101502660661936e-05
5.2101502660661936e-05
5.2101502660661936e-05
5.2101502660661936e-05
5.2101502660661936e-05
5.2101502660661936e-05
5.2101502660661936e-05
5.2101502660661936e-05
-0.009137505519902334
-0.010405037523014471
5.2101502660661936e-05
5.2101502660661936e-05
5.2101502660661936e-05
5.2101502660661936e-05
5.2101502660661936e-05
-0.004701143509009853
-0.0051764680101769045
-0.004701143509009853
-0.004067377507453784
-0.0034336115058977157
-0.00264140400395263
-0.001849196502007544
-0.0012154305004514754
-0.000898547499673441
-0.0016907550016185269
-0.002799845504341647
-0.003908936007064767
-0.004701143509009853
-0.004701143509009853
-0.0061271170125110075
-0.00818685651756823
-0.009771271521458402
-0.010563479023403488
-0.010880362024181522
-0.010721920523792505
-0.009771271521458402
-0.008345298017957248
-0.006760883014067076
-0.005810234011732973
-0.005651792511343956
-0.005018026509787887
5.2101502660661936e-05
5.2101502660661936e-05
5.2101502660661936e-05
5.2101502660661936e-05
5.2101502660661936e-05
5.2101502660661936e-05
5.2101502660661936e-05
5.2101502660661936e-05
5.2101502660661936e-05
5.2101502660661936e-05
5.2101502660661936e-05
5.2101502660661936e-05
5.2101502660661936e-05
-0.010563479023403488
5.2101502660661936e-05
5.2101502660661936e-05
5.2101502660661936e-05
5.2101502660661936e-05
-0.003592053006286733
-0.004384260508231819
-0.0042258190078428015
-0.00375049450667575
-0.002958287004730664
-0.0023245210031745955
-0.0015323135012295097
-0.000898547499673441
-0.0007401059992844239
-0.000898547499673441
-0.0013738720008404925
-0.0023245210031745955
-0.00375049450667575
-0.0032751700055086985
-0.004542702008620836
-0.0061271170125110075
-0.008345298017957248
-0.009612830021069385
-0.010246596022625454
-0.010721920523792505
-0.010721920523792505
-0.010246596022625454
-0.009137505519902334
-0.00818685651756823
-0.006919324514456093
-0.005810234011732973
5.2101502660661936e-05
5.2101502660661936e-05
5.2101502660661936e-05
5.2101502660661936e-05
5.2101502660661936e-05
5.2101502660661936e-05
5.2101502660661936e-05
5.2101502660661936e-05
5.2101502660661936e-05
5.2101502660661936e-05
5.2101502660661936e-05
5.2101502660661936e-05
5.2101502660661936e-05
-0.00929594702029135
-0.010563479023403488
0.0017949580069398507
0.0016365165065508336
0.0013196335057727993
5.2101502660661936e-05
-0.0012154305004514754
-0.0023245210031745955
-0.0031167285051196814
-0.0032751700055086985
-0.002799845504341647
-0.0021660795027855784
-0.0015323135012295097
5.2101502660661936e-05
5.2101502660661936e-05
5.2101502660661936e-05
-0.0005816644988954067
-0.0012154305004514754
-0.0023245210031745955
-0.00375049450667575
-0.00375049450667575
-0.004384260508231819
-0.005810234011732973
-0.00818685651756823
-0.008979064019513316
-0.009454388520680368
-0.009771271521458402
-0.009771271521458402
-0.009612830021069385
-0.009137505519902334
-0.008028415017179213
-0.006444000013289042
5.2101502660661936e-05
5.2101502660661936e-05
5.2101502660661936e-05
5.2101502660661936e-05
5.2101502660661936e-05
5.2101502660661936e-05
5.2101502660661936e-05
5.2101502660661936e-05
5.2101502660661936e-05
5.2101502660661936e-05
5.2101502660661936e-05
5.2101502660661936e-05
5.2101502660661936e-05
-0.007869973516790196
-0.00929594702029135
-0.010246596022625454
0.001161192005383782
0.001953399507328868
0.0022702825081069022
0.0024287240084959194
0.0016365165065508336
0.0006858675042167306
-0.0005816644988954067
-0.0013738720008404925
-0.0021660795027855784
-0.0023245210031745955
-0.0021660795027855784
-0.0013738720008404925
-0.0010569890000624582
-0.0007401059992844239
5.2101502660661936e-05
5.2101502660661936e-05
-0.000898547499673441
-0.0016907550016185269
-0.002799845504341647
-0.003908936007064767
-0.0032751700055086985
-0.0042258190078428015
-0.0051764680101769045
-0.007553090516012162
-0.008345298017957248
-0.00818685651756823
-0.008345298017957248
-0.008345298017957248
-0.00818685651756823
-0.007869973516790196
-0.006444000013289042
5.2101502660661936e-05
5.2101502660661936e-05
5.2101502660661936e-05
5.2101502660661936e-05
5.2101502660661936e-05
5.2101502660661936e-05
5.2101502660661936e-05
5.2101502660661936e-05
5.2101502660661936e-05
5.2101502660661936e-05
5.2101502660661936e-05
5.2101502660661936e-05
5.2101502660661936e-05
-0.006444000013289042
-0.008028415017179213
-0.00929594702029135
-0.009771271521458402
0.0013196335057727993
0.0017949580069398507
0.0017949580069398507
0.0017949580069398507
0.0016365165065508336
0.0008443090046057478
0.0002105430030496791
-0.00042322299850638956
-0.0013738720008404925
-0.0016907550016185269
-0.0016907550016185269
-0.0016907550016185269
-0.0010569890000624582
-0.0007401059992844239
5.2101502660661936e-05
5.2101502660661936e-05
-0.0015323135012295097
-0.0021660795027855784
-0.0032751700055086985
-0.004384260508231819
-0.00375049450667575
-0.00375049450667575
-0.004384260508231819
-0.006760883014067076
-0.006919324514456093
-0.006919324514456093
-0.006760883014067076
-0.006444000013289042
-0.006444000013289042
-0.005651792511343956
5.2101502660661936e-05
5.2101502660661936e-05
5.2101502660661936e-05
5.2101502660661936e-05
5.2101502660661936e-05
5.2101502660661936e-05
5.2101502660661936e-05
5.2101502660661936e-05
5.2101502660661936e-05
5.2101502660661936e-05
5.2101502660661936e-05
5.2101502660661936e-05
5.2101502660661936e-05
-0.005334909510565922
-0.006602441513678059
-0.007869973516790196
-0.008662181018735282
0.0002105430030496791
0.0006858675042167306
0.001161192005383782
0.0013196335057727993
0.001161192005383782
0.0013196335057727993
0.001161192005383782
0.0008443090046057478
0.0006858675042167306
0.00036898450343869627
-0.00042322299850638956
-0.0012154305004514754
-0.0016907550016185269
-0.002007638002396561
-0.002007638002396561
-0.0015323135012295097
5.2101502660661936e-05
5.2101502660661936e-05
-0.0023245210031745955
-0.002958287004730664
-0.0042258190078428015
-0.0051764680101769045
-0.0042258190078428015
-0.004067377507453784
-0.003908936007064767
-0.0042258190078428015
-0.005651792511343956
-0.005651792511343956
-0.004384260508231819
5.2101502660661936e-05
5.2101502660661936e-05
5.2101502660661936e-05
5.2101502660661936e-05
5.2101502660661936e-05
5.2101502660661936e-05
5.2101502660661936e-05
5.2101502660661936e-05
5.2101502660661936e-05
5.2101502660661936e-05
5.2101502660661936e-05
5.2101502660661936e-05
5.2101502660661936e-05
5.2101502660661936e-05
5.2101502660661936e-05
-0.004067377507453784
-0.002799845504341647
-0.00375049450667575
-0.004701143509009853
-0.007553090516012162
5.2101502660661936e-05
0.0002105430030496791
0.00036898450343869627
0.0005274260038277134
0.0005274260038277134
0.0005274260038277134
0.0005274260038277134
0.0006858675042167306
0.0006858675042167306
0.0002105430030496791
0.0005274260038277134
-0.0002647814981173724
-0.0010569890000624582
-0.001849196502007544
-0.00264140400395263
-0.002799845504341647
-0.002799845504341647
-0.00264140400395263
5.2101502660661936e-05
-0.002799845504341647
-0.003908936007064767
-0.005018026509787887
-0.005810234011732973
-0.0042258190078428015
-0.003908936007064767
-0.00375049450667575
-0.002958287004730664
-0.004542702008620836
5.2101502660661936e-05
5.2101502660661936e-05
5.2101502660661936e-05
5.2101502660661936e-05
5.2101502660661936e-05
5.2101502660661936e-05
5.2101502660661936e-05
5.2101502660661936e-05
5.2101502660661936e-05
5.2101502660661936e-05
5.2101502660661936e-05
5.2101502660661936e-05
5.2101502660661936e-05
5.2101502660661936e-05
5.2101502660661936e-05
-0.0021660795027855784
0.00036898450343869627
-0.0007401059992844239
-0.001849196502007544
-0.002958287004730664
-0.0034336115058977157
-0.003908936007064767
-0.0005816644988954067
5.2101502660661936e-05
-0.0002647814981173724
-0.00042322299850638956
-0.00042322299850638956
-0.00042322299850638956
0.00036898450343869627
0.001002750504994765
0.0005274260038277134
0.0008443090046057478
0.0005274260038277134
-0.00042322299850638956
-0.001849196502007544
-0.002799845504341647
-0.0034336115058977157
-0.003908936007064767
-0.004067377507453784
-0.003908936007064767
-0.004067377507453784
-0.004701143509009853
-0.004542702008620836
-0.00596867551212199
-0.005493351010954939
-0.004701143509009853
-0.003908936007064767
-0.002958287004730664
-0.002007638002396561
-0.003592053006286733
5.2101502660661936e-05
5.2101502660661936e-05
5.2101502660661936e-05
5.2101502660661936e-05
5.2101502660661936e-05
5.2101502660661936e-05
5.2101502660661936e-05
5.2101502660661936e-05
5.2101502660661936e-05
5.2101502660661936e-05
5.2101502660661936e-05
5.2101502660661936e-05
-0.0013738720008404925
-0.0016907550016185269
-0.0021660795027855784
-0.00264140400395263
-0.00010633999772835523
-0.000898547499673441
-0.002007638002396561
-0.002799845504341647
-0.002958287004730664
-0.0013738720008404925
-0.0012154305004514754
-0.0012154305004514754
-0.0010569890000624582
-0.000898547499673441
-0.0007401059992844239
-0.00010633999772835523
0.00036898450343869627
0.0006858675042167306
0.0005274260038277134
5.2101502660661936e-05
-0.0010569890000624582
-0.0024829625035636127
-0.003592053006286733
-0.004542702008620836
-0.005018026509787887
-0.0051764680101769045
-0.005651792511343956
-0.005334909510565922
-0.005334909510565922
-0.005651792511343956
-0.006760883014067076
-0.005651792511343956
-0.005334909510565922
-0.004067377507453784
-0.002799845504341647
-0.0015323135012295097
-0.002958287004730664
5.2101502660661936e-05
5.2101502660661936e-05
5.2101502660661936e-05
5.2101502660661936e-05
5.2101502660661936e-05
5.2101502660661936e-05
5.2101502660661936e-05
5.2101502660661936e-05
5.2101502660661936e-05
5.2101502660661936e-05
5.2101502660661936e-05
-0.001849196502007544
-0.0021660795027855784
-0.0021660795027855784
-0.0024829625035636127
-0.002958287004730664
-0.0007401059992844239
-0.0012154305004514754
-0.0016907550016185269
-0.0023245210031745955
-0.0024829625035636127
-0.0021660795027855784
-0.0021660795027855784
-0.002007638002396561
-0.0016907550016185269
-0.0010569890000624582
-0.00042322299850638956
0.00036898450343869627
0.00036898450343869627
5.2101502660661936e-05
-0.00042322299850638956
-0.001849196502007544
-0.0034336115058977157
-0.004542702008620836
-0.005651792511343956
-0.006285558512900025
-0.006444000013289042
-0.0061271170125110075
-0.005810234011732973
-0.0061271170125110075
-0.006285558512900025
-0.006760883014067076
-0.005651792511343956
-0.0051764680101769045
-0.004384260508231819
-0.0032751700055086985
-0.002007638002396561
-0.0031167285051196814
5.2101502660661936e-05
5.2101502660661936e-05
5.2101502660661936e-05
5.2101502660661936e-05
5.2101502660661936e-05
5.2101502660661936e-05
5.2101502660661936e-05
5.2101502660661936e-05
5.2101502660661936e-05
5.2101502660661936e-05
5.2101502660661936e-05
-0.0031167285051196814
-0.0031167285051196814
-0.002799845504341647
-0.00264140400395263
-0.002799845504341647
-0.0032751700055086985
-0.0032751700055086985
-0.0016907550016185269
-0.001849196502007544
-0.00375049450667575
-0.0034336115058977157
-0.002958287004730664
-0.00264140400395263
-0.002007638002396561
-0.0013738720008404925
-0.0007401059992844239
-0.00010633999772835523
5.2101502660661936e-05
-0.00042322299850638956
-0.0010569890000624582
-0.0021660795027855784
-0.003908936007064767
-0.005334909510565922
-0.005810234011732973
-0.006760883014067076
-0.0070777660148451105
-0.006602441513678059
-0.0061271170125110075
-0.00596867551212199
-0.0061271170125110075
-0.0061271170125110075
-0.005651792511343956
-0.0051764680101769045
-0.005334909510565922
-0.004701143509009853
-0.0032751700055086985
5.2101502660661936e-05
5.2101502660661936e-05
5.2101502660661936e-05
5.2101502660661936e-05
5.2101502660661936e-05
5.2101502660661936e-05
5.2101502660661936e-05
5.2101502660661936e-05
5.2101502660661936e-05
5.2101502660661936e-05
5.2101502660661936e-05
5.2101502660661936e-05
-0.0042258190078428015
-0.004067377507453784
-0.00375049450667575
-0.0024829625035636127
-0.0023245210031745955
-0.0024829625035636127
-0.0024829625035636127
-0.002799845504341647
-0.002958287004730664
-0.004701143509009853
-0.004067377507453784
-0.0032751700055086985
-0.002799845504341647
-0.0023245210031745955
-0.0015323135012295097
-0.000898547499673441
-0.0007401059992844239
-0.00042322299850638956
-0.000898547499673441
-0.0007401059992844239
-0.001849196502007544
-0.004067377507453784
-0.005334909510565922
-0.006444000013289042
-0.007236207515234128
-0.0070777660148451105
-0.006444000013289042
-0.005651792511343956
-0.005018026509787887
-0.005018026509787887
-0.005018026509787887
-0.005651792511343956
-0.006444000013289042
-0.0070777660148451105
-0.007394649015623145
-0.006444000013289042
-0.00485958500939887
5.2101502660661936e-05
5.2101502660661936e-05
5.2101502660661936e-05
5.2101502660661936e-05
5.2101502660661936e-05
5.2101502660661936e-05
5.2101502660661936e-05
5.2101502660661936e-05
5.2101502660661936e-05
5.2101502660661936e-05
5.2101502660661936e-05
-0.005334909510565922
-0.0051764680101769045
-0.003908936007064767
-0.002799845504341647
-0.0021660795027855784
-0.0016907550016185269
-0.001849196502007544
-0.001849196502007544
-0.0024829625035636127
-0.005018026509787887
-0.0042258190078428015
-0.00375049450667575
-0.002958287004730664
-0.0024829625035636127
-0.0023245210031745955
-0.0015323135012295097
-0.0013738720008404925
-0.0015323135012295097
-0.0012154305004514754
-0.0007401059992844239
-0.0016907550016185269
-0.0024829625035636127
-0.003908936007064767
-0.005651792511343956
-0.006444000013289042
-0.006760883014067076
-0.005651792511343956
-0.0042258190078428015
-0.00375049450667575
-0.00375049450667575
-0.0042258190078428015
-0.005018026509787887
-0.006285558512900025
-0.007394649015623145
-0.00818685651756823
-0.007869973516790196
-0.006444000013289042
-0.00485958500939887
5.2101502660661936e-05
5.2101502660661936e-05
5.2101502660661936e-05
5.2101502660661936e-05
5.2101502660661936e-05
5.2101502660661936e-05
5.2101502660661936e-05
5.2101502660661936e-05
5.2101502660661936e-05
5.2101502660661936e-05
-0.006444000013289042
-0.0061271170125110075
-0.004542702008620836
-0.002958287004730664
-0.001849196502007544
-0.000898547499673441
-0.000898547499673441
-0.0013738720008404925
-0.002007638002396561
-0.004701143509009853
-0.003908936007064767
-0.0034336115058977157
-0.0032751700055086985
-0.002958287004730664
-0.002799845504341647
-0.000898547499673441
-0.00042322299850638956
-0.000898547499673441
-0.0007401059992844239
-0.0012154305004514754
-0.0015323135012295097
-0.0023245210031745955
-0.0031167285051196814
-0.005493351010954939
-0.0061271170125110075
-0.005651792511343956
5.2101502660661936e-05
5.2101502660661936e-05
5.2101502660661936e-05
-0.00264140400395263
-0.0034336115058977157
-0.004701143509009853
-0.006285558512900025
-0.007711532016401179
-0.008979064019513316
-0.008979064019513316
-0.008028415017179213
-0.006602441513678059
-0.004542702008620836
5.2101502660661936e-05
5.2101502660661936e-05
5.2101502660661936e-05
5.2101502660661936e-05
5.2101502660661936e-05
5.2101502660661936e-05
5.2101502660661936e-05
5.2101502660661936e-05
5.2101502660661936e-05
-0.007236207515234128
-0.006919324514456093
-0.0051764680101769045
-0.0031167285051196814
-0.001849196502007544
-0.0010569890000624582
-0.0007401059992844239
-0.000898547499673441
-0.001849196502007544
-0.003908936007064767
-0.0031167285051196814
-0.0032751700055086985
-0.0032751700055086985
-0.00375049450667575
-0.0015323135012295097
-0.0016907550016185269
-0.001849196502007544
-0.001849196502007544
-0.001849196502007544
-0.0015323135012295097
-0.001849196502007544
-0.003908936007064767
-0.004542702008620836
-0.004701143509009853
-0.00375049450667575
5.2101502660661936e-05
5.2101502660661936e-05
5.2101502660661936e-05
5.2101502660661936e-05
-0.0032751700055086985
-0.00485958500939887
-0.006285558512900025
-0.00818685651756823
-0.00929594702029135
-0.009454388520680368
-0.008979064019513316
-0.007394649015623145
-0.005810234011732973
5.2101502660661936e-05
5.2101502660661936e-05
5.2101502660661936e-05
5.2101502660661936e-05
5.2101502660661936e-05
5.2101502660661936e-05
5.2101502660661936e-05
5.2101502660661936e-05
5.2101502660661936e-05
5.2101502660661936e-05
5.2101502660661936e-05
5.2101502660661936e-05
5.2101502660661936e-05
5.2101502660661936e-05
-0.0010569890000624582
-0.0007401059992844239
-0.000898547499673441
-0.0032751700055086985
-0.0031167285051196814
-0.0032751700055086985
-0.003908936007064767
-0.002799845504341647
-0.0031167285051196814
-0.00375049450667575
-0.005810234011732973
-0.005651792511343956
-0.00485958500939887
-0.003908936007064767
-0.003592053006286733
-0.0034336115058977157
-0.0031167285051196814
-0.002958287004730664
5.2101502660661936e-05
5.2101502660661936e-05
5.2101502660661936e-05
5.2101502660661936e-05
5.2101502660661936e-05
-0.0034336115058977157
-0.005018026509787887
-0.006602441513678059
-0.008028415017179213
-0.00929594702029135
-0.009612830021069385
-0.009137505519902334
-0.007711532016401179
5.2101502660661936e-05
5.2101502660661936e-05
5.2101502660661936e-05
5.2101502660661936e-05
5.2101502660661936e-05
5.2101502660661936e-05
5.2101502660661936e-05
5.2101502660661936e-05
5.2101502660661936e-05
5.2101502660661936e-05
5.2101502660661936e-05
5.2101502660661936e-05
5.2101502660661936e-05
5.2101502660661936e-05
5.2101502660661936e-05
-0.0013738720008404925
-0.00042322299850638956
-0.002799845504341647
-0.0031167285051196814
-0.0031167285051196814
-0.003908936007064767
-0.0051764680101769045
-0.006602441513678059
-0.007394649015623145
-0.007711532016401179
-0.006919324514456093
-0.006285558512900025
-0.00485958500939887
-0.003592053006286733
-0.00264140400395263
5.2101502660661936e-05
5.2101502660661936e-05
5.2101502660661936e-05
5.2101502660661936e-05
5.2101502660661936e-05
5.2101502660661936e-05
5.2101502660661936e-05
-0.00375049450667575
-0.005018026509787887
-0.006285558512900025
-0.007394649015623145
-0.008345298017957248
-0.0088206225191243
-0.008662181018735282
-0.007553090516012162
5.2101502660661936e-05
5.2101502660661936e-05
5.2101502660661936e-05
5.2101502660661936e-05
5.2101502660661936e-05
5.2101502660661936e-05
5.2101502660661936e-05
5.2101502660661936e-05
5.2101502660661936e-05
5.2101502660661936e-05
5.2101502660661936e-05
5.2101502660661936e-05
5.2101502660661936e-05
5.2101502660661936e-05
-0.002958287004730664
-0.0016907550016185269
-0.0005816644988954067
-0.0031167285051196814
-0.004384260508231819
-0.0061271170125110075
-0.007553090516012162
-0.008662181018735282
-0.0088206225191243
-0.008345298017957248
-0.007394649015623145
-0.005810234011732973
-0.00375049450667575
5.2101502660661936e-05
5.2101502660661936e-05
5.2101502660661936e-05
5.2101502660661936e-05
5.2101502660661936e-05
5.2101502660661936e-05
5.2101502660661936e-05
5.2101502660661936e-05
5.2101502660661936e-05
5.2101502660661936e-05
5.2101502660661936e-05
-0.006602441513678059
-0.007236207515234128
-0.007711532016401179
-0.007394649015623145
5.2101502660661936e-05
5.2101502660661936e-05
5.2101502660661936e-05
5.2101502660661936e-05
5.2101502660661936e-05
5.2101502660661936e-05
5.2101502660661936e-05
5.2101502660661936e-05
5.2101502660661936e-05
5.2101502660661936e-05
5.2101502660661936e-05
5.2101502660661936e-05
5.2101502660661936e-05
5.2101502660661936e-05
5.2101502660661936e-05
-0.0031167285051196814
-0.002799845504341647
-0.0042258190078428015
-0.00596867551212199
-0.008028415017179213
-0.00929594702029135
-0.010088154522236437
-0.009454388520680368
-0.008345298017957248
-0.006285558512900025
-0.0031167285051196814
5.2101502660661936e-05
5.2101502660661936e-05
5.2101502660661936e-05
5.2101502660661936e-05
5.2101502660661936e-05
5.2101502660661936e-05
5.2101502660661936e-05
5.2101502660661936e-05
5.2101502660661936e-05
5.2101502660661936e-05
5.2101502660661936e-05
5.2101502660661936e-05
5.2101502660661936e-05
5.2101502660661936e-05
5.2101502660661936e-05
5.2101502660661936e-05
5.2101502660661936e-05
5.2101502660661936e-05
5.2101502660661936e-05
5.2101502660661936e-05
5.2101502660661936e-05
5.2101502660661936e-05
5.2101502660661936e-05
5.2101502660661936e-05
5.2101502660661936e-05
5.2101502660661936e-05
5.2101502660661936e-05
5.2101502660661936e-05
5.2101502660661936e-05
-0.003908936007064767
-0.0021660795027855784
-0.00375049450667575
-0.0061271170125110075
-0.007711532016401179
-0.009454388520680368
-0.010088154522236437
-0.00992971302184742
-0.008503739518346265
-0.006444000013289042
-0.0034336115058977157
5.2101502660661936e-05
5.2101502660661936e-05
5.2101502660661936e-05
5.2101502660661936e-05
5.2101502660661936e-05
5.2101502660661936e-05
5.2101502660661936e-05
5.2101502660661936e-05
5.2101502660661936e-05
5.2101502660661936e-05
5.2101502660661936e-05
5.2101502660661936e-05
5.2101502660661936e-05
5.2101502660661936e-05
5.2101502660661936e-05
5.2101502660661936e-05
5.2101502660661936e-05
5.2101502660661936e-05
5.2101502660661936e-05
5.2101502660661936e-05
5.2101502660661936e-05
5.2101502660661936e-05
5.2101502660661936e-05
5.2101502660661936e-05
5.2101502660661936e-05
5.2101502660661936e-05
5.2101502660661936e-05
5.2101502660661936e-05
-0.002958287004730664
-0.008979064019513316
-0.009612830021069385
-0.00992971302184742
-0.008662181018735282
-0.006602441513678059
-0.0034336115058977157
5.2101502660661936e-05
5.2101502660661936e-05
5.2101502660661936e-05
5.2101502660661936e-05
5.2101502660661936e-05
5.2101502660661936e-05
5.2101502660661936e-05
5.2101502660661936e-05
5.2101502660661936e-05
5.2101502660661936e-05
5.2101502660661936e-05
5.2101502660661936e-05
5.2101502660661936e-05
5.2101502660661936e-05
5.2101502660661936e-05
5.2101502660661936e-05
5.2101502660661936e-05
5.2101502660661936e-05
5.2101502660661936e-05
5.2101502660661936e-05
5.2101502660661936e-05
5.2101502660661936e-05
5.2101502660661936e-05
5.2101502660661936e-05
5.2101502660661936e-05
5.2101502660661936e-05
-0.0002647814981173724
-0.0007401059992844239
-0.008503739518346265
-0.008028415017179213
-0.0061271170125110075
-0.003908936007064767
5.2101502660661936e-05
5.2101502660661936e-05
5.2101502660661936e-05
5.2101502660661936e-05
5.2101502660661936e-05
5.2101502660661936e-05
5.2101502660661936e-05
5.2101502660661936e-05
5.2101502660661936e-05
5.2101502660661936e-05
5.2101502660661936e-05
5.2101502660661936e-05
5.2101502660661936e-05
5.2101502660661936e-05
5.2101502660661936e-05
5.2101502660661936e-05
5.2101502660661936e-05
5.2101502660661936e-05
5.2101502660661936e-05
5.2101502660661936e-05
5.2101502660661936e-05
5.2101502660661936e-05
5.2101502660661936e-05
5.2101502660661936e-05
5.2101502660661936e-05
0.0005274260038277134
0.0006858675042167306
-0.0031167285051196814
-0.0012154305004514754
0.0002105430030496791
5.2101502660661936e-05
5.2101502660661936e-05
5.2101502660661936e-05
5.2101502660661936e-05
5.2101502660661936e-05
5.2101502660661936e-05
5.2101502660661936e-05
5.2101502660661936e-05
5.2101502660661936e-05
5.2101502660661936e-05
5.2101502660661936e-05
5.2101502660661936e-05
5.2101502660661936e-05
5.2101502660661936e-05
5.2101502660661936e-05
5.2101502660661936e-05
5.2101502660661936e-05
5.2101502660661936e-05
5.2101502660661936e-05
5.2101502660661936e-05
5.2101502660661936e-05
-0.0005816644988954067
0.0002105430030496791
0.0006858675042167306
5.2101502660661936e-05
5.2101502660661936e-05
5.2101502660661936e-05
5.2101502660661936e-05
5.2101502660661936e-05
5.2101502660661936e-05
5.2101502660661936e-05
5.2101502660661936e-05
5.2101502660661936e-05
5.2101502660661936e-05
5.2101502660661936e-05
5.2101502660661936e-05
5.2101502660661936e-05
5.2101502660661936e-05
5.2101502660661936e-05
5.2101502660661936e-05
5.2101502660661936e-05
-0.000898547499673441
-0.00042322299850638956
5.2101502660661936e-05
0.0005274260038277134
5.2101502660661936e-05
5.2101502660661936e-05
5.2101502660661936e-05
5.2101502660661936e-05
5.2101502660661936e-05
5.2101502660661936e-05
5.2101502660661936e-05
-0.00010633999772835523
5.2101502660661936e-05
5.2101502660661936e-05
5.2101502660661936e-05
5.2101502660661936e-05
5.2101502660661936e-05
5.2101502660661936e-05
5.2101502660661936e-05
5.2101502660661936e-05
-0.0012154305004514754
-0.000898547499673441
-0.00042322299850638956
0.00036898450343869627
0.0006858675042167306
5.2101502660661936e-05
5.2101502660661936e-05
5.2101502660661936e-05
5.2101502660661936e-05
5.2101502660661936e-05
5.2101502660661936e-05
5.2101502660661936e-05
5.2101502660661936e-05
5.2101502660661936e-05
5.2101502660661936e-05
5.2101502660661936e-05
5.2101502660661936e-05
5.2101502660661936e-05
5.2101502660661936e-05
5.2101502660661936e-05
-0.0002647814981173724
-0.00042322299850638956
-0.0005816644988954067
-0.0002647814981173724
5.2101502660661936e-05
0.0005274260038277134
5.2101502660661936e-05
5.2101502660661936e-05
5.2101502660661936e-05
5.2101502660661936e-05
5.2101502660661936e-05
5.2101502660661936e-05
5.2101502660661936e-05
5.2101502660661936e-05
5.2101502660661936e-05
5.2101502660661936e-05
5.2101502660661936e-05
5.2101502660661936e-05
5.2101502660661936e-05
5.2101502660661936e-05
5.2101502660661936e-05
5.2101502660661936e-05
0.0006858675042167306
0.0002105430030496791
5.2101502660661936e-05
5.2101502660661936e-05
5.2101502660661936e-05
0.00036898450343869627
0.0002105430030496791
5.2101502660661936e-05
5.2101502660661936e-05
5.2101502660661936e-05
5.2101502660661936e-05
5.2101502660661936e-05
5.2101502660661936e-05
5.2101502660661936e-05
5.2101502660661936e-05
5.2101502660661936e-05
5.2101502660661936e-05
5.2101502660661936e-05
5.2101502660661936e-05
5.2101502660661936e-05
5.2101502660661936e-05
5.2101502660661936e-05
0.0008443090046057478
0.0008443090046057478
0.0008443090046057478
0.0005274260038277134
0.0027456070092739537
0.0002105430030496791
0.0006858675042167306
0.0008443090046057478
5.2101502660661936e-05
5.2101502660661936e-05
5.2101502660661936e-05
5.2101502660661936e-05
5.2101502660661936e-05
5.2101502660661936e-05
5.2101502660661936e-05
5.2101502660661936e-05
5.2101502660661936e-05
5.2101502660661936e-05
5.2101502660661936e-05
5.2101502660661936e-05
5.2101502660661936e-05
0.001161192005383782
0.0013196335057727993
0.0013196335057727993
0.003062490010051988
0.001953399507328868
0.0025871655088849366
0.00036898450343869627
0.0006858675042167306
0.00036898450343869627
5.2101502660661936e-05
5.2101502660661936e-05
5.2101502660661936e-05
5.2101502660661936e-05
5.2101502660661936e-05
5.2101502660661936e-05
5.2101502660661936e-05
5.2101502660661936e-05
5.2101502660661936e-05
5.2101502660661936e-05
5.2101502660661936e-05
0.001002750504994765
0.001002750504994765
0.0016365165065508336
0.0024287240084959194
0.003062490010051988
0.0005274260038277134
0.0002105430030496791
5.2101502660661936e-05
5.2101502660661936e-05
5.2101502660661936e-05
5.2101502660661936e-05
5.2101502660661936e-05
5.2101502660661936e-05
5.2101502660661936e-05
5.2101502660661936e-05
5.2101502660661936e-05
5.2101502660661936e-05
5.2101502660661936e-05
0.001002750504994765
0.0013196335057727993
0.0013196335057727993
0.0027456070092739537
0.0033793730108300224
0.0033793730108300224
0.003062490010051988
0.00036898450343869627
5.2101502660661936e-05
5.2101502660661936e-05
5.2101502660661936e-05
5.2101502660661936e-05
5.2101502660661936e-05
5.2101502660661936e-05
5.2101502660661936e-05
5.2101502660661936e-05
5.2101502660661936e-05
5.2101502660661936e-05
0.001161192005383782
0.0014780750061618164
0.0033793730108300224
0.0036962560116080567
0.0036962560116080567
0.0036962560116080567
0.0008443090046057478
0.0008443090046057478
0.0013196335057727993
5.2101502660661936e-05
5.2101502660661936e-05
5.2101502660661936e-05
5.2101502660661936e-05
5.2101502660661936e-05
5.2101502660661936e-05
0.004013139012386091
0.004171580512775108
0.004330022013164125
0.004330022013164125
0.001953399507328868
0.0022702825081069022
0.0027456070092739537
0.0027456070092739537
0.005122229515109211
0.005597554016276263
-0.0013738720008404925
-0.002799845504341647
-0.004067377507453784
-0.005651792511343956
-0.006444000013289042
-0.006602441513678059
-0.006760883014067076
-0.006444000013289042
-0.0002647814981173724
-0.0005816644988954067
-0.0013738720008404925
-0.002799845504341647
-0.004384260508231819
-0.005810234011732973
-0.006919324514456093
-0.007711532016401179
-0.007711532016401179
-0.007711532016401179
-0.007711532016401179
-0.006919324514456093
-0.006285558512900025
-0.004067377507453784
-0.002958287004730664
-0.0016907550016185269
-0.000898547499673441
-0.0007401059992844239
-0.0012154305004514754
-0.001849196502007544
-0.0032751700055086985
-0.004701143509009853
-0.006285558512900025
-0.007553090516012162
-0.008662181018735282
-0.00929594702029135
-0.009454388520680368
-0.00929594702029135
-0.008979064019513316
-0.008028415017179213
-0.006760883014067076
-0.005334909510565922
-0.004542702008620836
-0.00375049450667575
-0.0032751700055086985
-0.003592053006286733
-0.0021660795027855784
-0.002799845504341647
-0.0042258190078428015
-0.005334909510565922
-0.005651792511343956
-0.006444000013289042
-0.006602441513678059
-0.006444000013289042
-0.005651792511343956
-0.004701143509009853
-0.0031167285051196814
-0.0023245210031745955
-0.0016907550016185269
-0.001849196502007544
-0.0023245210031745955
-0.0034336115058977157
-0.00485958500939887
-0.006444000013289042
-0.008028415017179213
-0.0088206225191243
-0.009771271521458402
-0.010246596022625454
-0.010246596022625454
-0.009771271521458402
-0.008979064019513316
-0.007869973516790196
-0.006444000013289042
-0.008662181018735282
-0.007711532016401179
-0.0070777660148451105
-0.006760883014067076
-0.006602441513678059
-0.006285558512900025
-0.0013738720008404925
-0.0021660795027855784
-0.0032751700055086985
-0.004384260508231819
-0.005651792511343956
-0.006444000013289042
-0.007236207515234128
-0.007553090516012162
-0.007711532016401179
-0.007869973516790196
-0.007711532016401179
-0.007394649015623145
-0.005651792511343956
-0.004542702008620836
-0.003592053006286733
-0.00264140400395263
-0.0023245210031745955
-0.002799845504341647
-0.003592053006286733
-0.004542702008620836
-0.0061271170125110075
-0.007394649015623145
-0.0088206225191243
-0.00992971302184742
-0.010405037523014471
-0.010246596022625454
-0.00992971302184742
-0.009137505519902334
-0.007869973516790196
-0.009771271521458402
-0.008503739518346265
-0.007869973516790196
-0.006919324514456093
-0.006444000013289042
-0.0061271170125110075
-0.006285558512900025
-0.005810234011732973
-0.005334909510565922
-0.00042322299850638956
-0.00042322299850638956
-0.000898547499673441
-0.0013738720008404925
-0.0024829625035636127
-0.0032751700055086985
-0.004701143509009853
-0.0061271170125110075
-0.007236207515234128
-0.007711532016401179
-0.008345298017957248
-0.0088206225191243
-0.0088206225191243
-0.0088206225191243
-0.008345298017957248
-0.007236207515234128
-0.005651792511343956
-0.0042258190078428015
-0.003592053006286733
-0.002958287004730664
-0.002958287004730664
-0.0032751700055086985
-0.004384260508231819
-0.005810234011732973
-0.007236207515234128
-0.008662181018735282
-0.009137505519902334
-0.009612830021069385
-0.009612830021069385
-0.009454388520680368
-0.008345298017957248
-0.007553090516012162
-0.00929594702029135
-0.00818685651756823
-0.007236207515234128
-0.006444000013289042
-0.005651792511343956
-0.005810234011732973
-0.005493351010954939
-0.005018026509787887
-0.005334909510565922
-0.005018026509787887
-0.004701143509009853
-0.0007401059992844239
-0.000898547499673441
-0.0010569890000624582
-0.001849196502007544
-0.002799845504341647
-0.003908936007064767
-0.005493351010954939
-0.006602441513678059
-0.007869973516790196
-0.008345298017957248
-0.00929594702029135
-0.009454388520680368
-0.00992971302184742
-0.009771271521458402
-0.009137505519902334
-0.007869973516790196
-0.006285558512900025
-0.005018026509787887
-0.003592053006286733
-0.002799845504341647
-0.00264140400395263
-0.0031167285051196814
-0.003908936007064767
-0.007394649015623145
-0.008345298017957248
-0.00929594702029135
-0.010088154522236437
-0.010880362024181522
-0.011197245024959557
-0.010721920523792505
-0.010405037523014471
-0.009137505519902334
-0.008028415017179213
-0.0070777660148451105
-0.006285558512900025
-0.005651792511343956
-0.005651792511343956
-0.0051764680101769045
-0.00485958500939887
-0.004701143509009853
-0.00485958500939887
-0.004701143509009853
-0.004701143509009853
-0.004542702008620836
-0.0012154305004514754
-0.0012154305004514754
-0.0016907550016185269
-0.0024829625035636127
-0.003592053006286733
-0.00485958500939887
-0.006444000013289042
-0.008028415017179213
-0.00992971302184742
-0.011197245024959557
-0.00992971302184742
-0.00992971302184742
-0.009771271521458402
-0.00992971302184742
-0.00929594702029135
-0.00818685651756823
-0.006285558512900025
-0.004701143509009853
-0.0034336115058977157
-0.0021660795027855784
-0.0023245210031745955
-0.004542702008620836
-0.005018026509787887
-0.005810234011732973
-0.006760883014067076
-0.007553090516012162
-0.008503739518346265
-0.00929594702029135
-0.00929594702029135
-0.0088206225191243
-0.007869973516790196
-0.006444000013289042
-0.005018026509787887
5.2101502660661936e-05
5.2101502660661936e-05
5.2101502660661936e-05
5.2101502660661936e-05
5.2101502660661936e-05
5.2101502660661936e-05
5.2101502660661936e-05
5.2101502660661936e-05
5.2101502660661936e-05
5.2101502660661936e-05
-0.004701143509009853
-0.004542702008620836
-0.001849196502007544
-0.001849196502007544
-0.0016907550016185269
-0.001849196502007544
-0.001849196502007544
-0.002799845504341647
-0.005810234011732973
-0.0070777660148451105
-0.008345298017957248
-0.00929594702029135
-0.010088154522236437
-0.010721920523792505
-0.010246596022625454
-0.00992971302184742
-0.009612830021069385
-0.009612830021069385
-0.008979064019513316
-0.007553090516012162
-0.005651792511343956
-0.004067377507453784
-0.00485958500939887
-0.003908936007064767
-0.002958287004730664
-0.002958287004730664
-0.0034336115058977157
-0.003908936007064767
-0.0051764680101769045
-0.00596867551212199
-0.0070777660148451105
-0.007553090516012162
-0.006919324514456093
5.2101502660661936e-05
5.2101502660661936e-05
5.2101502660661936e-05
5.2101502660661936e-05
5.2101502660661936e-05
5.2101502660661936e-05
5.2101502660661936e-05
5.2101502660661936e-05
5.2101502660661936e-05
5.2101502660661936e-05
5.2101502660661936e-05
5.2101502660661936e-05
5.2101502660661936e-05
5.2101502660661936e-05
5.2101502660661936e-05
5.2101502660661936e-05
-0.0051764680101769045
-0.002799845504341647
-0.00264140400395263
-0.0021660795027855784
-0.0021660795027855784
-0.0024829625035636127
-0.0032751700055086985
-0.00596867551212199
-0.0070777660148451105
-0.008345298017957248
-0.00929594702029135
-0.00992971302184742
-0.010563479023403488
-0.009454388520680368
-0.008979064019513316
-0.009137505519902334
-0.008979064019513316
-0.00818685651756823
-0.006919324514456093
-0.007236207515234128
-0.0051764680101769045
-0.0034336115058977157
-0.0023245210031745955
-0.0016907550016185269
-0.0016907550016185269
-0.0016907550016185269
-0.00264140400395263
-0.00375049450667575
-0.00485958500939887
-0.005651792511343956
5.2101502660661936e-05
5.2101502660661936e-05
5.2101502660661936e-05
5.2101502660661936e-05
5.2101502660661936e-05
5.2101502660661936e-05
5.2101502660661936e-05
5.2101502660661936e-05
5.2101502660661936e-05
5.2101502660661936e-05
5.2101502660661936e-05
5.2101502660661936e-05
5.2101502660661936e-05
5.2101502660661936e-05
5.2101502660661936e-05
5.2101502660661936e-05
5.2101502660661936e-05
5.2101502660661936e-05
5.2101502660661936e-05
-0.0061271170125110075
-0.00375049450667575
-0.003592053006286733
-0.002958287004730664
-0.002799845504341647
-0.002799845504341647
-0.00375049450667575
-0.004701143509009853
-0.006444000013289042
-0.007553090516012162
-0.008503739518346265
-0.009137505519902334
-0.008979064019513316
-0.008503739518346265
-0.008345298017957248
-0.008028415017179213
-0.007869973516790196
-0.007394649015623145
5.2101502660661936e-05
5.2101502660661936e-05
5.2101502660661936e-05
5.2101502660661936e-05
-0.000898547499673441
-0.0002647814981173724
5.2101502660661936e-05
-0.0002647814981173724
-0.0013738720008404925
-0.00264140400395263
-0.00375049450667575
5.2101502660661936e-05
5.2101502660661936e-05
5.2101502660661936e-05
5.2101502660661936e-05
5.2101502660661936e-05
5.2101502660661936e-05
5.2101502660661936e-05
5.2101502660661936e-05
5.2101502660661936e-05
5.2101502660661936e-05
5.2101502660661936e-05
5.2101502660661936e-05
5.2101502660661936e-05
5.2101502660661936e-05
5.2101502660661936e-05
5.2101502660661936e-05
5.2101502660661936e-05
5.2101502660661936e-05
5.2101502660661936e-05
5.2101502660661936e-05
-0.0070777660148451105
-0.005018026509787887
-0.005018026509787887
-0.00485958500939887
-0.004384260508231819
-0.00375049450667575
-0.0032751700055086985
-0.003592053006286733
-0.003908936007064767
-0.005018026509787887
-0.00596867551212199
-0.007236207515234128
-0.007553090516012162
-0.008028415017179213
-0.007869973516790196
-0.007394649015623145
-0.006919324514456093
-0.006760883014067076
-0.006602441513678059
5.2101502660661936e-05
5.2101502660661936e-05
5.2101502660661936e-05
5.2101502660661936e-05
5.2101502660661936e-05
5.2101502660661936e-05
0.00036898450343869627
0.001002750504994765
0.0006858675042167306
-0.000898547499673441
-0.001849196502007544
5.2101502660661936e-05
5.2101502660661936e-05
5.2101502660661936e-05
5.2101502660661936e-05
5.2101502660661936e-05
5.2101502660661936e-05
5.2101502660661936e-05
5.2101502660661936e-05
5.2101502660661936e-05
5.2101502660661936e-05
5.2101502660661936e-05
5.2101502660661936e-05
5.2101502660661936e-05
5.2101502660661936e-05
5.2101502660661936e-05
5.2101502660661936e-05
5.2101502660661936e-05
5.2101502660661936e-05
5.2101502660661936e-05
5.2101502660661936e-05
5.2101502660661936e-05
-0.007869973516790196
-0.009454388520680368
-0.00596867551212199
-0.00596867551212199
-0.005334909510565922
-0.004384260508231819
-0.00375049450667575
-0.0034336115058977157
-0.003908936007064767
-0.004701143509009853
-0.005651792511343956
-0.006285558512900025
-0.006919324514456093
-0.006919324514456093
-0.006444000013289042
-0.00596867551212199
-0.005651792511343956
-0.005651792511343956
-0.005651792511343956
5.2101502660661936e-05
5.2101502660661936e-05
5.2101502660661936e-05
5.2101502660661936e-05
5.2101502660661936e-05
5.2101502660661936e-05
5.2101502660661936e-05
5.2101502660661936e-05
0.0006858675042167306
5.2101502660661936e-05
5.2101502660661936e-05
5.2101502660661936e-05
5.2101502660661936e-05
5.2101502660661936e-05
5.2101502660661936e-05
5.2101502660661936e-05
5.2101502660661936e-05
5.2101502660661936e-05
5.2101502660661936e-05
5.2101502660661936e-05
5.2101502660661936e-05
5.2101502660661936e-05
5.2101502660661936e-05
5.2101502660661936e-05
5.2101502660661936e-05
5.2101502660661936e-05
5.2101502660661936e-05
5.2101502660661936e-05
5.2101502660661936e-05
5.2101502660661936e-05
5.2101502660661936e-05
5.2101502660661936e-05
-0.00929594702029135
-0.011197245024959557
-0.008979064019513316
-0.0070777660148451105
-0.006919324514456093
-0.00596867551212199
-0.005493351010954939
-0.004542702008620836
-0.004384260508231819
-0.004067377507453784
-0.004542702008620836
-0.005018026509787887
-0.005651792511343956
-0.006444000013289042
-0.00596867551212199
-0.005493351010954939
-0.00485958500939887
-0.00485958500939887
-0.004542702008620836
-0.00485958500939887
5.2101502660661936e-05
5.2101502660661936e-05
5.2101502660661936e-05
5.2101502660661936e-05
5.2101502660661936e-05
5.2101502660661936e-05
5.2101502660661936e-05
5.2101502660661936e-05
5.2101502660661936e-05
5.2101502660661936e-05
5.2101502660661936e-05
5.2101502660661936e-05
5.2101502660661936e-05
5.2101502660661936e-05
5.2101502660661936e-05
5.2101502660661936e-05
5.2101502660661936e-05
5.2101502660661936e-05
5.2101502660661936e-05
5.2101502660661936e-05
5.2101502660661936e-05
5.2101502660661936e-05
5.2101502660661936e-05
5.2101502660661936e-05
5.2101502660661936e-05
5.2101502660661936e-05
5.2101502660661936e-05
5.2101502660661936e-05
5.2101502660661936e-05
5.2101502660661936e-05
5.2101502660661936e-05
-0.007869973516790196
-0.010563479023403488
-0.012464777028071694
-0.013732309031183831
-0.007869973516790196
-0.0070777660148451105
-0.006285558512900025
-0.0051764680101769045
-0.004384260508231819
-0.0042258190078428015
-0.004384260508231819
-0.004701143509009853
-0.004701143509009853
-0.00485958500939887
-0.00485958500939887
-0.004384260508231819
-0.003908936007064767
-0.00375049450667575
-0.0042258190078428015
-0.004067377507453784
5.2101502660661936e-05
5.2101502660661936e-05
5.2101502660661936e-05
5.2101502660661936e-05
5.2101502660661936e-05
5.2101502660661936e-05
5.2101502660661936e-05
5.2101502660661936e-05
5.2101502660661936e-05
5.2101502660661936e-05
5.2101502660661936e-05
5.2101502660661936e-05
5.2101502660661936e-05
5.2101502660661936e-05
5.2101502660661936e-05
5.2101502660661936e-05
5.2101502660661936e-05
5.2101502660661936e-05
5.2101502660661936e-05
5.2101502660661936e-05
5.2101502660661936e-05
5.2101502660661936e-05
5.2101502660661936e-05
5.2101502660661936e-05
5.2101502660661936e-05
5.2101502660661936e-05
5.2101502660661936e-05
5.2101502660661936e-05
5.2101502660661936e-05
5.2101502660661936e-05
5.2101502660661936e-05
-0.0088206225191243
-0.01214789402729366
-0.013732309031183831
-0.015158282534684986
-0.01610893153701909
-0.008345298017957248
-0.007869973516790196
-0.006919324514456093
-0.005651792511343956
-0.004701143509009853
-0.004384260508231819
-0.0042258190078428015
-0.003908936007064767
-0.003908936007064767
-0.004067377507453784
-0.00375049450667575
-0.0032751700055086985
-0.0031167285051196814
-0.0032751700055086985
-0.003592053006286733
5.2101502660661936e-05
5.2101502660661936e-05
5.2101502660661936e-05
5.2101502660661936e-05
5.2101502660661936e-05
5.2101502660661936e-05
5.2101502660661936e-05
5.2101502660661936e-05
5.2101502660661936e-05
5.2101502660661936e-05
5.2101502660661936e-05
5.2101502660661936e-05
5.2101502660661936e-05
5.2101502660661936e-05
5.2101502660661936e-05
5.2101502660661936e-05
5.2101502660661936e-05
5.2101502660661936e-05
5.2101502660661936e-05
5.2101502660661936e-05
5.2101502660661936e-05
5.2101502660661936e-05
5.2101502660661936e-05
5.2101502660661936e-05
5.2101502660661936e-05
5.2101502660661936e-05
5.2101502660661936e-05
5.2101502660661936e-05
5.2101502660661936e-05
5.2101502660661936e-05
5.2101502660661936e-05
5.2101502660661936e-05
-0.010088154522236437
-0.012781660028849728
-0.015158282534684986
-0.016901139038964175
-0.01769334654090926
-0.017851788041298278
-0.007711532016401179
-0.006602441513678059
-0.005651792511343956
-0.004701143509009853
-0.003908936007064767
-0.0032751700055086985
-0.002799845504341647
-0.00264140400395263
-0.0021660795027855784
-0.0021660795027855784
-0.0021660795027855784
-0.0023245210031745955
-0.002799845504341647
5.2101502660661936e-05
5.2101502660661936e-05
5.2101502660661936e-05
5.2101502660661936e-05
5.2101502660661936e-05
5.2101502660661936e-05
5.2101502660661936e-05
5.2101502660661936e-05
5.2101502660661936e-05
5.2101502660661936e-05
5.2101502660661936e-05
5.2101502660661936e-05
5.2101502660661936e-05
5.2101502660661936e-05
5.2101502660661936e-05
5.2101502660661936e-05
5.2101502660661936e-05
5.2101502660661936e-05
5.2101502660661936e-05
5.2101502660661936e-05
5.2101502660661936e-05
5.2101502660661936e-05
5.2101502660661936e-05
5.2101502660661936e-05
5.2101502660661936e-05
5.2101502660661936e-05
5.2101502660661936e-05
5.2101502660661936e-05
5.2101502660661936e-05
5.2101502660661936e-05
5.2101502660661936e-05
-0.007869973516790196
-0.011514128025737591
-0.0143660750327399
-0.016901139038964175
-0.01880243704363238
-0.019277761544799432
-0.019119320044410415
-0.0016907550016185269
-0.0013738720008404925
-0.0012154305004514754
-0.0010569890000624582
-0.001849196502007544
-0.003592053006286733
5.2101502660661936e-05
5.2101502660661936e-05
5.2101502660661936e-05
5.2101502660661936e-05
5.2101502660661936e-05
5.2101502660661936e-05
5.2101502660661936e-05
5.2101502660661936e-05
5.2101502660661936e-05
5.2101502660661936e-05
5.2101502660661936e-05
5.2101502660661936e-05
5.2101502660661936e-05
5.2101502660661936e-05
5.2101502660661936e-05
5.2101502660661936e-05
5.2101502660661936e-05
5.2101502660661936e-05
5.2101502660661936e-05
5.2101502660661936e-05
5.2101502660661936e-05
5.2101502660661936e-05
5.2101502660661936e-05
5.2101502660661936e-05
5.2101502660661936e-05
5.2101502660661936e-05
5.2101502660661936e-05
5.2101502660661936e-05
5.2101502660661936e-05
5.2101502660661936e-05
5.2101502660661936e-05
-0.009454388520680368
-0.01325698453001678
-0.01658425603818614
-0.018643995543243363
-0.02054529354791157
-0.020862176548689604
-0.020069969046744518
-0.000898547499673441
-0.0005816644988954067
-0.0007401059992844239
-0.002799845504341647
-0.0024829625035636127
5.2101502660661936e-05
5.2101502660661936e-05
5.2101502660661936e-05
5.2101502660661936e-05
5.2101502660661936e-05
5.2101502660661936e-05
5.2101502660661936e-05
5.2101502660661936e-05
5.2101502660661936e-05
5.2101502660661936e-05
5.2101502660661936e-05
5.2101502660661936e-05
5.2101502660661936e-05
5.2101502660661936e-05
5.2101502660661936e-05
5.2101502660661936e-05
5.2101502660661936e-05
5.2101502660661936e-05
5.2101502660661936e-05
5.2101502660661936e-05
5.2101502660661936e-05
5.2101502660661936e-05
5.2101502660661936e-05
5.2101502660661936e-05
5.2101502660661936e-05
5.2101502660661936e-05
5.2101502660661936e-05
5.2101502660661936e-05
5.2101502660661936e-05
5.2101502660661936e-05
5.2101502660661936e-05
5.2101502660661936e-05
5.2101502660661936e-05
-0.018010229541687295
-0.020228410547133535
-0.021337501049856655
-0.021179059549467638
-0.019753086045966484
-0.0013738720008404925
-0.0012154305004514754
-0.0013738720008404925
5.2101502660661936e-05
5.2101502660661936e-05
5.2101502660661936e-05
5.2101502660661936e-05
5.2101502660661936e-05
5.2101502660661936e-05
5.2101502660661936e-05
5.2101502660661936e-05
5.2101502660661936e-05
5.2101502660661936e-05
5.2101502660661936e-05
5.2101502660661936e-05
5.2101502660661936e-05
5.2101502660661936e-05
5.2101502660661936e-05
-0.0051764680101769045
-0.0061271170125110075
-0.005651792511343956
5.2101502660661936e-05
5.2101502660661936e-05
5.2101502660661936e-05
5.2101502660661936e-05
5.2101502660661936e-05
5.2101502660661936e-05
5.2101502660661936e-05
5.2101502660661936e-05
5.2101502660661936e-05
5.2101502660661936e-05
5.2101502660661936e-05
5.2101502660661936e-05
5.2101502660661936e-05
5.2101502660661936e-05
5.2101502660661936e-05
5.2101502660661936e-05
5.2101502660661936e-05
5.2101502660661936e-05
-0.01943620304518845
-0.020228410547133535
-0.0199115275463555
-0.01880243704363238
-0.00264140400395263
-0.0024829625035636127
5.2101502660661936e-05
5.2101502660661936e-05
5.2101502660661936e-05
5.2101502660661936e-05
5.2101502660661936e-05
5.2101502660661936e-05
5.2101502660661936e-05
5.2101502660661936e-05
5.2101502660661936e-05
5.2101502660661936e-05
5.2101502660661936e-05
5.2101502660661936e-05
5.2101502660661936e-05
-0.0002647814981173724
5.2101502660661936e-05
5.2101502660661936e-05
-0.006444000013289042
-0.006919324514456093
-0.006760883014067076
-0.0061271170125110075
5.2101502660661936e-05
5.2101502660661936e-05
5.2101502660661936e-05
5.2101502660661936e-05
5.2101502660661936e-05
5.2101502660661936e-05
5.2101502660661936e-05
5.2101502660661936e-05
5.2101502660661936e-05
5.2101502660661936e-05
5.2101502660661936e-05
5.2101502660661936e-05
5.2101502660661936e-05
5.2101502660661936e-05
5.2101502660661936e-05
5.2101502660661936e-05
5.2101502660661936e-05
-0.017059580539353192
-0.018010229541687295
-0.01832711254246533
-0.016901139038964175
-0.0042258190078428015
-0.00485958500939887
5.2101502660661936e-05
5.2101502660661936e-05
5.2101502660661936e-05
5.2101502660661936e-05
-0.0023245210031745955
-0.0021660795027855784
-0.0015323135012295097
-0.000898547499673441
5.2101502660661936e-05
5.2101502660661936e-05
5.2101502660661936e-05
5.2101502660661936e-05
5.2101502660661936e-05
5.2101502660661936e-05
5.2101502660661936e-05
-0.005651792511343956
-0.006444000013289042
-0.007236207515234128
-0.007236207515234128
-0.006919324514456093
-0.0061271170125110075
5.2101502660661936e-05
5.2101502660661936e-05
5.2101502660661936e-05
5.2101502660661936e-05
5.2101502660661936e-05
5.2101502660661936e-05
5.2101502660661936e-05
5.2101502660661936e-05
5.2101502660661936e-05
5.2101502660661936e-05
5.2101502660661936e-05
5.2101502660661936e-05
5.2101502660661936e-05
5.2101502660661936e-05
5.2101502660661936e-05
5.2101502660661936e-05
5.2101502660661936e-05
-0.014841399533906952
-0.015316724035074003
-0.014999841034295969
-0.007553090516012162
5.2101502660661936e-05
5.2101502660661936e-05
5.2101502660661936e-05
-0.00375049450667575
-0.004067377507453784
-0.004067377507453784
-0.003908936007064767
-0.0032751700055086985
-0.0023245210031745955
0.0005274260038277134
0.0006858675042167306
-0.00042322299850638956
5.2101502660661936e-05
5.2101502660661936e-05
5.2101502660661936e-05
-0.0042258190078428015
-0.0051764680101769045
-0.006285558512900025
-0.0070777660148451105
-0.007711532016401179
-0.007394649015623145
-0.006760883014067076
-0.0061271170125110075
5.2101502660661936e-05
5.2101502660661936e-05
5.2101502660661936e-05
5.2101502660661936e-05
5.2101502660661936e-05
5.2101502660661936e-05
5.2101502660661936e-05
5.2101502660661936e-05
5.2101502660661936e-05
5.2101502660661936e-05
5.2101502660661936e-05
5.2101502660661936e-05
5.2101502660661936e-05
5.2101502660661936e-05
5.2101502660661936e-05
5.2101502660661936e-05
5.2101502660661936e-05
5.2101502660661936e-05
-0.013098543029627763
-0.008503739518346265
-0.007869973516790196
5.2101502660661936e-05
5.2101502660661936e-05
-0.00485958500939887
-0.005334909510565922
-0.005651792511343956
-0.005493351010954939
-0.005334909510565922
-0.004701143509009853
-0.001849196502007544
-0.00042322299850638956
-0.00042322299850638956
-0.002958287004730664
-0.0032751700055086985
5.2101502660661936e-05
5.2101502660661936e-05
5.2101502660661936e-05
-0.004542702008620836
-0.005651792511343956
-0.0070777660148451105
-0.008345298017957248
-0.007869973516790196
-0.007553090516012162
-0.006444000013289042
-0.004542702008620836
5.2101502660661936e-05
5.2101502660661936e-05
5.2101502660661936e-05
5.2101502660661936e-05
5.2101502660661936e-05
5.2101502660661936e-05
5.2101502660661936e-05
5.2101502660661936e-05
5.2101502660661936e-05
5.2101502660661936e-05
5.2101502660661936e-05
5.2101502660661936e-05
5.2101502660661936e-05
5.2101502660661936e-05
5.2101502660661936e-05
5.2101502660661936e-05
5.2101502660661936e-05
5.2101502660661936e-05
-0.008028415017179213
-0.006444000013289042
5.2101502660661936e-05
5.2101502660661936e-05
-0.00596867551212199
-0.0061271170125110075
-0.006285558512900025
-0.0061271170125110075
-0.005810234011732973
-0.0051764680101769045
-0.003908936007064767
-0.0034336115058977157
-0.00264140400395263
-0.002958287004730664
-0.0032751700055086985
-0.0032751700055086985
-0.0034336115058977157
5.2101502660661936e-05
-0.004542702008620836
5.2101502660661936e-05
-0.007394649015623145
-0.008503739518346265
-0.00929594702029135
-0.008345298017957248
-0.0070777660148451105
-0.005810234011732973
-0.00485958500939887
-0.0042258190078428015
5.2101502660661936e-05
5.2101502660661936e-05
5.2101502660661936e-05
5.2101502660661936e-05
5.2101502660661936e-05
5.2101502660661936e-05
5.2101502660661936e-05
5.2101502660661936e-05
5.2101502660661936e-05
5.2101502660661936e-05
5.2101502660661936e-05
5.2101502660661936e-05
5.2101502660661936e-05
5.2101502660661936e-05
5.2101502660661936e-05
5.2101502660661936e-05
5.2101502660661936e-05
5.2101502660661936e-05
5.2101502660661936e-05
5.2101502660661936e-05
-0.006285558512900025
-0.006285558512900025
-0.006444000013289042
-0.00596867551212199
-0.005651792511343956
-0.004542702008620836
-0.00375049450667575
-0.002799845504341647
-0.00264140400395263
-0.002799845504341647
-0.002958287004730664
-0.003592053006286733
-0.004067377507453784
5.2101502660661936e-05
5.2101502660661936e-05
-0.006602441513678059
-0.007711532016401179
-0.009612830021069385
-0.00992971302184742
-0.00929594702029135
-0.007869973516790196
-0.006444000013289042
-0.005651792511343956
-0.00485958500939887
-0.004542702008620836
-0.004384260508231819
5.2101502660661936e-05
5.2101502660661936e-05
5.2101502660661936e-05
5.2101502660661936e-05
5.2101502660661936e-05
5.2101502660661936e-05
5.2101502660661936e-05
5.2101502660661936e-05
5.2101502660661936e-05
5.2101502660661936e-05
5.2101502660661936e-05
5.2101502660661936e-05
5.2101502660661936e-05
-0.010563479023403488
5.2101502660661936e-05
5.2101502660661936e-05
5.2101502660661936e-05
5.2101502660661936e-05
5.2101502660661936e-05
-0.0061271170125110075
-0.005810234011732973
-0.005651792511343956
-0.005018026509787887
-0.004384260508231819
-0.0034336115058977157
-0.002007638002396561
-0.0016907550016185269
-0.0013738720008404925
5.2101502660661936e-05
-0.00264140400395263
-0.0034336115058977157
-0.0042258190078428015
-0.003908936007064767
-0.004542702008620836
-0.006602441513678059
-0.007869973516790196
-0.008503739518346265
-0.0088206225191243
-0.010246596022625454
-0.008979064019513316
-0.007394649015623145
-0.006444000013289042
-0.005651792511343956
-0.005018026509787887
-0.0051764680101769045
-0.003908936007064767
5.2101502660661936e-05
5.2101502660661936e-05
5.2101502660661936e-05
5.2101502660661936e-05
5.2101502660661936e-05
5.2101502660661936e-05
5.2101502660661936e-05
5.2101502660661936e-05
5.2101502660661936e-05
5.2101502660661936e-05
5.2101502660661936e-05
5.2101502660661936e-05
-0.010563479023403488
-0.011355686525348574
5.2101502660661936e-05
5.2101502660661936e-05
5.2101502660661936e-05
5.2101502660661936e-05
5.2101502660661936e-05
-0.0051764680101769045
-0.00485958500939887
-0.0042258190078428015
-0.0034336115058977157
-0.002799845504341647
-0.002007638002396561
-0.0010569890000624582
-0.0007401059992844239
-0.00042322299850638956
-0.0012154305004514754
-0.002007638002396561
-0.0032751700055086985
-0.00264140400395263
-0.0032751700055086985
-0.005018026509787887
-0.006444000013289042
-0.008345298017957248
-0.00929594702029135
-0.00929594702029135
-0.0088206225191243
-0.010246596022625454
-0.0088206225191243
-0.007869973516790196
-0.006919324514456093
-0.006444000013289042
-0.005493351010954939
5.2101502660661936e-05
5.2101502660661936e-05
5.2101502660661936e-05
5.2101502660661936e-05
5.2101502660661936e-05
5.2101502660661936e-05
5.2101502660661936e-05
5.2101502660661936e-05
5.2101502660661936e-05
5.2101502660661936e-05
5.2101502660661936e-05
5.2101502660661936e-05
5.2101502660661936e-05
-0.010721920523792505
5.2101502660661936e-05
5.2101502660661936e-05
5.2101502660661936e-05
5.2101502660661936e-05
-0.0034336115058977157
-0.0042258190078428015
-0.003908936007064767
-0.002799845504341647
-0.0021660795027855784
-0.0015323135012295097
-0.0007401059992844239
-0.0002647814981173724
5.2101502660661936e-05
5.2101502660661936e-05
-0.0007401059992844239
-0.001849196502007544
-0.0012154305004514754
-0.002007638002396561
-0.0034336115058977157
-0.005018026509787887
-0.006444000013289042
-0.00818685651756823
-0.009612830021069385
-0.00992971302184742
-0.00992971302184742
-0.01103880352457054
-0.010088154522236437
-0.00929594702029135
-0.007553090516012162
-0.006444000013289042
-0.004701143509009853
5.2101502660661936e-05
5.2101502660661936e-05
5.2101502660661936e-05
5.2101502660661936e-05
5.2101502660661936e-05
5.2101502660661936e-05
5.2101502660661936e-05
5.2101502660661936e-05
5.2101502660661936e-05
5.2101502660661936e-05
5.2101502660661936e-05
5.2101502660661936e-05
5.2101502660661936e-05
-0.010721920523792505
5.2101502660661936e-05
5.2101502660661936e-05
5.2101502660661936e-05
5.2101502660661936e-05
5.2101502660661936e-05
-0.002799845504341647
-0.002799845504341647
-0.00264140400395263
-0.002007638002396561
-0.0012154305004514754
-0.0005816644988954067
5.2101502660661936e-05
5.2101502660661936e-05
5.2101502660661936e-05
5.2101502660661936e-05
-0.0005816644988954067
-0.0016907550016185269
-0.0013738720008404925
-0.0024829625035636127
-0.003592053006286733
-0.004701143509009853
-0.006285558512900025
-0.008028415017179213
-0.00929594702029135
-0.009771271521458402
-0.010563479023403488
-0.010405037523014471
-0.00992971302184742
-0.00929594702029135
-0.007711532016401179
-0.0061271170125110075
5.2101502660661936e-05
5.2101502660661936e-05
5.2101502660661936e-05
5.2101502660661936e-05
5.2101502660661936e-05
5.2101502660661936e-05
5.2101502660661936e-05
5.2101502660661936e-05
5.2101502660661936e-05
5.2101502660661936e-05
5.2101502660661936e-05
5.2101502660661936e-05
5.2101502660661936e-05
5.2101502660661936e-05
-0.010563479023403488
5.2101502660661936e-05
5.2101502660661936e-05
0.001953399507328868
0.001953399507328868
0.0016365165065508336
0.0005274260038277134
-0.00042322299850638956
-0.0013738720008404925
-0.0016907550016185269
-0.0015323135012295097
-0.0012154305004514754
-0.0005816644988954067
5.2101502660661936e-05
5.2101502660661936e-05
5.2101502660661936e-05
5.2101502660661936e-05
5.2101502660661936e-05
-0.000898547499673441
-0.002007638002396561
-0.0016907550016185269
-0.0024829625035636127
-0.0034336115058977157
-0.004384260508231819
-0.005651792511343956
-0.007711532016401179
-0.007553090516012162
-0.008345298017957248
-0.008979064019513316
-0.00929594702029135
-0.009137505519902334
-0.008345298017957248
-0.006919324514456093
5.2101502660661936e-05
5.2101502660661936e-05
5.2101502660661936e-05
5.2101502660661936e-05
5.2101502660661936e-05
5.2101502660661936e-05
5.2101502660661936e-05
5.2101502660661936e-05
5.2101502660661936e-05
5.2101502660661936e-05
5.2101502660661936e-05
5.2101502660661936e-05
-0.005334909510565922
-0.007869973516790196
-0.009137505519902334
-0.010246596022625454
0.00036898450343869627
0.001002750504994765
0.001161192005383782
0.0013196335057727993
0.0013196335057727993
0.0008443090046057478
0.0002105430030496791
-0.00010633999772835523
-0.0005816644988954067
-0.0005816644988954067
-0.000898547499673441
-0.00042322299850638956
-0.0002647814981173724
0.00036898450343869627
5.2101502660661936e-05
5.2101502660661936e-05
-0.00042322299850638956
-0.0013738720008404925
-0.00264140400395263
-0.0021660795027855784
-0.002799845504341647
-0.00375049450667575
-0.004067377507453784
-0.00485958500939887
-0.006444000013289042
-0.00596867551212199
-0.006444000013289042
-0.006760883014067076
-0.007394649015623145
-0.007394649015623145
5.2101502660661936e-05
5.2101502660661936e-05
5.2101502660661936e-05
5.2101502660661936e-05
5.2101502660661936e-05
5.2101502660661936e-05
5.2101502660661936e-05
5.2101502660661936e-05
5.2101502660661936e-05
5.2101502660661936e-05
5.2101502660661936e-05
5.2101502660661936e-05
5.2101502660661936e-05
-0.004701143509009853
-0.006285558512900025
-0.007394649015623145
-0.0088206225191243
-0.009612830021069385
-0.0007401059992844239
-0.00042322299850638956
-0.00010633999772835523
0.0002105430030496791
5.2101502660661936e-05
0.0002105430030496791
0.00036898450343869627
0.0006858675042167306
0.0006858675042167306
0.0005274260038277134
0.0005274260038277134
5.2101502660661936e-05
-0.00042322299850638956
-0.0005816644988954067
-0.000898547499673441
-0.0007401059992844239
-0.0005816644988954067
5.2101502660661936e-05
-0.000898547499673441
-0.0013738720008404925
-0.0023245210031745955
-0.0034336115058977157
-0.002799845504341647
-0.0032751700055086985
-0.0032751700055086985
-0.003592053006286733
-0.00375049450667575
-0.005018026509787887
-0.0042258190078428015
5.2101502660661936e-05
5.2101502660661936e-05
5.2101502660661936e-05
-0.004701143509009853
5.2101502660661936e-05
5.2101502660661936e-05
5.2101502660661936e-05
5.2101502660661936e-05
5.2101502660661936e-05
5.2101502660661936e-05
5.2101502660661936e-05
5.2101502660661936e-05
5.2101502660661936e-05
5.2101502660661936e-05
5.2101502660661936e-05
5.2101502660661936e-05
-0.003592053006286733
-0.004701143509009853
-0.00596867551212199
-0.006919324514456093
-0.008028415017179213
-0.008345298017957248
5.2101502660661936e-05
-0.00042322299850638956
-0.0005816644988954067
-0.0007401059992844239
-0.0007401059992844239
-0.0007401059992844239
-0.0005816644988954067
5.2101502660661936e-05
0.0002105430030496791
0.00036898450343869627
0.0006858675042167306
5.2101502660661936e-05
-0.00042322299850638956
-0.0012154305004514754
-0.0015323135012295097
-0.001849196502007544
-0.0016907550016185269
-0.0015323135012295097
-0.0016907550016185269
-0.002007638002396561
-0.0032751700055086985
-0.004067377507453784
-0.002799845504341647
-0.0034336115058977157
-0.0032751700055086985
-0.002799845504341647
-0.0024829625035636127
-0.003908936007064767
5.2101502660661936e-05
5.2101502660661936e-05
5.2101502660661936e-05
5.2101502660661936e-05
5.2101502660661936e-05
5.2101502660661936e-05
5.2101502660661936e-05
5.2101502660661936e-05
5.2101502660661936e-05
5.2101502660661936e-05
5.2101502660661936e-05
5.2101502660661936e-05
5.2101502660661936e-05
5.2101502660661936e-05
5.2101502660661936e-05
5.2101502660661936e-05
0.0008443090046057478
5.2101502660661936e-05
-0.0012154305004514754
-0.0024829625035636127
-0.003592053006286733
-0.0042258190078428015
-0.00485958500939887
-0.0010569890000624582
-0.000898547499673441
-0.0012154305004514754
-0.0012154305004514754
-0.0013738720008404925
-0.0012154305004514754
-0.0007401059992844239
5.2101502660661936e-05
5.2101502660661936e-05
0.0005274260038277134
0.0005274260038277134
-0.00010633999772835523
-0.000898547499673441
-0.001849196502007544
-0.0024829625035636127
-0.002799845504341647
-0.002958287004730664
-0.002799845504341647
-0.002958287004730664
-0.003592053006286733
-0.004067377507453784
-0.0034336115058977157
-0.003592053006286733
-0.003592053006286733
-0.0032751700055086985
-0.0023245210031745955
-0.0013738720008404925
-0.0012154305004514754
5.2101502660661936e-05
5.2101502660661936e-05
5.2101502660661936e-05
5.2101502660661936e-05
5.2101502660661936e-05
5.2101502660661936e-05
5.2101502660661936e-05
5.2101502660661936e-05
5.2101502660661936e-05
5.2101502660661936e-05
5.2101502660661936e-05
5.2101502660661936e-05
-0.0016907550016185269
-0.0016907550016185269
-0.001849196502007544
-0.0021660795027855784
0.0005274260038277134
-0.00042322299850638956
-0.0012154305004514754
-0.0023245210031745955
-0.002958287004730664
-0.0034336115058977157
-0.001849196502007544
-0.001849196502007544
-0.001849196502007544
-0.0021660795027855784
-0.001849196502007544
-0.0015323135012295097
-0.000898547499673441
-0.00042322299850638956
-0.00010633999772835523
5.2101502660661936e-05
5.2101502660661936e-05
-0.0007401059992844239
-0.0016907550016185269
-0.002799845504341647
-0.0034336115058977157
-0.003908936007064767
-0.004384260508231819
-0.00375049450667575
-0.004067377507453784
-0.004384260508231819
-0.004701143509009853
-0.004067377507453784
-0.00375049450667575
-0.0034336115058977157
-0.002799845504341647
-0.001849196502007544
-0.0007401059992844239
-0.00010633999772835523
5.2101502660661936e-05
5.2101502660661936e-05
5.2101502660661936e-05
5.2101502660661936e-05
5.2101502660661936e-05
5.2101502660661936e-05
5.2101502660661936e-05
5.2101502660661936e-05
5.2101502660661936e-05
5.2101502660661936e-05
5.2101502660661936e-05
5.2101502660661936e-05
-0.0023245210031745955
-0.0023245210031745955
-0.0024829625035636127
-0.002958287004730664
-0.0032751700055086985
-0.000898547499673441
-0.0012154305004514754
-0.002007638002396561
-0.0024829625035636127
-0.002799845504341647
-0.0031167285051196814
-0.0031167285051196814
-0.002958287004730664
-0.002799845504341647
-0.0024829625035636127
-0.0021660795027855784
-0.0015323135012295097
-0.000898547499673441
-0.00042322299850638956
-0.00010633999772835523
-0.00010633999772835523
-0.00042322299850638956
-0.0012154305004514754
-0.00264140400395263
-0.00375049450667575
-0.004384260508231819
-0.0051764680101769045
-0.0051764680101769045
-0.00485958500939887
-0.00485958500939887
-0.00485958500939887
-0.0051764680101769045
-0.003908936007064767
-0.00375049450667575
-0.0034336115058977157
-0.002958287004730664
-0.0021660795027855784
-0.000898547499673441
-0.00010633999772835523
5.2101502660661936e-05
5.2101502660661936e-05
5.2101502660661936e-05
5.2101502660661936e-05
5.2101502660661936e-05
5.2101502660661936e-05
5.2101502660661936e-05
5.2101502660661936e-05
5.2101502660661936e-05
5.2101502660661936e-05
5.2101502660661936e-05
-0.0032751700055086985
-0.00375049450667575
-0.002958287004730664
-0.00264140400395263
-0.002799845504341647
-0.002799845504341647
-0.002958287004730664
-0.0032751700055086985
-0.003908936007064767
-0.004384260508231819
-0.004384260508231819
-0.0042258190078428015
-0.003908936007064767
-0.0034336115058977157
-0.002799845504341647
-0.0021660795027855784
-0.001849196502007544
-0.000898547499673441
-0.00042322299850638956
-0.00042322299850638956
-0.0005816644988954067
-0.0007401059992844239
-0.0007401059992844239
-0.002958287004730664
-0.004067377507453784
-0.0051764680101769045
-0.005334909510565922
-0.005651792511343956
-0.005651792511343956
-0.0051764680101769045
-0.00485958500939887
-0.004701143509009853
-0.004701143509009853
-0.003592053006286733
-0.0032751700055086985
-0.0034336115058977157
-0.002958287004730664
-0.0021660795027855784
-0.0032751700055086985
5.2101502660661936e-05
5.2101502660661936e-05
5.2101502660661936e-05
5.2101502660661936e-05
5.2101502660661936e-05
5.2101502660661936e-05
5.2101502660661936e-05
5.2101502660661936e-05
5.2101502660661936e-05
5.2101502660661936e-05
5.2101502660661936e-05
-0.004384260508231819
-0.004384260508231819
-0.0032751700055086985
-0.002799845504341647
-0.00264140400395263
-0.002007638002396561
-0.002007638002396561
-0.0023245210031745955
-0.002799845504341647
-0.003592053006286733
-0.005018026509787887
-0.004384260508231819
-0.003592053006286733
-0.002799845504341647
-0.0023245210031745955
-0.001849196502007544
-0.000898547499673441
-0.00042322299850638956
-0.00042322299850638956
-0.000898547499673441
-0.0012154305004514754
-0.000898547499673441
-0.002007638002396561
-0.003908936007064767
-0.004701143509009853
-0.005493351010954939
-0.005810234011732973
-0.005493351010954939
-0.004701143509009853
-0.004067377507453784
-0.003908936007064767
-0.00375049450667575
-0.004384260508231819
-0.005018026509787887
-0.004542702008620836
-0.004384260508231819
-0.004384260508231819
-0.005018026509787887
-0.0034336115058977157
5.2101502660661936e-05
5.2101502660661936e-05
5.2101502660661936e-05
5.2101502660661936e-05
5.2101502660661936e-05
5.2101502660661936e-05
5.2101502660661936e-05
5.2101502660661936e-05
5.2101502660661936e-05
5.2101502660661936e-05
-0.005651792511343956
-0.005334909510565922
-0.003908936007064767
-0.00264140400395263
-0.001849196502007544
-0.0013738720008404925
-0.0010569890000624582
-0.0015323135012295097
-0.0021660795027855784
-0.002799845504341647
-0.005334909510565922
-0.0042258190078428015
-0.003908936007064767
-0.002958287004730664
-0.0021660795027855784
-0.0016907550016185269
-0.0012154305004514754
-0.000898547499673441
-0.000898547499673441
-0.0010569890000624582
-0.001849196502007544
-0.000898547499673441
-0.0013738720008404925
-0.0021660795027855784
-0.0031167285051196814
-0.005334909510565922
-0.005334909510565922
-0.00485958500939887
-0.00375049450667575
5.2101502660661936e-05
-0.00264140400395263
-0.002799845504341647
-0.00375049450667575
-0.004701143509009853
-0.00596867551212199
-0.006602441513678059
-0.007236207515234128
-0.006444000013289042
-0.004701143509009853
5.2101502660661936e-05
5.2101502660661936e-05
5.2101502660661936e-05
5.2101502660661936e-05
5.2101502660661936e-05
5.2101502660661936e-05
5.2101502660661936e-05
5.2101502660661936e-05
5.2101502660661936e-05
5.2101502660661936e-05
-0.006444000013289042
-0.006602441513678059
-0.004384260508231819
-0.002799845504341647
5.2101502660661936e-05
5.2101502660661936e-05
-0.0007401059992844239
-0.000898547499673441
-0.0016907550016185269
-0.0023245210031745955
-0.004542702008620836
-0.0042258190078428015
-0.00375049450667575
-0.002958287004730664
-0.0024829625035636127
-0.0021660795027855784
-0.001849196502007544
-0.001849196502007544
-0.002007638002396561
-0.0021660795027855784
-0.0023245210031745955
-0.0010569890000624582
-0.0012154305004514754
-0.001849196502007544
-0.0024829625035636127
-0.004701143509009853
-0.004701143509009853
-0.0034336115058977157
5.2101502660661936e-05
5.2101502660661936e-05
5.2101502660661936e-05
-0.0021660795027855784
-0.0034336115058977157
-0.004701143509009853
-0.006444000013289042
-0.008028415017179213
-0.008662181018735282
-0.007711532016401179
-0.006760883014067076
-0.00485958500939887
5.2101502660661936e-05
5.2101502660661936e-05
5.2101502660661936e-05
5.2101502660661936e-05
5.2101502660661936e-05
5.2101502660661936e-05
5.2101502660661936e-05
5.2101502660661936e-05
5.2101502660661936e-05
-0.006602441513678059
-0.006602441513678059
5.2101502660661936e-05
5.2101502660661936e-05
5.2101502660661936e-05
5.2101502660661936e-05
5.2101502660661936e-05
-0.0007401059992844239
-0.0013738720008404925
-0.004542702008620836
-0.004067377507453784
-0.0032751700055086985
-0.002958287004730664
-0.0031167285051196814
-0.002958287004730664
-0.0010569890000624582
-0.0034336115058977157
-0.003592053006286733
-0.003592053006286733
-0.0032751700055086985
-0.0031167285051196814
-0.002799845504341647
-0.0032751700055086985
-0.003592053006286733
-0.00375049450667575
-0.002799845504341647
5.2101502660661936e-05
5.2101502660661936e-05
5.2101502660661936e-05
5.2101502660661936e-05
-0.001849196502007544
-0.0032751700055086985
-0.004542702008620836
-0.006760883014067076
-0.008345298017957248
-0.00929594702029135
-0.008979064019513316
-0.007869973516790196
-0.005810234011732973
5.2101502660661936e-05
5.2101502660661936e-05
5.2101502660661936e-05
5.2101502660661936e-05
5.2101502660661936e-05
5.2101502660661936e-05
5.2101502660661936e-05
5.2101502660661936e-05
5.2101502660661936e-05
5.2101502660661936e-05
5.2101502660661936e-05
5.2101502660661936e-05
5.2101502660661936e-05
5.2101502660661936e-05
5.2101502660661936e-05
-0.0005816644988954067
-0.0007401059992844239
-0.0013738720008404925
-0.00375049450667575
-0.0034336115058977157
-0.0031167285051196814
-0.0032751700055086985
-0.003592053006286733
-0.0042258190078428015
-0.004701143509009853
-0.005493351010954939
-0.005651792511343956
-0.0051764680101769045
-0.004542702008620836
-0.0034336115058977157
-0.002958287004730664
-0.002799845504341647
-0.00264140400395263
-0.0021660795027855784
5.2101502660661936e-05
5.2101502660661936e-05
5.2101502660661936e-05
5.2101502660661936e-05
5.2101502660661936e-05
5.2101502660661936e-05
-0.0034336115058977157
-0.00485958500939887
-0.006760883014067076
-0.008345298017957248
-0.00929594702029135
-0.00929594702029135
-0.007869973516790196
5.2101502660661936e-05
5.2101502660661936e-05
5.2101502660661936e-05
5.2101502660661936e-05
5.2101502660661936e-05
5.2101502660661936e-05
5.2101502660661936e-05
5.2101502660661936e-05
-0.0002647814981173724
5.2101502660661936e-05
5.2101502660661936e-05
5.2101502660661936e-05
5.2101502660661936e-05
5.2101502660661936e-05
5.2101502660661936e-05
-0.0012154305004514754
-0.00042322299850638956
-0.0002647814981173724
-0.0010569890000624582
-0.0032751700055086985
-0.002958287004730664
-0.002958287004730664
5.2101502660661936e-05
-0.003908936007064767
-0.005493351010954939
-0.006285558512900025
-0.007236207515234128
-0.007394649015623145
-0.006919324514456093
-0.005810234011732973
-0.004542702008620836
-0.0034336115058977157
-0.0023245210031745955
-0.0015323135012295097
5.2101502660661936e-05
5.2101502660661936e-05
5.2101502660661936e-05
5.2101502660661936e-05
5.2101502660661936e-05
5.2101502660661936e-05
5.2101502660661936e-05
5.2101502660661936e-05
5.2101502660661936e-05
-0.006285558512900025
-0.007869973516790196
-0.008662181018735282
-0.008345298017957248
5.2101502660661936e-05
5.2101502660661936e-05
5.2101502660661936e-05
5.2101502660661936e-05
5.2101502660661936e-05
5.2101502660661936e-05
5.2101502660661936e-05
5.2101502660661936e-05
5.2101502660661936e-05
5.2101502660661936e-05
5.2101502660661936e-05
5.2101502660661936e-05
5.2101502660661936e-05
5.2101502660661936e-05
5.2101502660661936e-05
-0.0023245210031745955
-0.0012154305004514754
-0.00042322299850638956
-0.00042322299850638956
-0.0015323135012295097
-0.0023245210031745955
5.2101502660661936e-05
-0.0042258190078428015
-0.00596867551212199
-0.007553090516012162
-0.008503739518346265
-0.009137505519902334
-0.008503739518346265
-0.007394649015623145
-0.005651792511343956
-0.003592053006286733
-0.0015323135012295097
5.2101502660661936e-05
5.2101502660661936e-05
5.2101502660661936e-05
5.2101502660661936e-05
5.2101502660661936e-05
5.2101502660661936e-05
5.2101502660661936e-05
5.2101502660661936e-05
-0.0002647814981173724
5.2101502660661936e-05
5.2101502660661936e-05
5.2101502660661936e-05
5.2101502660661936e-05
5.2101502660661936e-05
5.2101502660661936e-05
5.2101502660661936e-05
5.2101502660661936e-05
5.2101502660661936e-05
5.2101502660661936e-05
5.2101502660661936e-05
5.2101502660661936e-05
5.2101502660661936e-05
5.2101502660661936e-05
5.2101502660661936e-05
5.2101502660661936e-05
5.2101502660661936e-05
5.2101502660661936e-05
5.2101502660661936e-05
5.2101502660661936e-05
-0.00264140400395263
-0.0013738720008404925
-0.0021660795027855784
5.2101502660661936e-05
-0.003908936007064767
-0.0061271170125110075
-0.00818685651756823
-0.00992971302184742
-0.010405037523014471
-0.010088154522236437
-0.0088206225191243
-0.006444000013289042
-0.003592053006286733
5.2101502660661936e-05
5.2101502660661936e-05
5.2101502660661936e-05
5.2101502660661936e-05
5.2101502660661936e-05
5.2101502660661936e-05
5.2101502660661936e-05
5.2101502660661936e-05
5.2101502660661936e-05
5.2101502660661936e-05
5.2101502660661936e-05
5.2101502660661936e-05
5.2101502660661936e-05
5.2101502660661936e-05
5.2101502660661936e-05
5.2101502660661936e-05
5.2101502660661936e-05
5.2101502660661936e-05
5.2101502660661936e-05
5.2101502660661936e-05
5.2101502660661936e-05
5.2101502660661936e-05
5.2101502660661936e-05
5.2101502660661936e-05
5.2101502660661936e-05
5.2101502660661936e-05
5.2101502660661936e-05
5.2101502660661936e-05
5.2101502660661936e-05
5.2101502660661936e-05
-0.002799845504341647
-0.001849196502007544
-0.002799845504341647
5.2101502660661936e-05
-0.00596867551212199
-0.008345298017957248
-0.010246596022625454
-0.011197245024959557
-0.011197245024959557
-0.009771271521458402
-0.007236207515234128
-0.003592053006286733
5.2101502660661936e-05
5.2101502660661936e-05
5.2101502660661936e-05
5.2101502660661936e-05
5.2101502660661936e-05
5.2101502660661936e-05
5.2101502660661936e-05
5.2101502660661936e-05
5.2101502660661936e-05
5.2101502660661936e-05
5.2101502660661936e-05
5.2101502660661936e-05
5.2101502660661936e-05
5.2101502660661936e-05
5.2101502660661936e-05
5.2101502660661936e-05
5.2101502660661936e-05
5.2101502660661936e-05
5.2101502660661936e-05
5.2101502660661936e-05
5.2101502660661936e-05
5.2101502660661936e-05
5.2101502660661936e-05
5.2101502660661936e-05
5.2101502660661936e-05
5.2101502660661936e-05
5.2101502660661936e-05
5.2101502660661936e-05
-0.0023245210031745955
-0.00264140400395263
-0.002799845504341647
-0.00596867551212199
-0.008028415017179213
-0.010088154522236437
-0.011197245024959557
-0.010880362024181522
-0.009771271521458402
-0.007394649015623145
-0.00375049450667575
5.2101502660661936e-05
5.2101502660661936e-05
5.2101502660661936e-05
5.2101502660661936e-05
5.2101502660661936e-05
5.2101502660661936e-05
5.2101502660661936e-05
5.2101502660661936e-05
5.2101502660661936e-05
5.2101502660661936e-05
5.2101502660661936e-05
5.2101502660661936e-05
5.2101502660661936e-05
5.2101502660661936e-05
5.2101502660661936e-05
5.2101502660661936e-05
5.2101502660661936e-05
-0.0002647814981173724
5.2101502660661936e-05
5.2101502660661936e-05
5.2101502660661936e-05
5.2101502660661936e-05
5.2101502660661936e-05
5.2101502660661936e-05
5.2101502660661936e-05
5.2101502660661936e-05
5.2101502660661936e-05
5.2101502660661936e-05
-0.000898547499673441
-0.001849196502007544
-0.006760883014067076
-0.008662181018735282
-0.00992971302184742
-0.010246596022625454
-0.00929594702029135
-0.006919324514456093
-0.004067377507453784
5.2101502660661936e-05
5.2101502660661936e-05
5.2101502660661936e-05
5.2101502660661936e-05
5.2101502660661936e-05
5.2101502660661936e-05
5.2101502660661936e-05
5.2101502660661936e-05
5.2101502660661936e-05
5.2101502660661936e-05
5.2101502660661936e-05
5.2101502660661936e-05
5.2101502660661936e-05
5.2101502660661936e-05
5.2101502660661936e-05
5.2101502660661936e-05
5.2101502660661936e-05
5.2101502660661936e-05
5.2101502660661936e-05
5.2101502660661936e-05
5.2101502660661936e-05
5.2101502660661936e-05
5.2101502660661936e-05
5.2101502660661936e-05
5.2101502660661936e-05
0.0008443090046057478
0.001002750504994765
0.00036898450343869627
-0.0002647814981173724
-0.00818685651756823
-0.007711532016401179
-0.0061271170125110075
-0.004384260508231819
5.2101502660661936e-05
5.2101502660661936e-05
5.2101502660661936e-05
5.2101502660661936e-05
5.2101502660661936e-05
5.2101502660661936e-05
5.2101502660661936e-05
5.2101502660661936e-05
5.2101502660661936e-05
5.2101502660661936e-05
5.2101502660661936e-05
5.2101502660661936e-05
5.2101502660661936e-05
5.2101502660661936e-05
5.2101502660661936e-05
5.2101502660661936e-05
5.2101502660661936e-05
5.2101502660661936e-05
5.2101502660661936e-05
5.2101502660661936e-05
5.2101502660661936e-05
5.2101502660661936e-05
5.2101502660661936e-05
-0.000898547499673441
0.0005274260038277134
0.001161192005383782
0.0013196335057727993
0.0008443090046057478
5.2101502660661936e-05
5.2101502660661936e-05
5.2101502660661936e-05
5.2101502660661936e-05
5.2101502660661936e-05
5.2101502660661936e-05
5.2101502660661936e-05
5.2101502660661936e-05
5.2101502660661936e-05
5.2101502660661936e-05
5.2101502660661936e-05
5.2101502660661936e-05
5.2101502660661936e-05
5.2101502660661936e-05
5.2101502660661936e-05
5.2101502660661936e-05
5.2101502660661936e-05
5.2101502660661936e-05
5.2101502660661936e-05
5.2101502660661936e-05
5.2101502660661936e-05
5.2101502660661936e-05
-0.0002647814981173724
0.0006858675042167306
0.001002750504994765
0.0008443090046057478
0.0008443090046057478
5.2101502660661936e-05
5.2101502660661936e-05
5.2101502660661936e-05
5.2101502660661936e-05
5.2101502660661936e-05
5.2101502660661936e-05
5.2101502660661936e-05
5.2101502660661936e-05
5.2101502660661936e-05
5.2101502660661936e-05
5.2101502660661936e-05
5.2101502660661936e-05
5.2101502660661936e-05
5.2101502660661936e-05
5.2101502660661936e-05
5.2101502660661936e-05
5.2101502660661936e-05
5.2101502660661936e-05
5.2101502660661936e-05
5.2101502660661936e-05
-0.0007401059992844239
5.2101502660661936e-05
0.0006858675042167306
0.0008443090046057478
0.0008443090046057478
0.001161192005383782
5.2101502660661936e-05
5.2101502660661936e-05
5.2101502660661936e-05
5.2101502660661936e-05
5.2101502660661936e-05
5.2101502660661936e-05
5.2101502660661936e-05
5.2101502660661936e-05
5.2101502660661936e-05
5.2101502660661936e-05
5.2101502660661936e-05
5.2101502660661936e-05
5.2101502660661936e-05
5.2101502660661936e-05
5.2101502660661936e-05
5.2101502660661936e-05
5.2101502660661936e-05
5.2101502660661936e-05
5.2101502660661936e-05
-0.00042322299850638956
-0.0002647814981173724
5.2101502660661936e-05
5.2101502660661936e-05
0.0008443090046057478
0.0008443090046057478
5.2101502660661936e-05
5.2101502660661936e-05
5.2101502660661936e-05
5.2101502660661936e-05
5.2101502660661936e-05
5.2101502660661936e-05
5.2101502660661936e-05
5.2101502660661936e-05
5.2101502660661936e-05
5.2101502660661936e-05
5.2101502660661936e-05
5.2101502660661936e-05
5.2101502660661936e-05
5.2101502660661936e-05
5.2101502660661936e-05
5.2101502660661936e-05
5.2101502660661936e-05
5.2101502660661936e-05
0.0005274260038277134
5.2101502660661936e-05
0.0005274260038277134
5.2101502660661936e-05
0.0002105430030496791
0.0005274260038277134
-0.0016907550016185269
5.2101502660661936e-05
5.2101502660661936e-05
5.2101502660661936e-05
5.2101502660661936e-05
5.2101502660661936e-05
5.2101502660661936e-05
5.2101502660661936e-05
5.2101502660661936e-05
5.2101502660661936e-05
5.2101502660661936e-05
5.2101502660661936e-05
5.2101502660661936e-05
5.2101502660661936e-05
5.2101502660661936e-05
5.2101502660661936e-05
5.2101502660661936e-05
5.2101502660661936e-05
0.0013196335057727993
0.001161192005383782
0.0008443090046057478
0.0006858675042167306
0.0008443090046057478
0.0025871655088849366
-0.001849196502007544
5.2101502660661936e-05
5.2101502660661936e-05
5.2101502660661936e-05
5.2101502660661936e-05
5.2101502660661936e-05
5.2101502660661936e-05
5.2101502660661936e-05
5.2101502660661936e-05
5.2101502660661936e-05
5.2101502660661936e-05
5.2101502660661936e-05
5.2101502660661936e-05
5.2101502660661936e-05
5.2101502660661936e-05
5.2101502660661936e-05
5.2101502660661936e-05
5.2101502660661936e-05
0.0016365165065508336
0.0016365165065508336
0.0014780750061618164
0.004013139012386091
0.003854697511997074
-0.0002647814981173724
-0.0016907550016185269
-0.0010569890000624582
-0.0002647814981173724
5.2101502660661936e-05
5.2101502660661936e-05
5.2101502660661936e-05
5.2101502660661936e-05
5.2101502660661936e-05
5.2101502660661936e-05
5.2101502660661936e-05
5.2101502660661936e-05
5.2101502660661936e-05
5.2101502660661936e-05
5.2101502660661936e-05
5.2101502660661936e-05
5.2101502660661936e-05
5.2101502660661936e-05
0.0017949580069398507
0.002111841007717885
0.001953399507328868
0.004963788014720194
0.00036898450343869627
0.0008443090046057478
-0.0010569890000624582
-0.00042322299850638956
-0.0002647814981173724
5.2101502660661936e-05
5.2101502660661936e-05
5.2101502660661936e-05
5.2101502660661936e-05
5.2101502660661936e-05
5.2101502660661936e-05
5.2101502660661936e-05
5.2101502660661936e-05
0.0002105430030496791
5.2101502660661936e-05
5.2101502660661936e-05
5.2101502660661936e-05
0.0017949580069398507
0.0017949580069398507
0.004963788014720194
0.005122229515109211
0.001002750504994765
0.0013196335057727993
0.0017949580069398507
-0.00042322299850638956
5.2101502660661936e-05
0.0002105430030496791
5.2101502660661936e-05
5.2101502660661936e-05
5.2101502660661936e-05
5.2101502660661936e-05
5.2101502660661936e-05
5.2101502660661936e-05
5.2101502660661936e-05
5.2101502660661936e-05
5.2101502660661936e-05
5.2101502660661936e-05
5.2101502660661936e-05
0.001953399507328868
0.004805346514331177
0.005122229515109211
0.0016365165065508336
0.0024287240084959194
0.0027456070092739537
0.0005274260038277134
0.0008443090046057478
0.001002750504994765
5.2101502660661936e-05
5.2101502660661936e-05
5.2101502660661936e-05
5.2101502660661936e-05
5.2101502660661936e-05
5.2101502660661936e-05
5.2101502660661936e-05
5.2101502660661936e-05
5.2101502660661936e-05
0.001953399507328868
0.001953399507328868
0.0025871655088849366
0.0032209315104410052
0.0036962560116080567
0.0044884635135531425
0.0016365165065508336
0.0017949580069398507
0.0022702825081069022
5.2101502660661936e-05
5.2101502660661936e-05
5.2101502660661936e-05
5.2101502660661936e-05
5.2101502660661936e-05
5.2101502660661936e-05
0.003062490010051988
0.0025871655088849366
0.0032209315104410052
0.003854697511997074
0.00464690501394216
0.005280671015498228
0.00575599551666528
0.0063897615182213485
0.0068650860193884
0.0044884635135531425
0.004963788014720194
0.005122229515109211
0.004805346514331177
-0.0012154305004514754
-0.0021660795027855784
-0.0032751700055086985
-0.004384260508231819
-0.005334909510565922
-0.005651792511343956
-0.005651792511343956
-0.005651792511343956
-0.0051764680101769045
-0.004542702008620836
-0.000898547499673441
-0.000898547499673441
-0.0015323135012295097
-0.0023245210031745955
-0.0034336115058977157
-0.004701143509009853
-0.0061271170125110075
-0.006602441513678059
-0.007236207515234128
-0.007236207515234128
-0.006760883014067076
-0.0061271170125110075
-0.0051764680101769045
-0.0042258190078428015
-0.002799845504341647
-0.003592053006286733
-0.001849196502007544
-0.0013738720008404925
-0.0012154305004514754
-0.001849196502007544
-0.0024829625035636127
-0.00375049450667575
-0.005493351010954939
-0.006760883014067076
-0.008028415017179213
-0.008503739518346265
-0.0088206225191243
-0.008662181018735282
-0.00818685651756823
-0.007711532016401179
-0.006919324514456093
-0.008503739518346265
-0.007394649015623145
-0.006285558512900025
-0.005810234011732973
-0.0012154305004514754
-0.0016907550016185269
-0.00264140400395263
-0.003592053006286733
-0.004384260508231819
-0.005493351010954939
-0.0061271170125110075
-0.006444000013289042
-0.006602441513678059
-0.006760883014067076
-0.006444000013289042
-0.0061271170125110075
-0.004542702008620836
-0.00375049450667575
-0.0021660795027855784
-0.001849196502007544
-0.0021660795027855784
-0.002958287004730664
-0.0042258190078428015
-0.005810234011732973
-0.007236207515234128
-0.008662181018735282
-0.00992971302184742
-0.010563479023403488
-0.010563479023403488
-0.010405037523014471
-0.012464777028071694
-0.011355686525348574
-0.010088154522236437
-0.008503739518346265
-0.0070777660148451105
-0.006285558512900025
-0.0061271170125110075
-0.00596867551212199
-0.006444000013289042
-0.006444000013289042
-0.0005816644988954067
-0.0010569890000624582
-0.0016907550016185269
-0.00264140400395263
-0.00375049450667575
-0.004701143509009853
-0.005651792511343956
-0.006444000013289042
-0.007236207515234128
-0.007236207515234128
-0.007711532016401179
-0.007553090516012162
-0.007236207515234128
-0.00596867551212199
-0.004701143509009853
-0.003592053006286733
-0.0031167285051196814
-0.002958287004730664
-0.0032751700055086985
-0.004384260508231819
-0.00596867551212199
-0.007394649015623145
-0.00929594702029135
-0.010721920523792505
-0.011355686525348574
-0.011831011026515625
-0.014207633532350883
-0.013415426030405797
-0.012464777028071694
-0.010721920523792505
-0.008979064019513316
-0.007394649015623145
-0.0061271170125110075
-0.005493351010954939
5.2101502660661936e-05
-0.005651792511343956
-0.0061271170125110075
-0.006444000013289042
-0.006285558512900025
-0.00010633999772835523
-0.0002647814981173724
-0.00042322299850638956
-0.000898547499673441
-0.001849196502007544
-0.002799845504341647
-0.00375049450667575
-0.005018026509787887
-0.006285558512900025
-0.0070777660148451105
-0.007394649015623145
-0.007869973516790196
-0.008503739518346265
-0.008662181018735282
-0.00818685651756823
-0.0070777660148451105
-0.00596867551212199
-0.004701143509009853
-0.003908936007064767
-0.003592053006286733
-0.00375049450667575
-0.004701143509009853
-0.0061271170125110075
-0.007711532016401179
-0.011514128025737591
-0.012781660028849728
-0.013732309031183831
-0.014207633532350883
-0.014207633532350883
-0.013415426030405797
-0.011989452526904643
-0.010246596022625454
-0.008662181018735282
-0.007236207515234128
-0.00596867551212199
5.2101502660661936e-05
5.2101502660661936e-05
5.2101502660661936e-05
-0.005018026509787887
5.2101502660661936e-05
-0.006444000013289042
-0.0061271170125110075
5.2101502660661936e-05
-0.00042322299850638956
-0.00042322299850638956
-0.000898547499673441
-0.0013738720008404925
-0.0023245210031745955
-0.0032751700055086985
-0.004542702008620836
-0.007236207515234128
-0.00818685651756823
-0.008979064019513316
-0.008345298017957248
-0.0088206225191243
-0.00929594702029135
-0.00929594702029135
-0.008979064019513316
-0.008028415017179213
-0.006444000013289042
-0.005493351010954939
-0.004384260508231819
-0.004067377507453784
-0.003908936007064767
-0.004384260508231819
-0.00596867551212199
-0.00929594702029135
-0.010563479023403488
-0.011831011026515625
-0.012781660028849728
-0.01325698453001678
-0.013098543029627763
-0.012464777028071694
-0.011197245024959557
-0.009454388520680368
-0.007869973516790196
-0.006602441513678059
-0.005493351010954939
5.2101502660661936e-05
5.2101502660661936e-05
5.2101502660661936e-05
5.2101502660661936e-05
5.2101502660661936e-05
-0.005018026509787887
-0.005651792511343956
-0.005651792511343956
-0.005334909510565922
-0.004542702008620836
-0.0007401059992844239
-0.0007401059992844239
-0.000898547499673441
-0.0012154305004514754
-0.0016907550016185269
5.2101502660661936e-05
5.2101502660661936e-05
5.2101502660661936e-05
-0.006285558512900025
-0.007394649015623145
-0.008503739518346265
-0.00929594702029135
-0.010088154522236437
-0.009137505519902334
-0.009612830021069385
-0.009612830021069385
-0.00929594702029135
-0.00818685651756823
-0.006919324514456093
-0.005651792511343956
-0.004701143509009853
-0.004067377507453784
-0.003908936007064767
-0.00596867551212199
-0.006760883014067076
-0.007553090516012162
-0.008979064019513316
-0.010088154522236437
-0.011197245024959557
-0.011514128025737591
-0.011514128025737591
-0.010246596022625454
-0.00929594702029135
-0.007394649015623145
-0.006444000013289042
5.2101502660661936e-05
5.2101502660661936e-05
5.2101502660661936e-05
5.2101502660661936e-05
5.2101502660661936e-05
5.2101502660661936e-05
5.2101502660661936e-05
5.2101502660661936e-05
5.2101502660661936e-05
5.2101502660661936e-05
-0.005018026509787887
-0.00485958500939887
-0.0013738720008404925
-0.0013738720008404925
-0.0016907550016185269
-0.001849196502007544
5.2101502660661936e-05
5.2101502660661936e-05
5.2101502660661936e-05
-0.00485958500939887
-0.006760883014067076
-0.008028415017179213
-0.008662181018735282
-0.009771271521458402
-0.010246596022625454
-0.009454388520680368
-0.009771271521458402
-0.00992971302184742
-0.00929594702029135
-0.008345298017957248
-0.006602441513678059
-0.007394649015623145
-0.0061271170125110075
-0.005018026509787887
-0.004701143509009853
-0.004701143509009853
-0.0051764680101769045
-0.00596867551212199
-0.0070777660148451105
-0.008345298017957248
-0.00929594702029135
-0.009612830021069385
-0.008979064019513316
-0.007711532016401179
5.2101502660661936e-05
5.2101502660661936e-05
5.2101502660661936e-05
5.2101502660661936e-05
5.2101502660661936e-05
5.2101502660661936e-05
5.2101502660661936e-05
5.2101502660661936e-05
5.2101502660661936e-05
5.2101502660661936e-05
5.2101502660661936e-05
5.2101502660661936e-05
5.2101502660661936e-05
5.2101502660661936e-05
5.2101502660661936e-05
-0.004542702008620836
-0.0021660795027855784
-0.0024829625035636127
-0.0021660795027855784
-0.0023245210031745955
-0.0024829625035636127
5.2101502660661936e-05
5.2101502660661936e-05
5.2101502660661936e-05
-0.0061271170125110075
-0.007236207515234128
-0.008345298017957248
-0.008979064019513316
-0.009454388520680368
-0.00992971302184742
-0.010721920523792505
-0.009612830021069385
-0.009612830021069385
-0.008979064019513316
-0.00992971302184742
-0.008028415017179213
-0.0061271170125110075
-0.00485958500939887
-0.00375049450667575
-0.0032751700055086985
-0.0031167285051196814
-0.0034336115058977157
-0.004384260508231819
-0.0051764680101769045
-0.006285558512900025
-0.007236207515234128
-0.006919324514456093
5.2101502660661936e-05
5.2101502660661936e-05
5.2101502660661936e-05
5.2101502660661936e-05
5.2101502660661936e-05
5.2101502660661936e-05
5.2101502660661936e-05
5.2101502660661936e-05
5.2101502660661936e-05
5.2101502660661936e-05
5.2101502660661936e-05
5.2101502660661936e-05
5.2101502660661936e-05
5.2101502660661936e-05
5.2101502660661936e-05
5.2101502660661936e-05
5.2101502660661936e-05
5.2101502660661936e-05
-0.005334909510565922
-0.0032751700055086985
-0.0034336115058977157
-0.0031167285051196814
-0.002958287004730664
-0.002958287004730664
-0.004542702008620836
-0.004701143509009853
-0.005493351010954939
-0.006602441513678059
-0.007553090516012162
-0.008345298017957248
-0.008979064019513316
-0.00929594702029135
-0.009771271521458402
-0.008345298017957248
-0.008979064019513316
-0.009771271521458402
-0.009137505519902334
-0.008028415017179213
-0.006444000013289042
-0.004701143509009853
-0.0032751700055086985
-0.0021660795027855784
-0.0015323135012295097
-0.0012154305004514754
-0.0016907550016185269
-0.00264140400395263
-0.00375049450667575
5.2101502660661936e-05
5.2101502660661936e-05
5.2101502660661936e-05
5.2101502660661936e-05
5.2101502660661936e-05
5.2101502660661936e-05
5.2101502660661936e-05
5.2101502660661936e-05
5.2101502660661936e-05
5.2101502660661936e-05
5.2101502660661936e-05
5.2101502660661936e-05
5.2101502660661936e-05
5.2101502660661936e-05
5.2101502660661936e-05
5.2101502660661936e-05
5.2101502660661936e-05
5.2101502660661936e-05
5.2101502660661936e-05
5.2101502660661936e-05
5.2101502660661936e-05
5.2101502660661936e-05
-0.006919324514456093
-0.004542702008620836
-0.0042258190078428015
-0.003908936007064767
-0.003592053006286733
-0.00375049450667575
-0.004701143509009853
-0.005018026509787887
-0.005810234011732973
-0.006444000013289042
-0.007394649015623145
-0.00818685651756823
-0.008503739518346265
-0.008662181018735282
-0.007394649015623145
-0.007236207515234128
-0.007869973516790196
-0.007236207515234128
5.2101502660661936e-05
5.2101502660661936e-05
5.2101502660661936e-05
5.2101502660661936e-05
5.2101502660661936e-05
-0.000898547499673441
5.2101502660661936e-05
0.0002105430030496791
5.2101502660661936e-05
-0.0012154305004514754
5.2101502660661936e-05
5.2101502660661936e-05
5.2101502660661936e-05
5.2101502660661936e-05
5.2101502660661936e-05
5.2101502660661936e-05
5.2101502660661936e-05
5.2101502660661936e-05
5.2101502660661936e-05
5.2101502660661936e-05
5.2101502660661936e-05
5.2101502660661936e-05
5.2101502660661936e-05
5.2101502660661936e-05
5.2101502660661936e-05
5.2101502660661936e-05
5.2101502660661936e-05
5.2101502660661936e-05
5.2101502660661936e-05
5.2101502660661936e-05
5.2101502660661936e-05
5.2101502660661936e-05
5.2101502660661936e-05
-0.00818685651756823
-0.005651792511343956
-0.005493351010954939
-0.005334909510565922
-0.004701143509009853
-0.0042258190078428015
-0.004067377507453784
-0.004542702008620836
-0.005018026509787887
-0.005651792511343956
-0.006285558512900025
-0.006760883014067076
-0.007236207515234128
-0.006919324514456093
-0.006444000013289042
-0.005651792511343956
-0.0061271170125110075
-0.006760883014067076
5.2101502660661936e-05
5.2101502660661936e-05
5.2101502660661936e-05
5.2101502660661936e-05
5.2101502660661936e-05
5.2101502660661936e-05
5.2101502660661936e-05
0.001161192005383782
0.0014780750061618164
0.0008443090046057478
-0.00042322299850638956
5.2101502660661936e-05
5.2101502660661936e-05
5.2101502660661936e-05
5.2101502660661936e-05
5.2101502660661936e-05
5.2101502660661936e-05
5.2101502660661936e-05
5.2101502660661936e-05
5.2101502660661936e-05
5.2101502660661936e-05
5.2101502660661936e-05
5.2101502660661936e-05
5.2101502660661936e-05
5.2101502660661936e-05
5.2101502660661936e-05
5.2101502660661936e-05
5.2101502660661936e-05
5.2101502660661936e-05
5.2101502660661936e-05
5.2101502660661936e-05
5.2101502660661936e-05
5.2101502660661936e-05
-0.006602441513678059
-0.009137505519902334
-0.006919324514456093
-0.006602441513678059
-0.006760883014067076
-0.006602441513678059
-0.005651792511343956
-0.00485958500939887
-0.0042258190078428015
-0.004542702008620836
-0.00485958500939887
-0.0051764680101769045
-0.005651792511343956
-0.005493351010954939
-0.005651792511343956
-0.005493351010954939
-0.005018026509787887
-0.004701143509009853
-0.0051764680101769045
-0.005810234011732973
5.2101502660661936e-05
5.2101502660661936e-05
5.2101502660661936e-05
5.2101502660661936e-05
5.2101502660661936e-05
5.2101502660661936e-05
5.2101502660661936e-05
0.0017949580069398507
0.002111841007717885
0.0013196335057727993
5.2101502660661936e-05
5.2101502660661936e-05
5.2101502660661936e-05
5.2101502660661936e-05
5.2101502660661936e-05
5.2101502660661936e-05
5.2101502660661936e-05
5.2101502660661936e-05
5.2101502660661936e-05
5.2101502660661936e-05
5.2101502660661936e-05
5.2101502660661936e-05
5.2101502660661936e-05
5.2101502660661936e-05
5.2101502660661936e-05
5.2101502660661936e-05
5.2101502660661936e-05
5.2101502660661936e-05
5.2101502660661936e-05
5.2101502660661936e-05
5.2101502660661936e-05
5.2101502660661936e-05
5.2101502660661936e-05
-0.007711532016401179
-0.010405037523014471
-0.008662181018735282
-0.008979064019513316
-0.008345298017957248
-0.007394649015623145
-0.006602441513678059
-0.005651792511343956
-0.00485958500939887
-0.0042258190078428015
-0.004701143509009853
-0.004701143509009853
-0.004067377507453784
-0.003908936007064767
-0.004384260508231819
-0.004384260508231819
-0.004067377507453784
-0.003908936007064767
-0.0042258190078428015
-0.0051764680101769045
-0.005651792511343956
5.2101502660661936e-05
5.2101502660661936e-05
5.2101502660661936e-05
5.2101502660661936e-05
5.2101502660661936e-05
5.2101502660661936e-05
5.2101502660661936e-05
5.2101502660661936e-05
5.2101502660661936e-05
5.2101502660661936e-05
5.2101502660661936e-05
5.2101502660661936e-05
5.2101502660661936e-05
5.2101502660661936e-05
5.2101502660661936e-05
5.2101502660661936e-05
5.2101502660661936e-05
5.2101502660661936e-05
5.2101502660661936e-05
5.2101502660661936e-05
5.2101502660661936e-05
5.2101502660661936e-05
5.2101502660661936e-05
5.2101502660661936e-05
5.2101502660661936e-05
5.2101502660661936e-05
5.2101502660661936e-05
5.2101502660661936e-05
5.2101502660661936e-05
5.2101502660661936e-05
5.2101502660661936e-05
5.2101502660661936e-05
-0.00929594702029135
-0.011672569526126608
-0.013098543029627763
-0.011355686525348574
-0.008503739518346265
-0.008345298017957248
-0.007394649015623145
-0.006444000013289042
-0.0051764680101769045
-0.0042258190078428015
-0.003908936007064767
-0.0034336115058977157
-0.0032751700055086985
-0.0031167285051196814
-0.002958287004730664
-0.0032751700055086985
-0.002799845504341647
-0.0032751700055086985
-0.003592053006286733
-0.004701143509009853
-0.005334909510565922
5.2101502660661936e-05
5.2101502660661936e-05
5.2101502660661936e-05
5.2101502660661936e-05
5.2101502660661936e-05
5.2101502660661936e-05
5.2101502660661936e-05
5.2101502660661936e-05
5.2101502660661936e-05
5.2101502660661936e-05
5.2101502660661936e-05
5.2101502660661936e-05
5.2101502660661936e-05
5.2101502660661936e-05
5.2101502660661936e-05
5.2101502660661936e-05
5.2101502660661936e-05
5.2101502660661936e-05
5.2101502660661936e-05
5.2101502660661936e-05
5.2101502660661936e-05
5.2101502660661936e-05
5.2101502660661936e-05
5.2101502660661936e-05
5.2101502660661936e-05
5.2101502660661936e-05
5.2101502660661936e-05
5.2101502660661936e-05
5.2101502660661936e-05
5.2101502660661936e-05
5.2101502660661936e-05
-0.0061271170125110075
-0.010405037523014471
-0.012781660028849728
-0.014524516533128917
-0.01547516553546302
-0.015792048536241055
-0.008979064019513316
-0.008979064019513316
-0.008028415017179213
-0.006919324514456093
-0.005651792511343956
-0.004542702008620836
-0.00375049450667575
-0.002958287004730664
-0.0023245210031745955
-0.0021660795027855784
-0.0021660795027855784
-0.001849196502007544
-0.002007638002396561
-0.0021660795027855784
-0.0032751700055086985
-0.004384260508231819
-0.005018026509787887
5.2101502660661936e-05
5.2101502660661936e-05
5.2101502660661936e-05
5.2101502660661936e-05
5.2101502660661936e-05
5.2101502660661936e-05
5.2101502660661936e-05
5.2101502660661936e-05
5.2101502660661936e-05
5.2101502660661936e-05
5.2101502660661936e-05
5.2101502660661936e-05
5.2101502660661936e-05
5.2101502660661936e-05
5.2101502660661936e-05
5.2101502660661936e-05
5.2101502660661936e-05
5.2101502660661936e-05
5.2101502660661936e-05
5.2101502660661936e-05
5.2101502660661936e-05
5.2101502660661936e-05
5.2101502660661936e-05
5.2101502660661936e-05
5.2101502660661936e-05
5.2101502660661936e-05
5.2101502660661936e-05
5.2101502660661936e-05
5.2101502660661936e-05
5.2101502660661936e-05
5.2101502660661936e-05
-0.008345298017957248
-0.011197245024959557
-0.013890750531572849
-0.015792048536241055
-0.017059580539353192
-0.017376463540131226
-0.009454388520680368
-0.0088206225191243
-0.007394649015623145
-0.005651792511343956
-0.00485958500939887
-0.0034336115058977157
-0.00264140400395263
-0.0016907550016185269
-0.0012154305004514754
-0.0010569890000624582
-0.0010569890000624582
-0.0010569890000624582
-0.001849196502007544
-0.002799845504341647
-0.004067377507453784
-0.005810234011732973
-0.004542702008620836
-0.002799845504341647
5.2101502660661936e-05
5.2101502660661936e-05
5.2101502660661936e-05
5.2101502660661936e-05
5.2101502660661936e-05
5.2101502660661936e-05
5.2101502660661936e-05
5.2101502660661936e-05
5.2101502660661936e-05
5.2101502660661936e-05
5.2101502660661936e-05
5.2101502660661936e-05
5.2101502660661936e-05
5.2101502660661936e-05
5.2101502660661936e-05
5.2101502660661936e-05
5.2101502660661936e-05
5.2101502660661936e-05
5.2101502660661936e-05
5.2101502660661936e-05
5.2101502660661936e-05
5.2101502660661936e-05
5.2101502660661936e-05
5.2101502660661936e-05
5.2101502660661936e-05
5.2101502660661936e-05
5.2101502660661936e-05
5.2101502660661936e-05
5.2101502660661936e-05
-0.009771271521458402
-0.013098543029627763
-0.015792048536241055
-0.017534905040520243
-0.018485554042854346
-0.018960878544021398
-0.00375049450667575
-0.0023245210031745955
-0.0013738720008404925
-0.000898547499673441
-0.00042322299850638956
-0.0005816644988954067
-0.000898547499673441
-0.0013738720008404925
-0.0023245210031745955
-0.005334909510565922
-0.00485958500939887
-0.004067377507453784
-0.0016907550016185269
5.2101502660661936e-05
5.2101502660661936e-05
5.2101502660661936e-05
5.2101502660661936e-05
5.2101502660661936e-05
5.2101502660661936e-05
5.2101502660661936e-05
5.2101502660661936e-05
5.2101502660661936e-05
5.2101502660661936e-05
5.2101502660661936e-05
5.2101502660661936e-05
5.2101502660661936e-05
5.2101502660661936e-05
5.2101502660661936e-05
5.2101502660661936e-05
5.2101502660661936e-05
5.2101502660661936e-05
5.2101502660661936e-05
5.2101502660661936e-05
5.2101502660661936e-05
5.2101502660661936e-05
5.2101502660661936e-05
5.2101502660661936e-05
5.2101502660661936e-05
5.2101502660661936e-05
5.2101502660661936e-05
5.2101502660661936e-05
-0.011672569526126608
-0.015158282534684986
-0.01769334654090926
-0.019277761544799432
-0.0199115275463555
-0.01943620304518845
-0.0007401059992844239
-0.000898547499673441
-0.0010569890000624582
-0.0021660795027855784
-0.004067377507453784
-0.004542702008620836
-0.004384260508231819
-0.0034336115058977157
-0.0023245210031745955
5.2101502660661936e-05
5.2101502660661936e-05
5.2101502660661936e-05
5.2101502660661936e-05
5.2101502660661936e-05
5.2101502660661936e-05
5.2101502660661936e-05
5.2101502660661936e-05
5.2101502660661936e-05
5.2101502660661936e-05
5.2101502660661936e-05
5.2101502660661936e-05
5.2101502660661936e-05
5.2101502660661936e-05
5.2101502660661936e-05
5.2101502660661936e-05
5.2101502660661936e-05
5.2101502660661936e-05
5.2101502660661936e-05
5.2101502660661936e-05
5.2101502660661936e-05
5.2101502660661936e-05
5.2101502660661936e-05
5.2101502660661936e-05
5.2101502660661936e-05
5.2101502660661936e-05
5.2101502660661936e-05
5.2101502660661936e-05
5.2101502660661936e-05
-0.016425814537797123
-0.018485554042854346
-0.019753086045966484
-0.0199115275463555
-0.019119320044410415
-0.0016907550016185269
-0.001849196502007544
-0.003908936007064767
-0.003908936007064767
5.2101502660661936e-05
-0.0042258190078428015
-0.004067377507453784
-0.0034336115058977157
5.2101502660661936e-05
-0.00042322299850638956
0.0006858675042167306
5.2101502660661936e-05
5.2101502660661936e-05
5.2101502660661936e-05
5.2101502660661936e-05
5.2101502660661936e-05
5.2101502660661936e-05
5.2101502660661936e-05
5.2101502660661936e-05
-0.005493351010954939
-0.006444000013289042
-0.006602441513678059
-0.006444000013289042
-0.00596867551212199
5.2101502660661936e-05
5.2101502660661936e-05
5.2101502660661936e-05
5.2101502660661936e-05
5.2101502660661936e-05
5.2101502660661936e-05
5.2101502660661936e-05
5.2101502660661936e-05
5.2101502660661936e-05
5.2101502660661936e-05
5.2101502660661936e-05
5.2101502660661936e-05
5.2101502660661936e-05
5.2101502660661936e-05
5.2101502660661936e-05
5.2101502660661936e-05
-0.01769334654090926
-0.01880243704363238
-0.018643995543243363
-0.018010229541687295
-0.00375049450667575
-0.005018026509787887
-0.004701143509009853
-0.004384260508231819
-0.004384260508231819
-0.004067377507453784
-0.0034336115058977157
-0.002799845504341647
-0.0012154305004514754
5.2101502660661936e-05
0.0008443090046057478
5.2101502660661936e-05
5.2101502660661936e-05
5.2101502660661936e-05
5.2101502660661936e-05
5.2101502660661936e-05
5.2101502660661936e-05
-0.005334909510565922
-0.006919324514456093
-0.007553090516012162
-0.007553090516012162
-0.007394649015623145
-0.006919324514456093
-0.005651792511343956
5.2101502660661936e-05
5.2101502660661936e-05
5.2101502660661936e-05
5.2101502660661936e-05
5.2101502660661936e-05
5.2101502660661936e-05
5.2101502660661936e-05
5.2101502660661936e-05
5.2101502660661936e-05
5.2101502660661936e-05
5.2101502660661936e-05
5.2101502660661936e-05
5.2101502660661936e-05
5.2101502660661936e-05
5.2101502660661936e-05
5.2101502660661936e-05
-0.016267373037408106
-0.016742697538575158
-0.01595049003663007
-0.014841399533906952
-0.007236207515234128
-0.006444000013289042
-0.005651792511343956
-0.005651792511343956
-0.00485958500939887
-0.00485958500939887
-0.004701143509009853
-0.003908936007064767
-0.0005816644988954067
-0.0005816644988954067
0.001953399507328868
5.2101502660661936e-05
5.2101502660661936e-05
5.2101502660661936e-05
5.2101502660661936e-05
-0.0061271170125110075
-0.007236207515234128
-0.007869973516790196
-0.00818685651756823
-0.007869973516790196
-0.007236207515234128
-0.0061271170125110075
5.2101502660661936e-05
5.2101502660661936e-05
5.2101502660661936e-05
-0.002958287004730664
-0.0031167285051196814
5.2101502660661936e-05
5.2101502660661936e-05
5.2101502660661936e-05
5.2101502660661936e-05
5.2101502660661936e-05
5.2101502660661936e-05
5.2101502660661936e-05
5.2101502660661936e-05
5.2101502660661936e-05
5.2101502660661936e-05
5.2101502660661936e-05
5.2101502660661936e-05
-0.0143660750327399
-0.014207633532350883
-0.013098543029627763
-0.008662181018735282
-0.007553090516012162
-0.006760883014067076
-0.006285558512900025
-0.0061271170125110075
-0.0061271170125110075
-0.00596867551212199
-0.00042322299850638956
0.001161192005383782
0.0016365165065508336
0.001002750504994765
5.2101502660661936e-05
5.2101502660661936e-05
5.2101502660661936e-05
5.2101502660661936e-05
-0.005018026509787887
-0.006602441513678059
-0.006444000013289042
-0.006444000013289042
-0.00818685651756823
-0.007553090516012162
-0.006919324514456093
-0.004701143509009853
5.2101502660661936e-05
5.2101502660661936e-05
-0.00375049450667575
-0.004067377507453784
5.2101502660661936e-05
5.2101502660661936e-05
5.2101502660661936e-05
5.2101502660661936e-05
5.2101502660661936e-05
5.2101502660661936e-05
5.2101502660661936e-05
5.2101502660661936e-05
5.2101502660661936e-05
5.2101502660661936e-05
5.2101502660661936e-05
5.2101502660661936e-05
5.2101502660661936e-05
-0.01214789402729366
-0.01214789402729366
-0.009454388520680368
-0.008979064019513316
-0.008028415017179213
-0.007236207515234128
-0.007236207515234128
-0.006760883014067076
-0.006919324514456093
-0.006760883014067076
-0.00375049450667575
-0.0015323135012295097
-0.0002647814981173724
0.0006858675042167306
-0.0023245210031745955
5.2101502660661936e-05
5.2101502660661936e-05
5.2101502660661936e-05
5.2101502660661936e-05
-0.004701143509009853
5.2101502660661936e-05
-0.006444000013289042
-0.006602441513678059
-0.006602441513678059
-0.00818685651756823
-0.007236207515234128
-0.006602441513678059
-0.005018026509787887
5.2101502660661936e-05
-0.0042258190078428015
-0.004701143509009853
5.2101502660661936e-05
5.2101502660661936e-05
5.2101502660661936e-05
5.2101502660661936e-05
5.2101502660661936e-05
5.2101502660661936e-05
5.2101502660661936e-05
5.2101502660661936e-05
5.2101502660661936e-05
5.2101502660661936e-05
5.2101502660661936e-05
5.2101502660661936e-05
5.2101502660661936e-05
5.2101502660661936e-05
5.2101502660661936e-05
-0.008979064019513316
-0.008662181018735282
-0.007869973516790196
-0.007236207515234128
-0.007236207515234128
-0.007236207515234128
-0.0070777660148451105
-0.006919324514456093
-0.006444000013289042
-0.005493351010954939
-0.00264140400395263
-0.002799845504341647
-0.0023245210031745955
-0.0021660795027855784
-0.002799845504341647
5.2101502660661936e-05
5.2101502660661936e-05
5.2101502660661936e-05
5.2101502660661936e-05
-0.006285558512900025
-0.006760883014067076
-0.006919324514456093
-0.006919324514456093
-0.0088206225191243
-0.007553090516012162
-0.006602441513678059
-0.005810234011732973
-0.005493351010954939
-0.005334909510565922
-0.005334909510565922
5.2101502660661936e-05
5.2101502660661936e-05
5.2101502660661936e-05
5.2101502660661936e-05
5.2101502660661936e-05
5.2101502660661936e-05
5.2101502660661936e-05
5.2101502660661936e-05
5.2101502660661936e-05
5.2101502660661936e-05
5.2101502660661936e-05
5.2101502660661936e-05
5.2101502660661936e-05
5.2101502660661936e-05
5.2101502660661936e-05
-0.006760883014067076
-0.006602441513678059
-0.0061271170125110075
5.2101502660661936e-05
-0.0070777660148451105
-0.006760883014067076
-0.006602441513678059
-0.006285558512900025
-0.005810234011732973
-0.004701143509009853
-0.003592053006286733
-0.0024829625035636127
-0.0016907550016185269
-0.0015323135012295097
-0.0021660795027855784
5.2101502660661936e-05
-0.003592053006286733
5.2101502660661936e-05
-0.00485958500939887
-0.0061271170125110075
-0.006919324514456093
-0.007394649015623145
-0.007236207515234128
-0.006602441513678059
-0.00818685651756823
-0.0070777660148451105
-0.006285558512900025
-0.005810234011732973
-0.005810234011732973
-0.00596867551212199
-0.005651792511343956
5.2101502660661936e-05
5.2101502660661936e-05
5.2101502660661936e-05
5.2101502660661936e-05
5.2101502660661936e-05
5.2101502660661936e-05
5.2101502660661936e-05
5.2101502660661936e-05
5.2101502660661936e-05
5.2101502660661936e-05
5.2101502660661936e-05
5.2101502660661936e-05
5.2101502660661936e-05
5.2101502660661936e-05
5.2101502660661936e-05
5.2101502660661936e-05
5.2101502660661936e-05
5.2101502660661936e-05
5.2101502660661936e-05
-0.00596867551212199
-0.005810234011732973
-0.005651792511343956
-0.004701143509009853
-0.0042258190078428015
-0.0034336115058977157
-0.0023245210031745955
-0.0015323135012295097
-0.000898547499673441
-0.000898547499673441
-0.0016907550016185269
-0.002799845504341647
-0.00264140400395263
-0.0034336115058977157
-0.0042258190078428015
-0.00596867551212199
-0.0070777660148451105
-0.008028415017179213
-0.007869973516790196
-0.007236207515234128
-0.006285558512900025
-0.007711532016401179
-0.006919324514456093
-0.006444000013289042
-0.00596867551212199
-0.0061271170125110075
-0.005493351010954939
5.2101502660661936e-05
5.2101502660661936e-05
5.2101502660661936e-05
5.2101502660661936e-05
5.2101502660661936e-05
5.2101502660661936e-05
5.2101502660661936e-05
5.2101502660661936e-05
5.2101502660661936e-05
5.2101502660661936e-05
5.2101502660661936e-05
5.2101502660661936e-05
5.2101502660661936e-05
-0.011355686525348574
5.2101502660661936e-05
5.2101502660661936e-05
5.2101502660661936e-05
5.2101502660661936e-05
5.2101502660661936e-05
-0.004542702008620836
-0.0051764680101769045
-0.004067377507453784
-0.003592053006286733
-0.0021660795027855784
-0.0016907550016185269
-0.0005816644988954067
-0.0002647814981173724
5.2101502660661936e-05
5.2101502660661936e-05
-0.0015323135012295097
-0.000898547499673441
-0.0016907550016185269
-0.002958287004730664
-0.0042258190078428015
-0.0061271170125110075
-0.007394649015623145
-0.008345298017957248
-0.0088206225191243
-0.008345298017957248
-0.007394649015623145
-0.006602441513678059
-0.00818685651756823
-0.007236207515234128
-0.006444000013289042
-0.00596867551212199
-0.005018026509787887
5.2101502660661936e-05
5.2101502660661936e-05
5.2101502660661936e-05
5.2101502660661936e-05
5.2101502660661936e-05
5.2101502660661936e-05
5.2101502660661936e-05
5.2101502660661936e-05
5.2101502660661936e-05
5.2101502660661936e-05
5.2101502660661936e-05
5.2101502660661936e-05
5.2101502660661936e-05
-0.011672569526126608
5.2101502660661936e-05
5.2101502660661936e-05
5.2101502660661936e-05
5.2101502660661936e-05
5.2101502660661936e-05
-0.003908936007064767
-0.00375049450667575
-0.002958287004730664
-0.001849196502007544
-0.0012154305004514754
-0.0002647814981173724
5.2101502660661936e-05
5.2101502660661936e-05
5.2101502660661936e-05
5.2101502660661936e-05
-0.0012154305004514754
-0.00042322299850638956
-0.0015323135012295097
-0.002799845504341647
-0.0042258190078428015
-0.00596867551212199
-0.007394649015623145
-0.008662181018735282
-0.008979064019513316
-0.00929594702029135
-0.008345298017957248
-0.007394649015623145
-0.00929594702029135
-0.00818685651756823
-0.006919324514456093
-0.005810234011732973
5.2101502660661936e-05
5.2101502660661936e-05
5.2101502660661936e-05
5.2101502660661936e-05
5.2101502660661936e-05
5.2101502660661936e-05
5.2101502660661936e-05
5.2101502660661936e-05
5.2101502660661936e-05
5.2101502660661936e-05
5.2101502660661936e-05
5.2101502660661936e-05
5.2101502660661936e-05
5.2101502660661936e-05
-0.011989452526904643
5.2101502660661936e-05
5.2101502660661936e-05
5.2101502660661936e-05
5.2101502660661936e-05
5.2101502660661936e-05
5.2101502660661936e-05
5.2101502660661936e-05
-0.002799845504341647
-0.002799845504341647
-0.001849196502007544
-0.000898547499673441
5.2101502660661936e-05
5.2101502660661936e-05
5.2101502660661936e-05
5.2101502660661936e-05
5.2101502660661936e-05
-0.0002647814981173724
-0.0013738720008404925
-0.00042322299850638956
-0.0016907550016185269
-0.002799845504341647
-0.003908936007064767
-0.005651792511343956
-0.007236207515234128
-0.00818685651756823
-0.009137505519902334
-0.008979064019513316
-0.008345298017957248
-0.007869973516790196
-0.009771271521458402
-0.008503739518346265
5.2101502660661936e-05
5.2101502660661936e-05
5.2101502660661936e-05
5.2101502660661936e-05
5.2101502660661936e-05
5.2101502660661936e-05
5.2101502660661936e-05
5.2101502660661936e-05
5.2101502660661936e-05
5.2101502660661936e-05
5.2101502660661936e-05
5.2101502660661936e-05
5.2101502660661936e-05
5.2101502660661936e-05
5.2101502660661936e-05
-0.011831011026515625
5.2101502660661936e-05
5.2101502660661936e-05
5.2101502660661936e-05
5.2101502660661936e-05
5.2101502660661936e-05
5.2101502660661936e-05
5.2101502660661936e-05
-0.0013738720008404925
-0.0016907550016185269
-0.0013738720008404925
-0.000898547499673441
5.2101502660661936e-05
0.00036898450343869627
5.2101502660661936e-05
5.2101502660661936e-05
5.2101502660661936e-05
0.0005274260038277134
-0.0002647814981173724
-0.0015323135012295097
-0.000898547499673441
-0.0021660795027855784
-0.002958287004730664
-0.003908936007064767
-0.0051764680101769045
-0.006444000013289042
-0.007553090516012162
-0.008028415017179213
-0.008345298017957248
-0.007553090516012162
-0.007394649015623145
-0.007236207515234128
-0.00818685651756823
-0.006602441513678059
5.2101502660661936e-05
5.2101502660661936e-05
5.2101502660661936e-05
5.2101502660661936e-05
5.2101502660661936e-05
5.2101502660661936e-05
5.2101502660661936e-05
5.2101502660661936e-05
5.2101502660661936e-05
5.2101502660661936e-05
5.2101502660661936e-05
5.2101502660661936e-05
5.2101502660661936e-05
-0.008345298017957248
-0.010246596022625454
-0.011355686525348574
5.2101502660661936e-05
5.2101502660661936e-05
-0.0002647814981173724
5.2101502660661936e-05
5.2101502660661936e-05
5.2101502660661936e-05
5.2101502660661936e-05
-0.0005816644988954067
-0.00042322299850638956
-0.000898547499673441
-0.0002647814981173724
-0.0002647814981173724
5.2101502660661936e-05
5.2101502660661936e-05
5.2101502660661936e-05
0.0008443090046057478
5.2101502660661936e-05
-0.000898547499673441
-0.0005816644988954067
-0.0012154305004514754
-0.0023245210031745955
-0.0031167285051196814
-0.00375049450667575
-0.004542702008620836
-0.005651792511343956
-0.006285558512900025
-0.006760883014067076
-0.006919324514456093
-0.006760883014067076
-0.006444000013289042
-0.0061271170125110075
-0.0070777660148451105
-0.00596867551212199
5.2101502660661936e-05
5.2101502660661936e-05
5.2101502660661936e-05
5.2101502660661936e-05
5.2101502660661936e-05
5.2101502660661936e-05
5.2101502660661936e-05
5.2101502660661936e-05
5.2101502660661936e-05
5.2101502660661936e-05
5.2101502660661936e-05
-0.005651792511343956
-0.007394649015623145
-0.009137505519902334
-0.00992971302184742
-0.010880362024181522
5.2101502660661936e-05
5.2101502660661936e-05
5.2101502660661936e-05
-0.0013738720008404925
-0.0016907550016185269
-0.0015323135012295097
-0.0012154305004514754
-0.000898547499673441
-0.000898547499673441
5.2101502660661936e-05
5.2101502660661936e-05
0.0002105430030496791
-0.0002647814981173724
-0.00010633999772835523
-0.00042322299850638956
5.2101502660661936e-05
5.2101502660661936e-05
0.00036898450343869627
5.2101502660661936e-05
-0.0007401059992844239
-0.0015323135012295097
-0.0010569890000624582
-0.002007638002396561
-0.0024829625035636127
-0.002958287004730664
-0.003592053006286733
-0.0034336115058977157
-0.003908936007064767
-0.004701143509009853
-0.005334909510565922
-0.005651792511343956
-0.005651792511343956
-0.0051764680101769045
-0.0051764680101769045
-0.004701143509009853
-0.005651792511343956
-0.003908936007064767
5.2101502660661936e-05
5.2101502660661936e-05
5.2101502660661936e-05
5.2101502660661936e-05
5.2101502660661936e-05
5.2101502660661936e-05
5.2101502660661936e-05
5.2101502660661936e-05
5.2101502660661936e-05
-0.004384260508231819
-0.005810234011732973
-0.006919324514456093
-0.008028415017179213
-0.008979064019513316
5.2101502660661936e-05
5.2101502660661936e-05
-0.0015323135012295097
5.2101502660661936e-05
-0.0023245210031745955
-0.0023245210031745955
-0.0021660795027855784
-0.0015323135012295097
-0.000898547499673441
-0.0002647814981173724
5.2101502660661936e-05
0.0002105430030496791
-0.00010633999772835523
-0.0007401059992844239
-0.0012154305004514754
-0.0010569890000624582
-0.000898547499673441
-0.0005816644988954067
-0.0010569890000624582
-0.0016907550016185269
-0.0024829625035636127
-0.0016907550016185269
-0.0021660795027855784
-0.0024829625035636127
-0.002799845504341647
-0.0024829625035636127
-0.002007638002396561
-0.0023245210031745955
-0.002958287004730664
-0.003908936007064767
-0.0042258190078428015
-0.004384260508231819
-0.004067377507453784
-0.0042258190078428015
-0.003908936007064767
-0.003592053006286733
5.2101502660661936e-05
5.2101502660661936e-05
5.2101502660661936e-05
5.2101502660661936e-05
5.2101502660661936e-05
5.2101502660661936e-05
5.2101502660661936e-05
5.2101502660661936e-05
5.2101502660661936e-05
0.0005274260038277134
-0.0007401059992844239
-0.0024829625035636127
-0.006444000013289042
-0.007394649015623145
-0.00818685651756823
5.2101502660661936e-05
5.2101502660661936e-05
-0.001849196502007544
-0.002007638002396561
-0.0024829625035636127
-0.0031167285051196814
-0.002958287004730664
-0.0024829625035636127
-0.001849196502007544
-0.0012154305004514754
-0.00042322299850638956
5.2101502660661936e-05
5.2101502660661936e-05
-0.000898547499673441
-0.0012154305004514754
-0.0016907550016185269
-0.002007638002396561
-0.002007638002396561
-0.002007638002396561
-0.002007638002396561
-0.002799845504341647
-0.0034336115058977157
-0.0023245210031745955
-0.0023245210031745955
-0.002799845504341647
-0.002799845504341647
-0.0013738720008404925
-0.0010569890000624582
-0.0005816644988954067
-0.0010569890000624582
5.2101502660661936e-05
-0.002799845504341647
-0.002958287004730664
-0.0034336115058977157
-0.003592053006286733
-0.0032751700055086985
-0.0034336115058977157
5.2101502660661936e-05
5.2101502660661936e-05
5.2101502660661936e-05
5.2101502660661936e-05
5.2101502660661936e-05
5.2101502660661936e-05
5.2101502660661936e-05
5.2101502660661936e-05
-0.002958287004730664
5.2101502660661936e-05
-0.000898547499673441
-0.0024829625035636127
-0.0032751700055086985
-0.0042258190078428015
-0.0070777660148451105
5.2101502660661936e-05
-0.002007638002396561
-0.0023245210031745955
-0.0023245210031745955
-0.002799845504341647
-0.002958287004730664
-0.00264140400395263
-0.0023245210031745955
-0.0016907550016185269
-0.0010569890000624582
-0.00042322299850638956
-0.0002647814981173724
0.0008443090046057478
-0.000898547499673441
-0.001849196502007544
-0.0024829625035636127
-0.0031167285051196814
-0.0031167285051196814
-0.0032751700055086985
-0.0032751700055086985
-0.0034336115058977157
-0.004067377507453784
-0.0023245210031745955
-0.0024829625035636127
-0.0021660795027855784
-0.001849196502007544
-0.000898547499673441
-0.0002647814981173724
0.00036898450343869627
5.2101502660661936e-05
5.2101502660661936e-05
5.2101502660661936e-05
-0.0024829625035636127
-0.0024829625035636127
-0.002799845504341647
-0.00264140400395263
-0.002799845504341647
-0.002958287004730664
5.2101502660661936e-05
5.2101502660661936e-05
5.2101502660661936e-05
-0.00264140400395263
-0.0021660795027855784
-0.0023245210031745955
-0.002799845504341647
-0.002958287004730664
-0.0032751700055086985
-0.000898547499673441
-0.002007638002396561
-0.005018026509787887
-0.005810234011732973
-0.0061271170125110075
-0.002958287004730664
-0.0034336115058977157
-0.002799845504341647
-0.0032751700055086985
-0.00375049450667575
-0.0031167285051196814
-0.002958287004730664
-0.0023245210031745955
-0.001849196502007544
-0.0013738720008404925
-0.000898547499673441
-0.0007401059992844239
0.0006858675042167306
0.001002750504994765
5.2101502660661936e-05
-0.0023245210031745955
-0.0031167285051196814
-0.003592053006286733
-0.00375049450667575
-0.003908936007064767
-0.003908936007064767
-0.003908936007064767
-0.004067377507453784
-0.0023245210031745955
-0.0023245210031745955
-0.001849196502007544
-0.0015323135012295097
-0.000898547499673441
-0.00010633999772835523
0.0005274260038277134
5.2101502660661936e-05
5.2101502660661936e-05
5.2101502660661936e-05
5.2101502660661936e-05
5.2101502660661936e-05
-0.0021660795027855784
-0.0021660795027855784
-0.0023245210031745955
5.2101502660661936e-05
5.2101502660661936e-05
5.2101502660661936e-05
-0.0034336115058977157
-0.0034336115058977157
-0.002799845504341647
-0.0024829625035636127
-0.0024829625035636127
5.2101502660661936e-05
-0.0024829625035636127
-0.002799845504341647
-0.0032751700055086985
-0.004067377507453784
-0.004701143509009853
-0.0031167285051196814
-0.004701143509009853
-0.004701143509009853
-0.0042258190078428015
-0.00375049450667575
-0.0032751700055086985
-0.00264140400395263
-0.002007638002396561
-0.0013738720008404925
-0.0010569890000624582
-0.000898547499673441
-0.0005816644988954067
0.0005274260038277134
0.0002105430030496791
-0.00042322299850638956
-0.0012154305004514754
-0.0031167285051196814
-0.003908936007064767
-0.004384260508231819
-0.004384260508231819
-0.0042258190078428015
-0.003908936007064767
-0.00375049450667575
-0.00264140400395263
-0.001849196502007544
-0.002007638002396561
-0.001849196502007544
-0.0016907550016185269
-0.0010569890000624582
-0.0007401059992844239
-0.00264140400395263
5.2101502660661936e-05
5.2101502660661936e-05
5.2101502660661936e-05
5.2101502660661936e-05
5.2101502660661936e-05
5.2101502660661936e-05
5.2101502660661936e-05
5.2101502660661936e-05
5.2101502660661936e-05
5.2101502660661936e-05
-0.004701143509009853
-0.004701143509009853
-0.0034336115058977157
-0.002799845504341647
-0.001849196502007544
-0.0013738720008404925
-0.0010569890000624582
-0.0013738720008404925
-0.0024829625035636127
-0.0032751700055086985
-0.003908936007064767
-0.005651792511343956
-0.005651792511343956
-0.005334909510565922
-0.004542702008620836
-0.003908936007064767
-0.002958287004730664
-0.0023245210031745955
-0.0013738720008404925
-0.000898547499673441
-0.0007401059992844239
-0.000898547499673441
-0.0007401059992844239
5.2101502660661936e-05
0.0002105430030496791
-0.00042322299850638956
-0.000898547499673441
-0.0013738720008404925
-0.00375049450667575
-0.004067377507453784
-0.004384260508231819
-0.003908936007064767
-0.0031167285051196814
-0.002799845504341647
-0.002799845504341647
-0.002958287004730664
-0.0024829625035636127
-0.002958287004730664
-0.0032751700055086985
-0.0032751700055086985
-0.004701143509009853
-0.003908936007064767
-0.0034336115058977157
5.2101502660661936e-05
5.2101502660661936e-05
5.2101502660661936e-05
5.2101502660661936e-05
5.2101502660661936e-05
5.2101502660661936e-05
5.2101502660661936e-05
5.2101502660661936e-05
5.2101502660661936e-05
-0.005651792511343956
-0.005651792511343956
-0.004067377507453784
-0.0021660795027855784
5.2101502660661936e-05
5.2101502660661936e-05
5.2101502660661936e-05
-0.0007401059992844239
-0.0013738720008404925
-0.00264140400395263
-0.0032751700055086985
-0.00596867551212199
-0.005493351010954939
-0.00485958500939887
-0.003592053006286733
-0.0032751700055086985
-0.0021660795027855784
-0.0013738720008404925
-0.0010569890000624582
-0.000898547499673441
-0.0010569890000624582
-0.0012154305004514754
-0.0012154305004514754
-0.0002647814981173724
-0.0002647814981173724
-0.000898547499673441
-0.000898547499673441
-0.0016907550016185269
-0.003908936007064767
5.2101502660661936e-05
-0.00264140400395263
5.2101502660661936e-05
-0.0016907550016185269
-0.001849196502007544
-0.0023245210031745955
-0.0032751700055086985
-0.00485958500939887
-0.0061271170125110075
-0.006602441513678059
-0.006285558512900025
-0.005651792511343956
-0.004701143509009853
5.2101502660661936e-05
5.2101502660661936e-05
5.2101502660661936e-05
5.2101502660661936e-05
5.2101502660661936e-05
5.2101502660661936e-05
5.2101502660661936e-05
5.2101502660661936e-05
5.2101502660661936e-05
-0.0061271170125110075
-0.005810234011732973
-0.0042258190078428015
5.2101502660661936e-05
5.2101502660661936e-05
5.2101502660661936e-05
5.2101502660661936e-05
5.2101502660661936e-05
-0.000898547499673441
-0.001849196502007544
-0.002958287004730664
-0.00596867551212199
-0.005334909510565922
-0.004384260508231819
-0.003592053006286733
-0.002958287004730664
-0.0024829625035636127
-0.001849196502007544
-0.0013738720008404925
-0.0015323135012295097
-0.001849196502007544
-0.002007638002396561
-0.0021660795027855784
-0.0005816644988954067
5.2101502660661936e-05
5.2101502660661936e-05
-0.0005816644988954067
-0.0010569890000624582
-0.0032751700055086985
-0.0023245210031745955
5.2101502660661936e-05
5.2101502660661936e-05
5.2101502660661936e-05
-0.0012154305004514754
-0.0021660795027855784
-0.0034336115058977157
-0.005651792511343956
-0.006919324514456093
-0.007869973516790196
-0.007711532016401179
-0.006919324514456093
-0.005651792511343956
5.2101502660661936e-05
5.2101502660661936e-05
5.2101502660661936e-05
5.2101502660661936e-05
5.2101502660661936e-05
5.2101502660661936e-05
5.2101502660661936e-05
5.2101502660661936e-05
5.2101502660661936e-05
5.2101502660661936e-05
-0.005651792511343956
5.2101502660661936e-05
5.2101502660661936e-05
5.2101502660661936e-05
5.2101502660661936e-05
5.2101502660661936e-05
5.2101502660661936e-05
-0.000898547499673441
-0.0016907550016185269
-0.0051764680101769045
-0.004701143509009853
-0.004067377507453784
-0.003592053006286733
-0.002958287004730664
-0.002799845504341647
-0.0023245210031745955
-0.00264140400395263
-0.002799845504341647
-0.0032751700055086985
-0.0031167285051196814
-0.002958287004730664
-0.0024829625035636127
-0.0005816644988954067
-0.00042322299850638956
-0.0021660795027855784
-0.0024829625035636127
-0.002007638002396561
5.2101502660661936e-05
5.2101502660661936e-05
5.2101502660661936e-05
5.2101502660661936e-05
5.2101502660661936e-05
-0.001849196502007544
-0.00375049450667575
-0.005651792511343956
-0.007553090516012162
-0.008503739518346265
-0.0088206225191243
-0.008345298017957248
-0.00596867551212199
5.2101502660661936e-05
5.2101502660661936e-05
5.2101502660661936e-05
5.2101502660661936e-05
5.2101502660661936e-05
5.2101502660661936e-05
5.2101502660661936e-05
5.2101502660661936e-05
5.2101502660661936e-05
5.2101502660661936e-05
5.2101502660661936e-05
5.2101502660661936e-05
5.2101502660661936e-05
5.2101502660661936e-05
5.2101502660661936e-05
5.2101502660661936e-05
5.2101502660661936e-05
-0.0010569890000624582
-0.001849196502007544
-0.0042258190078428015
-0.00375049450667575
-0.0034336115058977157
-0.0032751700055086985
-0.0031167285051196814
-0.00375049450667575
-0.0042258190078428015
-0.004542702008620836
-0.004701143509009853
-0.004701143509009853
-0.004384260508231819
-0.0032751700055086985
-0.0023245210031745955
-0.001849196502007544
-0.0015323135012295097
5.2101502660661936e-05
5.2101502660661936e-05
5.2101502660661936e-05
5.2101502660661936e-05
5.2101502660661936e-05
5.2101502660661936e-05
5.2101502660661936e-05
5.2101502660661936e-05
-0.002958287004730664
-0.005493351010954939
-0.007394649015623145
-0.008662181018735282
-0.009137505519902334
-0.00818685651756823
5.2101502660661936e-05
5.2101502660661936e-05
5.2101502660661936e-05
5.2101502660661936e-05
5.2101502660661936e-05
5.2101502660661936e-05
5.2101502660661936e-05
5.2101502660661936e-05
5.2101502660661936e-05
5.2101502660661936e-05
5.2101502660661936e-05
5.2101502660661936e-05
5.2101502660661936e-05
5.2101502660661936e-05
5.2101502660661936e-05
5.2101502660661936e-05
5.2101502660661936e-05
-0.0007401059992844239
-0.0012154305004514754
-0.003592053006286733
-0.00375049450667575
-0.0032751700055086985
-0.0034336115058977157
5.2101502660661936e-05
-0.004701143509009853
-0.0061271170125110075
-0.006602441513678059
-0.006919324514456093
-0.006444000013289042
-0.005493351010954939
-0.004067377507453784
-0.002799845504341647
-0.001849196502007544
5.2101502660661936e-05
5.2101502660661936e-05
5.2101502660661936e-05
5.2101502660661936e-05
5.2101502660661936e-05
5.2101502660661936e-05
5.2101502660661936e-05
5.2101502660661936e-05
5.2101502660661936e-05
5.2101502660661936e-05
5.2101502660661936e-05
-0.006760883014067076
-0.00818685651756823
-0.0088206225191243
5.2101502660661936e-05
5.2101502660661936e-05
5.2101502660661936e-05
5.2101502660661936e-05
5.2101502660661936e-05
5.2101502660661936e-05
5.2101502660661936e-05
5.2101502660661936e-05
5.2101502660661936e-05
5.2101502660661936e-05
5.2101502660661936e-05
5.2101502660661936e-05
5.2101502660661936e-05
5.2101502660661936e-05
5.2101502660661936e-05
5.2101502660661936e-05
5.2101502660661936e-05
-0.000898547499673441
-0.000898547499673441
-0.000898547499673441
-0.001849196502007544
-0.0032751700055086985
-0.002958287004730664
-0.002958287004730664
-0.004701143509009853
-0.005810234011732973
-0.0070777660148451105
-0.008503739518346265
-0.0088206225191243
-0.008345298017957248
-0.006760883014067076
-0.00485958500939887
-0.002958287004730664
5.2101502660661936e-05
5.2101502660661936e-05
5.2101502660661936e-05
5.2101502660661936e-05
5.2101502660661936e-05
5.2101502660661936e-05
5.2101502660661936e-05
5.2101502660661936e-05
5.2101502660661936e-05
5.2101502660661936e-05
5.2101502660661936e-05
5.2101502660661936e-05
5.2101502660661936e-05
5.2101502660661936e-05
5.2101502660661936e-05
5.2101502660661936e-05
5.2101502660661936e-05
5.2101502660661936e-05
5.2101502660661936e-05
5.2101502660661936e-05
5.2101502660661936e-05
5.2101502660661936e-05
5.2101502660661936e-05
5.2101502660661936e-05
5.2101502660661936e-05
5.2101502660661936e-05
5.2101502660661936e-05
5.2101502660661936e-05
5.2101502660661936e-05
5.2101502660661936e-05
5.2101502660661936e-05
-0.0015323135012295097
-0.000898547499673441
-0.0007401059992844239
5.2101502660661936e-05
5.2101502660661936e-05
5.2101502660661936e-05
-0.0042258190078428015
5.2101502660661936e-05
-0.00818685651756823
-0.009771271521458402
-0.010246596022625454
-0.009771271521458402
-0.00818685651756823
-0.006444000013289042
5.2101502660661936e-05
5.2101502660661936e-05
5.2101502660661936e-05
5.2101502660661936e-05
5.2101502660661936e-05
5.2101502660661936e-05
5.2101502660661936e-05
5.2101502660661936e-05
5.2101502660661936e-05
5.2101502660661936e-05
5.2101502660661936e-05
5.2101502660661936e-05
5.2101502660661936e-05
5.2101502660661936e-05
5.2101502660661936e-05
5.2101502660661936e-05
5.2101502660661936e-05
5.2101502660661936e-05
5.2101502660661936e-05
5.2101502660661936e-05
5.2101502660661936e-05
5.2101502660661936e-05
5.2101502660661936e-05
5.2101502660661936e-05
5.2101502660661936e-05
5.2101502660661936e-05
5.2101502660661936e-05
5.2101502660661936e-05
5.2101502660661936e-05
5.2101502660661936e-05
5.2101502660661936e-05
-0.0021660795027855784
-0.001849196502007544
-0.0012154305004514754
-0.0023245210031745955
5.2101502660661936e-05
5.2101502660661936e-05
-0.006285558512900025
-0.008503739518346265
-0.010405037523014471
-0.011197245024959557
-0.011197245024959557
-0.009454388520680368
-0.006760883014067076
-0.0031167285051196814
5.2101502660661936e-05
5.2101502660661936e-05
5.2101502660661936e-05
5.2101502660661936e-05
5.2101502660661936e-05
5.2101502660661936e-05
5.2101502660661936e-05
5.2101502660661936e-05
5.2101502660661936e-05
5.2101502660661936e-05
5.2101502660661936e-05
5.2101502660661936e-05
5.2101502660661936e-05
5.2101502660661936e-05
5.2101502660661936e-05
5.2101502660661936e-05
5.2101502660661936e-05
5.2101502660661936e-05
5.2101502660661936e-05
5.2101502660661936e-05
5.2101502660661936e-05
5.2101502660661936e-05
5.2101502660661936e-05
5.2101502660661936e-05
5.2101502660661936e-05
5.2101502660661936e-05
5.2101502660661936e-05
5.2101502660661936e-05
-0.0016907550016185269
-0.0021660795027855784
-0.0021660795027855784
-0.0021660795027855784
-0.002799845504341647
-0.004542702008620836
-0.005651792511343956
-0.00818685651756823
-0.010246596022625454
-0.011197245024959557
-0.011197245024959557
-0.010088154522236437
-0.0070777660148451105
-0.0034336115058977157
5.2101502660661936e-05
5.2101502660661936e-05
5.2101502660661936e-05
5.2101502660661936e-05
5.2101502660661936e-05
5.2101502660661936e-05
5.2101502660661936e-05
5.2101502660661936e-05
5.2101502660661936e-05
5.2101502660661936e-05
5.2101502660661936e-05
5.2101502660661936e-05
5.2101502660661936e-05
5.2101502660661936e-05
5.2101502660661936e-05
5.2101502660661936e-05
5.2101502660661936e-05
5.2101502660661936e-05
5.2101502660661936e-05
5.2101502660661936e-05
5.2101502660661936e-05
5.2101502660661936e-05
5.2101502660661936e-05
5.2101502660661936e-05
5.2101502660661936e-05
5.2101502660661936e-05
5.2101502660661936e-05
5.2101502660661936e-05
-0.000898547499673441
-0.0016907550016185269
-0.00264140400395263
-0.0024829625035636127
-0.0051764680101769045
-0.007394649015623145
-0.009137505519902334
-0.010405037523014471
-0.010721920523792505
-0.009612830021069385
-0.0070777660148451105
-0.00375049450667575
5.2101502660661936e-05
5.2101502660661936e-05
5.2101502660661936e-05
5.2101502660661936e-05
5.2101502660661936e-05
5.2101502660661936e-05
5.2101502660661936e-05
5.2101502660661936e-05
5.2101502660661936e-05
5.2101502660661936e-05
5.2101502660661936e-05
5.2101502660661936e-05
5.2101502660661936e-05
5.2101502660661936e-05
5.2101502660661936e-05
5.2101502660661936e-05
5.2101502660661936e-05
5.2101502660661936e-05
5.2101502660661936e-05
5.2101502660661936e-05
5.2101502660661936e-05
5.2101502660661936e-05
5.2101502660661936e-05
5.2101502660661936e-05
5.2101502660661936e-05
0.0005274260038277134
0.001002750504994765
0.0006858675042167306
-0.00010633999772835523
-0.0012154305004514754
-0.0021660795027855784
-0.005810234011732973
-0.007711532016401179
-0.008662181018735282
-0.008979064019513316
-0.008345298017957248
-0.006919324514456093
-0.0042258190078428015
5.2101502660661936e-05
5.2101502660661936e-05
5.2101502660661936e-05
5.2101502660661936e-05
5.2101502660661936e-05
5.2101502660661936e-05
5.2101502660661936e-05
5.2101502660661936e-05
5.2101502660661936e-05
5.2101502660661936e-05
5.2101502660661936e-05
5.2101502660661936e-05
5.2101502660661936e-05
5.2101502660661936e-05
5.2101502660661936e-05
5.2101502660661936e-05
5.2101502660661936e-05
5.2101502660661936e-05
5.2101502660661936e-05
5.2101502660661936e-05
5.2101502660661936e-05
5.2101502660661936e-05
5.2101502660661936e-05
5.2101502660661936e-05
0.0005274260038277134
0.001002750504994765
0.0013196335057727993
0.001002750504994765
5.2101502660661936e-05
-0.000898547499673441
-0.006602441513678059
-0.005651792511343956
-0.0051764680101769045
-0.002799845504341647
5.2101502660661936e-05
5.2101502660661936e-05
5.2101502660661936e-05
5.2101502660661936e-05
5.2101502660661936e-05
5.2101502660661936e-05
5.2101502660661936e-05
5.2101502660661936e-05
5.2101502660661936e-05
5.2101502660661936e-05
5.2101502660661936e-05
5.2101502660661936e-05
5.2101502660661936e-05
5.2101502660661936e-05
5.2101502660661936e-05
5.2101502660661936e-05
5.2101502660661936e-05
5.2101502660661936e-05
5.2101502660661936e-05
5.2101502660661936e-05
5.2101502660661936e-05
5.2101502660661936e-05
-0.00042322299850638956
0.0008443090046057478
0.0013196335057727993
0.0013196335057727993
0.001161192005383782
0.0006858675042167306
5.2101502660661936e-05
5.2101502660661936e-05
5.2101502660661936e-05
5.2101502660661936e-05
5.2101502660661936e-05
5.2101502660661936e-05
5.2101502660661936e-05
5.2101502660661936e-05
5.2101502660661936e-05
5.2101502660661936e-05
5.2101502660661936e-05
5.2101502660661936e-05
5.2101502660661936e-05
5.2101502660661936e-05
5.2101502660661936e-05
5.2101502660661936e-05
5.2101502660661936e-05
5.2101502660661936e-05
5.2101502660661936e-05
5.2101502660661936e-05
5.2101502660661936e-05
5.2101502660661936e-05
-0.0007401059992844239
0.0002105430030496791
0.0008443090046057478
0.001002750504994765
0.001161192005383782
0.0013196335057727993
0.001953399507328868
-0.00264140400395263
5.2101502660661936e-05
5.2101502660661936e-05
5.2101502660661936e-05
5.2101502660661936e-05
5.2101502660661936e-05
5.2101502660661936e-05
5.2101502660661936e-05
5.2101502660661936e-05
5.2101502660661936e-05
5.2101502660661936e-05
5.2101502660661936e-05
5.2101502660661936e-05
5.2101502660661936e-05
5.2101502660661936e-05
5.2101502660661936e-05
5.2101502660661936e-05
5.2101502660661936e-05
5.2101502660661936e-05
5.2101502660661936e-05
5.2101502660661936e-05
5.2101502660661936e-05
0.00036898450343869627
0.0006858675042167306
0.001002750504994765
0.0008443090046057478
0.0013196335057727993
0.0032209315104410052
-0.0032751700055086985
5.2101502660661936e-05
5.2101502660661936e-05
5.2101502660661936e-05
5.2101502660661936e-05
5.2101502660661936e-05
5.2101502660661936e-05
5.2101502660661936e-05
5.2101502660661936e-05
5.2101502660661936e-05
5.2101502660661936e-05
5.2101502660661936e-05
5.2101502660661936e-05
5.2101502660661936e-05
5.2101502660661936e-05
5.2101502660661936e-05
5.2101502660661936e-05
5.2101502660661936e-05
5.2101502660661936e-05
5.2101502660661936e-05
5.2101502660661936e-05
5.2101502660661936e-05
0.001002750504994765
0.0006858675042167306
0.0006858675042167306
0.001002750504994765
0.0014780750061618164
-0.00375049450667575
5.2101502660661936e-05
5.2101502660661936e-05
5.2101502660661936e-05
5.2101502660661936e-05
5.2101502660661936e-05
5.2101502660661936e-05
5.2101502660661936e-05
5.2101502660661936e-05
5.2101502660661936e-05
5.2101502660661936e-05
5.2101502660661936e-05
5.2101502660661936e-05
5.2101502660661936e-05
5.2101502660661936e-05
5.2101502660661936e-05
5.2101502660661936e-05
5.2101502660661936e-05
5.2101502660661936e-05
5.2101502660661936e-05
0.0013196335057727993
0.001161192005383782
0.001161192005383782
0.0008443090046057478
0.0008443090046057478
0.001002750504994765
-0.002799845504341647
-0.003908936007064767
5.2101502660661936e-05
5.2101502660661936e-05
5.2101502660661936e-05
5.2101502660661936e-05
5.2101502660661936e-05
5.2101502660661936e-05
5.2101502660661936e-05
5.2101502660661936e-05
5.2101502660661936e-05
5.2101502660661936e-05
5.2101502660661936e-05
5.2101502660661936e-05
5.2101502660661936e-05
5.2101502660661936e-05
5.2101502660661936e-05
5.2101502660661936e-05
5.2101502660661936e-05
5.2101502660661936e-05
5.2101502660661936e-05
0.0017949580069398507
0.0016365165065508336
0.0016365165065508336
0.0014780750061618164
0.0014780750061618164
-0.0023245210031745955
-0.003908936007064767
-0.002799845504341647
-0.001849196502007544
5.2101502660661936e-05
5.2101502660661936e-05
5.2101502660661936e-05
5.2101502660661936e-05
5.2101502660661936e-05
5.2101502660661936e-05
5.2101502660661936e-05
5.2101502660661936e-05
5.2101502660661936e-05
5.2101502660661936e-05
5.2101502660661936e-05
5.2101502660661936e-05
5.2101502660661936e-05
5.2101502660661936e-05
5.2101502660661936e-05
5.2101502660661936e-05
5.2101502660661936e-05
0.001953399507328868
0.005597554016276263
0.005597554016276263
0.004963788014720194
-0.001849196502007544
-0.0013738720008404925
-0.002958287004730664
5.2101502660661936e-05
5.2101502660661936e-05
5.2101502660661936e-05
5.2101502660661936e-05
5.2101502660661936e-05
5.2101502660661936e-05
5.2101502660661936e-05
5.2101502660661936e-05
5.2101502660661936e-05
5.2101502660661936e-05
5.2101502660661936e-05
5.2101502660661936e-05
5.2101502660661936e-05
5.2101502660661936e-05
5.2101502660661936e-05
5.2101502660661936e-05
0.005914437017054297
0.006231320017832331
0.005914437017054297
0.00575599551666528
0.005597554016276263
-0.000898547499673441
-0.0007401059992844239
-0.0002647814981173724
-0.001849196502007544
-0.000898547499673441
5.2101502660661936e-05
5.2101502660661936e-05
5.2101502660661936e-05
5.2101502660661936e-05
5.2101502660661936e-05
5.2101502660661936e-05
5.2101502660661936e-05
5.2101502660661936e-05
5.2101502660661936e-05
5.2101502660661936e-05
5.2101502660661936e-05
5.2101502660661936e-05
5.2101502660661936e-05
0.006231320017832331
0.006548203018610366
0.006072878517443314
0.005597554016276263
0.0054391125158872455
5.2101502660661936e-05
0.0005274260038277134
0.001002750504994765
-0.0005816644988954067
5.2101502660661936e-05
5.2101502660661936e-05
5.2101502660661936e-05
5.2101502660661936e-05
5.2101502660661936e-05
5.2101502660661936e-05
5.2101502660661936e-05
5.2101502660661936e-05
5.2101502660661936e-05
5.2101502660661936e-05
5.2101502660661936e-05
5.2101502660661936e-05
5.2101502660661936e-05
0.006548203018610366
0.006072878517443314
0.0005274260038277134
0.001002750504994765
0.0013196335057727993
0.002111841007717885
5.2101502660661936e-05
0.001161192005383782
5.2101502660661936e-05
5.2101502660661936e-05
5.2101502660661936e-05
5.2101502660661936e-05
5.2101502660661936e-05
5.2101502660661936e-05
5.2101502660661936e-05
5.2101502660661936e-05
5.2101502660661936e-05
5.2101502660661936e-05
0.006706644518999383
0.006231320017832331
0.0054391125158872455
0.0013196335057727993
0.0017949580069398507
0.0022702825081069022
0.003062490010051988
0.0013196335057727993
0.002111841007717885
0.003062490010051988
0.0036962560116080567
0.004171580512775108
0.0044884635135531425
0.004805346514331177
0.004805346514331177
0.009400150025612675
0.00908326702483464
0.008291059522889555
0.007181969020166434
0.0017949580069398507
0.0022702825081069022
0.0032209315104410052
0.0044884635135531425
0.005597554016276263
0.006706644518999383
0.008291059522889555
0.009400150025612675
0.01019235752755776
0.010667682028724812
0.011143006529891863
0.003062490010051988
0.004013139012386091
0.005597554016276263
0.007023527519777417
-0.0015323135012295097
-0.001849196502007544
-0.0023245210031745955
-0.002958287004730664
-0.003592053006286733
-0.003908936007064767
-0.00375049450667575
-0.003592053006286733
-0.002958287004730664
-0.0016907550016185269
-0.001849196502007544
-0.0024829625035636127
-0.00264140400395263
-0.00375049450667575
-0.0042258190078428015
-0.00485958500939887
-0.004701143509009853
-0.004384260508231819
-0.003908936007064767
-0.002958287004730664
-0.00264140400395263
-0.002007638002396561
-0.0012154305004514754
-0.004384260508231819
-0.00375049450667575
-0.00264140400395263
-0.002007638002396561
-0.0021660795027855784
-0.0021660795027855784
-0.002799845504341647
-0.0042258190078428015
-0.0051764680101769045
-0.005651792511343956
-0.00596867551212199
-0.00596867551212199
-0.005651792511343956
-0.004542702008620836
-0.0042258190078428015
-0.0034336115058977157
-0.0032751700055086985
-0.005018026509787887
-0.004067377507453784
-0.003908936007064767
-0.003592053006286733
-0.00375049450667575
-0.0013738720008404925
-0.002007638002396561
-0.00264140400395263
-0.0032751700055086985
-0.004384260508231819
-0.005018026509787887
-0.005651792511343956
-0.00596867551212199
-0.005810234011732973
-0.006285558512900025
-0.0061271170125110075
-0.005493351010954939
-0.004384260508231819
-0.0032751700055086985
-0.001849196502007544
-0.0021660795027855784
-0.00264140400395263
-0.0034336115058977157
-0.004384260508231819
-0.005651792511343956
-0.006760883014067076
-0.007394649015623145
-0.007553090516012162
-0.007236207515234128
-0.006760883014067076
-0.006285558512900025
-0.00818685651756823
-0.007394649015623145
-0.006444000013289042
-0.005334909510565922
-0.004701143509009853
-0.0042258190078428015
-0.0042258190078428015
-0.004542702008620836
-0.004542702008620836
-0.000898547499673441
-0.0012154305004514754
-0.0016907550016185269
-0.0021660795027855784
-0.0032751700055086985
-0.004542702008620836
-0.0051764680101769045
-0.005810234011732973
-0.0061271170125110075
-0.006760883014067076
-0.007236207515234128
-0.007236207515234128
-0.006602441513678059
-0.005493351010954939
-0.003908936007064767
-0.0032751700055086985
-0.002958287004730664
-0.0032751700055086985
-0.0034336115058977157
-0.00485958500939887
-0.006444000013289042
-0.007869973516790196
-0.008979064019513316
-0.009454388520680368
-0.009612830021069385
-0.00929594702029135
-0.011355686525348574
-0.010721920523792505
-0.009612830021069385
-0.008503739518346265
-0.006919324514456093
5.2101502660661936e-05
5.2101502660661936e-05
-0.003908936007064767
-0.004542702008620836
-0.005018026509787887
-0.004701143509009853
5.2101502660661936e-05
-0.00010633999772835523
-0.0005816644988954067
-0.000898547499673441
-0.0012154305004514754
-0.0021660795027855784
-0.002958287004730664
-0.003908936007064767
-0.005334909510565922
-0.00596867551212199
-0.006760883014067076
-0.007394649015623145
-0.007869973516790196
-0.008028415017179213
-0.007711532016401179
-0.006760883014067076
-0.005334909510565922
-0.0042258190078428015
-0.003908936007064767
-0.00375049450667575
-0.003908936007064767
-0.005018026509787887
-0.0070777660148451105
-0.0088206225191243
-0.010405037523014471
-0.011355686525348574
-0.011831011026515625
-0.013573867530794814
-0.013415426030405797
-0.012464777028071694
-0.011197245024959557
-0.009612830021069385
-0.007394649015623145
-0.005334909510565922
5.2101502660661936e-05
5.2101502660661936e-05
5.2101502660661936e-05
5.2101502660661936e-05
-0.005018026509787887
5.2101502660661936e-05
-0.0061271170125110075
-0.005651792511343956
5.2101502660661936e-05
0.0002105430030496791
5.2101502660661936e-05
-0.0002647814981173724
-0.00042322299850638956
-0.000898547499673441
-0.0013738720008404925
-0.0021660795027855784
-0.0034336115058977157
5.2101502660661936e-05
-0.006602441513678059
-0.007711532016401179
-0.008662181018735282
-0.007711532016401179
-0.008503739518346265
-0.008345298017957248
-0.008662181018735282
-0.007553090516012162
-0.006444000013289042
-0.005651792511343956
-0.005018026509787887
-0.004384260508231819
-0.004542702008620836
-0.005651792511343956
-0.007394649015623145
-0.011672569526126608
-0.012781660028849728
-0.013890750531572849
-0.014524516533128917
-0.0143660750327399
-0.013890750531572849
-0.013098543029627763
-0.011514128025737591
-0.00929594702029135
-0.006919324514456093
5.2101502660661936e-05
5.2101502660661936e-05
5.2101502660661936e-05
5.2101502660661936e-05
5.2101502660661936e-05
5.2101502660661936e-05
5.2101502660661936e-05
-0.00596867551212199
5.2101502660661936e-05
-0.006602441513678059
-0.005334909510565922
5.2101502660661936e-05
-0.00010633999772835523
-0.0002647814981173724
-0.0002647814981173724
-0.0002647814981173724
-0.0010569890000624582
-0.000898547499673441
5.2101502660661936e-05
5.2101502660661936e-05
5.2101502660661936e-05
5.2101502660661936e-05
-0.006602441513678059
-0.007553090516012162
-0.008503739518346265
-0.009612830021069385
-0.0088206225191243
-0.00929594702029135
-0.009137505519902334
-0.008503739518346265
-0.007711532016401179
-0.006760883014067076
-0.007869973516790196
-0.007236207515234128
-0.005334909510565922
-0.0061271170125110075
-0.00929594702029135
-0.010721920523792505
-0.012306335527682677
-0.013415426030405797
-0.014049192031961866
-0.014207633532350883
-0.013573867530794814
-0.012464777028071694
-0.010563479023403488
-0.008503739518346265
5.2101502660661936e-05
5.2101502660661936e-05
5.2101502660661936e-05
5.2101502660661936e-05
5.2101502660661936e-05
5.2101502660661936e-05
5.2101502660661936e-05
5.2101502660661936e-05
5.2101502660661936e-05
-0.005493351010954939
-0.006285558512900025
-0.005651792511343956
-0.00485958500939887
-0.00042322299850638956
-0.0007401059992844239
-0.0005816644988954067
-0.0007401059992844239
-0.0005816644988954067
-0.0010569890000624582
5.2101502660661936e-05
5.2101502660661936e-05
5.2101502660661936e-05
5.2101502660661936e-05
5.2101502660661936e-05
-0.006285558512900025
-0.007394649015623145
-0.008503739518346265
-0.009612830021069385
-0.009454388520680368
-0.009612830021069385
-0.009454388520680368
-0.0088206225191243
-0.007869973516790196
-0.008979064019513316
-0.007869973516790196
-0.007236207515234128
-0.006919324514456093
-0.007394649015623145
-0.008503739518346265
-0.009612830021069385
-0.010880362024181522
-0.01214789402729366
-0.013098543029627763
-0.013098543029627763
-0.012464777028071694
-0.010880362024181522
-0.00929594702029135
-0.0070777660148451105
5.2101502660661936e-05
5.2101502660661936e-05
5.2101502660661936e-05
5.2101502660661936e-05
5.2101502660661936e-05
5.2101502660661936e-05
5.2101502660661936e-05
5.2101502660661936e-05
5.2101502660661936e-05
5.2101502660661936e-05
5.2101502660661936e-05
-0.005334909510565922
5.2101502660661936e-05
-0.004067377507453784
-0.0012154305004514754
-0.0012154305004514754
-0.0012154305004514754
-0.0013738720008404925
-0.0015323135012295097
-0.0015323135012295097
5.2101502660661936e-05
5.2101502660661936e-05
5.2101502660661936e-05
5.2101502660661936e-05
5.2101502660661936e-05
5.2101502660661936e-05
-0.0061271170125110075
-0.007394649015623145
-0.008662181018735282
-0.009771271521458402
-0.010880362024181522
-0.011355686525348574
-0.011355686525348574
-0.010721920523792505
-0.009454388520680368
-0.00818685651756823
-0.007236207515234128
-0.006444000013289042
-0.006285558512900025
-0.006285558512900025
-0.007236207515234128
-0.00818685651756823
-0.009137505519902334
-0.010088154522236437
-0.010880362024181522
-0.011197245024959557
-0.010246596022625454
-0.008662181018735282
-0.0070777660148451105
5.2101502660661936e-05
5.2101502660661936e-05
5.2101502660661936e-05
5.2101502660661936e-05
5.2101502660661936e-05
5.2101502660661936e-05
5.2101502660661936e-05
5.2101502660661936e-05
5.2101502660661936e-05
5.2101502660661936e-05
5.2101502660661936e-05
5.2101502660661936e-05
5.2101502660661936e-05
5.2101502660661936e-05
-0.004542702008620836
-0.0042258190078428015
-0.0015323135012295097
-0.001849196502007544
-0.0021660795027855784
-0.002007638002396561
-0.0021660795027855784
-0.0023245210031745955
5.2101502660661936e-05
5.2101502660661936e-05
5.2101502660661936e-05
5.2101502660661936e-05
5.2101502660661936e-05
5.2101502660661936e-05
5.2101502660661936e-05
-0.006602441513678059
-0.007394649015623145
-0.008503739518346265
-0.009612830021069385
-0.010563479023403488
-0.010880362024181522
-0.010721920523792505
-0.010088154522236437
-0.008503739518346265
-0.0070777660148451105
-0.00596867551212199
-0.005651792511343956
-0.005018026509787887
-0.00485958500939887
-0.005493351010954939
-0.00596867551212199
-0.006444000013289042
-0.006602441513678059
-0.008028415017179213
-0.008662181018735282
-0.00818685651756823
-0.006285558512900025
5.2101502660661936e-05
5.2101502660661936e-05
5.2101502660661936e-05
5.2101502660661936e-05
5.2101502660661936e-05
5.2101502660661936e-05
5.2101502660661936e-05
5.2101502660661936e-05
5.2101502660661936e-05
5.2101502660661936e-05
5.2101502660661936e-05
-0.00010633999772835523
5.2101502660661936e-05
5.2101502660661936e-05
5.2101502660661936e-05
5.2101502660661936e-05
-0.004542702008620836
-0.00485958500939887
-0.001849196502007544
-0.00264140400395263
-0.00264140400395263
-0.0031167285051196814
-0.002799845504341647
-0.002958287004730664
-0.0031167285051196814
5.2101502660661936e-05
5.2101502660661936e-05
5.2101502660661936e-05
5.2101502660661936e-05
5.2101502660661936e-05
5.2101502660661936e-05
-0.005651792511343956
-0.006760883014067076
-0.007711532016401179
-0.008345298017957248
-0.008979064019513316
-0.009771271521458402
-0.009612830021069385
-0.008503739518346265
-0.008028415017179213
-0.0070777660148451105
-0.005651792511343956
-0.004542702008620836
-0.00375049450667575
-0.0032751700055086985
-0.0032751700055086985
-0.00375049450667575
-0.0042258190078428015
5.2101502660661936e-05
5.2101502660661936e-05
5.2101502660661936e-05
5.2101502660661936e-05
5.2101502660661936e-05
5.2101502660661936e-05
5.2101502660661936e-05
5.2101502660661936e-05
5.2101502660661936e-05
5.2101502660661936e-05
5.2101502660661936e-05
5.2101502660661936e-05
5.2101502660661936e-05
5.2101502660661936e-05
5.2101502660661936e-05
5.2101502660661936e-05
5.2101502660661936e-05
5.2101502660661936e-05
5.2101502660661936e-05
5.2101502660661936e-05
5.2101502660661936e-05
5.2101502660661936e-05
5.2101502660661936e-05
-0.00596867551212199
-0.0061271170125110075
-0.002799845504341647
-0.003592053006286733
-0.00375049450667575
-0.00375049450667575
-0.00375049450667575
-0.00375049450667575
-0.005018026509787887
5.2101502660661936e-05
5.2101502660661936e-05
5.2101502660661936e-05
5.2101502660661936e-05
5.2101502660661936e-05
-0.004701143509009853
-0.006444000013289042
-0.006919324514456093
-0.007553090516012162
-0.00818685651756823
-0.008503739518346265
-0.008028415017179213
-0.006760883014067076
5.2101502660661936e-05
5.2101502660661936e-05
5.2101502660661936e-05
5.2101502660661936e-05
-0.002799845504341647
-0.0023245210031745955
-0.0016907550016185269
-0.0016907550016185269
-0.0021660795027855784
5.2101502660661936e-05
5.2101502660661936e-05
5.2101502660661936e-05
5.2101502660661936e-05
5.2101502660661936e-05
5.2101502660661936e-05
5.2101502660661936e-05
5.2101502660661936e-05
5.2101502660661936e-05
5.2101502660661936e-05
5.2101502660661936e-05
5.2101502660661936e-05
5.2101502660661936e-05
5.2101502660661936e-05
5.2101502660661936e-05
5.2101502660661936e-05
5.2101502660661936e-05
5.2101502660661936e-05
5.2101502660661936e-05
5.2101502660661936e-05
5.2101502660661936e-05
5.2101502660661936e-05
5.2101502660661936e-05
5.2101502660661936e-05
-0.005651792511343956
-0.007394649015623145
-0.004384260508231819
-0.004701143509009853
-0.004701143509009853
-0.004701143509009853
-0.004701143509009853
-0.004542702008620836
-0.005651792511343956
-0.0051764680101769045
5.2101502660661936e-05
5.2101502660661936e-05
5.2101502660661936e-05
5.2101502660661936e-05
-0.005651792511343956
-0.0061271170125110075
-0.006760883014067076
-0.0070777660148451105
-0.007394649015623145
-0.007394649015623145
-0.005651792511343956
5.2101502660661936e-05
5.2101502660661936e-05
5.2101502660661936e-05
5.2101502660661936e-05
5.2101502660661936e-05
5.2101502660661936e-05
-0.0007401059992844239
-0.00042322299850638956
5.2101502660661936e-05
-0.0005816644988954067
5.2101502660661936e-05
5.2101502660661936e-05
5.2101502660661936e-05
5.2101502660661936e-05
5.2101502660661936e-05
5.2101502660661936e-05
5.2101502660661936e-05
5.2101502660661936e-05
5.2101502660661936e-05
5.2101502660661936e-05
5.2101502660661936e-05
5.2101502660661936e-05
5.2101502660661936e-05
5.2101502660661936e-05
5.2101502660661936e-05
5.2101502660661936e-05
5.2101502660661936e-05
5.2101502660661936e-05
5.2101502660661936e-05
5.2101502660661936e-05
5.2101502660661936e-05
5.2101502660661936e-05
5.2101502660661936e-05
5.2101502660661936e-05
-0.006602441513678059
-0.008345298017957248
-0.005018026509787887
-0.005651792511343956
-0.00596867551212199
-0.00596867551212199
-0.00596867551212199
-0.005651792511343956
-0.005651792511343956
-0.005651792511343956
-0.005334909510565922
-0.004701143509009853
-0.004542702008620836
-0.004384260508231819
-0.00485958500939887
-0.005493351010954939
-0.00596867551212199
-0.00596867551212199
-0.0051764680101769045
-0.004701143509009853
-0.005493351010954939
5.2101502660661936e-05
5.2101502660661936e-05
5.2101502660661936e-05
5.2101502660661936e-05
5.2101502660661936e-05
5.2101502660661936e-05
5.2101502660661936e-05
5.2101502660661936e-05
0.0013196335057727993
0.0013196335057727993
0.001002750504994765
-0.0002647814981173724
5.2101502660661936e-05
5.2101502660661936e-05
5.2101502660661936e-05
5.2101502660661936e-05
5.2101502660661936e-05
5.2101502660661936e-05
5.2101502660661936e-05
5.2101502660661936e-05
5.2101502660661936e-05
5.2101502660661936e-05
5.2101502660661936e-05
5.2101502660661936e-05
5.2101502660661936e-05
5.2101502660661936e-05
5.2101502660661936e-05
5.2101502660661936e-05
5.2101502660661936e-05
5.2101502660661936e-05
5.2101502660661936e-05
5.2101502660661936e-05
5.2101502660661936e-05
5.2101502660661936e-05
5.2101502660661936e-05
5.2101502660661936e-05
-0.006760883014067076
-0.006760883014067076
-0.006285558512900025
-0.006602441513678059
-0.00818685651756823
-0.007869973516790196
-0.007869973516790196
-0.0070777660148451105
-0.006602441513678059
-0.005810234011732973
-0.005334909510565922
-0.00485958500939887
-0.004542702008620836
-0.004384260508231819
-0.004542702008620836
-0.004701143509009853
-0.005018026509787887
-0.003908936007064767
-0.003908936007064767
-0.00375049450667575
-0.004701143509009853
-0.005810234011732973
5.2101502660661936e-05
5.2101502660661936e-05
5.2101502660661936e-05
5.2101502660661936e-05
5.2101502660661936e-05
5.2101502660661936e-05
5.2101502660661936e-05
0.002111841007717885
0.0025871655088849366
0.0017949580069398507
5.2101502660661936e-05
5.2101502660661936e-05
5.2101502660661936e-05
5.2101502660661936e-05
5.2101502660661936e-05
5.2101502660661936e-05
5.2101502660661936e-05
5.2101502660661936e-05
5.2101502660661936e-05
5.2101502660661936e-05
5.2101502660661936e-05
5.2101502660661936e-05
5.2101502660661936e-05
5.2101502660661936e-05
5.2101502660661936e-05
5.2101502660661936e-05
5.2101502660661936e-05
5.2101502660661936e-05
5.2101502660661936e-05
5.2101502660661936e-05
5.2101502660661936e-05
5.2101502660661936e-05
5.2101502660661936e-05
5.2101502660661936e-05
-0.008345298017957248
-0.007869973516790196
-0.008345298017957248
-0.008345298017957248
-0.007236207515234128
-0.008503739518346265
-0.0088206225191243
-0.0088206225191243
-0.007869973516790196
-0.007236207515234128
-0.006285558512900025
-0.005651792511343956
-0.00485958500939887
-0.004384260508231819
-0.003908936007064767
-0.003908936007064767
-0.004067377507453784
-0.002799845504341647
-0.00264140400395263
-0.0024829625035636127
-0.002799845504341647
-0.00375049450667575
-0.0051764680101769045
5.2101502660661936e-05
5.2101502660661936e-05
5.2101502660661936e-05
5.2101502660661936e-05
5.2101502660661936e-05
5.2101502660661936e-05
5.2101502660661936e-05
0.0027456070092739537
0.003062490010051988
0.0025871655088849366
5.2101502660661936e-05
5.2101502660661936e-05
5.2101502660661936e-05
5.2101502660661936e-05
5.2101502660661936e-05
5.2101502660661936e-05
5.2101502660661936e-05
5.2101502660661936e-05
5.2101502660661936e-05
5.2101502660661936e-05
5.2101502660661936e-05
5.2101502660661936e-05
5.2101502660661936e-05
5.2101502660661936e-05
5.2101502660661936e-05
5.2101502660661936e-05
5.2101502660661936e-05
5.2101502660661936e-05
5.2101502660661936e-05
5.2101502660661936e-05
5.2101502660661936e-05
5.2101502660661936e-05
5.2101502660661936e-05
5.2101502660661936e-05
-0.009771271521458402
-0.011989452526904643
-0.010246596022625454
-0.010405037523014471
-0.009137505519902334
-0.009454388520680368
-0.009454388520680368
-0.0088206225191243
-0.00818685651756823
-0.0070777660148451105
-0.005651792511343956
-0.004542702008620836
-0.0042258190078428015
-0.0034336115058977157
-0.0031167285051196814
-0.0016907550016185269
-0.0013738720008404925
-0.0015323135012295097
-0.001849196502007544
-0.0021660795027855784
-0.0031167285051196814
-0.00485958500939887
-0.00596867551212199
5.2101502660661936e-05
-0.004542702008620836
-0.0021660795027855784
5.2101502660661936e-05
5.2101502660661936e-05
5.2101502660661936e-05
0.0027456070092739537
5.2101502660661936e-05
5.2101502660661936e-05
5.2101502660661936e-05
5.2101502660661936e-05
5.2101502660661936e-05
5.2101502660661936e-05
5.2101502660661936e-05
5.2101502660661936e-05
5.2101502660661936e-05
5.2101502660661936e-05
5.2101502660661936e-05
5.2101502660661936e-05
5.2101502660661936e-05
5.2101502660661936e-05
5.2101502660661936e-05
5.2101502660661936e-05
5.2101502660661936e-05
5.2101502660661936e-05
5.2101502660661936e-05
5.2101502660661936e-05
5.2101502660661936e-05
5.2101502660661936e-05
5.2101502660661936e-05
5.2101502660661936e-05
-0.011355686525348574
-0.013098543029627763
-0.0143660750327399
-0.015316724035074003
-0.008662181018735282
-0.009612830021069385
-0.010088154522236437
-0.009454388520680368
-0.0088206225191243
-0.006919324514456093
-0.005651792511343956
-0.00485958500939887
-0.003908936007064767
-0.0034336115058977157
-0.00264140400395263
-0.000898547499673441
-0.00042322299850638956
-0.00042322299850638956
-0.000898547499673441
-0.0016907550016185269
-0.002958287004730664
-0.005018026509787887
-0.006444000013289042
-0.006919324514456093
-0.0051764680101769045
-0.0021660795027855784
5.2101502660661936e-05
5.2101502660661936e-05
5.2101502660661936e-05
5.2101502660661936e-05
5.2101502660661936e-05
5.2101502660661936e-05
5.2101502660661936e-05
5.2101502660661936e-05
5.2101502660661936e-05
5.2101502660661936e-05
5.2101502660661936e-05
5.2101502660661936e-05
5.2101502660661936e-05
5.2101502660661936e-05
5.2101502660661936e-05
5.2101502660661936e-05
5.2101502660661936e-05
5.2101502660661936e-05
5.2101502660661936e-05
5.2101502660661936e-05
5.2101502660661936e-05
5.2101502660661936e-05
5.2101502660661936e-05
5.2101502660661936e-05
5.2101502660661936e-05
-0.009612830021069385
-0.012306335527682677
-0.014207633532350883
-0.015633607035852037
-0.016267373037408106
-0.009454388520680368
-0.010246596022625454
-0.010246596022625454
-0.00929594702029135
-0.0070777660148451105
-0.005651792511343956
-0.004384260508231819
-0.003908936007064767
-0.002799845504341647
-0.00042322299850638956
5.2101502660661936e-05
0.00036898450343869627
5.2101502660661936e-05
-0.000898547499673441
-0.0015323135012295097
-0.002958287004730664
-0.00485958500939887
-0.00596867551212199
-0.006919324514456093
-0.005018026509787887
-0.002007638002396561
0.00036898450343869627
5.2101502660661936e-05
5.2101502660661936e-05
5.2101502660661936e-05
5.2101502660661936e-05
5.2101502660661936e-05
5.2101502660661936e-05
5.2101502660661936e-05
5.2101502660661936e-05
5.2101502660661936e-05
5.2101502660661936e-05
5.2101502660661936e-05
5.2101502660661936e-05
5.2101502660661936e-05
5.2101502660661936e-05
5.2101502660661936e-05
5.2101502660661936e-05
5.2101502660661936e-05
5.2101502660661936e-05
5.2101502660661936e-05
5.2101502660661936e-05
5.2101502660661936e-05
5.2101502660661936e-05
5.2101502660661936e-05
5.2101502660661936e-05
-0.007869973516790196
-0.011197245024959557
-0.013732309031183831
-0.015792048536241055
-0.017376463540131226
-0.01769334654090926
-0.017534905040520243
-0.00992971302184742
-0.00929594702029135
-0.0070777660148451105
-0.005651792511343956
-0.004067377507453784
-0.0031167285051196814
-0.0013738720008404925
-0.00010633999772835523
0.00036898450343869627
5.2101502660661936e-05
0.0002105430030496791
-0.0005816644988954067
-0.0016907550016185269
-0.0034336115058977157
-0.004542702008620836
-0.007236207515234128
-0.006444000013289042
-0.0023245210031745955
-0.0013738720008404925
0.0006858675042167306
5.2101502660661936e-05
5.2101502660661936e-05
5.2101502660661936e-05
5.2101502660661936e-05
5.2101502660661936e-05
5.2101502660661936e-05
5.2101502660661936e-05
5.2101502660661936e-05
5.2101502660661936e-05
5.2101502660661936e-05
5.2101502660661936e-05
5.2101502660661936e-05
5.2101502660661936e-05
5.2101502660661936e-05
5.2101502660661936e-05
5.2101502660661936e-05
5.2101502660661936e-05
5.2101502660661936e-05
5.2101502660661936e-05
5.2101502660661936e-05
5.2101502660661936e-05
5.2101502660661936e-05
5.2101502660661936e-05
5.2101502660661936e-05
-0.012623218528460711
-0.01547516553546302
-0.017059580539353192
-0.018168671042076312
-0.018168671042076312
-0.017376463540131226
-0.006760883014067076
-0.005334909510565922
-0.0042258190078428015
-0.00042322299850638956
5.2101502660661936e-05
5.2101502660661936e-05
-0.0005816644988954067
-0.001849196502007544
-0.0042258190078428015
-0.005493351010954939
-0.006602441513678059
-0.006760883014067076
-0.00596867551212199
-0.004384260508231819
-0.0016907550016185269
0.0008443090046057478
5.2101502660661936e-05
5.2101502660661936e-05
5.2101502660661936e-05
5.2101502660661936e-05
5.2101502660661936e-05
5.2101502660661936e-05
5.2101502660661936e-05
5.2101502660661936e-05
-0.00596867551212199
-0.0061271170125110075
-0.005334909510565922
5.2101502660661936e-05
5.2101502660661936e-05
5.2101502660661936e-05
5.2101502660661936e-05
5.2101502660661936e-05
5.2101502660661936e-05
5.2101502660661936e-05
5.2101502660661936e-05
5.2101502660661936e-05
5.2101502660661936e-05
5.2101502660661936e-05
5.2101502660661936e-05
5.2101502660661936e-05
5.2101502660661936e-05
5.2101502660661936e-05
-0.01610893153701909
-0.017376463540131226
-0.018168671042076312
-0.01769334654090926
-0.016742697538575158
-0.0013738720008404925
-0.0015323135012295097
-0.0024829625035636127
-0.00485958500939887
-0.005651792511343956
-0.005810234011732973
-0.006760883014067076
-0.006602441513678059
-0.0061271170125110075
-0.004384260508231819
0.0005274260038277134
5.2101502660661936e-05
5.2101502660661936e-05
5.2101502660661936e-05
5.2101502660661936e-05
5.2101502660661936e-05
5.2101502660661936e-05
-0.005810234011732973
-0.006760883014067076
-0.007236207515234128
-0.007553090516012162
-0.007553090516012162
-0.006760883014067076
-0.005334909510565922
5.2101502660661936e-05
5.2101502660661936e-05
5.2101502660661936e-05
5.2101502660661936e-05
5.2101502660661936e-05
5.2101502660661936e-05
5.2101502660661936e-05
5.2101502660661936e-05
5.2101502660661936e-05
5.2101502660661936e-05
5.2101502660661936e-05
5.2101502660661936e-05
5.2101502660661936e-05
5.2101502660661936e-05
5.2101502660661936e-05
-0.01595049003663007
-0.016267373037408106
-0.016267373037408106
-0.015158282534684986
-0.00375049450667575
-0.005651792511343956
-0.006760883014067076
-0.006602441513678059
-0.0070777660148451105
-0.0070777660148451105
-0.006919324514456093
-0.0061271170125110075
-0.004701143509009853
5.2101502660661936e-05
5.2101502660661936e-05
5.2101502660661936e-05
5.2101502660661936e-05
5.2101502660661936e-05
5.2101502660661936e-05
-0.0070777660148451105
-0.007711532016401179
-0.00818685651756823
-0.00818685651756823
-0.007869973516790196
-0.007553090516012162
-0.006285558512900025
-0.0051764680101769045
-0.003908936007064767
-0.002958287004730664
-0.00264140400395263
-0.0034336115058977157
5.2101502660661936e-05
5.2101502660661936e-05
5.2101502660661936e-05
5.2101502660661936e-05
5.2101502660661936e-05
5.2101502660661936e-05
5.2101502660661936e-05
5.2101502660661936e-05
5.2101502660661936e-05
5.2101502660661936e-05
-0.013732309031183831
-0.014841399533906952
-0.014524516533128917
-0.013732309031183831
-0.012940101529238746
-0.006444000013289042
-0.00818685651756823
-0.007711532016401179
-0.008028415017179213
-0.007869973516790196
-0.007869973516790196
-0.007553090516012162
-0.006919324514456093
-0.004384260508231819
0.0036962560116080567
0.003062490010051988
5.2101502660661936e-05
5.2101502660661936e-05
5.2101502660661936e-05
5.2101502660661936e-05
-0.00596867551212199
-0.00596867551212199
-0.00596867551212199
-0.0061271170125110075
-0.00596867551212199
-0.006285558512900025
-0.007394649015623145
-0.006444000013289042
-0.005651792511343956
-0.005018026509787887
-0.0042258190078428015
-0.0042258190078428015
-0.00485958500939887
-0.005651792511343956
5.2101502660661936e-05
5.2101502660661936e-05
5.2101502660661936e-05
5.2101502660661936e-05
5.2101502660661936e-05
5.2101502660661936e-05
5.2101502660661936e-05
5.2101502660661936e-05
5.2101502660661936e-05
-0.010880362024181522
-0.011989452526904643
-0.012464777028071694
-0.01214789402729366
-0.011672569526126608
-0.009454388520680368
-0.009612830021069385
-0.00929594702029135
-0.009137505519902334
-0.008662181018735282
-0.008503739518346265
-0.008345298017957248
-0.008028415017179213
0.0016365165065508336
0.0027456070092739537
0.001953399507328868
5.2101502660661936e-05
5.2101502660661936e-05
5.2101502660661936e-05
5.2101502660661936e-05
5.2101502660661936e-05
-0.005810234011732973
-0.005651792511343956
-0.0061271170125110075
-0.005651792511343956
-0.005651792511343956
-0.007553090516012162
-0.006602441513678059
-0.0061271170125110075
-0.005493351010954939
-0.0051764680101769045
-0.005651792511343956
-0.006285558512900025
-0.006285558512900025
5.2101502660661936e-05
5.2101502660661936e-05
5.2101502660661936e-05
5.2101502660661936e-05
5.2101502660661936e-05
5.2101502660661936e-05
5.2101502660661936e-05
5.2101502660661936e-05
5.2101502660661936e-05
5.2101502660661936e-05
5.2101502660661936e-05
-0.01103880352457054
-0.010880362024181522
5.2101502660661936e-05
-0.00992971302184742
-0.010246596022625454
-0.010088154522236437
-0.00929594702029135
-0.008979064019513316
-0.008662181018735282
-0.008503739518346265
-0.008028415017179213
0.0002105430030496791
0.001161192005383782
-0.0013738720008404925
5.2101502660661936e-05
5.2101502660661936e-05
5.2101502660661936e-05
5.2101502660661936e-05
-0.005018026509787887
-0.005651792511343956
-0.00596867551212199
-0.0061271170125110075
-0.005651792511343956
-0.005334909510565922
-0.007711532016401179
-0.006919324514456093
-0.006444000013289042
-0.006285558512900025
-0.006285558512900025
-0.006444000013289042
-0.0070777660148451105
-0.006919324514456093
5.2101502660661936e-05
5.2101502660661936e-05
5.2101502660661936e-05
5.2101502660661936e-05
5.2101502660661936e-05
5.2101502660661936e-05
5.2101502660661936e-05
5.2101502660661936e-05
5.2101502660661936e-05
5.2101502660661936e-05
5.2101502660661936e-05
5.2101502660661936e-05
5.2101502660661936e-05
5.2101502660661936e-05
-0.00929594702029135
-0.009771271521458402
-0.009454388520680368
5.2101502660661936e-05
-0.008503739518346265
-0.00818685651756823
-0.008345298017957248
-0.007553090516012162
-0.002799845504341647
-0.00264140400395263
-0.001849196502007544
-0.0013738720008404925
5.2101502660661936e-05
5.2101502660661936e-05
5.2101502660661936e-05
-0.00375049450667575
-0.005018026509787887
-0.005651792511343956
-0.006444000013289042
-0.006444000013289042
-0.006285558512900025
-0.005651792511343956
-0.004701143509009853
-0.006919324514456093
-0.006444000013289042
-0.006444000013289042
-0.006444000013289042
-0.007236207515234128
-0.007394649015623145
-0.006919324514456093
-0.005810234011732973
5.2101502660661936e-05
5.2101502660661936e-05
5.2101502660661936e-05
5.2101502660661936e-05
5.2101502660661936e-05
5.2101502660661936e-05
5.2101502660661936e-05
5.2101502660661936e-05
5.2101502660661936e-05
5.2101502660661936e-05
5.2101502660661936e-05
5.2101502660661936e-05
5.2101502660661936e-05
-0.007553090516012162
-0.008028415017179213
-0.007869973516790196
-0.007711532016401179
5.2101502660661936e-05
-0.007394649015623145
-0.007236207515234128
-0.0070777660148451105
-0.0051764680101769045
-0.003592053006286733
-0.0023245210031745955
-0.0010569890000624582
-0.0012154305004514754
5.2101502660661936e-05
5.2101502660661936e-05
-0.0032751700055086985
-0.0034336115058977157
-0.004384260508231819
-0.005651792511343956
-0.006602441513678059
-0.006919324514456093
-0.006602441513678059
-0.0061271170125110075
-0.005018026509787887
-0.007236207515234128
-0.006919324514456093
-0.006444000013289042
-0.006760883014067076
-0.0070777660148451105
-0.007236207515234128
-0.006444000013289042
-0.005334909510565922
5.2101502660661936e-05
5.2101502660661936e-05
5.2101502660661936e-05
5.2101502660661936e-05
5.2101502660661936e-05
5.2101502660661936e-05
5.2101502660661936e-05
5.2101502660661936e-05
5.2101502660661936e-05
5.2101502660661936e-05
5.2101502660661936e-05
5.2101502660661936e-05
5.2101502660661936e-05
5.2101502660661936e-05
5.2101502660661936e-05
5.2101502660661936e-05
5.2101502660661936e-05
5.2101502660661936e-05
5.2101502660661936e-05
-0.005810234011732973
-0.005651792511343956
-0.004542702008620836
-0.0032751700055086985
-0.0024829625035636127
-0.0012154305004514754
5.2101502660661936e-05
5.2101502660661936e-05
-0.0012154305004514754
-0.002799845504341647
-0.0016907550016185269
-0.002799845504341647
-0.004067377507453784
-0.005810234011732973
-0.006919324514456093
-0.007394649015623145
-0.007394649015623145
-0.006760883014067076
-0.005651792511343956
-0.004701143509009853
-0.004384260508231819
-0.006760883014067076
-0.006602441513678059
-0.006760883014067076
-0.006602441513678059
-0.005651792511343956
-0.003908936007064767
5.2101502660661936e-05
5.2101502660661936e-05
5.2101502660661936e-05
5.2101502660661936e-05
5.2101502660661936e-05
5.2101502660661936e-05
5.2101502660661936e-05
5.2101502660661936e-05
5.2101502660661936e-05
5.2101502660661936e-05
5.2101502660661936e-05
5.2101502660661936e-05
5.2101502660661936e-05
-0.011989452526904643
5.2101502660661936e-05
5.2101502660661936e-05
5.2101502660661936e-05
5.2101502660661936e-05
5.2101502660661936e-05
5.2101502660661936e-05
-0.003908936007064767
-0.002799845504341647
-0.0015323135012295097
-0.0007401059992844239
5.2101502660661936e-05
5.2101502660661936e-05
5.2101502660661936e-05
-0.0012154305004514754
-0.0002647814981173724
-0.0013738720008404925
-0.002799845504341647
-0.004067377507453784
-0.005651792511343956
-0.007236207515234128
-0.007869973516790196
-0.008028415017179213
-0.007869973516790196
-0.006760883014067076
-0.0061271170125110075
-0.005018026509787887
-0.004542702008620836
-0.006760883014067076
-0.006444000013289042
-0.005651792511343956
-0.003908936007064767
5.2101502660661936e-05
5.2101502660661936e-05
5.2101502660661936e-05
5.2101502660661936e-05
5.2101502660661936e-05
5.2101502660661936e-05
5.2101502660661936e-05
5.2101502660661936e-05
5.2101502660661936e-05
5.2101502660661936e-05
5.2101502660661936e-05
5.2101502660661936e-05
5.2101502660661936e-05
-0.01214789402729366
-0.012623218528460711
5.2101502660661936e-05
5.2101502660661936e-05
5.2101502660661936e-05
5.2101502660661936e-05
5.2101502660661936e-05
5.2101502660661936e-05
5.2101502660661936e-05
-0.0012154305004514754
-0.0007401059992844239
5.2101502660661936e-05
5.2101502660661936e-05
5.2101502660661936e-05
5.2101502660661936e-05
-0.0012154305004514754
5.2101502660661936e-05
-0.0015323135012295097
-0.00264140400395263
-0.004067377507453784
-0.005651792511343956
-0.007236207515234128
-0.008028415017179213
-0.008503739518346265
-0.008345298017957248
-0.007711532016401179
-0.006919324514456093
-0.005810234011732973
-0.005018026509787887
-0.007236207515234128
-0.006285558512900025
-0.005651792511343956
5.2101502660661936e-05
5.2101502660661936e-05
5.2101502660661936e-05
5.2101502660661936e-05
5.2101502660661936e-05
5.2101502660661936e-05
5.2101502660661936e-05
5.2101502660661936e-05
5.2101502660661936e-05
5.2101502660661936e-05
5.2101502660661936e-05
5.2101502660661936e-05
5.2101502660661936e-05
-0.012623218528460711
-0.012940101529238746
5.2101502660661936e-05
5.2101502660661936e-05
5.2101502660661936e-05
5.2101502660661936e-05
5.2101502660661936e-05
5.2101502660661936e-05
5.2101502660661936e-05
5.2101502660661936e-05
-0.001849196502007544
-0.0012154305004514754
-0.000898547499673441
0.0005274260038277134
5.2101502660661936e-05
5.2101502660661936e-05
5.2101502660661936e-05
5.2101502660661936e-05
-0.0012154305004514754
-0.00010633999772835523
-0.0016907550016185269
-0.002799845504341647
-0.0042258190078428015
-0.005651792511343956
-0.006760883014067076
-0.007394649015623145
-0.008345298017957248
-0.008662181018735282
-0.00818685651756823
-0.007236207515234128
-0.006444000013289042
-0.005493351010954939
-0.00485958500939887
5.2101502660661936e-05
5.2101502660661936e-05
5.2101502660661936e-05
5.2101502660661936e-05
5.2101502660661936e-05
5.2101502660661936e-05
5.2101502660661936e-05
5.2101502660661936e-05
5.2101502660661936e-05
5.2101502660661936e-05
5.2101502660661936e-05
-0.012781660028849728
-0.013098543029627763
5.2101502660661936e-05
5.2101502660661936e-05
5.2101502660661936e-05
5.2101502660661936e-05
5.2101502660661936e-05
5.2101502660661936e-05
5.2101502660661936e-05
5.2101502660661936e-05
5.2101502660661936e-05
-0.0012154305004514754
-0.000898547499673441
-0.00042322299850638956
0.0002105430030496791
0.001002750504994765
0.001002750504994765
5.2101502660661936e-05
0.00036898450343869627
-0.00010633999772835523
0.0008443090046057478
-0.00042322299850638956
-0.0016907550016185269
-0.0032751700055086985
-0.004067377507453784
-0.0051764680101769045
-0.006444000013289042
-0.0070777660148451105
-0.007553090516012162
-0.007869973516790196
-0.007394649015623145
-0.0070777660148451105
-0.006444000013289042
-0.005493351010954939
-0.0042258190078428015
5.2101502660661936e-05
5.2101502660661936e-05
5.2101502660661936e-05
5.2101502660661936e-05
5.2101502660661936e-05
5.2101502660661936e-05
5.2101502660661936e-05
5.2101502660661936e-05
5.2101502660661936e-05
5.2101502660661936e-05
5.2101502660661936e-05
-0.011197245024959557
-0.012623218528460711
-0.012940101529238746
5.2101502660661936e-05
5.2101502660661936e-05
5.2101502660661936e-05
5.2101502660661936e-05
5.2101502660661936e-05
5.2101502660661936e-05
5.2101502660661936e-05
5.2101502660661936e-05
5.2101502660661936e-05
5.2101502660661936e-05
-0.000898547499673441
-0.0007401059992844239
-0.00042322299850638956
0.0002105430030496791
0.0006858675042167306
0.001002750504994765
0.0008443090046057478
0.00036898450343869627
0.0013196335057727993
0.0005274260038277134
-0.000898547499673441
-0.0021660795027855784
-0.002799845504341647
-0.004067377507453784
-0.004542702008620836
-0.005493351010954939
-0.0061271170125110075
-0.006285558512900025
-0.006444000013289042
-0.006444000013289042
-0.00596867551212199
-0.005651792511343956
-0.00485958500939887
-0.003908936007064767
5.2101502660661936e-05
5.2101502660661936e-05
5.2101502660661936e-05
5.2101502660661936e-05
5.2101502660661936e-05
5.2101502660661936e-05
5.2101502660661936e-05
5.2101502660661936e-05
5.2101502660661936e-05
5.2101502660661936e-05
-0.0070777660148451105
-0.009137505519902334
-0.011197245024959557
-0.012306335527682677
-0.012940101529238746
5.2101502660661936e-05
5.2101502660661936e-05
5.2101502660661936e-05
5.2101502660661936e-05
5.2101502660661936e-05
5.2101502660661936e-05
5.2101502660661936e-05
5.2101502660661936e-05
5.2101502660661936e-05
5.2101502660661936e-05
5.2101502660661936e-05
-0.00042322299850638956
-0.0002647814981173724
-0.000898547499673441
-0.00042322299850638956
-0.0002647814981173724
0.0002105430030496791
0.00036898450343869627
5.2101502660661936e-05
-0.00042322299850638956
0.0008443090046057478
-0.00010633999772835523
-0.0015323135012295097
-0.002799845504341647
-0.002799845504341647
-0.0032751700055086985
-0.003592053006286733
-0.003908936007064767
-0.004384260508231819
-0.00485958500939887
-0.005493351010954939
-0.00485958500939887
-0.00485958500939887
-0.004701143509009853
-0.004384260508231819
-0.002799845504341647
-0.0021660795027855784
5.2101502660661936e-05
5.2101502660661936e-05
5.2101502660661936e-05
5.2101502660661936e-05
5.2101502660661936e-05
5.2101502660661936e-05
5.2101502660661936e-05
5.2101502660661936e-05
5.2101502660661936e-05
-0.004701143509009853
-0.006602441513678059
-0.00818685651756823
-0.009454388520680368
-0.010721920523792505
-0.011831011026515625
5.2101502660661936e-05
5.2101502660661936e-05
5.2101502660661936e-05
5.2101502660661936e-05
-0.0034336115058977157
-0.004067377507453784
-0.004384260508231819
-0.003592053006286733
5.2101502660661936e-05
5.2101502660661936e-05
5.2101502660661936e-05
5.2101502660661936e-05
-0.00010633999772835523
-0.0002647814981173724
-0.000898547499673441
-0.0007401059992844239
-0.000898547499673441
-0.0007401059992844239
5.2101502660661936e-05
-0.0007401059992844239
-0.0010569890000624582
5.2101502660661936e-05
-0.0010569890000624582
-0.0015323135012295097
-0.0021660795027855784
-0.0021660795027855784
-0.0024829625035636127
-0.0023245210031745955
-0.0021660795027855784
-0.002799845504341647
-0.0032751700055086985
-0.00375049450667575
-0.003908936007064767
-0.004067377507453784
-0.004067377507453784
-0.00375049450667575
-0.0032751700055086985
-0.002799845504341647
-0.0023245210031745955
5.2101502660661936e-05
5.2101502660661936e-05
5.2101502660661936e-05
5.2101502660661936e-05
5.2101502660661936e-05
5.2101502660661936e-05
5.2101502660661936e-05
5.2101502660661936e-05
5.2101502660661936e-05
-0.0051764680101769045
-0.006444000013289042
-0.007553090516012162
-0.0088206225191243
-0.00992971302184742
5.2101502660661936e-05
5.2101502660661936e-05
5.2101502660661936e-05
5.2101502660661936e-05
-0.002958287004730664
-0.003908936007064767
-0.004701143509009853
-0.004701143509009853
-0.0042258190078428015
5.2101502660661936e-05
5.2101502660661936e-05
5.2101502660661936e-05
-0.0007401059992844239
-0.000898547499673441
-0.00042322299850638956
-0.000898547499673441
-0.0012154305004514754
-0.0016907550016185269
-0.0013738720008404925
-0.0015323135012295097
-0.0016907550016185269
-0.0021660795027855784
-0.000898547499673441
-0.0013738720008404925
-0.0016907550016185269
-0.001849196502007544
-0.001849196502007544
-0.0015323135012295097
-0.0010569890000624582
-0.000898547499673441
-0.0010569890000624582
-0.001849196502007544
-0.001849196502007544
-0.002799845504341647
-0.002958287004730664
-0.0032751700055086985
-0.0031167285051196814
-0.0031167285051196814
-0.0031167285051196814
-0.002799845504341647
5.2101502660661936e-05
5.2101502660661936e-05
5.2101502660661936e-05
5.2101502660661936e-05
5.2101502660661936e-05
5.2101502660661936e-05
5.2101502660661936e-05
5.2101502660661936e-05
-0.003908936007064767
-0.004701143509009853
-0.005810234011732973
-0.006760883014067076
-0.008028415017179213
-0.00929594702029135
5.2101502660661936e-05
5.2101502660661936e-05
5.2101502660661936e-05
5.2101502660661936e-05
5.2101502660661936e-05
-0.003592053006286733
-0.0042258190078428015
-0.004384260508231819
-0.004542702008620836
-0.003908936007064767
-0.0031167285051196814
-0.0021660795027855784
-0.001849196502007544
-0.000898547499673441
0.0014780750061618164
0.001161192005383782
0.0005274260038277134
-0.0016907550016185269
-0.0021660795027855784
-0.0021660795027855784
-0.0023245210031745955
-0.0023245210031745955
-0.002799845504341647
-0.0012154305004514754
-0.0012154305004514754
-0.0015323135012295097
-0.0013738720008404925
-0.0010569890000624582
-0.0010569890000624582
-0.00010633999772835523
0.0002105430030496791
5.2101502660661936e-05
-0.00042322299850638956
-0.0012154305004514754
-0.001849196502007544
-0.0021660795027855784
-0.00264140400395263
-0.002799845504341647
-0.002958287004730664
-0.002799845504341647
-0.0032751700055086985
-0.0002647814981173724
5.2101502660661936e-05
5.2101502660661936e-05
5.2101502660661936e-05
5.2101502660661936e-05
5.2101502660661936e-05
5.2101502660661936e-05
5.2101502660661936e-05
-0.0031167285051196814
-0.00375049450667575
-0.00485958500939887
-0.00596867551212199
-0.0070777660148451105
-0.0023245210031745955
-0.00264140400395263
-0.00264140400395263
-0.002958287004730664
-0.0032751700055086985
-0.00375049450667575
-0.003908936007064767
-0.00375049450667575
-0.0034336115058977157
-0.002799845504341647
-0.0023245210031745955
-0.001849196502007544
-0.0010569890000624582
0.001002750504994765
0.0014780750061618164
0.001161192005383782
0.0005274260038277134
-0.00010633999772835523
-0.002007638002396561
-0.0023245210031745955
-0.00264140400395263
-0.002799845504341647
-0.002958287004730664
-0.0013738720008404925
-0.000898547499673441
-0.000898547499673441
-0.000898547499673441
-0.000898547499673441
-0.00042322299850638956
0.00036898450343869627
0.0005274260038277134
5.2101502660661936e-05
5.2101502660661936e-05
-0.00042322299850638956
-0.0013738720008404925
-0.0016907550016185269
-0.0023245210031745955
-0.00264140400395263
-0.0032751700055086985
-0.003908936007064767
5.2101502660661936e-05
-0.00375049450667575
-0.0034336115058977157
-0.00264140400395263
5.2101502660661936e-05
5.2101502660661936e-05
5.2101502660661936e-05
-0.001849196502007544
-0.0021660795027855784
-0.00264140400395263
-0.003592053006286733
-0.00485958500939887
-0.0061271170125110075
-0.001849196502007544
-0.003908936007064767
-0.0042258190078428015
-0.004384260508231819
-0.0042258190078428015
-0.00375049450667575
-0.0034336115058977157
-0.002958287004730664
-0.0024829625035636127
-0.0021660795027855784
-0.0016907550016185269
-0.0015323135012295097
-0.0012154305004514754
0.001002750504994765
0.001002750504994765
0.001002750504994765
0.0005274260038277134
0.00036898450343869627
-0.0005816644988954067
-0.00264140400395263
-0.002958287004730664
-0.002958287004730664
-0.002799845504341647
-0.0024829625035636127
-0.0007401059992844239
-0.0005816644988954067
-0.0007401059992844239
-0.0007401059992844239
-0.0005816644988954067
-0.0005816644988954067
-0.00042322299850638956
-0.00042322299850638956
-0.0007401059992844239
-0.0012154305004514754
-0.0015323135012295097
-0.001849196502007544
-0.0023245210031745955
5.2101502660661936e-05
5.2101502660661936e-05
-0.004384260508231819
-0.00485958500939887
-0.0042258190078428015
-0.0032751700055086985
-0.0021660795027855784
-0.0013738720008404925
5.2101502660661936e-05
-0.0007401059992844239
-0.000898547499673441
-0.0015323135012295097
-0.00264140400395263
-0.00375049450667575
-0.0051764680101769045
-0.002958287004730664
-0.0051764680101769045
-0.005334909510565922
-0.0051764680101769045
-0.004542702008620836
-0.00375049450667575
-0.0034336115058977157
-0.00264140400395263
-0.0021660795027855784
-0.0013738720008404925
-0.0012154305004514754
-0.0013738720008404925
-0.0012154305004514754
0.0005274260038277134
0.0006858675042167306
0.001002750504994765
0.0008443090046057478
0.0006858675042167306
0.0002105430030496791
-0.0005816644988954067
-0.00264140400395263
-0.00264140400395263
-0.0023245210031745955
5.2101502660661936e-05
-0.001849196502007544
-0.0005816644988954067
-0.0012154305004514754
-0.0016907550016185269
-0.0021660795027855784
-0.0021660795027855784
-0.00264140400395263
-0.00264140400395263
-0.0042258190078428015
-0.004067377507453784
5.2101502660661936e-05
5.2101502660661936e-05
5.2101502660661936e-05
-0.004701143509009853
-0.005651792511343956
-0.005018026509787887
-0.003592053006286733
-0.0021660795027855784
5.2101502660661936e-05
5.2101502660661936e-05
5.2101502660661936e-05
5.2101502660661936e-05
-0.0007401059992844239
-0.001849196502007544
-0.0031167285051196814
-0.004384260508231819
-0.003908936007064767
-0.005810234011732973
-0.005810234011732973
-0.005334909510565922
-0.004701143509009853
-0.003908936007064767
-0.002799845504341647
-0.0021660795027855784
-0.0015323135012295097
-0.0013738720008404925
-0.0012154305004514754
-0.0012154305004514754
-0.0013738720008404925
5.2101502660661936e-05
0.0005274260038277134
0.0008443090046057478
0.001002750504994765
0.0008443090046057478
0.0008443090046057478
0.0002105430030496791
-0.002007638002396561
-0.001849196502007544
5.2101502660661936e-05
-0.000898547499673441
-0.000898547499673441
-0.0015323135012295097
-0.0024829625035636127
-0.00375049450667575
-0.004701143509009853
-0.005810234011732973
-0.0061271170125110075
-0.00596867551212199
-0.005493351010954939
-0.004384260508231819
5.2101502660661936e-05
5.2101502660661936e-05
5.2101502660661936e-05
5.2101502660661936e-05
-0.0051764680101769045
-0.0051764680101769045
-0.003592053006286733
5.2101502660661936e-05
5.2101502660661936e-05
5.2101502660661936e-05
5.2101502660661936e-05
5.2101502660661936e-05
5.2101502660661936e-05
-0.0013738720008404925
-0.0023245210031745955
-0.0034336115058977157
-0.0042258190078428015
-0.005810234011732973
-0.005810234011732973
-0.0051764680101769045
-0.0042258190078428015
-0.003592053006286733
-0.002799845504341647
-0.0021660795027855784
-0.0015323135012295097
-0.0013738720008404925
-0.0016907550016185269
-0.002007638002396561
-0.0021660795027855784
-0.0021660795027855784
0.00036898450343869627
0.001002750504994765
0.0013196335057727993
0.001161192005383782
0.001002750504994765
0.0008443090046057478
5.2101502660661936e-05
5.2101502660661936e-05
5.2101502660661936e-05
5.2101502660661936e-05
-0.0002647814981173724
-0.0012154305004514754
-0.0024829625035636127
-0.0042258190078428015
-0.0061271170125110075
-0.007394649015623145
-0.007553090516012162
-0.0070777660148451105
-0.00596867551212199
-0.004067377507453784
5.2101502660661936e-05
5.2101502660661936e-05
5.2101502660661936e-05
5.2101502660661936e-05
5.2101502660661936e-05
5.2101502660661936e-05
-0.004542702008620836
-0.0034336115058977157
5.2101502660661936e-05
5.2101502660661936e-05
5.2101502660661936e-05
5.2101502660661936e-05
5.2101502660661936e-05
5.2101502660661936e-05
-0.0012154305004514754
-0.0021660795027855784
-0.002799845504341647
-0.0042258190078428015
-0.005334909510565922
-0.00485958500939887
-0.0042258190078428015
-0.00375049450667575
-0.002799845504341647
-0.0024829625035636127
-0.0021660795027855784
-0.0024829625035636127
-0.00264140400395263
-0.002958287004730664
-0.0031167285051196814
-0.002799845504341647
-0.0002647814981173724
0.001002750504994765
0.001161192005383782
0.0013196335057727993
0.0013196335057727993
0.001161192005383782
5.2101502660661936e-05
5.2101502660661936e-05
5.2101502660661936e-05
5.2101502660661936e-05
5.2101502660661936e-05
5.2101502660661936e-05
-0.002799845504341647
-0.004542702008620836
-0.006444000013289042
-0.007869973516790196
-0.008503739518346265
-0.00818685651756823
-0.006919324514456093
5.2101502660661936e-05
5.2101502660661936e-05
5.2101502660661936e-05
5.2101502660661936e-05
5.2101502660661936e-05
5.2101502660661936e-05
5.2101502660661936e-05
5.2101502660661936e-05
5.2101502660661936e-05
5.2101502660661936e-05
5.2101502660661936e-05
5.2101502660661936e-05
5.2101502660661936e-05
5.2101502660661936e-05
5.2101502660661936e-05
5.2101502660661936e-05
5.2101502660661936e-05
5.2101502660661936e-05
-0.0016907550016185269
-0.001849196502007544
-0.0034336115058977157
-0.004701143509009853
-0.004384260508231819
-0.004067377507453784
-0.0032751700055086985
-0.0032751700055086985
-0.0032751700055086985
-0.0034336115058977157
-0.00375049450667575
-0.0042258190078428015
-0.004542702008620836
-0.0042258190078428015
-0.00375049450667575
-0.00264140400395263
-0.0016907550016185269
-0.0010569890000624582
5.2101502660661936e-05
5.2101502660661936e-05
5.2101502660661936e-05
5.2101502660661936e-05
5.2101502660661936e-05
5.2101502660661936e-05
5.2101502660661936e-05
5.2101502660661936e-05
5.2101502660661936e-05
5.2101502660661936e-05
-0.004542702008620836
-0.006602441513678059
-0.008345298017957248
-0.008979064019513316
-0.0088206225191243
-0.0061271170125110075
5.2101502660661936e-05
5.2101502660661936e-05
5.2101502660661936e-05
5.2101502660661936e-05
5.2101502660661936e-05
5.2101502660661936e-05
5.2101502660661936e-05
5.2101502660661936e-05
5.2101502660661936e-05
5.2101502660661936e-05
5.2101502660661936e-05
5.2101502660661936e-05
5.2101502660661936e-05
5.2101502660661936e-05
5.2101502660661936e-05
5.2101502660661936e-05
5.2101502660661936e-05
-0.0015323135012295097
-0.0013738720008404925
-0.0016907550016185269
-0.003908936007064767
-0.004067377507453784
-0.003908936007064767
-0.00375049450667575
-0.00375049450667575
-0.004067377507453784
-0.004384260508231819
-0.0051764680101769045
-0.00596867551212199
-0.006285558512900025
-0.005810234011732973
-0.0051764680101769045
-0.0032751700055086985
-0.001849196502007544
5.2101502660661936e-05
5.2101502660661936e-05
5.2101502660661936e-05
5.2101502660661936e-05
5.2101502660661936e-05
5.2101502660661936e-05
5.2101502660661936e-05
5.2101502660661936e-05
5.2101502660661936e-05
5.2101502660661936e-05
5.2101502660661936e-05
5.2101502660661936e-05
5.2101502660661936e-05
-0.008028415017179213
-0.0088206225191243
5.2101502660661936e-05
5.2101502660661936e-05
5.2101502660661936e-05
5.2101502660661936e-05
5.2101502660661936e-05
5.2101502660661936e-05
5.2101502660661936e-05
5.2101502660661936e-05
5.2101502660661936e-05
5.2101502660661936e-05
5.2101502660661936e-05
5.2101502660661936e-05
5.2101502660661936e-05
5.2101502660661936e-05
5.2101502660661936e-05
5.2101502660661936e-05
5.2101502660661936e-05
5.2101502660661936e-05
-0.0013738720008404925
-0.0012154305004514754
-0.0010569890000624582
-0.00375049450667575
-0.00375049450667575
-0.00375049450667575
-0.0042258190078428015
-0.004542702008620836
-0.005651792511343956
-0.006602441513678059
-0.007553090516012162
-0.007869973516790196
-0.007236207515234128
-0.0061271170125110075
-0.004067377507453784
5.2101502660661936e-05
5.2101502660661936e-05
5.2101502660661936e-05
5.2101502660661936e-05
5.2101502660661936e-05
5.2101502660661936e-05
5.2101502660661936e-05
5.2101502660661936e-05
5.2101502660661936e-05
5.2101502660661936e-05
5.2101502660661936e-05
5.2101502660661936e-05
5.2101502660661936e-05
5.2101502660661936e-05
5.2101502660661936e-05
5.2101502660661936e-05
5.2101502660661936e-05
5.2101502660661936e-05
5.2101502660661936e-05
5.2101502660661936e-05
5.2101502660661936e-05
5.2101502660661936e-05
5.2101502660661936e-05
5.2101502660661936e-05
5.2101502660661936e-05
5.2101502660661936e-05
5.2101502660661936e-05
5.2101502660661936e-05
5.2101502660661936e-05
5.2101502660661936e-05
5.2101502660661936e-05
5.2101502660661936e-05
5.2101502660661936e-05
-0.0016907550016185269
-0.0013738720008404925
-0.0016907550016185269
-0.0032751700055086985
-0.0034336115058977157
5.2101502660661936e-05
-0.0031167285051196814
-0.004542702008620836
-0.00596867551212199
-0.007553090516012162
-0.008979064019513316
-0.00929594702029135
-0.0088206225191243
-0.0070777660148451105
-0.0042258190078428015
5.2101502660661936e-05
[truncated: 4,022,814 more chars]
