# Supplementary material for: A stable and replicable neural signature of lifespan adversity in the adult brain
Source: Nat Neurosci. 2023 Aug 21;26(9):1603–12. doi: 10.1038/s41593-023-01410-8 (PMC10471497; doi:10.1038/s41593-023-01410-8)
Supplement: Source Data Fig. 3 — Voxel-wise slope values of the linear regression predicting JD development based on the first PC (PC1), the second (PC2) and the third (PC3). [file 41593_2023_1410_MOESM5_ESM.zip › Figure3/slope_PC2.txt]

0.004453205459867604
0.005146749448613264
0.006013679434545338
0.006360451428918168
0.006533837426104583
0.00289273148518987
0.003933047468308359
0.004799977454240434
0.005666907440172508
0.006360451428918168
0.006707223423290998
0.0015056435076985508
0.0021991874964442104
0.0032395034795627
0.003933047468308359
0.004799977454240434
0.005666907440172508
0.006013679434545338
0.006187065431731753
0.0006387135217664763
0.0008120995189528912
0.0016790295048849657
0.00254595949081704
0.0035862754739355296
0.004626591457054019
0.0053201354457996786
0.005666907440172508
0.006013679434545338
-0.0007483744557248428
-0.000574988458538428
-5.483046697918326e-05
0.0008120995189528912
0.0018524155020713806
0.00289273148518987
0.0035862754739355296
0.004453205459867604
0.005146749448613264
-0.002308848430402577
-0.002482234427588992
-0.002482234427588992
-0.002308848430402577
-0.0014419184444705024
-0.00022821646416559815
0.0009854855161393061
0.0018524155020713806
0.00289273148518987
0.0035862754739355296
0.004106433465494774
-0.003522550410707481
-0.003522550410707481
-0.003869322405080311
-0.004216094399453141
-0.004042708402266726
-0.0030023924191482365
-0.001962076436029747
-0.0007483744557248428
-5.483046697918326e-05
0.001332257510512136
0.0023725734936306253
0.0032395034795627
-0.0049096383881988
-0.005083024385385215
-0.005429796379758045
-0.00525641038257163
-0.005083024385385215
-0.004389480396639556
-0.003522550410707481
-0.002135462433216162
-0.0009217604529112577
-5.483046697918326e-05
0.001332257510512136
0.00254595949081704
-0.007510428345995024
-0.007163656351622194
-0.0064701123628765345
-0.0064701123628765345
-0.006123340368503705
-0.005776568374130875
-0.0049096383881988
-0.003869322405080311
-0.0026556204247754067
-0.0014419184444705024
-5.483046697918326e-05
-0.008724130326299928
-0.008550744329113513
-0.008030586337554269
-0.006123340368503705
-0.0062967263656901196
-0.00560318237694446
-0.0047362523910123855
-0.003522550410707481
-0.002308848430402577
-0.0010951464500976726
-0.009764446309418418
-0.009764446309418418
-0.009244288317859173
-0.008724130326299928
-0.007683814343181439
-0.007163656351622194
-0.004389480396639556
-0.003695936407893896
-0.0026556204247754067
-0.0014419184444705024
-0.00040160246135201305
-0.010457990298164077
-0.010284604300977662
-0.009764446309418418
-0.008377358331927098
-0.007163656351622194
-0.006123340368503705
-0.003522550410707481
-0.001962076436029747
-0.010978148289723322
-0.010631376295350492
-0.009244288317859173
-0.008377358331927098
-0.0064701123628765345
-0.005083024385385215
-0.0031757784163346514
-0.00040160246135201305
-0.011324920284096152
-0.010111218303791247
-0.008897516323486343
-0.007337042348808609
-0.00560318237694446
-0.003522550410707481
-0.008550744329113513
0.006533837426104583
0.004453205459867604
0.005666907440172508
0.006187065431731753
0.0070539954176638275
0.0072273814148502424
0.007574153409223072
0.008267697397968732
0.008787855389527977
0.008961241386714391
0.0037596614711219445
0.004626591457054019
0.005666907440172508
0.006187065431731753
0.0070539954176638275
0.007574153409223072
0.007920925403595902
0.008441083395155147
0.008787855389527977
0.008961241386714391
0.008961241386714391
0.008267697397968732
0.0023725734936306253
0.0032395034795627
0.004106433465494774
0.005146749448613264
0.005840293437358923
0.006533837426104583
0.0072273814148502424
0.007574153409223072
0.008441083395155147
0.008614469392341562
0.008614469392341562
0.008267697397968732
0.007574153409223072
0.006533837426104583
0.0009854855161393061
0.0021991874964442104
0.0032395034795627
0.0037596614711219445
0.004106433465494774
0.005146749448613264
0.006013679434545338
0.006880609420477413
0.0072273814148502424
0.007920925403595902
0.008094311400782317
0.008094311400782317
0.007574153409223072
0.006880609420477413
0.0054935214429860935
0.0006387135217664763
0.001158871513325721
0.0016790295048849657
0.0023725734936306253
0.0032395034795627
0.0037596614711219445
0.004973363451426849
0.006187065431731753
0.006880609420477413
0.0072273814148502424
0.0072273814148502424
0.0072273814148502424
0.006880609420477413
0.006187065431731753
0.0035862754739355296
0.0021991874964442104
-0.00040160246135201305
0.00029194152739364654
0.001158871513325721
0.0008120995189528912
0.0016790295048849657
0.0023725734936306253
0.0037596614711219445
0.004626591457054019
0.0054935214429860935
0.005840293437358923
0.006187065431731753
0.006187065431731753
0.005840293437358923
0.0034128894767491147
0.002719345488003455
0.0015056435076985508
0.00029194152739364654
-0.0012685324472840875
-0.0012685324472840875
-0.0007483744557248428
-0.00040160246135201305
-5.483046697918326e-05
0.001332257510512136
0.001332257510512136
0.00289273148518987
0.0037596614711219445
0.004626591457054019
0.004973363451426849
0.004973363451426849
0.004973363451426849
0.00254595949081704
0.0020258014992577955
0.001158871513325721
-5.483046697918326e-05
-0.0016153044416569173
-0.0031757784163346514
-0.002482234427588992
-0.0026556204247754067
-0.0026556204247754067
-0.002482234427588992
-0.001962076436029747
-0.0012685324472840875
-0.00022821646416559815
0.001158871513325721
0.0021991874964442104
0.003066117482376285
0.0034128894767491147
0.0037596614711219445
0.0018524155020713806
0.0018524155020713806
0.0016790295048849657
0.00011855553020723164
-0.00040160246135201305
-0.0014419184444705024
-0.005776568374130875
-0.005083024385385215
-0.0049096383881988
-0.004216094399453141
-0.003695936407893896
-0.004389480396639556
-0.003869322405080311
-0.003522550410707481
-0.0026556204247754067
-0.0017886904388433322
-0.00022821646416559815
0.0006387135217664763
0.001332257510512136
-0.000574988458538428
-5.483046697918326e-05
0.001158871513325721
0.0015056435076985508
0.0015056435076985508
0.0006387135217664763
-0.00022821646416559815
-0.007163656351622194
-0.007337042348808609
-0.0064701123628765345
-0.0064701123628765345
-0.006123340368503705
-0.005776568374130875
-0.00560318237694446
-0.0049096383881988
-0.003869322405080311
-0.0026556204247754067
-0.0012685324472840875
-0.00040160246135201305
-0.0016153044416569173
-0.0010951464500976726
-5.483046697918326e-05
0.0006387135217664763
0.001332257510512136
0.0015056435076985508
0.0008120995189528912
-0.009070902320672758
-0.009070902320672758
-0.008550744329113513
-0.008030586337554269
-0.006990270354435779
-0.007337042348808609
-0.0062967263656901196
-0.005429796379758045
-0.004389480396639556
-0.0030023924191482365
-0.001962076436029747
-0.0009217604529112577
-0.0016153044416569173
-0.0010951464500976726
0.00046532752458006144
0.001158871513325721
0.0015056435076985508
0.001158871513325721
-0.010631376295350492
-0.010457990298164077
-0.010111218303791247
-0.009244288317859173
-0.008550744329113513
-0.007683814343181439
-0.006990270354435779
-0.005083024385385215
-0.003695936407893896
-0.002482234427588992
-0.0014419184444705024
-0.00040160246135201305
-0.0014419184444705024
-0.0007483744557248428
0.0006387135217664763
0.0015056435076985508
0.001332257510512136
0.001158871513325721
-0.011845078275655396
-0.011498306281282566
-0.011324920284096152
-0.010284604300977662
-0.008897516323486343
-0.007857200340367854
-0.0064701123628765345
-0.005429796379758045
-0.0030023924191482365
-0.0016153044416569173
-0.00040160246135201305
0.00011855553020723164
0.0009854855161393061
-5.483046697918326e-05
0.0009854855161393061
0.001158871513325721
0.0009854855161393061
-0.011845078275655396
-0.012538622264401056
-0.012365236267214641
-0.012191850270028226
-0.010631376295350492
-0.008897516323486343
-0.007163656351622194
-0.00560318237694446
-0.004216094399453141
-0.0030023924191482365
-5.483046697918326e-05
0.0006387135217664763
0.001332257510512136
0.0016790295048849657
0.0020258014992577955
0.0021991874964442104
-0.012365236267214641
-0.01271200826158747
-0.012538622264401056
-0.011324920284096152
-0.010631376295350492
-0.008377358331927098
-0.006643498360062949
-0.004389480396639556
-0.0031757784163346514
-0.001962076436029747
0.0009854855161393061
0.0016790295048849657
0.0020258014992577955
0.0023725734936306253
0.00254595949081704
0.0021991874964442104
-0.012018464272841811
-0.012885394258773886
-0.012538622264401056
-0.011498306281282566
-0.009937832306604832
-0.007857200340367854
-0.00560318237694446
-0.003695936407893896
-0.002308848430402577
-0.0007483744557248428
0.0015056435076985508
0.0021991874964442104
0.00254595949081704
0.00289273148518987
0.002719345488003455
-0.012538622264401056
-0.011845078275655396
-0.010978148289723322
-0.009591060312232003
-0.007337042348808609
-0.00525641038257163
-0.0033491644135210663
-0.0016153044416569173
-0.000574988458538428
0.0016790295048849657
0.0023725734936306253
0.003066117482376285
-0.011671692278468981
-0.011498306281282566
-0.010631376295350492
-0.009417674315045588
-0.007163656351622194
-0.0049096383881988
-0.0030023924191482365
-0.0014419184444705024
-0.00040160246135201305
0.001332257510512136
0.0021991874964442104
-0.010804762292536907
-0.010631376295350492
-0.009764446309418418
-0.008724130326299928
-0.006643498360062949
-0.0047362523910123855
-0.0030023924191482365
0.006533837426104583
0.006533837426104583
0.006880609420477413
0.0072273814148502424
0.007574153409223072
0.007920925403595902
0.004973363451426849
0.005666907440172508
0.006533837426104583
0.006880609420477413
0.007400767412036657
0.007747539406409487
0.008267697397968732
0.008787855389527977
0.009481399378273636
0.01069510135857854
0.011215259350137785
0.011215259350137785
0.004453205459867604
0.005146749448613264
0.006013679434545338
0.006880609420477413
0.007400767412036657
0.007920925403595902
0.008614469392341562
0.009308013381087221
0.009828171372646466
0.010868487355764955
0.01173541734169703
0.01208218933606986
0.011908803338883445
0.003066117482376285
0.003933047468308359
0.004626591457054019
0.0054935214429860935
0.006360451428918168
0.006187065431731753
0.007574153409223072
0.008441083395155147
0.009134627383900806
0.01000155736983288
0.01069510135857854
0.01242896133044269
0.012602347327629104
0.01242896133044269
0.01208218933606986
0.010868487355764955
0.009308013381087221
0.0072273814148502424
0.0053201354457996786
0.003066117482376285
0.004106433465494774
0.004973363451426849
0.005666907440172508
0.006360451428918168
0.0070539954176638275
0.007574153409223072
0.008441083395155147
0.009481399378273636
0.01034832936420571
0.011215259350137785
0.01208218933606986
0.012602347327629104
0.01242896133044269
0.011215259350137785
0.01000155736983288
0.008787855389527977
0.006187065431731753
0.004626591457054019
0.003066117482376285
0.00254595949081704
0.00254595949081704
0.0034128894767491147
0.004626591457054019
0.0053201354457996786
0.006187065431731753
0.0070539954176638275
0.007574153409223072
0.008441083395155147
0.009654785375460051
0.01034832936420571
0.011215259350137785
0.011908803338883445
0.011908803338883445
0.011215259350137785
0.01069510135857854
0.008787855389527977
0.0070539954176638275
0.004626591457054019
0.0016790295048849657
0.00011855553020723164
-0.000574988458538428
-0.0014419184444705024
-5.483046697918326e-05
0.0009854855161393061
0.0018524155020713806
0.0032395034795627
0.004279819462681189
-5.483046697918326e-05
-5.483046697918326e-05
-5.483046697918326e-05
-5.483046697918326e-05
-5.483046697918326e-05
-5.483046697918326e-05
0.01000155736983288
0.01069510135857854
0.01104187335295137
0.011215259350137785
0.01000155736983288
0.009308013381087221
0.007747539406409487
0.003933047468308359
0.0018524155020713806
-5.483046697918326e-05
-0.0010951464500976726
-0.002308848430402577
-0.0031757784163346514
-0.004562866393825971
-0.005429796379758045
-0.0009217604529112577
0.00029194152739364654
0.0015056435076985508
0.002719345488003455
0.0034128894767491147
-5.483046697918326e-05
-5.483046697918326e-05
-5.483046697918326e-05
-5.483046697918326e-05
-5.483046697918326e-05
-5.483046697918326e-05
0.0037596614711219445
0.009828171372646466
0.010174943367019296
0.01000155736983288
0.008961241386714391
0.006707223423290998
0.004973363451426849
0.00289273148518987
0.00029194152739364654
-0.0009217604529112577
-0.002135462433216162
-0.0033491644135210663
-0.004389480396639556
-0.00594995437131729
-0.006990270354435779
-0.002482234427588992
-0.0016153044416569173
-5.483046697918326e-05
0.0008120995189528912
0.0020258014992577955
-5.483046697918326e-05
-5.483046697918326e-05
-5.483046697918326e-05
-5.483046697918326e-05
-5.483046697918326e-05
-5.483046697918326e-05
-5.483046697918326e-05
0.003066117482376285
0.008787855389527977
0.008961241386714391
0.008614469392341562
0.006187065431731753
0.005146749448613264
0.0035862754739355296
0.0018524155020713806
0.00011855553020723164
-0.0014419184444705024
-0.0026556204247754067
-0.003869322405080311
-0.00525641038257163
-0.0064701123628765345
-0.008550744329113513
-0.003522550410707481
-0.002135462433216162
-0.0007483744557248428
0.0006387135217664763
0.001158871513325721
0.0015056435076985508
-5.483046697918326e-05
-5.483046697918326e-05
-5.483046697918326e-05
-5.483046697918326e-05
-5.483046697918326e-05
-5.483046697918326e-05
0.007400767412036657
0.007574153409223072
0.007574153409223072
0.0054935214429860935
0.004799977454240434
0.0035862754739355296
0.0023725734936306253
0.0009854855161393061
-0.00040160246135201305
-0.0016153044416569173
-0.0028290064219618216
-0.004216094399453141
-0.00560318237694446
-0.007163656351622194
-0.009070902320672758
-0.011324920284096152
-0.012885394258773886
-0.004216094399453141
-0.0026556204247754067
-0.0016153044416569173
-0.000574988458538428
-5.483046697918326e-05
0.00029194152739364654
-5.483046697918326e-05
-5.483046697918326e-05
-5.483046697918326e-05
-5.483046697918326e-05
-5.483046697918326e-05
0.005146749448613264
0.005840293437358923
0.006360451428918168
0.0037596614711219445
0.0035862754739355296
0.0023725734936306253
0.00254595949081704
0.0016790295048849657
0.00046532752458006144
-0.0009217604529112577
-0.002135462433216162
-0.0028290064219618216
-0.003869322405080311
-0.00525641038257163
-0.006990270354435779
-0.009244288317859173
-0.011498306281282566
-0.013578938247519545
-0.015659570213756524
-0.0049096383881988
-0.003695936407893896
-0.0026556204247754067
-0.0017886904388433322
-0.0012685324472840875
-0.0012685324472840875
-0.0010951464500976726
-0.00022821646416559815
0.00011855553020723164
0.001332257510512136
0.002719345488003455
0.0035862754739355296
0.004279819462681189
-5.483046697918326e-05
0.0015056435076985508
0.0018524155020713806
0.0018524155020713806
0.0016790295048849657
0.0009854855161393061
-0.000574988458538428
-0.0016153044416569173
-0.002308848430402577
-0.002482234427588992
-0.003869322405080311
-0.00525641038257163
-0.006816884357249364
-0.008724130326299928
-0.010284604300977662
-0.01340555225033313
-0.015312798219383694
-0.006990270354435779
-0.006123340368503705
-0.00560318237694446
-0.0049096383881988
-0.004216094399453141
-0.003522550410707481
-0.0031757784163346514
-0.0030023924191482365
-0.0026556204247754067
-0.002308848430402577
-0.0012685324472840875
-5.483046697918326e-05
0.001158871513325721
0.0018524155020713806
-5.483046697918326e-05
-5.483046697918326e-05
-5.483046697918326e-05
-5.483046697918326e-05
0.001332257510512136
0.001158871513325721
0.00029194152739364654
-0.0010951464500976726
-0.002135462433216162
-0.002482234427588992
-0.0033491644135210663
-0.003695936407893896
-0.0047362523910123855
-0.006123340368503705
-0.008030586337554269
-0.010111218303791247
-0.01271200826158747
-0.014966026225010864
-0.016006342208129354
-0.007683814343181439
-0.007337042348808609
-0.006990270354435779
-0.006643498360062949
-0.00594995437131729
-0.00525641038257163
-0.0049096383881988
-0.004389480396639556
-0.004216094399453141
-0.003522550410707481
-0.0026556204247754067
-0.0014419184444705024
-0.00022821646416559815
-5.483046697918326e-05
-5.483046697918326e-05
-5.483046697918326e-05
-5.483046697918326e-05
-5.483046697918326e-05
0.0009854855161393061
0.0009854855161393061
0.00011855553020723164
-0.0010951464500976726
-0.002308848430402577
-0.0030023924191482365
-0.0033491644135210663
-0.003695936407893896
-0.004389480396639556
-0.005776568374130875
-0.007510428345995024
-0.009591060312232003
-0.011845078275655396
-0.013925710241892375
-0.01479264022782445
-0.009070902320672758
-0.009417674315045588
-0.008724130326299928
-0.008203972334740683
-0.007337042348808609
-0.00594995437131729
-5.483046697918326e-05
-0.0062967263656901196
-0.005429796379758045
-0.004389480396639556
-0.0033491644135210663
-0.001962076436029747
-0.0010951464500976726
-5.483046697918326e-05
-5.483046697918326e-05
-5.483046697918326e-05
-5.483046697918326e-05
0.00011855553020723164
0.0008120995189528912
0.0009854855161393061
0.00029194152739364654
-0.0010951464500976726
-0.002482234427588992
-0.0031757784163346514
-0.003695936407893896
-0.003869322405080311
-0.0047362523910123855
-0.005776568374130875
-0.007510428345995024
-0.008550744329113513
-0.010631376295350492
-0.012018464272841811
-0.0130587802559603
-0.010457990298164077
-0.010804762292536907
-0.010631376295350492
-0.010631376295350492
-0.010111218303791247
-0.009591060312232003
-0.008724130326299928
-0.007337042348808609
-0.0062967263656901196
-0.00560318237694446
-0.005429796379758045
-0.003695936407893896
-0.002308848430402577
-0.0012685324472840875
-0.002135462433216162
-0.0014419184444705024
-0.0009217604529112577
-5.483046697918326e-05
0.0009854855161393061
0.0015056435076985508
0.0009854855161393061
-5.483046697918326e-05
-0.0016153044416569173
-0.0031757784163346514
-0.003695936407893896
-0.004042708402266726
-0.004389480396639556
-0.0047362523910123855
-0.00560318237694446
-0.007163656351622194
-0.008030586337554269
-0.008897516323486343
-0.010457990298164077
-0.011151534286909737
-0.011151534286909737
-0.011671692278468981
-0.012365236267214641
-0.012538622264401056
-0.012018464272841811
-0.011324920284096152
-0.010111218303791247
-0.008724130326299928
-0.007510428345995024
-0.0062967263656901196
-0.00560318237694446
-0.004562866393825971
-0.0017886904388433322
-0.0010951464500976726
-0.0017886904388433322
-0.0007483744557248428
-0.00022821646416559815
0.00046532752458006144
0.001332257510512136
0.001332257510512136
0.0008120995189528912
-0.000574988458538428
-0.002135462433216162
-0.003695936407893896
-0.004042708402266726
-0.004562866393825971
-0.0049096383881988
-0.00525641038257163
-0.00560318237694446
-0.0062967263656901196
-0.007510428345995024
-0.008377358331927098
-0.009070902320672758
-0.011845078275655396
-0.012538622264401056
-0.013578938247519545
-0.013925710241892375
-0.01340555225033313
-0.012365236267214641
-0.011324920284096152
-0.009244288317859173
-0.007857200340367854
-0.0062967263656901196
-0.0047362523910123855
-0.003695936407893896
-0.002482234427588992
-0.0014419184444705024
-0.0009217604529112577
-0.00040160246135201305
0.00011855553020723164
0.0006387135217664763
0.001158871513325721
0.0006387135217664763
-5.483046697918326e-05
-0.0014419184444705024
-0.0028290064219618216
-0.003869322405080311
-0.004216094399453141
-0.004042708402266726
-0.004042708402266726
-0.0047362523910123855
-0.0049096383881988
-0.005429796379758045
-0.0064701123628765345
-0.007510428345995024
-0.007857200340367854
-0.011845078275655396
-0.012885394258773886
-0.013925710241892375
-0.01479264022782445
-0.013925710241892375
-0.0130587802559603
-0.011324920284096152
-0.009070902320672758
-0.006990270354435779
-0.00560318237694446
-0.003869322405080311
-0.002482234427588992
-0.0012685324472840875
-0.000574988458538428
-5.483046697918326e-05
0.0008120995189528912
0.0008120995189528912
0.0008120995189528912
0.0006387135217664763
0.00029194152739364654
-0.0010951464500976726
-0.002135462433216162
-0.0033491644135210663
-0.003695936407893896
-0.003522550410707481
-5.483046697918326e-05
-5.483046697918326e-05
-5.483046697918326e-05
-5.483046697918326e-05
-5.483046697918326e-05
-0.00594995437131729
-0.006990270354435779
-0.010631376295350492
-0.011845078275655396
-0.0130587802559603
-0.01375232424470596
-0.014619254230638035
-0.01409909623907879
-0.0130587802559603
-0.011324920284096152
-0.008724130326299928
-0.006643498360062949
-0.005083024385385215
-0.0031757784163346514
-0.0014419184444705024
-0.0009217604529112577
0.001332257510512136
0.00254595949081704
0.0020258014992577955
0.0009854855161393061
0.0009854855161393061
0.00029194152739364654
-0.00040160246135201305
-0.0016153044416569173
-0.002482234427588992
-0.0030023924191482365
-0.0031757784163346514
-5.483046697918326e-05
-5.483046697918326e-05
-5.483046697918326e-05
-5.483046697918326e-05
-5.483046697918326e-05
-5.483046697918326e-05
-0.004389480396639556
-0.0062967263656901196
-0.010631376295350492
-0.011324920284096152
-0.012538622264401056
-0.01375232424470596
-0.014272482236265205
-0.014272482236265205
-0.01271200826158747
-0.010978148289723322
-0.008724130326299928
-0.0062967263656901196
-0.004042708402266726
-0.002482234427588992
-0.0010951464500976726
-0.00040160246135201305
0.0015056435076985508
0.0018524155020713806
0.0021991874964442104
0.0020258014992577955
0.0016790295048849657
0.0009854855161393061
-0.0009217604529112577
-0.0016153044416569173
-0.002135462433216162
-0.002482234427588992
-5.483046697918326e-05
-5.483046697918326e-05
-5.483046697918326e-05
-5.483046697918326e-05
-5.483046697918326e-05
-5.483046697918326e-05
-5.483046697918326e-05
-5.483046697918326e-05
-0.010804762292536907
-0.011845078275655396
-0.012885394258773886
-0.01340555225033313
-0.0130587802559603
-0.012191850270028226
-0.010631376295350492
-0.008550744329113513
-0.00594995437131729
-0.003695936407893896
-0.002482234427588992
-0.0014419184444705024
-0.000574988458538428
0.0018524155020713806
0.0018524155020713806
0.0021991874964442104
0.0020258014992577955
0.0018524155020713806
0.001158871513325721
0.00029194152739364654
-0.0014419184444705024
-0.0017886904388433322
-0.0014419184444705024
-5.483046697918326e-05
-5.483046697918326e-05
-5.483046697918326e-05
-5.483046697918326e-05
-5.483046697918326e-05
-5.483046697918326e-05
-5.483046697918326e-05
-0.010631376295350492
-0.011324920284096152
-0.011498306281282566
-0.012538622264401056
-0.012538622264401056
-0.011845078275655396
-0.010284604300977662
-0.008030586337554269
-0.005776568374130875
-0.003695936407893896
-0.0026556204247754067
-0.0014419184444705024
-0.0010951464500976726
0.0006387135217664763
0.0015056435076985508
0.0016790295048849657
0.0018524155020713806
0.0018524155020713806
0.001332257510512136
0.001158871513325721
-0.0010951464500976726
-0.0014419184444705024
-5.483046697918326e-05
-5.483046697918326e-05
-5.483046697918326e-05
-5.483046697918326e-05
-5.483046697918326e-05
-5.483046697918326e-05
-5.483046697918326e-05
-5.483046697918326e-05
-0.010111218303791247
-0.010631376295350492
-0.011324920284096152
-0.011671692278468981
-0.011671692278468981
-0.011324920284096152
-0.009764446309418418
-0.007683814343181439
-0.00594995437131729
-0.004389480396639556
-0.0028290064219618216
-0.001962076436029747
-0.0014419184444705024
-5.483046697918326e-05
0.0009854855161393061
0.0015056435076985508
0.0015056435076985508
0.0021991874964442104
0.0018524155020713806
0.0018524155020713806
0.0016790295048849657
-0.00040160246135201305
-5.483046697918326e-05
-5.483046697918326e-05
-5.483046697918326e-05
-5.483046697918326e-05
-5.483046697918326e-05
-5.483046697918326e-05
-5.483046697918326e-05
-5.483046697918326e-05
-0.009764446309418418
-0.009937832306604832
-0.010457990298164077
-0.010631376295350492
-0.010631376295350492
-0.009937832306604832
-0.009070902320672758
-0.007510428345995024
-0.005776568374130875
-0.004389480396639556
-0.003522550410707481
-0.002482234427588992
-0.002135462433216162
-0.0014419184444705024
0.0006387135217664763
0.001158871513325721
0.0018524155020713806
0.0021991874964442104
0.00254595949081704
0.002719345488003455
0.00254595949081704
0.0006387135217664763
-5.483046697918326e-05
-5.483046697918326e-05
-5.483046697918326e-05
-5.483046697918326e-05
-5.483046697918326e-05
-5.483046697918326e-05
-5.483046697918326e-05
-0.009244288317859173
-0.009417674315045588
-0.009591060312232003
-0.009937832306604832
-0.009417674315045588
-0.009070902320672758
-0.008724130326299928
-0.006990270354435779
-0.00525641038257163
-0.0047362523910123855
-0.003695936407893896
-0.0030023924191482365
-0.002482234427588992
-0.0016153044416569173
0.00011855553020723164
0.0009854855161393061
0.001332257510512136
0.0021991874964442104
0.00289273148518987
0.0032395034795627
0.0035862754739355296
0.001332257510512136
-5.483046697918326e-05
-5.483046697918326e-05
-5.483046697918326e-05
-5.483046697918326e-05
-5.483046697918326e-05
0.0023725734936306253
-0.008030586337554269
-0.008030586337554269
-0.008724130326299928
-0.008897516323486343
-0.008724130326299928
-0.008030586337554269
-0.007510428345995024
-0.006643498360062949
-0.00560318237694446
-0.004562866393825971
-0.003695936407893896
-0.0026556204247754067
-0.002482234427588992
-0.002135462433216162
-0.00040160246135201305
0.00029194152739364654
0.001332257510512136
0.0020258014992577955
0.00289273148518987
0.0037596614711219445
0.004279819462681189
0.002719345488003455
0.00289273148518987
-5.483046697918326e-05
-5.483046697918326e-05
-5.483046697918326e-05
0.003933047468308359
-0.007163656351622194
-0.006990270354435779
-0.006990270354435779
-0.006643498360062949
-0.006123340368503705
-0.00525641038257163
-0.004562866393825971
-0.003695936407893896
-0.0031757784163346514
-0.002482234427588992
0.00289273148518987
0.0023725734936306253
0.0037596614711219445
0.004106433465494774
0.004626591457054019
0.004799977454240434
0.004973363451426849
0.004106433465494774
0.005146749448613264
0.006187065431731753
0.006533837426104583
0.006187065431731753
0.006187065431731753
0.006360451428918168
0.006533837426104583
0.0070539954176638275
0.0035862754739355296
0.005146749448613264
0.005666907440172508
0.006187065431731753
0.0072273814148502424
0.007747539406409487
0.007574153409223072
0.007920925403595902
0.007920925403595902
0.008267697397968732
0.009134627383900806
0.010174943367019296
0.01104187335295137
0.011215259350137785
0.010868487355764955
0.01000155736983288
0.008787855389527977
0.002719345488003455
0.003933047468308359
0.004973363451426849
0.006013679434545338
0.006707223423290998
0.007920925403595902
0.008267697397968732
0.007920925403595902
0.008787855389527977
0.009308013381087221
0.01000155736983288
0.01104187335295137
0.01242896133044269
0.013122505319188349
0.01277573332481552
0.012255575333256274
0.010868487355764955
0.009481399378273636
0.008094311400782317
0.006187065431731753
0.0034128894767491147
0.004279819462681189
0.0053201354457996786
0.006013679434545338
0.006707223423290998
0.007747539406409487
0.008267697397968732
0.009134627383900806
0.009654785375460051
0.009828171372646466
0.0113886453473242
0.012602347327629104
0.013642663310747594
0.013989435305120423
0.013642663310747594
0.012949119322001934
0.011215259350137785
0.009308013381087221
0.007574153409223072
0.006187065431731753
0.004973363451426849
0.0021991874964442104
0.0032395034795627
0.004279819462681189
0.0053201354457996786
0.005840293437358923
0.006707223423290998
0.007574153409223072
0.008614469392341562
0.009308013381087221
0.010174943367019296
0.01104187335295137
0.01242896133044269
0.013469277313561179
0.014336207299493253
0.014682979293866083
0.013816049307934009
0.012602347327629104
0.010521715361392125
0.008787855389527977
0.006533837426104583
0.0053201354457996786
0.004279819462681189
0.0035862754739355296
0.003066117482376285
0.0021991874964442104
0.0020258014992577955
0.0032395034795627
0.004106433465494774
0.004973363451426849
0.005666907440172508
0.006187065431731753
0.0070539954176638275
0.007747539406409487
0.009134627383900806
0.01000155736983288
0.011562031344510615
0.012602347327629104
0.013816049307934009
0.013989435305120423
0.014682979293866083
0.013469277313561179
0.011562031344510615
0.009654785375460051
0.007574153409223072
0.0034128894767491147
0.0021991874964442104
0.001332257510512136
0.0006387135217664763
0.001332257510512136
0.0006387135217664763
0.00011855553020723164
0.0009854855161393061
0.001332257510512136
0.00254595949081704
0.0035862754739355296
0.004279819462681189
-5.483046697918326e-05
-5.483046697918326e-05
-5.483046697918326e-05
-5.483046697918326e-05
-5.483046697918326e-05
-5.483046697918326e-05
-5.483046697918326e-05
0.008094311400782317
0.013469277313561179
0.013816049307934009
0.013122505319188349
0.012255575333256274
0.010521715361392125
0.006187065431731753
0.0037596614711219445
0.0015056435076985508
0.0006387135217664763
-0.000574988458538428
-0.0016153044416569173
-0.002308848430402577
-0.0033491644135210663
-0.004042708402266726
-0.003695936407893896
-5.483046697918326e-05
-5.483046697918326e-05
0.0008120995189528912
0.0018524155020713806
0.00289273148518987
-5.483046697918326e-05
-5.483046697918326e-05
-5.483046697918326e-05
-5.483046697918326e-05
-5.483046697918326e-05
-5.483046697918326e-05
-5.483046697918326e-05
-5.483046697918326e-05
0.007400767412036657
0.009481399378273636
0.01208218933606986
0.01173541734169703
0.008961241386714391
0.0072273814148502424
0.004626591457054019
0.0023725734936306253
0.0006387135217664763
-0.0010951464500976726
-0.002135462433216162
-0.003522550410707481
-0.004562866393825971
-0.00594995437131729
-0.006816884357249364
-0.007857200340367854
-0.008550744329113513
-0.0017886904388433322
-0.0007483744557248428
-0.00022821646416559815
0.0006387135217664763
0.0023725734936306253
-5.483046697918326e-05
-5.483046697918326e-05
-5.483046697918326e-05
-5.483046697918326e-05
-5.483046697918326e-05
-5.483046697918326e-05
-5.483046697918326e-05
-5.483046697918326e-05
-5.483046697918326e-05
0.008094311400782317
0.008961241386714391
0.008441083395155147
0.007574153409223072
0.006013679434545338
0.0037596614711219445
0.0015056435076985508
-0.00040160246135201305
-0.001962076436029747
-0.0031757784163346514
-0.004562866393825971
-0.006123340368503705
-0.007683814343181439
-0.009417674315045588
-0.010631376295350492
-0.011498306281282566
-0.0026556204247754067
-0.001962076436029747
-0.0009217604529112577
0.00046532752458006144
0.001158871513325721
-5.483046697918326e-05
-5.483046697918326e-05
-5.483046697918326e-05
-5.483046697918326e-05
-5.483046697918326e-05
-5.483046697918326e-05
-5.483046697918326e-05
-5.483046697918326e-05
0.004626591457054019
0.006707223423290998
0.006880609420477413
0.006187065431731753
0.005666907440172508
0.004279819462681189
0.0020258014992577955
-5.483046697918326e-05
-5.483046697918326e-05
-5.483046697918326e-05
-5.483046697918326e-05
-0.0049096383881988
-0.006990270354435779
-0.008897516323486343
-0.010978148289723322
-0.01271200826158747
-0.01444586823345162
-0.003695936407893896
-0.0026556204247754067
-0.0017886904388433322
-5.483046697918326e-05
0.00046532752458006144
-5.483046697918326e-05
-5.483046697918326e-05
-5.483046697918326e-05
-5.483046697918326e-05
-5.483046697918326e-05
-5.483046697918326e-05
-5.483046697918326e-05
-5.483046697918326e-05
0.002719345488003455
0.004626591457054019
0.004973363451426849
0.004626591457054019
0.0037596614711219445
0.00254595949081704
-5.483046697918326e-05
-5.483046697918326e-05
-5.483046697918326e-05
-5.483046697918326e-05
-5.483046697918326e-05
-5.483046697918326e-05
-0.007163656351622194
-0.009591060312232003
-0.011498306281282566
-0.01444586823345162
-0.01617972820531577
-0.01687327219406143
-0.016699886196875013
-0.005083024385385215
-0.004216094399453141
-0.003522550410707481
-0.002482234427588992
-0.0014419184444705024
-0.000574988458538428
-5.483046697918326e-05
-5.483046697918326e-05
-5.483046697918326e-05
-5.483046697918326e-05
-5.483046697918326e-05
-5.483046697918326e-05
-5.483046697918326e-05
-5.483046697918326e-05
-5.483046697918326e-05
0.00254595949081704
0.00289273148518987
0.00289273148518987
0.0021991874964442104
0.0016790295048849657
-5.483046697918326e-05
-5.483046697918326e-05
-5.483046697918326e-05
-5.483046697918326e-05
-5.483046697918326e-05
-5.483046697918326e-05
-0.006816884357249364
-0.009070902320672758
-0.012018464272841811
-0.014619254230638035
-0.017393430185620673
-0.018780518163111992
-0.017740202179993503
-0.016699886196875013
-0.00560318237694446
-0.0049096383881988
-0.004389480396639556
-0.003695936407893896
-0.0026556204247754067
-0.001962076436029747
-0.001962076436029747
-5.483046697918326e-05
-5.483046697918326e-05
-5.483046697918326e-05
-5.483046697918326e-05
-5.483046697918326e-05
-5.483046697918326e-05
-5.483046697918326e-05
-5.483046697918326e-05
-5.483046697918326e-05
-5.483046697918326e-05
0.001332257510512136
0.001332257510512136
-5.483046697918326e-05
-5.483046697918326e-05
-5.483046697918326e-05
-5.483046697918326e-05
-5.483046697918326e-05
-5.483046697918326e-05
-5.483046697918326e-05
-0.0064701123628765345
-0.008724130326299928
-0.011498306281282566
-0.01444586823345162
-0.01687327219406143
-0.018780518163111992
-0.019127290157484822
-0.017740202179993503
-0.0062967263656901196
-0.006990270354435779
-0.006643498360062949
-0.00594995437131729
-0.005429796379758045
-0.005083024385385215
-0.004389480396639556
-0.003695936407893896
-0.003695936407893896
-0.003522550410707481
-5.483046697918326e-05
-5.483046697918326e-05
-0.000574988458538428
-5.483046697918326e-05
-5.483046697918326e-05
-5.483046697918326e-05
-5.483046697918326e-05
-5.483046697918326e-05
-5.483046697918326e-05
-5.483046697918326e-05
0.001158871513325721
-5.483046697918326e-05
-5.483046697918326e-05
-5.483046697918326e-05
-5.483046697918326e-05
-5.483046697918326e-05
-5.483046697918326e-05
-0.004562866393825971
-0.006123340368503705
-0.008030586337554269
-0.010804762292536907
-0.01340555225033313
-0.016006342208129354
-0.017913588177179918
-0.018607132165925577
-0.017220044188434258
-0.007510428345995024
-0.007857200340367854
-0.007857200340367854
-0.006990270354435779
-0.005776568374130875
-5.483046697918326e-05
-5.483046697918326e-05
-5.483046697918326e-05
-5.483046697918326e-05
-5.483046697918326e-05
-5.483046697918326e-05
-0.002482234427588992
-0.0014419184444705024
-0.0007483744557248428
-5.483046697918326e-05
-5.483046697918326e-05
-5.483046697918326e-05
-5.483046697918326e-05
-5.483046697918326e-05
-5.483046697918326e-05
-5.483046697918326e-05
-5.483046697918326e-05
-5.483046697918326e-05
-5.483046697918326e-05
-5.483046697918326e-05
-5.483046697918326e-05
-0.003869322405080311
-0.0049096383881988
-0.00594995437131729
-0.007857200340367854
-0.009937832306604832
-0.012538622264401056
-0.014619254230638035
-0.01617972820531577
-0.016699886196875013
-0.015659570213756524
-0.009764446309418418
-0.009417674315045588
-0.008897516323486343
-0.008897516323486343
-0.008724130326299928
-0.008030586337554269
-0.0064701123628765345
-5.483046697918326e-05
-5.483046697918326e-05
-5.483046697918326e-05
-5.483046697918326e-05
-0.0031757784163346514
-0.002135462433216162
-0.0014419184444705024
-5.483046697918326e-05
-5.483046697918326e-05
-5.483046697918326e-05
-5.483046697918326e-05
-5.483046697918326e-05
-5.483046697918326e-05
0.0008120995189528912
-0.00022821646416559815
-0.002135462433216162
-0.003522550410707481
-0.004216094399453141
-0.004389480396639556
-0.004389480396639556
-0.0049096383881988
-0.006123340368503705
-0.007510428345995024
-0.009070902320672758
-0.011151534286909737
-0.012885394258773886
-0.01444586823345162
-0.013925710241892375
-0.01375232424470596
-0.010284604300977662
-0.010631376295350492
-0.010804762292536907
-0.011324920284096152
-0.010804762292536907
-0.010284604300977662
-0.009070902320672758
-5.483046697918326e-05
-0.00594995437131729
-5.483046697918326e-05
-0.004562866393825971
-0.004216094399453141
-0.001962076436029747
-0.002308848430402577
-0.0016153044416569173
-0.0012685324472840875
-5.483046697918326e-05
-5.483046697918326e-05
0.0008120995189528912
0.001332257510512136
0.001158871513325721
-0.00040160246135201305
-0.002482234427588992
-0.004042708402266726
-0.0049096383881988
-0.005083024385385215
-0.005429796379758045
-0.005776568374130875
-0.006123340368503705
-0.006990270354435779
-0.008203972334740683
-0.009764446309418418
-0.011324920284096152
-0.011498306281282566
-0.012018464272841811
-0.011498306281282566
-0.011498306281282566
-0.012191850270028226
-0.012365236267214641
-0.013232166253146715
-0.0130587802559603
-0.012018464272841811
-0.010804762292536907
-0.008897516323486343
-0.007510428345995024
-0.00594995437131729
-0.0047362523910123855
-0.003869322405080311
-0.0030023924191482365
-0.002308848430402577
-0.0014419184444705024
-0.0010951464500976726
-5.483046697918326e-05
0.0006387135217664763
0.001332257510512136
0.0016790295048849657
0.0009854855161393061
-0.0009217604529112577
-0.0030023924191482365
-0.0047362523910123855
-0.005083024385385215
-0.005429796379758045
-0.005429796379758045
-0.005429796379758045
-0.005776568374130875
-0.0062967263656901196
-0.007163656351622194
-0.008550744329113513
-0.009417674315045588
-0.010284604300977662
-0.010111218303791247
-0.009591060312232003
-0.011151534286909737
-0.012018464272841811
-0.01340555225033313
-0.014272482236265205
-0.01479264022782445
-0.01444586823345162
-0.01340555225033313
-0.011671692278468981
-0.009764446309418418
-0.007337042348808609
-0.00594995437131729
-0.004562866393825971
-0.0031757784163346514
-0.002135462433216162
-0.0014419184444705024
-5.483046697918326e-05
-5.483046697918326e-05
0.00029194152739364654
0.0009854855161393061
0.001332257510512136
0.001332257510512136
-5.483046697918326e-05
-0.0014419184444705024
-0.003522550410707481
-0.004562866393825971
-0.0047362523910123855
-0.004042708402266726
-5.483046697918326e-05
-5.483046697918326e-05
-5.483046697918326e-05
-0.0047362523910123855
-0.0062967263656901196
-0.007337042348808609
-0.008377358331927098
-0.008897516323486343
-0.009417674315045588
-0.009937832306604832
-0.011324920284096152
-0.01271200826158747
-0.014272482236265205
-0.015312798219383694
-0.015659570213756524
-0.015312798219383694
-0.01409909623907879
-0.012018464272841811
-0.009591060312232003
-0.007337042348808609
-0.00525641038257163
-0.003695936407893896
-0.002135462433216162
-0.0009217604529112577
-0.00040160246135201305
0.00011855553020723164
-5.483046697918326e-05
0.0006387135217664763
0.0008120995189528912
0.0006387135217664763
0.00011855553020723164
-0.0010951464500976726
-0.002482234427588992
-0.003695936407893896
-0.004042708402266726
-5.483046697918326e-05
-5.483046697918326e-05
-5.483046697918326e-05
-5.483046697918326e-05
-5.483046697918326e-05
-5.483046697918326e-05
-0.004389480396639556
-0.0062967263656901196
-0.007857200340367854
-0.008203972334740683
-0.009764446309418418
-0.011151534286909737
-0.01271200826158747
-0.014272482236265205
-0.01513941222219728
-0.01583295621094294
-0.015312798219383694
-0.014272482236265205
-0.011845078275655396
-0.009244288317859173
-0.006990270354435779
-0.005083024385385215
-0.0031757784163346514
-0.002135462433216162
-0.0007483744557248428
-5.483046697918326e-05
-5.483046697918326e-05
0.0008120995189528912
0.0006387135217664763
0.00029194152739364654
-0.00040160246135201305
-0.0009217604529112577
-0.0016153044416569173
-0.0028290064219618216
-0.0033491644135210663
-5.483046697918326e-05
-5.483046697918326e-05
-5.483046697918326e-05
-5.483046697918326e-05
-5.483046697918326e-05
-5.483046697918326e-05
-5.483046697918326e-05
-5.483046697918326e-05
-0.00525641038257163
-5.483046697918326e-05
-0.007857200340367854
-0.009244288317859173
-0.010631376295350492
-0.012018464272841811
-0.013232166253146715
-0.01444586823345162
-0.01513941222219728
-0.01513941222219728
-0.013925710241892375
-0.011845078275655396
-0.009244288317859173
-0.006643498360062949
-0.004389480396639556
-0.0031757784163346514
-0.001962076436029747
-0.0012685324472840875
-5.483046697918326e-05
0.001332257510512136
0.001158871513325721
0.001332257510512136
-5.483046697918326e-05
-0.0007483744557248428
-0.0016153044416569173
-0.002135462433216162
-0.0026556204247754067
-0.0026556204247754067
-5.483046697918326e-05
-5.483046697918326e-05
-5.483046697918326e-05
-5.483046697918326e-05
-5.483046697918326e-05
-5.483046697918326e-05
-5.483046697918326e-05
-5.483046697918326e-05
-5.483046697918326e-05
-0.006816884357249364
-0.008724130326299928
-0.010111218303791247
-0.010978148289723322
-0.012365236267214641
-0.013578938247519545
-0.01444586823345162
-0.01409909623907879
-0.01340555225033313
-0.011498306281282566
-0.009070902320672758
-5.483046697918326e-05
-0.004562866393825971
-0.003522550410707481
-0.002482234427588992
-0.0016153044416569173
-0.0012685324472840875
0.00046532752458006144
0.0009854855161393061
0.001158871513325721
0.001158871513325721
-5.483046697918326e-05
-0.001962076436029747
-0.001962076436029747
-0.001962076436029747
-5.483046697918326e-05
-5.483046697918326e-05
-5.483046697918326e-05
-5.483046697918326e-05
-5.483046697918326e-05
-5.483046697918326e-05
-5.483046697918326e-05
-5.483046697918326e-05
-5.483046697918326e-05
-5.483046697918326e-05
-0.0062967263656901196
-0.008550744329113513
-0.009417674315045588
-0.010457990298164077
-0.011324920284096152
-0.012538622264401056
-0.01340555225033313
-0.013578938247519545
-0.012885394258773886
-0.011151534286909737
-0.008897516323486343
-5.483046697918326e-05
-0.005083024385385215
-0.003869322405080311
-0.0031757784163346514
-0.002482234427588992
-0.001962076436029747
-5.483046697918326e-05
0.0006387135217664763
0.0009854855161393061
0.001158871513325721
-5.483046697918326e-05
0.00029194152739364654
-0.0012685324472840875
-0.0012685324472840875
-5.483046697918326e-05
-5.483046697918326e-05
-5.483046697918326e-05
-5.483046697918326e-05
-5.483046697918326e-05
-5.483046697918326e-05
-5.483046697918326e-05
-5.483046697918326e-05
-5.483046697918326e-05
-5.483046697918326e-05
-0.006643498360062949
-0.009417674315045588
-0.009764446309418418
-0.010804762292536907
-0.011498306281282566
-0.012538622264401056
-0.012885394258773886
-0.012018464272841811
-0.010804762292536907
-0.008724130326299928
-0.006816884357249364
-0.00525641038257163
-0.004389480396639556
-0.003695936407893896
-0.0026556204247754067
-0.0026556204247754067
-0.001962076436029747
0.00029194152739364654
0.0008120995189528912
0.001332257510512136
0.001332257510512136
0.0016790295048849657
-0.00040160246135201305
-0.000574988458538428
-5.483046697918326e-05
-5.483046697918326e-05
-5.483046697918326e-05
-5.483046697918326e-05
-5.483046697918326e-05
-5.483046697918326e-05
-5.483046697918326e-05
-5.483046697918326e-05
-5.483046697918326e-05
-0.004042708402266726
-0.009417674315045588
-0.009764446309418418
-0.010111218303791247
-0.010284604300977662
-0.011671692278468981
-0.011671692278468981
-0.011324920284096152
-0.009937832306604832
-0.008897516323486343
-0.006990270354435779
-0.00560318237694446
-0.0047362523910123855
-0.004042708402266726
-0.003695936407893896
-0.0031757784163346514
-0.002308848430402577
-0.00040160246135201305
0.0008120995189528912
0.0018524155020713806
0.0020258014992577955
0.002719345488003455
0.0006387135217664763
-5.483046697918326e-05
-5.483046697918326e-05
-5.483046697918326e-05
-5.483046697918326e-05
-5.483046697918326e-05
-5.483046697918326e-05
-5.483046697918326e-05
-5.483046697918326e-05
-5.483046697918326e-05
-0.0016153044416569173
-0.009417674315045588
-0.009591060312232003
-0.010111218303791247
-0.010284604300977662
-0.010804762292536907
-0.010804762292536907
-0.010457990298164077
-0.009591060312232003
-0.008203972334740683
-0.006990270354435779
-0.006123340368503705
-0.0049096383881988
-0.004042708402266726
-0.003522550410707481
-0.002482234427588992
-0.002482234427588992
-0.00022821646416559815
0.0006387135217664763
0.0020258014992577955
0.00254595949081704
0.0016790295048849657
0.0016790295048849657
-5.483046697918326e-05
-5.483046697918326e-05
-5.483046697918326e-05
-5.483046697918326e-05
-5.483046697918326e-05
-5.483046697918326e-05
-5.483046697918326e-05
0.0018524155020713806
0.0008120995189528912
-0.0010951464500976726
-0.009417674315045588
-0.009591060312232003
-0.009764446309418418
-0.009417674315045588
-0.010111218303791247
-0.009764446309418418
-0.009591060312232003
-0.008897516323486343
-0.008030586337554269
-0.007337042348808609
-0.00560318237694446
-0.0049096383881988
-0.004389480396639556
-0.003522550410707481
-0.0031757784163346514
-0.0028290064219618216
-0.001962076436029747
-0.0007483744557248428
0.00029194152739364654
0.0016790295048849657
0.0023725734936306253
0.002719345488003455
-5.483046697918326e-05
-5.483046697918326e-05
-5.483046697918326e-05
-5.483046697918326e-05
-5.483046697918326e-05
-5.483046697918326e-05
0.003066117482376285
0.00289273148518987
0.0015056435076985508
-0.008377358331927098
-0.008030586337554269
-0.008377358331927098
-0.009070902320672758
-0.008724130326299928
-0.008377358331927098
-0.008030586337554269
-0.007163656351622194
-0.0064701123628765345
-0.005429796379758045
-0.004042708402266726
-0.003869322405080311
-0.003695936407893896
-0.0031757784163346514
-0.0028290064219618216
-0.001962076436029747
-0.0010951464500976726
0.0006387135217664763
0.0020258014992577955
0.00289273148518987
0.0037596614711219445
0.004626591457054019
-5.483046697918326e-05
-5.483046697918326e-05
-5.483046697918326e-05
-5.483046697918326e-05
-5.483046697918326e-05
0.004626591457054019
0.0037596614711219445
-0.007510428345995024
-0.007510428345995024
-0.007510428345995024
-0.007510428345995024
-0.006990270354435779
-0.007510428345995024
-0.006990270354435779
-0.006816884357249364
-0.005776568374130875
-0.0049096383881988
-0.004216094399453141
-0.003695936407893896
-0.003695936407893896
-0.003522550410707481
-0.0030023924191482365
-0.002308848430402577
-0.0010951464500976726
0.0006387135217664763
0.0023725734936306253
0.003933047468308359
0.005146749448613264
0.006187065431731753
0.006360451428918168
0.006187065431731753
-5.483046697918326e-05
-5.483046697918326e-05
0.005666907440172508
0.0054935214429860935
-0.00594995437131729
-0.00560318237694446
-0.005429796379758045
-0.0049096383881988
-0.0062967263656901196
-0.005776568374130875
-0.005083024385385215
-0.004389480396639556
-0.003695936407893896
-0.0028290064219618216
-0.001962076436029747
-0.002135462433216162
-0.0016153044416569173
-0.002135462433216162
-0.0012685324472840875
0.0006387135217664763
0.0023725734936306253
0.004453205459867604
0.006360451428918168
0.0072273814148502424
0.007920925403595902
0.007574153409223072
0.0072273814148502424
0.006360451428918168
0.006013679434545338
0.005666907440172508
0.00289273148518987
0.004973363451426849
0.006707223423290998
0.007747539406409487
0.008441083395155147
0.0032395034795627
0.005146749448613264
0.0070539954176638275
0.008787855389527977
0.006360451428918168
0.004453205459867604
0.004453205459867604
0.0037596614711219445
0.0037596614711219445
0.0037596614711219445
0.0053201354457996786
0.005840293437358923
0.005840293437358923
0.006013679434545338
0.005666907440172508
0.0054935214429860935
0.0053201354457996786
0.0054935214429860935
0.006187065431731753
0.006707223423290998
0.0070539954176638275
0.007574153409223072
0.003933047468308359
0.005146749448613264
0.005840293437358923
0.006533837426104583
0.0070539954176638275
0.006707223423290998
0.0072273814148502424
0.006880609420477413
0.0072273814148502424
0.0072273814148502424
0.007920925403595902
0.008787855389527977
0.009308013381087221
0.009481399378273636
0.009481399378273636
0.009134627383900806
0.007747539406409487
0.002719345488003455
0.0037596614711219445
0.005146749448613264
0.006187065431731753
0.006880609420477413
0.007574153409223072
0.007747539406409487
0.008267697397968732
0.008267697397968732
0.008441083395155147
0.008961241386714391
0.01000155736983288
0.01104187335295137
0.011562031344510615
0.01173541734169703
0.011562031344510615
0.01034832936420571
0.008787855389527977
0.007574153409223072
0.005840293437358923
0.004626591457054019
0.0018524155020713806
0.003066117482376285
0.004279819462681189
0.004973363451426849
0.006013679434545338
0.006880609420477413
0.007747539406409487
0.008441083395155147
0.008614469392341562
0.008961241386714391
0.01000155736983288
0.010521715361392125
0.012602347327629104
0.012602347327629104
0.013642663310747594
0.013469277313561179
0.013122505319188349
0.011908803338883445
0.01000155736983288
0.008267697397968732
0.006360451428918168
0.004973363451426849
0.003933047468308359
0.0034128894767491147
0.0020258014992577955
0.00289273148518987
0.0037596614711219445
0.005146749448613264
0.005666907440172508
0.006707223423290998
0.007400767412036657
0.008441083395155147
0.008787855389527977
0.009828171372646466
0.011215259350137785
0.011908803338883445
0.013295891316374764
0.014336207299493253
0.014856365291052498
0.014856365291052498
0.013642663310747594
0.01173541734169703
0.009654785375460051
0.0053201354457996786
0.0037596614711219445
0.0021991874964442104
0.001332257510512136
0.0006387135217664763
0.0032395034795627
0.0016790295048849657
0.001332257510512136
0.0018524155020713806
0.002719345488003455
0.004106433465494774
0.004626591457054019
0.005146749448613264
0.006013679434545338
0.006533837426104583
0.007574153409223072
0.008787855389527977
0.01000155736983288
0.011215259350137785
0.01277573332481552
0.014336207299493253
0.015029751288238913
0.015896681274170987
0.014856365291052498
0.013469277313561179
0.011215259350137785
0.006360451428918168
0.004453205459867604
0.003066117482376285
-5.483046697918326e-05
0.0009854855161393061
0.00029194152739364654
-5.483046697918326e-05
0.0021991874964442104
0.0016790295048849657
0.001158871513325721
0.0009854855161393061
0.0009854855161393061
0.0016790295048849657
0.0023725734936306253
0.0034128894767491147
0.003933047468308359
-5.483046697918326e-05
-5.483046697918326e-05
-5.483046697918326e-05
-5.483046697918326e-05
-5.483046697918326e-05
-5.483046697918326e-05
-5.483046697918326e-05
0.007574153409223072
0.01000155736983288
0.015029751288238913
0.015029751288238913
0.014336207299493253
0.01000155736983288
0.007574153409223072
0.004973363451426849
0.0034128894767491147
0.0018524155020713806
0.0008120995189528912
-5.483046697918326e-05
-0.0007483744557248428
-0.0012685324472840875
-0.0017886904388433322
-0.00040160246135201305
-0.000574988458538428
0.00011855553020723164
0.00029194152739364654
0.0008120995189528912
0.0018524155020713806
0.002719345488003455
-5.483046697918326e-05
-5.483046697918326e-05
-5.483046697918326e-05
-5.483046697918326e-05
-5.483046697918326e-05
-5.483046697918326e-05
-5.483046697918326e-05
-5.483046697918326e-05
0.006360451428918168
0.009828171372646466
0.01104187335295137
0.011215259350137785
0.010868487355764955
0.008961241386714391
0.006360451428918168
0.0035862754739355296
0.0016790295048849657
0.00029194152739364654
-0.000574988458538428
-0.0016153044416569173
-0.002482234427588992
-0.0031757784163346514
-0.004389480396639556
-0.004562866393825971
-0.003695936407893896
-0.0009217604529112577
-0.000574988458538428
-5.483046697918326e-05
0.0009854855161393061
-5.483046697918326e-05
-5.483046697918326e-05
-5.483046697918326e-05
-5.483046697918326e-05
-5.483046697918326e-05
-5.483046697918326e-05
-5.483046697918326e-05
-5.483046697918326e-05
-5.483046697918326e-05
0.005146749448613264
0.008787855389527977
0.01034832936420571
0.010174943367019296
0.008961241386714391
0.007400767412036657
0.004973363451426849
0.0023725734936306253
0.00046532752458006144
-0.0010951464500976726
-0.002308848430402577
-0.003695936407893896
-0.004562866393825971
-0.006123340368503705
-0.007337042348808609
-0.008203972334740683
-0.008897516323486343
-0.008550744329113513
-0.007857200340367854
-0.0014419184444705024
-0.0017886904388433322
-0.0016153044416569173
-0.000574988458538428
0.00011855553020723164
-5.483046697918326e-05
-5.483046697918326e-05
-5.483046697918326e-05
-5.483046697918326e-05
-5.483046697918326e-05
-5.483046697918326e-05
-5.483046697918326e-05
-5.483046697918326e-05
-5.483046697918326e-05
0.004106433465494774
0.007574153409223072
0.008614469392341562
0.007574153409223072
0.007574153409223072
0.006013679434545338
0.0037596614711219445
-5.483046697918326e-05
-5.483046697918326e-05
-5.483046697918326e-05
-5.483046697918326e-05
-5.483046697918326e-05
-0.00594995437131729
-0.008030586337554269
-0.009417674315045588
-0.010978148289723322
-0.011845078275655396
-0.012018464272841811
-0.011324920284096152
-0.002482234427588992
-0.0028290064219618216
-0.002482234427588992
-0.0016153044416569173
-0.000574988458538428
-5.483046697918326e-05
-5.483046697918326e-05
-5.483046697918326e-05
-5.483046697918326e-05
-5.483046697918326e-05
-5.483046697918326e-05
-5.483046697918326e-05
-5.483046697918326e-05
-5.483046697918326e-05
0.00289273148518987
0.006013679434545338
0.006707223423290998
0.006707223423290998
0.005666907440172508
0.004279819462681189
-5.483046697918326e-05
-5.483046697918326e-05
-5.483046697918326e-05
-5.483046697918326e-05
-5.483046697918326e-05
-5.483046697918326e-05
-5.483046697918326e-05
-0.009070902320672758
-0.011151534286909737
-0.013232166253146715
-0.01444586823345162
-0.01513941222219728
-0.01444586823345162
-0.01271200826158747
-0.003869322405080311
-0.003695936407893896
-0.0030023924191482365
-0.002482234427588992
-0.0012685324472840875
-5.483046697918326e-05
-5.483046697918326e-05
-5.483046697918326e-05
-5.483046697918326e-05
-5.483046697918326e-05
-5.483046697918326e-05
-5.483046697918326e-05
-5.483046697918326e-05
-5.483046697918326e-05
-5.483046697918326e-05
0.0037596614711219445
0.004973363451426849
0.004279819462681189
0.0037596614711219445
-5.483046697918326e-05
-5.483046697918326e-05
-5.483046697918326e-05
-5.483046697918326e-05
-5.483046697918326e-05
-5.483046697918326e-05
-5.483046697918326e-05
-5.483046697918326e-05
-5.483046697918326e-05
-0.012018464272841811
-0.014619254230638035
-0.016699886196875013
-0.017913588177179918
-0.017393430185620673
-0.01583295621094294
-0.003869322405080311
-0.004216094399453141
-0.004216094399453141
-0.003695936407893896
-0.0026556204247754067
-0.002482234427588992
-5.483046697918326e-05
-5.483046697918326e-05
-5.483046697918326e-05
-5.483046697918326e-05
-5.483046697918326e-05
-5.483046697918326e-05
-5.483046697918326e-05
-5.483046697918326e-05
-5.483046697918326e-05
-5.483046697918326e-05
-5.483046697918326e-05
0.0021991874964442104
0.002719345488003455
0.0021991874964442104
-5.483046697918326e-05
-5.483046697918326e-05
-5.483046697918326e-05
-5.483046697918326e-05
-5.483046697918326e-05
-5.483046697918326e-05
-5.483046697918326e-05
-5.483046697918326e-05
-5.483046697918326e-05
-5.483046697918326e-05
-0.01479264022782445
-0.017566816182807088
-0.019474062151857652
-0.019994220143416896
-0.017913588177179918
-0.0047362523910123855
-0.0049096383881988
-0.004389480396639556
-0.004562866393825971
-0.004216094399453141
-0.0031757784163346514
-0.003522550410707481
-5.483046697918326e-05
-5.483046697918326e-05
-5.483046697918326e-05
-5.483046697918326e-05
-5.483046697918326e-05
-5.483046697918326e-05
-5.483046697918326e-05
-5.483046697918326e-05
-5.483046697918326e-05
-5.483046697918326e-05
-5.483046697918326e-05
-5.483046697918326e-05
-5.483046697918326e-05
-5.483046697918326e-05
-5.483046697918326e-05
-5.483046697918326e-05
-5.483046697918326e-05
-5.483046697918326e-05
-5.483046697918326e-05
-5.483046697918326e-05
-5.483046697918326e-05
-5.483046697918326e-05
-5.483046697918326e-05
-5.483046697918326e-05
-0.017393430185620673
-0.01982083414623048
-0.020340992137789726
-0.019127290157484822
-0.0049096383881988
-0.00525641038257163
-0.00525641038257163
-0.00560318237694446
-5.483046697918326e-05
-5.483046697918326e-05
-5.483046697918326e-05
-5.483046697918326e-05
-5.483046697918326e-05
-5.483046697918326e-05
-5.483046697918326e-05
-5.483046697918326e-05
-5.483046697918326e-05
-5.483046697918326e-05
-5.483046697918326e-05
-5.483046697918326e-05
-5.483046697918326e-05
-5.483046697918326e-05
-5.483046697918326e-05
-5.483046697918326e-05
-5.483046697918326e-05
-5.483046697918326e-05
-5.483046697918326e-05
-5.483046697918326e-05
-5.483046697918326e-05
-5.483046697918326e-05
-5.483046697918326e-05
-5.483046697918326e-05
-5.483046697918326e-05
-5.483046697918326e-05
-5.483046697918326e-05
-5.483046697918326e-05
-0.01617972820531577
-0.018780518163111992
-0.019474062151857652
-0.018607132165925577
-0.016353114202502184
-0.0062967263656901196
-0.0064701123628765345
-0.0062967263656901196
-0.0062967263656901196
-0.005776568374130875
-5.483046697918326e-05
-5.483046697918326e-05
-5.483046697918326e-05
-5.483046697918326e-05
-5.483046697918326e-05
-5.483046697918326e-05
-5.483046697918326e-05
-0.002308848430402577
-5.483046697918326e-05
-5.483046697918326e-05
-5.483046697918326e-05
-5.483046697918326e-05
-5.483046697918326e-05
-5.483046697918326e-05
-5.483046697918326e-05
-5.483046697918326e-05
-5.483046697918326e-05
-5.483046697918326e-05
-5.483046697918326e-05
-5.483046697918326e-05
-5.483046697918326e-05
-5.483046697918326e-05
-0.0049096383881988
-0.006123340368503705
-5.483046697918326e-05
-5.483046697918326e-05
-0.011671692278468981
-0.014619254230638035
-0.016699886196875013
-0.017220044188434258
-0.017046658191247843
-0.01513941222219728
-5.483046697918326e-05
-0.007337042348808609
-0.008203972334740683
-0.008724130326299928
-0.008030586337554269
-0.008203972334740683
-5.483046697918326e-05
-0.00525641038257163
-5.483046697918326e-05
-5.483046697918326e-05
-5.483046697918326e-05
-5.483046697918326e-05
-0.002482234427588992
-0.001962076436029747
-5.483046697918326e-05
-5.483046697918326e-05
-5.483046697918326e-05
-5.483046697918326e-05
-5.483046697918326e-05
-5.483046697918326e-05
-5.483046697918326e-05
-5.483046697918326e-05
-5.483046697918326e-05
-5.483046697918326e-05
-5.483046697918326e-05
-0.0049096383881988
-0.005083024385385215
-0.005429796379758045
-0.006123340368503705
-0.007510428345995024
-0.008724130326299928
-0.010457990298164077
-0.012538622264401056
-0.01409909623907879
-0.01513941222219728
-0.014272482236265205
-0.01271200826158747
-0.010111218303791247
-0.008550744329113513
-0.008550744329113513
-0.009244288317859173
-0.010284604300977662
-0.010804762292536907
-0.010978148289723322
-0.010804762292536907
-0.009937832306604832
-0.007857200340367854
-0.006123340368503705
-0.004562866393825971
-0.004389480396639556
-0.003869322405080311
-0.002135462433216162
-0.002482234427588992
-5.483046697918326e-05
-0.0010951464500976726
-5.483046697918326e-05
-5.483046697918326e-05
0.0006387135217664763
0.001332257510512136
0.001158871513325721
-0.00040160246135201305
-0.0026556204247754067
-0.0049096383881988
-0.00560318237694446
-0.005776568374130875
-0.0062967263656901196
-0.00594995437131729
-0.006123340368503705
-0.006643498360062949
-0.007683814343181439
-0.009070902320672758
-0.010111218303791247
-0.012018464272841811
-0.012018464272841811
-0.011671692278468981
-0.010111218303791247
-0.009764446309418418
-0.010631376295350492
-0.011324920284096152
-0.012538622264401056
-0.01340555225033313
-0.013232166253146715
-0.012538622264401056
-0.011324920284096152
-0.009244288317859173
-0.006816884357249364
-0.005429796379758045
-0.004042708402266726
-5.483046697918326e-05
-0.0030023924191482365
-0.002135462433216162
-0.0016153044416569173
-5.483046697918326e-05
-0.00040160246135201305
0.00029194152739364654
0.0015056435076985508
0.0018524155020713806
0.0009854855161393061
-0.00040160246135201305
-0.0026556204247754067
-0.00525641038257163
-0.00594995437131729
-0.0062967263656901196
-0.00594995437131729
-0.005429796379758045
-0.0049096383881988
-0.005429796379758045
-0.0064701123628765345
-0.007683814343181439
-0.008897516323486343
-0.009244288317859173
-0.009244288317859173
-0.008897516323486343
-0.008203972334740683
-0.008897516323486343
-0.010631376295350492
-0.012018464272841811
-0.0130587802559603
-0.014272482236265205
-0.01513941222219728
-0.01479264022782445
-0.01375232424470596
-0.011845078275655396
-0.010111218303791247
-0.007510428345995024
-0.005776568374130875
-0.004562866393825971
-0.0028290064219618216
-0.001962076436029747
-0.0012685324472840875
-0.000574988458538428
-5.483046697918326e-05
0.00046532752458006144
0.001158871513325721
0.0015056435076985508
0.001332257510512136
0.00029194152739364654
-0.0014419184444705024
-0.0033491644135210663
-0.005083024385385215
-0.005083024385385215
-5.483046697918326e-05
-5.483046697918326e-05
-5.483046697918326e-05
-5.483046697918326e-05
-5.483046697918326e-05
-0.004042708402266726
-0.0062967263656901196
-0.007337042348808609
-0.007857200340367854
-0.008030586337554269
-0.007857200340367854
-0.0064701123628765345
-0.007337042348808609
-0.009417674315045588
-0.010978148289723322
-0.01271200826158747
-0.01444586823345162
-0.01583295621094294
-0.01617972820531577
-0.01617972820531577
-0.014619254230638035
-0.01271200826158747
-0.010111218303791247
-0.007510428345995024
-0.00525641038257163
-0.003695936407893896
-0.002482234427588992
-0.0012685324472840875
-0.000574988458538428
-5.483046697918326e-05
0.00029194152739364654
0.001332257510512136
0.0009854855161393061
0.0008120995189528912
-5.483046697918326e-05
-0.0012685324472840875
-0.002135462433216162
-0.003695936407893896
-0.003695936407893896
-5.483046697918326e-05
-5.483046697918326e-05
-5.483046697918326e-05
-5.483046697918326e-05
-5.483046697918326e-05
-5.483046697918326e-05
-5.483046697918326e-05
-5.483046697918326e-05
-0.0062967263656901196
-0.007163656351622194
-0.007510428345995024
-0.007163656351622194
-0.007337042348808609
-0.009417674315045588
-0.010978148289723322
-0.012538622264401056
-0.014619254230638035
-0.01583295621094294
-0.016353114202502184
-0.016006342208129354
-0.01479264022782445
-0.01271200826158747
-0.009937832306604832
-0.007337042348808609
-0.00525641038257163
-0.003522550410707481
-0.002308848430402577
-0.0012685324472840875
-0.00040160246135201305
0.00011855553020723164
0.00029194152739364654
0.00029194152739364654
0.00029194152739364654
-5.483046697918326e-05
-0.000574988458538428
-0.0016153044416569173
-0.0026556204247754067
-0.0030023924191482365
-5.483046697918326e-05
-5.483046697918326e-05
-5.483046697918326e-05
-5.483046697918326e-05
-5.483046697918326e-05
-5.483046697918326e-05
-5.483046697918326e-05
-5.483046697918326e-05
-5.483046697918326e-05
-0.005429796379758045
-5.483046697918326e-05
-0.007510428345995024
-0.007163656351622194
-0.006816884357249364
-0.008550744329113513
-0.010457990298164077
-0.012018464272841811
-0.01340555225033313
-0.01479264022782445
-0.015659570213756524
-0.01617972820531577
-0.014619254230638035
-0.012538622264401056
-0.009764446309418418
-5.483046697918326e-05
-0.005429796379758045
-0.003695936407893896
-0.0028290064219618216
-0.0017886904388433322
-0.0010951464500976726
-0.0007483744557248428
-0.000574988458538428
-0.00022821646416559815
-0.0009217604529112577
-0.0012685324472840875
-0.0017886904388433322
-0.002308848430402577
-0.002482234427588992
-0.002308848430402577
-5.483046697918326e-05
-5.483046697918326e-05
-5.483046697918326e-05
-5.483046697918326e-05
-5.483046697918326e-05
-5.483046697918326e-05
-5.483046697918326e-05
-5.483046697918326e-05
-5.483046697918326e-05
-0.004389480396639556
-0.007337042348808609
-0.007857200340367854
-0.0064701123628765345
-0.008377358331927098
-0.009764446309418418
-0.010631376295350492
-0.012018464272841811
-0.01340555225033313
-0.01479264022782445
-0.01513941222219728
-0.014272482236265205
-0.012365236267214641
-0.009764446309418418
-5.483046697918326e-05
-5.483046697918326e-05
-0.004216094399453141
-0.003522550410707481
-0.0031757784163346514
-0.002482234427588992
-0.002135462433216162
-0.00022821646416559815
-5.483046697918326e-05
-5.483046697918326e-05
-0.001962076436029747
-0.002308848430402577
-0.002308848430402577
-0.001962076436029747
-5.483046697918326e-05
-5.483046697918326e-05
-5.483046697918326e-05
-5.483046697918326e-05
-5.483046697918326e-05
-5.483046697918326e-05
-5.483046697918326e-05
-5.483046697918326e-05
-5.483046697918326e-05
-5.483046697918326e-05
-0.005083024385385215
-0.008030586337554269
-0.0064701123628765345
-0.007163656351622194
-0.008203972334740683
-0.009417674315045588
-0.011324920284096152
-0.012365236267214641
-0.01375232424470596
-0.01409909623907879
-0.013578938247519545
-0.012538622264401056
-0.009764446309418418
-5.483046697918326e-05
-5.483046697918326e-05
-0.005083024385385215
-0.0047362523910123855
-0.003695936407893896
-0.003695936407893896
-0.0026556204247754067
-0.0010951464500976726
-0.000574988458538428
-0.00022821646416559815
-5.483046697918326e-05
-0.0017886904388433322
-0.0017886904388433322
-0.0009217604529112577
-5.483046697918326e-05
-5.483046697918326e-05
-5.483046697918326e-05
-5.483046697918326e-05
-5.483046697918326e-05
-5.483046697918326e-05
-5.483046697918326e-05
-5.483046697918326e-05
-5.483046697918326e-05
-5.483046697918326e-05
-0.0064701123628765345
-0.008550744329113513
-0.0064701123628765345
-0.007337042348808609
-0.008203972334740683
-0.009070902320672758
-0.010284604300977662
-0.011671692278468981
-0.01271200826158747
-0.013232166253146715
-0.013232166253146715
-0.011845078275655396
-0.010111218303791247
-0.007683814343181439
-5.483046697918326e-05
-0.00525641038257163
-0.00525641038257163
-0.0047362523910123855
-0.004562866393825971
-0.003695936407893896
-0.0016153044416569173
-0.0007483744557248428
0.00011855553020723164
-5.483046697918326e-05
-0.0009217604529112577
-0.0009217604529112577
-5.483046697918326e-05
-5.483046697918326e-05
-5.483046697918326e-05
-5.483046697918326e-05
-5.483046697918326e-05
-5.483046697918326e-05
-5.483046697918326e-05
-5.483046697918326e-05
-5.483046697918326e-05
-5.483046697918326e-05
-0.004216094399453141
-0.006816884357249364
-0.008203972334740683
-0.008030586337554269
-0.009244288317859173
-0.010111218303791247
-0.010804762292536907
-0.012018464272841811
-0.012538622264401056
-0.012191850270028226
-0.011498306281282566
-0.009764446309418418
-0.008897516323486343
-0.0062967263656901196
-0.006123340368503705
-0.005429796379758045
-0.0049096383881988
-0.0049096383881988
-0.004216094399453141
-0.0031757784163346514
-0.000574988458538428
0.0008120995189528912
0.0018524155020713806
0.0006387135217664763
0.0008120995189528912
-5.483046697918326e-05
-5.483046697918326e-05
-5.483046697918326e-05
-5.483046697918326e-05
-5.483046697918326e-05
-5.483046697918326e-05
-5.483046697918326e-05
-5.483046697918326e-05
-5.483046697918326e-05
-0.001962076436029747
-0.004389480396639556
-0.006990270354435779
-0.008550744329113513
-0.009244288317859173
-0.009417674315045588
-0.010284604300977662
-0.010804762292536907
-0.011671692278468981
-0.011671692278468981
-0.011324920284096152
-0.010804762292536907
-0.009591060312232003
-0.008203972334740683
-0.006990270354435779
-0.006123340368503705
-0.00560318237694446
-0.005083024385385215
-0.0047362523910123855
-0.004389480396639556
-0.0028290064219618216
-0.00040160246135201305
0.001158871513325721
0.001158871513325721
0.001332257510512136
0.0015056435076985508
-5.483046697918326e-05
-5.483046697918326e-05
-5.483046697918326e-05
-5.483046697918326e-05
-5.483046697918326e-05
-5.483046697918326e-05
-5.483046697918326e-05
-5.483046697918326e-05
0.0006387135217664763
-0.0012685324472840875
-0.003695936407893896
-0.006990270354435779
-0.009070902320672758
-0.010111218303791247
-0.010631376295350492
-0.010978148289723322
-0.010978148289723322
-0.011151534286909737
-0.011151534286909737
-0.010804762292536907
-0.010284604300977662
-0.009244288317859173
-0.007683814343181439
-0.006990270354435779
-0.00560318237694446
-0.005083024385385215
-0.004562866393825971
-0.004562866393825971
-0.003695936407893896
-0.0028290064219618216
-0.0014419184444705024
0.00029194152739364654
0.0021991874964442104
0.002719345488003455
0.00254595949081704
-5.483046697918326e-05
-5.483046697918326e-05
-5.483046697918326e-05
-5.483046697918326e-05
-5.483046697918326e-05
-5.483046697918326e-05
-5.483046697918326e-05
0.002719345488003455
0.001332257510512136
-0.0012685324472840875
-0.003695936407893896
-0.008724130326299928
-0.009070902320672758
-0.009591060312232003
-0.009591060312232003
-0.009937832306604832
-0.009764446309418418
-0.010284604300977662
-0.009764446309418418
-0.009417674315045588
-0.008203972334740683
-0.007163656351622194
-0.006123340368503705
-0.00525641038257163
-0.0047362523910123855
-0.004389480396639556
-0.004042708402266726
-0.003695936407893896
-0.0031757784163346514
-0.0012685324472840875
0.00046532752458006144
0.0023725734936306253
0.0034128894767491147
0.004106433465494774
-5.483046697918326e-05
-5.483046697918326e-05
-5.483046697918326e-05
-5.483046697918326e-05
-5.483046697918326e-05
-5.483046697918326e-05
-5.483046697918326e-05
0.0037596614711219445
0.0016790295048849657
-0.000574988458538428
-0.008550744329113513
-0.009070902320672758
-0.009070902320672758
-0.009417674315045588
-0.008724130326299928
-0.008203972334740683
-0.008203972334740683
-0.008550744329113513
-0.008203972334740683
-0.007163656351622194
-0.0064701123628765345
-0.00525641038257163
-0.004389480396639556
-0.003869322405080311
-0.004389480396639556
-0.003869322405080311
-0.003522550410707481
-0.0026556204247754067
-0.0012685324472840875
0.0008120995189528912
0.00289273148518987
0.004799977454240434
0.005840293437358923
0.006533837426104583
0.006707223423290998
-5.483046697918326e-05
-5.483046697918326e-05
-5.483046697918326e-05
-5.483046697918326e-05
-5.483046697918326e-05
0.003933047468308359
0.0021991874964442104
-5.483046697918326e-05
-0.008897516323486343
-0.009070902320672758
-0.008377358331927098
-0.007683814343181439
-0.006643498360062949
-0.0064701123628765345
-0.0062967263656901196
-0.006990270354435779
-0.0062967263656901196
-0.005083024385385215
-5.483046697918326e-05
-0.0031757784163346514
-0.0033491644135210663
-0.003695936407893896
-0.0028290064219618216
-0.0031757784163346514
-0.002482234427588992
-0.0009217604529112577
0.0009854855161393061
0.0037596614711219445
0.0053201354457996786
0.006880609420477413
0.008094311400782317
0.008267697397968732
0.007747539406409487
-5.483046697918326e-05
-5.483046697918326e-05
-5.483046697918326e-05
0.004453205459867604
0.004106433465494774
0.0021991874964442104
-0.00525641038257163
-0.004562866393825971
-0.004389480396639556
-0.005429796379758045
-0.0049096383881988
-0.003522550410707481
-5.483046697918326e-05
-5.483046697918326e-05
-0.0026556204247754067
-0.001962076436029747
-0.001962076436029747
-0.0017886904388433322
-0.002308848430402577
-0.0009217604529112577
0.001332257510512136
0.0037596614711219445
0.006013679434545338
0.007920925403595902
0.008961241386714391
0.009308013381087221
0.008787855389527977
0.007920925403595902
0.005146749448613264
-5.483046697918326e-05
0.004106433465494774
0.0034128894767491147
-5.483046697918326e-05
-5.483046697918326e-05
-5.483046697918326e-05
-0.001962076436029747
-0.000574988458538428
-0.0009217604529112577
-0.002135462433216162
-0.0017886904388433322
-0.0014419184444705024
0.001332257510512136
0.0037596614711219445
0.006013679434545338
0.007747539406409487
0.009828171372646466
0.009828171372646466
0.009481399378273636
0.008441083395155147
0.006187065431731753
0.004279819462681189
0.0034128894767491147
-0.0014419184444705024
-5.483046697918326e-05
0.0006387135217664763
0.003066117482376285
0.005666907440172508
0.007574153409223072
0.008614469392341562
0.009134627383900806
0.008787855389527977
0.008267697397968732
0.006187065431731753
0.004106433465494774
0.00254595949081704
0.0008120995189528912
0.002719345488003455
0.004799977454240434
0.006187065431731753
0.007574153409223072
0.007920925403595902
0.007574153409223072
0.006360451428918168
0.0020258014992577955
0.0034128894767491147
0.004973363451426849
0.005666907440172508
0.006013679434545338
0.0054935214429860935
0.0037596614711219445
0.0034128894767491147
0.00254595949081704
0.0018524155020713806
0.001332257510512136
0.001332257510512136
0.0016790295048849657
0.0018524155020713806
0.004279819462681189
0.004626591457054019
0.004973363451426849
0.004973363451426849
0.004453205459867604
0.0034128894767491147
0.002719345488003455
0.002719345488003455
0.00254595949081704
0.003066117482376285
0.0034128894767491147
0.0037596614711219445
0.004106433465494774
0.004106433465494774
0.004279819462681189
0.004279819462681189
0.001332257510512136
0.0018524155020713806
0.00289273148518987
0.004279819462681189
0.004973363451426849
0.005666907440172508
0.0054935214429860935
0.0053201354457996786
0.004626591457054019
0.004279819462681189
0.004106433465494774
0.004106433465494774
0.004626591457054019
0.004973363451426849
0.005666907440172508
0.0054935214429860935
0.005666907440172508
0.005666907440172508
0.0053201354457996786
0.005146749448613264
0.004279819462681189
0.0032395034795627
0.0018524155020713806
0.0006387135217664763
0.001332257510512136
0.001158871513325721
0.0016790295048849657
0.00289273148518987
0.004106433465494774
0.005146749448613264
0.005666907440172508
0.006013679434545338
0.006187065431731753
0.006013679434545338
0.006013679434545338
0.0054935214429860935
0.006013679434545338
0.006360451428918168
0.006187065431731753
0.0072273814148502424
0.0072273814148502424
0.0072273814148502424
0.006880609420477413
0.0072273814148502424
0.006013679434545338
0.005146749448613264
0.003933047468308359
0.00254595949081704
0.001158871513325721
-5.483046697918326e-05
-0.0010951464500976726
0.0008120995189528912
0.0009854855161393061
0.0015056435076985508
0.0023725734936306253
0.003933047468308359
0.005146749448613264
0.006013679434545338
0.006533837426104583
0.006880609420477413
0.006880609420477413
0.0070539954176638275
0.0072273814148502424
0.007400767412036657
0.007747539406409487
0.008441083395155147
0.008787855389527977
0.009481399378273636
0.009308013381087221
0.008961241386714391
0.008267697397968732
0.0072273814148502424
0.006187065431731753
0.004973363451426849
0.0034128894767491147
0.0016790295048849657
0.00011855553020723164
-0.00040160246135201305
-0.000574988458538428
0.0008120995189528912
0.001332257510512136
0.0016790295048849657
0.00254595949081704
0.0035862754739355296
0.004626591457054019
0.005666907440172508
0.006187065431731753
0.006880609420477413
0.007574153409223072
0.007920925403595902
0.008094311400782317
0.008614469392341562
0.009134627383900806
0.010174943367019296
0.01069510135857854
0.011562031344510615
0.0113886453473242
0.011215259350137785
0.010174943367019296
0.008787855389527977
0.007400767412036657
0.005840293437358923
0.004106433465494774
0.00254595949081704
0.001332257510512136
0.0006387135217664763
0.0006387135217664763
0.0008120995189528912
0.0009854855161393061
0.0015056435076985508
0.0006387135217664763
0.001158871513325721
0.0016790295048849657
0.0023725734936306253
0.0034128894767491147
0.004626591457054019
0.005146749448613264
0.005840293437358923
0.006707223423290998
0.007574153409223072
0.008267697397968732
0.008787855389527977
0.009481399378273636
0.01034832936420571
0.012255575333256274
0.01277573332481552
0.013295891316374764
0.013122505319188349
0.012602347327629104
0.011215259350137785
0.0053201354457996786
-5.483046697918326e-05
-5.483046697918326e-05
-5.483046697918326e-05
-5.483046697918326e-05
-5.483046697918326e-05
-5.483046697918326e-05
-5.483046697918326e-05
-5.483046697918326e-05
0.0018524155020713806
0.0021991874964442104
0.0015056435076985508
0.0009854855161393061
0.0006387135217664763
0.001158871513325721
0.0018524155020713806
0.0032395034795627
0.0037596614711219445
0.004453205459867604
-5.483046697918326e-05
-5.483046697918326e-05
0.006187065431731753
0.007747539406409487
0.008787855389527977
0.01000155736983288
0.011215259350137785
0.01277573332481552
0.008614469392341562
0.007920925403595902
0.007747539406409487
0.0072273814148502424
0.006187065431731753
-5.483046697918326e-05
-5.483046697918326e-05
-5.483046697918326e-05
-5.483046697918326e-05
-5.483046697918326e-05
-5.483046697918326e-05
-5.483046697918326e-05
-5.483046697918326e-05
-5.483046697918326e-05
0.0023725734936306253
0.00254595949081704
0.0023725734936306253
0.00254595949081704
0.0016790295048849657
0.00046532752458006144
0.00029194152739364654
0.0008120995189528912
0.0016790295048849657
0.002719345488003455
-5.483046697918326e-05
-5.483046697918326e-05
-5.483046697918326e-05
-5.483046697918326e-05
-5.483046697918326e-05
-5.483046697918326e-05
0.003933047468308359
0.005666907440172508
0.006533837426104583
0.007920925403595902
0.008614469392341562
0.009134627383900806
0.008614469392341562
0.007920925403595902
0.005666907440172508
-5.483046697918326e-05
-5.483046697918326e-05
-5.483046697918326e-05
-5.483046697918326e-05
-5.483046697918326e-05
-5.483046697918326e-05
-5.483046697918326e-05
-5.483046697918326e-05
-5.483046697918326e-05
0.0020258014992577955
0.0018524155020713806
0.0020258014992577955
0.0021991874964442104
0.0020258014992577955
0.0009854855161393061
-5.483046697918326e-05
-0.00022821646416559815
0.00011855553020723164
0.001158871513325721
0.0021991874964442104
-5.483046697918326e-05
-5.483046697918326e-05
-5.483046697918326e-05
-5.483046697918326e-05
-5.483046697918326e-05
-5.483046697918326e-05
-5.483046697918326e-05
-5.483046697918326e-05
-5.483046697918326e-05
-5.483046697918326e-05
0.009481399378273636
0.009828171372646466
0.009481399378273636
0.008094311400782317
-5.483046697918326e-05
-5.483046697918326e-05
-5.483046697918326e-05
-5.483046697918326e-05
-5.483046697918326e-05
-5.483046697918326e-05
-5.483046697918326e-05
-5.483046697918326e-05
-5.483046697918326e-05
-0.002308848430402577
-0.00022821646416559815
-5.483046697918326e-05
0.00046532752458006144
0.0008120995189528912
0.0015056435076985508
0.00029194152739364654
-0.0009217604529112577
-0.0009217604529112577
-0.00040160246135201305
0.0006387135217664763
-5.483046697918326e-05
-5.483046697918326e-05
-5.483046697918326e-05
-5.483046697918326e-05
-5.483046697918326e-05
-5.483046697918326e-05
-5.483046697918326e-05
-5.483046697918326e-05
-5.483046697918326e-05
-5.483046697918326e-05
0.007747539406409487
0.009828171372646466
0.01000155736983288
0.009481399378273636
0.007747539406409487
0.004973363451426849
-5.483046697918326e-05
-5.483046697918326e-05
-5.483046697918326e-05
-0.0012685324472840875
-0.001962076436029747
-0.0026556204247754067
-0.003695936407893896
-0.004389480396639556
-0.005083024385385215
-0.00525641038257163
-0.003522550410707481
-0.0026556204247754067
-0.0014419184444705024
-0.0012685324472840875
0.00046532752458006144
-0.000574988458538428
-0.001962076436029747
-0.001962076436029747
-0.0010951464500976726
-5.483046697918326e-05
-5.483046697918326e-05
-5.483046697918326e-05
-5.483046697918326e-05
-5.483046697918326e-05
-5.483046697918326e-05
-5.483046697918326e-05
-5.483046697918326e-05
-5.483046697918326e-05
-5.483046697918326e-05
-5.483046697918326e-05
0.007574153409223072
0.009308013381087221
0.008961241386714391
0.008441083395155147
0.006360451428918168
-5.483046697918326e-05
-5.483046697918326e-05
-5.483046697918326e-05
-5.483046697918326e-05
-5.483046697918326e-05
-5.483046697918326e-05
-0.0047362523910123855
-0.0062967263656901196
-0.007510428345995024
-0.008550744329113513
-0.008724130326299928
-0.008203972334740683
-0.007163656351622194
-0.005776568374130875
-0.003695936407893896
-0.0017886904388433322
-0.0012685324472840875
-0.001962076436029747
-0.002482234427588992
-0.002135462433216162
-0.0016153044416569173
-0.0012685324472840875
-5.483046697918326e-05
-5.483046697918326e-05
-5.483046697918326e-05
-5.483046697918326e-05
-5.483046697918326e-05
-5.483046697918326e-05
-5.483046697918326e-05
-5.483046697918326e-05
-5.483046697918326e-05
-5.483046697918326e-05
0.006360451428918168
0.007920925403595902
0.007574153409223072
0.007400767412036657
-5.483046697918326e-05
-5.483046697918326e-05
-5.483046697918326e-05
-5.483046697918326e-05
-5.483046697918326e-05
-5.483046697918326e-05
-5.483046697918326e-05
-5.483046697918326e-05
-0.008030586337554269
-0.009591060312232003
-0.010978148289723322
-0.011498306281282566
-0.011498306281282566
-0.010631376295350492
-0.008897516323486343
-0.006816884357249364
-0.004042708402266726
-0.0016153044416569173
-0.001962076436029747
-0.0030023924191482365
-0.0033491644135210663
-0.0031757784163346514
-0.002308848430402577
-5.483046697918326e-05
-5.483046697918326e-05
-5.483046697918326e-05
-5.483046697918326e-05
-5.483046697918326e-05
-5.483046697918326e-05
-5.483046697918326e-05
-5.483046697918326e-05
-5.483046697918326e-05
-5.483046697918326e-05
-5.483046697918326e-05
0.004799977454240434
0.006013679434545338
0.006187065431731753
0.0053201354457996786
-5.483046697918326e-05
-5.483046697918326e-05
-5.483046697918326e-05
-5.483046697918326e-05
-5.483046697918326e-05
-5.483046697918326e-05
-5.483046697918326e-05
-5.483046697918326e-05
-5.483046697918326e-05
-5.483046697918326e-05
-0.012885394258773886
-0.013925710241892375
-0.01444586823345162
-0.013578938247519545
-0.011671692278468981
-0.009591060312232003
-0.0062967263656901196
-0.0031757784163346514
-0.001962076436029747
-0.0026556204247754067
-0.003695936407893896
-0.003695936407893896
-0.0031757784163346514
-0.0030023924191482365
-5.483046697918326e-05
-5.483046697918326e-05
-5.483046697918326e-05
-5.483046697918326e-05
-5.483046697918326e-05
-5.483046697918326e-05
-5.483046697918326e-05
-5.483046697918326e-05
-5.483046697918326e-05
-5.483046697918326e-05
-5.483046697918326e-05
-5.483046697918326e-05
0.004106433465494774
0.004453205459867604
-5.483046697918326e-05
-5.483046697918326e-05
-5.483046697918326e-05
-5.483046697918326e-05
-5.483046697918326e-05
-5.483046697918326e-05
-5.483046697918326e-05
-5.483046697918326e-05
-5.483046697918326e-05
-5.483046697918326e-05
-5.483046697918326e-05
-5.483046697918326e-05
-0.01617972820531577
-0.01687327219406143
-0.01687327219406143
-0.015312798219383694
-0.012538622264401056
-0.008897516323486343
-0.00525641038257163
-0.002308848430402577
-0.0030023924191482365
-0.003522550410707481
-0.003695936407893896
-5.483046697918326e-05
-5.483046697918326e-05
-5.483046697918326e-05
-5.483046697918326e-05
-5.483046697918326e-05
-5.483046697918326e-05
-5.483046697918326e-05
-5.483046697918326e-05
-5.483046697918326e-05
-5.483046697918326e-05
-5.483046697918326e-05
-5.483046697918326e-05
-5.483046697918326e-05
-5.483046697918326e-05
0.0016790295048849657
0.0023725734936306253
-5.483046697918326e-05
-5.483046697918326e-05
-5.483046697918326e-05
-5.483046697918326e-05
-5.483046697918326e-05
-5.483046697918326e-05
-5.483046697918326e-05
-5.483046697918326e-05
-5.483046697918326e-05
-5.483046697918326e-05
-5.483046697918326e-05
-5.483046697918326e-05
-5.483046697918326e-05
-0.018780518163111992
-0.019474062151857652
-0.018086974174366333
-0.016006342208129354
-0.011845078275655396
-0.007510428345995024
-0.0026556204247754067
-0.0030023924191482365
-0.0031757784163346514
-5.483046697918326e-05
-5.483046697918326e-05
-5.483046697918326e-05
-5.483046697918326e-05
-5.483046697918326e-05
-5.483046697918326e-05
-5.483046697918326e-05
-5.483046697918326e-05
-5.483046697918326e-05
-5.483046697918326e-05
-5.483046697918326e-05
-5.483046697918326e-05
-5.483046697918326e-05
-5.483046697918326e-05
-5.483046697918326e-05
-5.483046697918326e-05
-5.483046697918326e-05
-5.483046697918326e-05
-5.483046697918326e-05
-5.483046697918326e-05
-5.483046697918326e-05
-5.483046697918326e-05
-5.483046697918326e-05
-5.483046697918326e-05
-5.483046697918326e-05
-5.483046697918326e-05
-5.483046697918326e-05
-5.483046697918326e-05
-5.483046697918326e-05
-5.483046697918326e-05
-5.483046697918326e-05
-0.019994220143416896
-0.019474062151857652
-0.017220044188434258
-0.012885394258773886
-0.008550744329113513
-0.0030023924191482365
-0.0030023924191482365
-0.003522550410707481
-0.003869322405080311
-5.483046697918326e-05
-5.483046697918326e-05
-5.483046697918326e-05
-5.483046697918326e-05
-5.483046697918326e-05
-5.483046697918326e-05
-5.483046697918326e-05
-5.483046697918326e-05
-5.483046697918326e-05
-5.483046697918326e-05
-5.483046697918326e-05
-5.483046697918326e-05
-5.483046697918326e-05
-5.483046697918326e-05
-5.483046697918326e-05
-5.483046697918326e-05
-5.483046697918326e-05
-5.483046697918326e-05
-5.483046697918326e-05
-5.483046697918326e-05
-5.483046697918326e-05
-5.483046697918326e-05
-5.483046697918326e-05
-5.483046697918326e-05
-5.483046697918326e-05
-5.483046697918326e-05
-5.483046697918326e-05
-5.483046697918326e-05
-5.483046697918326e-05
-5.483046697918326e-05
-5.483046697918326e-05
-0.019127290157484822
-0.018780518163111992
-0.01687327219406143
-0.01340555225033313
-0.008550744329113513
-0.003695936407893896
-5.483046697918326e-05
-5.483046697918326e-05
-5.483046697918326e-05
-0.00525641038257163
-0.00560318237694446
-5.483046697918326e-05
-0.004389480396639556
-5.483046697918326e-05
-5.483046697918326e-05
-5.483046697918326e-05
-5.483046697918326e-05
-5.483046697918326e-05
-0.0031757784163346514
-5.483046697918326e-05
-5.483046697918326e-05
-5.483046697918326e-05
-5.483046697918326e-05
-5.483046697918326e-05
-5.483046697918326e-05
-5.483046697918326e-05
-5.483046697918326e-05
-5.483046697918326e-05
-5.483046697918326e-05
-5.483046697918326e-05
-5.483046697918326e-05
-5.483046697918326e-05
-5.483046697918326e-05
-5.483046697918326e-05
-5.483046697918326e-05
-5.483046697918326e-05
-5.483046697918326e-05
-5.483046697918326e-05
-5.483046697918326e-05
-0.015659570213756524
-0.017046658191247843
-0.017046658191247843
-0.015486184216570109
-0.012018464272841811
-0.007857200340367854
-0.004389480396639556
-0.00525641038257163
-5.483046697918326e-05
-5.483046697918326e-05
-0.0062967263656901196
-0.007510428345995024
-0.008203972334740683
-0.008377358331927098
-0.008030586337554269
-0.0064701123628765345
-0.005429796379758045
-5.483046697918326e-05
-0.004042708402266726
-5.483046697918326e-05
-0.003522550410707481
-0.0031757784163346514
-5.483046697918326e-05
-5.483046697918326e-05
-5.483046697918326e-05
-5.483046697918326e-05
-5.483046697918326e-05
-5.483046697918326e-05
0.0008120995189528912
-5.483046697918326e-05
-0.002482234427588992
-5.483046697918326e-05
-5.483046697918326e-05
-0.00560318237694446
-0.005429796379758045
-0.005429796379758045
-0.00560318237694446
-5.483046697918326e-05
-5.483046697918326e-05
-5.483046697918326e-05
-0.010804762292536907
-0.012538622264401056
-0.013578938247519545
-0.013925710241892375
-0.012885394258773886
-0.010111218303791247
-0.006816884357249364
-0.0031757784163346514
-0.0062967263656901196
-0.006123340368503705
-0.005429796379758045
-0.006990270354435779
-0.008030586337554269
-0.009937832306604832
-0.010284604300977662
-0.010284604300977662
-0.009937832306604832
-0.008550744329113513
-0.006643498360062949
-0.00525641038257163
-0.004389480396639556
-0.004216094399453141
-0.0026556204247754067
-0.0031757784163346514
-0.001962076436029747
-0.0014419184444705024
-0.0010951464500976726
-0.00040160246135201305
0.001158871513325721
0.0020258014992577955
0.0015056435076985508
-5.483046697918326e-05
-0.0028290064219618216
-0.0049096383881988
-0.0062967263656901196
-0.0064701123628765345
-0.0064701123628765345
-0.006123340368503705
-5.483046697918326e-05
-0.005429796379758045
-0.006123340368503705
-0.007510428345995024
-0.008724130326299928
-0.009591060312232003
-0.010111218303791247
-0.010284604300977662
-0.009764446309418418
-0.007163656351622194
-0.004216094399453141
-0.00594995437131729
-0.006990270354435779
-0.007510428345995024
-0.008203972334740683
-0.009244288317859173
-0.011324920284096152
-0.012365236267214641
-0.01271200826158747
-0.012538622264401056
-0.011324920284096152
-0.009591060312232003
-0.007337042348808609
-5.483046697918326e-05
-0.004389480396639556
-0.003695936407893896
-0.0031757784163346514
-0.0031757784163346514
-0.002482234427588992
-0.0014419184444705024
-0.0007483744557248428
0.0006387135217664763
0.0018524155020713806
0.0021991874964442104
0.0015056435076985508
-0.00022821646416559815
-0.0030023924191482365
-0.00525641038257163
-0.0062967263656901196
-0.006123340368503705
-0.0064701123628765345
-0.00525641038257163
-5.483046697918326e-05
-5.483046697918326e-05
-5.483046697918326e-05
-5.483046697918326e-05
-0.00594995437131729
-0.0064701123628765345
-0.006816884357249364
-0.006990270354435779
-0.006816884357249364
-0.0049096383881988
-0.0028290064219618216
-0.0062967263656901196
-0.007857200340367854
-0.008897516323486343
-0.010111218303791247
-0.012538622264401056
-0.01340555225033313
-0.01513941222219728
-0.01409909623907879
-0.013925710241892375
-0.012365236267214641
-0.010284604300977662
-0.007510428345995024
-0.005429796379758045
-0.004216094399453141
-0.0031757784163346514
-0.002482234427588992
-0.002135462433216162
-0.0012685324472840875
-0.000574988458538428
0.00011855553020723164
0.001158871513325721
0.0018524155020713806
0.0020258014992577955
0.0009854855161393061
-0.000574988458538428
-0.0030023924191482365
-0.004562866393825971
-0.005083024385385215
-5.483046697918326e-05
-5.483046697918326e-05
-5.483046697918326e-05
-5.483046697918326e-05
-5.483046697918326e-05
-5.483046697918326e-05
-5.483046697918326e-05
-5.483046697918326e-05
-5.483046697918326e-05
-5.483046697918326e-05
-0.005083024385385215
-0.005083024385385215
-0.003695936407893896
-0.0017886904388433322
-0.0062967263656901196
-0.008377358331927098
-0.009937832306604832
-0.011498306281282566
-0.01340555225033313
-0.01479264022782445
-0.01513941222219728
-0.015312798219383694
-0.01479264022782445
-0.0130587802559603
-0.010111218303791247
-0.007683814343181439
-0.00560318237694446
-0.003695936407893896
-0.0030023924191482365
-0.002135462433216162
-0.0012685324472840875
-0.00040160246135201305
-5.483046697918326e-05
0.00046532752458006144
0.001158871513325721
0.001332257510512136
0.0008120995189528912
-5.483046697918326e-05
-0.0014419184444705024
-0.0031757784163346514
-0.0033491644135210663
-5.483046697918326e-05
-5.483046697918326e-05
-5.483046697918326e-05
-5.483046697918326e-05
-5.483046697918326e-05
-5.483046697918326e-05
-5.483046697918326e-05
-5.483046697918326e-05
-5.483046697918326e-05
-5.483046697918326e-05
-5.483046697918326e-05
-5.483046697918326e-05
-0.0049096383881988
-0.003522550410707481
-0.0017886904388433322
-0.003695936407893896
-0.005776568374130875
-0.008030586337554269
-0.009937832306604832
-0.011845078275655396
-0.01375232424470596
-0.01513941222219728
-0.016006342208129354
-0.01617972820531577
-0.01513941222219728
-0.013232166253146715
-0.010631376295350492
-0.008030586337554269
-0.006123340368503705
-0.004389480396639556
-0.0031757784163346514
-0.001962076436029747
-0.0012685324472840875
-0.0012685324472840875
-0.00022821646416559815
-5.483046697918326e-05
0.00029194152739364654
-5.483046697918326e-05
-0.000574988458538428
-0.0014419184444705024
-0.001962076436029747
-0.002308848430402577
-5.483046697918326e-05
-5.483046697918326e-05
-5.483046697918326e-05
-5.483046697918326e-05
-5.483046697918326e-05
-5.483046697918326e-05
-5.483046697918326e-05
-5.483046697918326e-05
-5.483046697918326e-05
-5.483046697918326e-05
-5.483046697918326e-05
-0.0049096383881988
-0.005776568374130875
-0.0049096383881988
-0.003695936407893896
-0.0031757784163346514
-0.00525641038257163
-0.007510428345995024
-0.009244288317859173
-0.011324920284096152
-0.012538622264401056
-0.01444586823345162
-0.015659570213756524
-0.015659570213756524
-0.014966026225010864
-0.013232166253146715
-0.010978148289723322
-5.483046697918326e-05
-5.483046697918326e-05
-0.004562866393825971
-0.003869322405080311
-0.0031757784163346514
-0.002135462433216162
-0.0014419184444705024
-0.0012685324472840875
-0.0010951464500976726
-0.0012685324472840875
-0.0010951464500976726
-0.001962076436029747
-0.0017886904388433322
-0.001962076436029747
-5.483046697918326e-05
-5.483046697918326e-05
-5.483046697918326e-05
-5.483046697918326e-05
-5.483046697918326e-05
-5.483046697918326e-05
-5.483046697918326e-05
-5.483046697918326e-05
-5.483046697918326e-05
-5.483046697918326e-05
-5.483046697918326e-05
-5.483046697918326e-05
-0.006990270354435779
-0.007337042348808609
-0.006123340368503705
-0.002135462433216162
-0.0030023924191482365
-0.004389480396639556
-0.006123340368503705
-0.008030586337554269
-0.009417674315045588
-0.011324920284096152
-0.012885394258773886
-0.01444586823345162
-0.01513941222219728
-0.01513941222219728
-0.013232166253146715
-0.010631376295350492
-5.483046697918326e-05
-5.483046697918326e-05
-5.483046697918326e-05
-0.0049096383881988
-0.004389480396639556
-0.003695936407893896
-0.0031757784163346514
-0.0017886904388433322
-0.0010951464500976726
-0.0010951464500976726
-0.002482234427588992
-0.002308848430402577
-0.002308848430402577
-0.0016153044416569173
-5.483046697918326e-05
-5.483046697918326e-05
-5.483046697918326e-05
-5.483046697918326e-05
-5.483046697918326e-05
-5.483046697918326e-05
-5.483046697918326e-05
-5.483046697918326e-05
-5.483046697918326e-05
-5.483046697918326e-05
-5.483046697918326e-05
-5.483046697918326e-05
-0.007510428345995024
-0.008377358331927098
-0.00594995437131729
-0.002482234427588992
-0.0030023924191482365
-0.003869322405080311
-0.00525641038257163
-0.007163656351622194
-0.008203972334740683
-0.009937832306604832
-0.012191850270028226
-0.013578938247519545
-0.01409909623907879
-0.01409909623907879
-0.0130587802559603
-0.011151534286909737
-5.483046697918326e-05
-5.483046697918326e-05
-0.0062967263656901196
-0.006123340368503705
-0.00560318237694446
-0.005083024385385215
-0.004562866393825971
-0.0030023924191482365
-0.002135462433216162
-0.0012685324472840875
-0.0009217604529112577
-0.002135462433216162
-0.0016153044416569173
-5.483046697918326e-05
-5.483046697918326e-05
-5.483046697918326e-05
-5.483046697918326e-05
-5.483046697918326e-05
-5.483046697918326e-05
-5.483046697918326e-05
-5.483046697918326e-05
-5.483046697918326e-05
-5.483046697918326e-05
-5.483046697918326e-05
-0.00560318237694446
-0.008203972334740683
-0.009070902320672758
-0.008203972334740683
-0.0028290064219618216
-0.0033491644135210663
-0.004216094399453141
-0.00560318237694446
-0.006816884357249364
-0.008030586337554269
-0.009417674315045588
-0.010978148289723322
-0.0130587802559603
-0.013925710241892375
-0.013925710241892375
-0.012885394258773886
-0.011151534286909737
-0.009764446309418418
-5.483046697918326e-05
-0.007163656351622194
-0.006643498360062949
-0.006643498360062949
-0.00560318237694446
-0.005429796379758045
-0.0047362523910123855
-0.002135462433216162
-0.0009217604529112577
-5.483046697918326e-05
-0.0012685324472840875
-0.000574988458538428
-5.483046697918326e-05
-5.483046697918326e-05
-5.483046697918326e-05
-5.483046697918326e-05
-5.483046697918326e-05
-5.483046697918326e-05
-5.483046697918326e-05
-5.483046697918326e-05
-5.483046697918326e-05
-5.483046697918326e-05
-0.004562866393825971
-0.0064701123628765345
-0.008897516323486343
-0.009417674315045588
-0.009244288317859173
-0.003522550410707481
-0.003695936407893896
-0.0049096383881988
-0.0062967263656901196
-0.007510428345995024
-0.008377358331927098
-0.009764446309418418
-0.011151534286909737
-0.012538622264401056
-0.013232166253146715
-0.0130587802559603
-0.012365236267214641
-0.010978148289723322
-0.009591060312232003
-0.008203972334740683
-0.007337042348808609
-0.006816884357249364
-0.006643498360062949
-0.0062967263656901196
-0.00560318237694446
-0.005083024385385215
-0.0016153044416569173
-5.483046697918326e-05
0.001332257510512136
0.00011855553020723164
0.00029194152739364654
-5.483046697918326e-05
-5.483046697918326e-05
-5.483046697918326e-05
-5.483046697918326e-05
-5.483046697918326e-05
-5.483046697918326e-05
-5.483046697918326e-05
-5.483046697918326e-05
-5.483046697918326e-05
-0.002135462433216162
-0.0049096383881988
-0.007337042348808609
-0.009417674315045588
-0.010111218303791247
-0.009937832306604832
-0.004042708402266726
-0.00525641038257163
-0.0062967263656901196
-0.007510428345995024
-0.008550744329113513
-0.009417674315045588
-0.010457990298164077
-0.011845078275655396
-0.012538622264401056
-0.012885394258773886
-0.012885394258773886
-0.012018464272841811
-0.010978148289723322
-0.009417674315045588
-0.008030586337554269
-0.007337042348808609
-0.006643498360062949
-0.006123340368503705
-0.00594995437131729
-0.00525641038257163
-0.004389480396639556
-0.0014419184444705024
0.0008120995189528912
0.00029194152739364654
0.0015056435076985508
-5.483046697918326e-05
-5.483046697918326e-05
-5.483046697918326e-05
-5.483046697918326e-05
-5.483046697918326e-05
-5.483046697918326e-05
-5.483046697918326e-05
-5.483046697918326e-05
-5.483046697918326e-05
0.00029194152739364654
-0.002135462433216162
-0.005083024385385215
-0.007510428345995024
-0.009937832306604832
-0.010631376295350492
-0.005083024385385215
-0.00594995437131729
-0.007337042348808609
-0.008724130326299928
-0.010111218303791247
-0.010111218303791247
-0.010804762292536907
-0.011845078275655396
-0.012365236267214641
-0.012538622264401056
-0.012191850270028226
-0.011498306281282566
-0.010284604300977662
-0.008897516323486343
-0.007857200340367854
-0.006816884357249364
-0.00594995437131729
-0.00560318237694446
-0.00525641038257163
-0.0047362523910123855
-0.003695936407893896
-0.001962076436029747
-5.483046697918326e-05
0.0015056435076985508
-5.483046697918326e-05
-5.483046697918326e-05
-5.483046697918326e-05
-5.483046697918326e-05
-5.483046697918326e-05
-5.483046697918326e-05
-5.483046697918326e-05
-5.483046697918326e-05
-5.483046697918326e-05
-5.483046697918326e-05
0.0008120995189528912
-0.0016153044416569173
-0.0047362523910123855
-0.007510428345995024
-0.009764446309418418
-0.011324920284096152
-0.005083024385385215
-0.0062967263656901196
-0.008030586337554269
-0.008724130326299928
-0.009937832306604832
-0.010631376295350492
-0.011151534286909737
-0.011151534286909737
-0.012365236267214641
-0.011845078275655396
-0.010804762292536907
-0.010284604300977662
-0.009070902320672758
-0.008030586337554269
-0.006816884357249364
-0.005776568374130875
-0.005429796379758045
-0.005083024385385215
-0.0049096383881988
-0.004389480396639556
-0.0033491644135210663
-0.0016153044416569173
0.0006387135217664763
0.0023725734936306253
0.0034128894767491147
-5.483046697918326e-05
-5.483046697918326e-05
-5.483046697918326e-05
-5.483046697918326e-05
-5.483046697918326e-05
-5.483046697918326e-05
-5.483046697918326e-05
-5.483046697918326e-05
-5.483046697918326e-05
0.0008120995189528912
-0.0014419184444705024
-0.004389480396639556
-0.007163656351622194
-0.009764446309418418
-0.0062967263656901196
-0.007683814343181439
-0.009417674315045588
-0.010457990298164077
-0.010978148289723322
-0.010804762292536907
-0.011324920284096152
-0.009764446309418418
-0.010457990298164077
-0.009764446309418418
-0.009070902320672758
-0.008030586337554269
-0.006643498360062949
-0.005429796379758045
-0.004042708402266726
-0.004216094399453141
-0.0047362523910123855
-0.004389480396639556
-0.003695936407893896
-0.0030023924191482365
-0.0014419184444705024
0.001158871513325721
0.0032395034795627
0.004799977454240434
0.006013679434545338
0.006187065431731753
-5.483046697918326e-05
-5.483046697918326e-05
-5.483046697918326e-05
-5.483046697918326e-05
-5.483046697918326e-05
-5.483046697918326e-05
0.00254595949081704
0.001158871513325721
-0.0010951464500976726
-0.003695936407893896
-0.006990270354435779
-0.009417674315045588
-0.0062967263656901196
-0.007510428345995024
-0.009070902320672758
-0.010804762292536907
-0.010978148289723322
-0.010631376295350492
-0.009417674315045588
-0.008203972334740683
-0.007510428345995024
-0.008724130326299928
-0.007510428345995024
-0.006643498360062949
-0.0049096383881988
-5.483046697918326e-05
-5.483046697918326e-05
-0.0033491644135210663
-0.003695936407893896
-0.003695936407893896
-0.0031757784163346514
-0.002482234427588992
-0.0009217604529112577
0.001158871513325721
0.0037596614711219445
0.005666907440172508
0.007574153409223072
0.007920925403595902
0.007920925403595902
-5.483046697918326e-05
-5.483046697918326e-05
-5.483046697918326e-05
-5.483046697918326e-05
-5.483046697918326e-05
0.002719345488003455
0.001332257510512136
-0.0010951464500976726
-0.003695936407893896
-0.0062967263656901196
-0.007337042348808609
-0.009244288317859173
-0.010631376295350492
-0.010631376295350492
-0.009591060312232003
-0.008030586337554269
-0.0062967263656901196
-0.00560318237694446
-0.00525641038257163
-0.005776568374130875
-0.004389480396639556
-5.483046697918326e-05
-5.483046697918326e-05
-5.483046697918326e-05
-0.0026556204247754067
-0.0030023924191482365
-0.003695936407893896
-0.0030023924191482365
-0.002308848430402577
-0.0009217604529112577
0.001332257510512136
0.004279819462681189
0.006360451428918168
0.008267697397968732
0.009134627383900806
0.009481399378273636
0.008094311400782317
-5.483046697918326e-05
-5.483046697918326e-05
-5.483046697918326e-05
-5.483046697918326e-05
0.0021991874964442104
0.001158871513325721
-0.0010951464500976726
-0.0031757784163346514
-0.006816884357249364
-0.008030586337554269
-0.009591060312232003
-0.009244288317859173
-0.008203972334740683
-0.0064701123628765345
-0.0049096383881988
-0.003695936407893896
-0.0049096383881988
-0.003869322405080311
-5.483046697918326e-05
-5.483046697918326e-05
-5.483046697918326e-05
-5.483046697918326e-05
-0.002135462433216162
-0.001962076436029747
-0.002135462433216162
-0.001962076436029747
-0.0017886904388433322
-0.0009217604529112577
0.001332257510512136
0.004106433465494774
0.006360451428918168
0.008441083395155147
0.009308013381087221
0.009828171372646466
0.008961241386714391
0.007400767412036657
-5.483046697918326e-05
-5.483046697918326e-05
-5.483046697918326e-05
0.0008120995189528912
-5.483046697918326e-05
-0.0016153044416569173
-0.003522550410707481
-0.008030586337554269
-0.008030586337554269
-0.008030586337554269
-0.0064701123628765345
-0.005083024385385215
-0.0033491644135210663
-0.002135462433216162
-0.0028290064219618216
-5.483046697918326e-05
-5.483046697918326e-05
-5.483046697918326e-05
-5.483046697918326e-05
-5.483046697918326e-05
-0.0014419184444705024
-0.0014419184444705024
-0.0014419184444705024
-0.0017886904388433322
-0.0016153044416569173
-0.0007483744557248428
0.0009854855161393061
0.0035862754739355296
0.006013679434545338
0.007747539406409487
0.008787855389527977
0.008961241386714391
0.008267697397968732
0.006880609420477413
-5.483046697918326e-05
-5.483046697918326e-05
-5.483046697918326e-05
-5.483046697918326e-05
-0.0009217604529112577
-0.002482234427588992
-5.483046697918326e-05
-5.483046697918326e-05
-5.483046697918326e-05
-5.483046697918326e-05
-0.0014419184444705024
-0.0009217604529112577
-0.0010951464500976726
-0.0014419184444705024
-0.0014419184444705024
-0.0014419184444705024
-0.0009217604529112577
0.0006387135217664763
0.002719345488003455
0.004626591457054019
0.006360451428918168
0.007574153409223072
0.007747539406409487
0.0070539954176638275
0.005840293437358923
0.0035862754739355296
-5.483046697918326e-05
-5.483046697918326e-05
-0.0009217604529112577
-0.001962076436029747
-5.483046697918326e-05
-5.483046697918326e-05
-0.0010951464500976726
-0.0012685324472840875
-0.0010951464500976726
-0.0012685324472840875
-0.0017886904388433322
-0.001962076436029747
-0.0017886904388433322
-0.0012685324472840875
0.00011855553020723164
0.0015056435076985508
0.0032395034795627
0.004626591457054019
0.0054935214429860935
0.005666907440172508
0.004973363451426849
0.004106433465494774
0.0023725734936306253
0.0009854855161393061
-0.0007483744557248428
-0.0017886904388433322
-0.0031757784163346514
-0.001962076436029747
-0.002135462433216162
-0.0017886904388433322
-0.0009217604529112577
0.0006387135217664763
0.0016790295048849657
0.00254595949081704
0.00289273148518987
0.002719345488003455
0.0023725734936306253
0.001158871513325721
0.00029194152739364654
-0.000574988458538428
-0.001962076436029747
-0.002482234427588992
-0.002135462433216162
-0.0017886904388433322
-0.000574988458538428
0.00046532752458006144
0.0006387135217664763
0.00011855553020723164
-5.483046697918326e-05
-0.000574988458538428
-0.0012685324472840875
-0.001962076436029747
-0.0028290064219618216
-0.002482234427588992
-0.002135462433216162
-0.0017886904388433322
-0.0012685324472840875
-0.0009217604529112577
-0.0010951464500976726
-0.0012685324472840875
-0.001962076436029747
-0.0026556204247754067
-0.0033491644135210663
-0.004389480396639556
-0.0017886904388433322
-0.0016153044416569173
-0.0016153044416569173
-0.0016153044416569173
-0.0016153044416569173
-0.0014419184444705024
-0.002308848430402577
-0.0031757784163346514
-0.004042708402266726
0.004973363451426849
0.004973363451426849
0.003933047468308359
0.00254595949081704
0.0015056435076985508
0.0008120995189528912
0.0006387135217664763
0.00046532752458006144
0.001332257510512136
0.0016790295048849657
0.0016790295048849657
0.0021991874964442104
0.0020258014992577955
0.0035862754739355296
0.004453205459867604
0.0054935214429860935
0.005666907440172508
0.0054935214429860935
0.004453205459867604
0.0035862754739355296
0.0023725734936306253
0.001332257510512136
0.0016790295048849657
0.0016790295048849657
0.0020258014992577955
0.002719345488003455
0.00254595949081704
0.00254595949081704
0.00289273148518987
0.002719345488003455
0.00289273148518987
0.00289273148518987
0.0023725734936306253
0.00254595949081704
0.0035862754739355296
0.004973363451426849
0.005666907440172508
0.006013679434545338
0.005840293437358923
0.0053201354457996786
0.004106433465494774
0.0034128894767491147
0.00289273148518987
0.00289273148518987
0.003066117482376285
0.0035862754739355296
0.003933047468308359
0.0037596614711219445
0.0035862754739355296
0.0035862754739355296
0.0034128894767491147
0.0034128894767491147
0.00289273148518987
0.0023725734936306253
0.001332257510512136
-5.483046697918326e-05
0.0016790295048849657
0.0016790295048849657
0.00254595949081704
0.0037596614711219445
0.004626591457054019
0.005666907440172508
0.006013679434545338
0.005840293437358923
0.0054935214429860935
0.004973363451426849
0.004106433465494774
0.003933047468308359
0.004106433465494774
0.005146749448613264
0.004973363451426849
0.005146749448613264
0.005146749448613264
0.004973363451426849
0.004626591457054019
0.004279819462681189
0.004106433465494774
0.0035862754739355296
0.002719345488003455
0.001332257510512136
-5.483046697918326e-05
-0.0012685324472840875
-0.002135462433216162
-0.002308848430402577
0.001332257510512136
0.0018524155020713806
0.0021991874964442104
0.0034128894767491147
0.004626591457054019
0.0053201354457996786
0.0054935214429860935
0.005840293437358923
0.005666907440172508
0.005146749448613264
0.005146749448613264
0.0053201354457996786
0.005666907440172508
0.006187065431731753
0.006707223423290998
0.006707223423290998
0.006707223423290998
0.006360451428918168
0.006187065431731753
0.005840293437358923
0.004626591457054019
0.004106433465494774
0.003066117482376285
0.0018524155020713806
0.0006387135217664763
-0.0010951464500976726
-0.002135462433216162
-0.002308848430402577
-0.002135462433216162
-0.0012685324472840875
0.0018524155020713806
0.001158871513325721
0.001332257510512136
0.0018524155020713806
0.002719345488003455
0.0035862754739355296
0.004453205459867604
0.004973363451426849
0.0054935214429860935
0.005666907440172508
0.005840293437358923
0.006187065431731753
0.006360451428918168
0.006880609420477413
0.007574153409223072
0.008787855389527977
0.008441083395155147
0.008441083395155147
0.008441083395155147
0.007574153409223072
0.007574153409223072
0.006013679434545338
0.005146749448613264
0.0037596614711219445
0.0023725734936306253
0.0009854855161393061
-0.0009217604529112577
-0.0010951464500976726
-0.0014419184444705024
-0.0012685324472840875
-0.000574988458538428
0.002719345488003455
0.0018524155020713806
0.001332257510512136
0.00046532752458006144
0.001158871513325721
0.0020258014992577955
0.002719345488003455
0.0035862754739355296
0.003933047468308359
0.004626591457054019
0.005146749448613264
0.006013679434545338
0.006707223423290998
0.0072273814148502424
0.007747539406409487
0.008787855389527977
0.009828171372646466
0.010174943367019296
0.01034832936420571
0.01000155736983288
0.009481399378273636
0.008614469392341562
0.007574153409223072
-5.483046697918326e-05
-5.483046697918326e-05
-5.483046697918326e-05
-5.483046697918326e-05
-5.483046697918326e-05
-5.483046697918326e-05
-5.483046697918326e-05
-5.483046697918326e-05
-5.483046697918326e-05
0.001158871513325721
0.0021991874964442104
0.00254595949081704
0.001332257510512136
0.0006387135217664763
0.00029194152739364654
0.00046532752458006144
0.0015056435076985508
0.0020258014992577955
0.0023725734936306253
-5.483046697918326e-05
-5.483046697918326e-05
0.001332257510512136
0.0035862754739355296
0.004453205459867604
0.005146749448613264
0.005840293437358923
0.006360451428918168
0.005666907440172508
-5.483046697918326e-05
-5.483046697918326e-05
-5.483046697918326e-05
-5.483046697918326e-05
-5.483046697918326e-05
-5.483046697918326e-05
-5.483046697918326e-05
-5.483046697918326e-05
-5.483046697918326e-05
-5.483046697918326e-05
-5.483046697918326e-05
-5.483046697918326e-05
-5.483046697918326e-05
-5.483046697918326e-05
-5.483046697918326e-05
-0.000574988458538428
0.003066117482376285
0.0037596614711219445
0.0021991874964442104
0.0006387135217664763
-5.483046697918326e-05
-0.00040160246135201305
-5.483046697918326e-05
0.00046532752458006144
0.001332257510512136
-5.483046697918326e-05
-5.483046697918326e-05
-5.483046697918326e-05
-5.483046697918326e-05
-5.483046697918326e-05
-5.483046697918326e-05
0.004279819462681189
0.004973363451426849
0.004626591457054019
-5.483046697918326e-05
-5.483046697918326e-05
-5.483046697918326e-05
-5.483046697918326e-05
-5.483046697918326e-05
-5.483046697918326e-05
-5.483046697918326e-05
-5.483046697918326e-05
-5.483046697918326e-05
-5.483046697918326e-05
-5.483046697918326e-05
-5.483046697918326e-05
-5.483046697918326e-05
-5.483046697918326e-05
-5.483046697918326e-05
-5.483046697918326e-05
-5.483046697918326e-05
0.0032395034795627
0.003933047468308359
0.002719345488003455
0.0016790295048849657
0.0006387135217664763
-0.000574988458538428
-0.0010951464500976726
-0.000574988458538428
0.00011855553020723164
-5.483046697918326e-05
-5.483046697918326e-05
-5.483046697918326e-05
-5.483046697918326e-05
-5.483046697918326e-05
-5.483046697918326e-05
-5.483046697918326e-05
-5.483046697918326e-05
-5.483046697918326e-05
-5.483046697918326e-05
-5.483046697918326e-05
-5.483046697918326e-05
-5.483046697918326e-05
-5.483046697918326e-05
-5.483046697918326e-05
-5.483046697918326e-05
-5.483046697918326e-05
-5.483046697918326e-05
-5.483046697918326e-05
-5.483046697918326e-05
-5.483046697918326e-05
-5.483046697918326e-05
-5.483046697918326e-05
-5.483046697918326e-05
-5.483046697918326e-05
-5.483046697918326e-05
-5.483046697918326e-05
0.00289273148518987
0.0034128894767491147
0.004106433465494774
0.00254595949081704
0.001158871513325721
-5.483046697918326e-05
-0.0010951464500976726
-0.0014419184444705024
-0.0012685324472840875
-0.000574988458538428
-5.483046697918326e-05
-5.483046697918326e-05
-5.483046697918326e-05
-5.483046697918326e-05
-5.483046697918326e-05
-5.483046697918326e-05
-5.483046697918326e-05
-5.483046697918326e-05
-5.483046697918326e-05
-5.483046697918326e-05
-5.483046697918326e-05
-5.483046697918326e-05
-5.483046697918326e-05
-5.483046697918326e-05
-5.483046697918326e-05
-5.483046697918326e-05
-5.483046697918326e-05
-5.483046697918326e-05
-5.483046697918326e-05
-5.483046697918326e-05
-5.483046697918326e-05
-5.483046697918326e-05
-5.483046697918326e-05
-5.483046697918326e-05
-5.483046697918326e-05
-5.483046697918326e-05
-0.0014419184444705024
0.001158871513325721
0.0021991874964442104
0.00289273148518987
0.004279819462681189
0.0016790295048849657
0.0006387135217664763
-0.0010951464500976726
-0.002308848430402577
-0.002308848430402577
-0.001962076436029747
-0.0012685324472840875
-5.483046697918326e-05
-5.483046697918326e-05
-5.483046697918326e-05
-5.483046697918326e-05
-5.483046697918326e-05
-5.483046697918326e-05
-5.483046697918326e-05
-5.483046697918326e-05
-5.483046697918326e-05
-5.483046697918326e-05
-5.483046697918326e-05
0.006187065431731753
0.007400767412036657
0.006187065431731753
-5.483046697918326e-05
-5.483046697918326e-05
-5.483046697918326e-05
-5.483046697918326e-05
-5.483046697918326e-05
-5.483046697918326e-05
-5.483046697918326e-05
-5.483046697918326e-05
-5.483046697918326e-05
-5.483046697918326e-05
-5.483046697918326e-05
-0.0047362523910123855
-0.004389480396639556
-0.0026556204247754067
-0.0016153044416569173
-5.483046697918326e-05
0.0016790295048849657
0.00046532752458006144
-5.483046697918326e-05
-0.001962076436029747
-0.0030023924191482365
-0.0030023924191482365
-0.002482234427588992
-5.483046697918326e-05
-5.483046697918326e-05
-5.483046697918326e-05
-5.483046697918326e-05
-5.483046697918326e-05
-5.483046697918326e-05
-5.483046697918326e-05
-5.483046697918326e-05
-5.483046697918326e-05
-5.483046697918326e-05
-5.483046697918326e-05
0.005146749448613264
0.007400767412036657
0.007747539406409487
0.0070539954176638275
-5.483046697918326e-05
-5.483046697918326e-05
-5.483046697918326e-05
-5.483046697918326e-05
-5.483046697918326e-05
-5.483046697918326e-05
-5.483046697918326e-05
-5.483046697918326e-05
-5.483046697918326e-05
-0.0062967263656901196
-0.007163656351622194
-0.007683814343181439
-0.007163656351622194
-0.0062967263656901196
-0.0047362523910123855
-0.002482234427588992
-0.00040160246135201305
0.0018524155020713806
-5.483046697918326e-05
-0.0010951464500976726
-0.002482234427588992
-0.0031757784163346514
-0.003522550410707481
-0.0030023924191482365
-5.483046697918326e-05
-5.483046697918326e-05
-5.483046697918326e-05
-5.483046697918326e-05
-5.483046697918326e-05
-5.483046697918326e-05
-5.483046697918326e-05
-5.483046697918326e-05
-5.483046697918326e-05
-5.483046697918326e-05
-5.483046697918326e-05
0.004453205459867604
0.006360451428918168
0.006880609420477413
0.006187065431731753
-5.483046697918326e-05
-5.483046697918326e-05
-5.483046697918326e-05
-5.483046697918326e-05
-5.483046697918326e-05
-5.483046697918326e-05
-5.483046697918326e-05
-5.483046697918326e-05
-5.483046697918326e-05
-5.483046697918326e-05
-0.009764446309418418
-0.010284604300977662
-0.009764446309418418
-0.008724130326299928
-0.007510428345995024
-0.005429796379758045
-0.0028290064219618216
-0.00022821646416559815
-0.000574988458538428
-0.0016153044416569173
-0.0030023924191482365
-0.003695936407893896
-0.003695936407893896
-5.483046697918326e-05
-5.483046697918326e-05
-5.483046697918326e-05
-5.483046697918326e-05
-5.483046697918326e-05
-5.483046697918326e-05
-5.483046697918326e-05
-5.483046697918326e-05
-5.483046697918326e-05
-5.483046697918326e-05
-5.483046697918326e-05
-5.483046697918326e-05
0.0034128894767491147
0.005146749448613264
0.005666907440172508
-5.483046697918326e-05
-5.483046697918326e-05
-5.483046697918326e-05
-5.483046697918326e-05
-5.483046697918326e-05
-5.483046697918326e-05
-5.483046697918326e-05
-5.483046697918326e-05
-5.483046697918326e-05
-5.483046697918326e-05
-5.483046697918326e-05
-5.483046697918326e-05
-5.483046697918326e-05
-0.011845078275655396
-0.011671692278468981
-0.010457990298164077
-0.007857200340367854
-0.00525641038257163
-0.002308848430402577
-0.0012685324472840875
-0.0017886904388433322
-0.0030023924191482365
-0.0033491644135210663
-5.483046697918326e-05
-5.483046697918326e-05
-5.483046697918326e-05
-5.483046697918326e-05
-5.483046697918326e-05
-5.483046697918326e-05
-5.483046697918326e-05
-5.483046697918326e-05
-5.483046697918326e-05
-5.483046697918326e-05
-5.483046697918326e-05
-5.483046697918326e-05
-5.483046697918326e-05
0.0016790295048849657
0.0035862754739355296
0.004106433465494774
-5.483046697918326e-05
-5.483046697918326e-05
-5.483046697918326e-05
-5.483046697918326e-05
-5.483046697918326e-05
-5.483046697918326e-05
-5.483046697918326e-05
-5.483046697918326e-05
-5.483046697918326e-05
-5.483046697918326e-05
-5.483046697918326e-05
-5.483046697918326e-05
-5.483046697918326e-05
-5.483046697918326e-05
-5.483046697918326e-05
-0.013578938247519545
-0.011324920284096152
-0.008203972334740683
-0.004562866393825971
-0.0010951464500976726
-0.0009217604529112577
-0.0014419184444705024
-0.001962076436029747
-5.483046697918326e-05
-5.483046697918326e-05
-5.483046697918326e-05
-5.483046697918326e-05
-5.483046697918326e-05
-5.483046697918326e-05
-5.483046697918326e-05
-5.483046697918326e-05
-5.483046697918326e-05
-5.483046697918326e-05
-5.483046697918326e-05
-5.483046697918326e-05
-5.483046697918326e-05
-5.483046697918326e-05
-5.483046697918326e-05
0.001332257510512136
0.0023725734936306253
-5.483046697918326e-05
-5.483046697918326e-05
-5.483046697918326e-05
-5.483046697918326e-05
-5.483046697918326e-05
-5.483046697918326e-05
-5.483046697918326e-05
-5.483046697918326e-05
-5.483046697918326e-05
-5.483046697918326e-05
-5.483046697918326e-05
-5.483046697918326e-05
-5.483046697918326e-05
-5.483046697918326e-05
-5.483046697918326e-05
-0.0165265001996886
-0.01444586823345162
-0.010978148289723322
-0.006643498360062949
-0.0026556204247754067
-0.0007483744557248428
-0.0009217604529112577
-5.483046697918326e-05
-5.483046697918326e-05
-5.483046697918326e-05
-5.483046697918326e-05
-5.483046697918326e-05
-5.483046697918326e-05
-5.483046697918326e-05
-5.483046697918326e-05
-5.483046697918326e-05
-5.483046697918326e-05
-5.483046697918326e-05
-5.483046697918326e-05
-5.483046697918326e-05
-5.483046697918326e-05
-5.483046697918326e-05
-5.483046697918326e-05
-5.483046697918326e-05
-5.483046697918326e-05
-5.483046697918326e-05
-5.483046697918326e-05
-5.483046697918326e-05
-5.483046697918326e-05
-5.483046697918326e-05
-5.483046697918326e-05
-5.483046697918326e-05
-5.483046697918326e-05
-5.483046697918326e-05
-5.483046697918326e-05
-5.483046697918326e-05
-5.483046697918326e-05
-5.483046697918326e-05
-5.483046697918326e-05
-5.483046697918326e-05
-5.483046697918326e-05
-0.01617972820531577
-0.012365236267214641
-0.007510428345995024
-0.003695936407893896
-0.000574988458538428
-0.000574988458538428
-5.483046697918326e-05
-5.483046697918326e-05
-5.483046697918326e-05
-5.483046697918326e-05
-5.483046697918326e-05
-5.483046697918326e-05
-5.483046697918326e-05
-5.483046697918326e-05
-5.483046697918326e-05
-5.483046697918326e-05
-5.483046697918326e-05
-5.483046697918326e-05
-0.0016153044416569173
-5.483046697918326e-05
-5.483046697918326e-05
-5.483046697918326e-05
-5.483046697918326e-05
-5.483046697918326e-05
-5.483046697918326e-05
0.0008120995189528912
-5.483046697918326e-05
-5.483046697918326e-05
-5.483046697918326e-05
-5.483046697918326e-05
-5.483046697918326e-05
-5.483046697918326e-05
-5.483046697918326e-05
-5.483046697918326e-05
-5.483046697918326e-05
-5.483046697918326e-05
-5.483046697918326e-05
-5.483046697918326e-05
-5.483046697918326e-05
-5.483046697918326e-05
-5.483046697918326e-05
-0.016006342208129354
-0.01271200826158747
-0.008377358331927098
-0.004389480396639556
-5.483046697918326e-05
-5.483046697918326e-05
-5.483046697918326e-05
-5.483046697918326e-05
-5.483046697918326e-05
-0.005083024385385215
-0.00594995437131729
-0.0062967263656901196
-0.006123340368503705
-0.005429796379758045
-5.483046697918326e-05
-0.0047362523910123855
-0.004389480396639556
-0.004389480396639556
-0.0026556204247754067
-5.483046697918326e-05
-5.483046697918326e-05
-5.483046697918326e-05
-5.483046697918326e-05
-5.483046697918326e-05
0.0006387135217664763
0.0006387135217664763
0.0009854855161393061
-5.483046697918326e-05
-5.483046697918326e-05
-5.483046697918326e-05
-5.483046697918326e-05
-5.483046697918326e-05
-5.483046697918326e-05
-5.483046697918326e-05
-5.483046697918326e-05
-5.483046697918326e-05
-5.483046697918326e-05
-5.483046697918326e-05
-5.483046697918326e-05
-5.483046697918326e-05
-5.483046697918326e-05
-0.01444586823345162
-0.011498306281282566
-0.007683814343181439
-0.003695936407893896
-0.003522550410707481
-5.483046697918326e-05
-5.483046697918326e-05
-5.483046697918326e-05
-0.004042708402266726
-0.00594995437131729
-0.007337042348808609
-0.008550744329113513
-0.008203972334740683
-0.008030586337554269
-0.006990270354435779
-0.0062967263656901196
-0.00560318237694446
-0.005083024385385215
-0.004562866393825971
-5.483046697918326e-05
-5.483046697918326e-05
-5.483046697918326e-05
-5.483046697918326e-05
-5.483046697918326e-05
0.0006387135217664763
0.001332257510512136
0.0015056435076985508
-5.483046697918326e-05
-0.001962076436029747
-0.004216094399453141
-0.00525641038257163
-0.00594995437131729
-0.005429796379758045
-0.0047362523910123855
-5.483046697918326e-05
-5.483046697918326e-05
-5.483046697918326e-05
-5.483046697918326e-05
-5.483046697918326e-05
-5.483046697918326e-05
-5.483046697918326e-05
-5.483046697918326e-05
-0.011498306281282566
-0.009070902320672758
-0.005776568374130875
-0.002482234427588992
0.00029194152739364654
-0.003695936407893896
-5.483046697918326e-05
-5.483046697918326e-05
-5.483046697918326e-05
-0.0062967263656901196
-0.008550744329113513
-0.009591060312232003
-0.010111218303791247
-0.009591060312232003
-0.008724130326299928
-0.007337042348808609
-0.006123340368503705
-0.005429796379758045
-5.483046697918326e-05
-0.003695936407893896
-0.003869322405080311
-0.0030023924191482365
-0.002135462433216162
-0.0014419184444705024
-5.483046697918326e-05
0.001332257510512136
0.0023725734936306253
0.0021991874964442104
0.0008120995189528912
-0.0017886904388433322
-0.004562866393825971
-0.00594995437131729
-0.0062967263656901196
-0.0062967263656901196
-0.0062967263656901196
-5.483046697918326e-05
-5.483046697918326e-05
-5.483046697918326e-05
-5.483046697918326e-05
-5.483046697918326e-05
-5.483046697918326e-05
-5.483046697918326e-05
-5.483046697918326e-05
-0.007337042348808609
-0.0064701123628765345
-0.003522550410707481
-0.0007483744557248428
-0.003869322405080311
-0.004389480396639556
-5.483046697918326e-05
-5.483046697918326e-05
-0.006816884357249364
-0.009244288317859173
-0.010804762292536907
-0.011845078275655396
-0.011498306281282566
-0.011324920284096152
-0.009764446309418418
-0.007857200340367854
-0.00594995437131729
-0.0047362523910123855
-0.004389480396639556
-0.004389480396639556
-0.003869322405080311
-0.0031757784163346514
-0.001962076436029747
-0.0010951464500976726
0.00046532752458006144
0.0021991874964442104
0.002719345488003455
0.00254595949081704
0.0006387135217664763
-0.001962076436029747
-0.004562866393825971
-0.00594995437131729
-0.006643498360062949
-0.006990270354435779
-5.483046697918326e-05
-5.483046697918326e-05
-5.483046697918326e-05
-5.483046697918326e-05
-5.483046697918326e-05
-5.483046697918326e-05
-5.483046697918326e-05
-5.483046697918326e-05
-5.483046697918326e-05
-5.483046697918326e-05
-0.003522550410707481
-0.0016153044416569173
0.0008120995189528912
-0.004042708402266726
-0.005083024385385215
-0.006123340368503705
-0.007510428345995024
-0.009417674315045588
-0.011324920284096152
-0.0130587802559603
-0.01340555225033313
-0.013578938247519545
-0.012365236267214641
-0.010284604300977662
-0.008030586337554269
-0.0062967263656901196
-0.0049096383881988
-5.483046697918326e-05
-0.003695936407893896
-0.0031757784163346514
-0.002482234427588992
-0.0014419184444705024
-0.00040160246135201305
0.0008120995189528912
0.0021991874964442104
0.0023725734936306253
0.0018524155020713806
0.0008120995189528912
-0.0017886904388433322
-0.004042708402266726
-0.0049096383881988
-0.0047362523910123855
-5.483046697918326e-05
-5.483046697918326e-05
-5.483046697918326e-05
-5.483046697918326e-05
-5.483046697918326e-05
-5.483046697918326e-05
-5.483046697918326e-05
-5.483046697918326e-05
-5.483046697918326e-05
-5.483046697918326e-05
-5.483046697918326e-05
-0.002135462433216162
-0.000574988458538428
0.0008120995189528912
-0.001962076436029747
-0.004042708402266726
-0.005776568374130875
-0.007337042348808609
-0.009417674315045588
-0.011498306281282566
-0.0130587802559603
-0.014272482236265205
-0.014966026225010864
-0.01444586823345162
-0.0130587802559603
-0.010804762292536907
-0.008724130326299928
-0.0062967263656901196
-0.004562866393825971
-0.004042708402266726
-0.0031757784163346514
-0.002482234427588992
-0.001962076436029747
-0.000574988458538428
-5.483046697918326e-05
0.0009854855161393061
0.0015056435076985508
0.001332257510512136
0.0006387135217664763
-0.000574988458538428
-0.0016153044416569173
-0.0026556204247754067
-5.483046697918326e-05
-5.483046697918326e-05
-5.483046697918326e-05
-5.483046697918326e-05
-5.483046697918326e-05
-5.483046697918326e-05
-5.483046697918326e-05
-5.483046697918326e-05
-5.483046697918326e-05
-5.483046697918326e-05
-5.483046697918326e-05
-5.483046697918326e-05
-5.483046697918326e-05
-0.0016153044416569173
-5.483046697918326e-05
-0.0014419184444705024
-0.003522550410707481
-0.00594995437131729
-0.008203972334740683
-0.010284604300977662
-0.012191850270028226
-0.013925710241892375
-0.01513941222219728
-0.015659570213756524
-0.01479264022782445
-0.01375232424470596
-0.011324920284096152
-5.483046697918326e-05
-0.0062967263656901196
-0.005083024385385215
-0.004042708402266726
-0.0031757784163346514
-0.002482234427588992
-0.0016153044416569173
-0.0009217604529112577
-5.483046697918326e-05
0.00011855553020723164
0.00029194152739364654
0.00029194152739364654
-0.00040160246135201305
-0.000574988458538428
-0.0012685324472840875
-5.483046697918326e-05
-5.483046697918326e-05
-5.483046697918326e-05
-5.483046697918326e-05
-5.483046697918326e-05
-5.483046697918326e-05
-5.483046697918326e-05
-5.483046697918326e-05
-5.483046697918326e-05
-5.483046697918326e-05
-5.483046697918326e-05
-5.483046697918326e-05
-5.483046697918326e-05
-0.0030023924191482365
-0.0016153044416569173
-0.00040160246135201305
-5.483046697918326e-05
-0.000574988458538428
-0.0030023924191482365
-0.00525641038257163
-0.007510428345995024
-0.009764446309418418
-0.011324920284096152
-0.0130587802559603
-0.01479264022782445
-0.015659570213756524
-0.01513941222219728
-0.013578938247519545
-0.011324920284096152
-5.483046697918326e-05
-5.483046697918326e-05
-0.00525641038257163
-0.0049096383881988
-0.004216094399453141
-0.003695936407893896
-0.0026556204247754067
-0.001962076436029747
-0.0016153044416569173
-0.0014419184444705024
-0.0017886904388433322
-0.0012685324472840875
-0.0014419184444705024
-0.0012685324472840875
-0.000574988458538428
-5.483046697918326e-05
-5.483046697918326e-05
-5.483046697918326e-05
-5.483046697918326e-05
-5.483046697918326e-05
-5.483046697918326e-05
-5.483046697918326e-05
-5.483046697918326e-05
-5.483046697918326e-05
-5.483046697918326e-05
-5.483046697918326e-05
-5.483046697918326e-05
-0.005083024385385215
-0.004389480396639556
-0.0026556204247754067
-0.0012685324472840875
0.00046532752458006144
0.00046532752458006144
-0.0007483744557248428
-0.0017886904388433322
-0.004042708402266726
-0.00594995437131729
-0.008030586337554269
-0.009937832306604832
-0.011845078275655396
-0.013578938247519545
-0.01479264022782445
-0.01479264022782445
-0.013578938247519545
-0.011671692278468981
-0.009417674315045588
-5.483046697918326e-05
-5.483046697918326e-05
-0.00594995437131729
-0.00525641038257163
-0.0049096383881988
-0.004562866393825971
-0.002482234427588992
-0.002135462433216162
-0.0017886904388433322
-0.0026556204247754067
-0.002308848430402577
-0.0016153044416569173
-0.0010951464500976726
-5.483046697918326e-05
-5.483046697918326e-05
-5.483046697918326e-05
-5.483046697918326e-05
-5.483046697918326e-05
-5.483046697918326e-05
-5.483046697918326e-05
-5.483046697918326e-05
-5.483046697918326e-05
-5.483046697918326e-05
-5.483046697918326e-05
-5.483046697918326e-05
-0.006990270354435779
-0.007337042348808609
-0.004216094399453141
-0.002482234427588992
0.00029194152739364654
0.00046532752458006144
-0.000574988458538428
-0.0014419184444705024
-0.0031757784163346514
-0.0049096383881988
-0.006990270354435779
-0.008724130326299928
-0.010804762292536907
-0.012885394258773886
-0.01444586823345162
-0.014272482236265205
-0.01375232424470596
-0.011498306281282566
-5.483046697918326e-05
-5.483046697918326e-05
-5.483046697918326e-05
-0.007337042348808609
-0.006990270354435779
-0.0064701123628765345
-0.005776568374130875
-0.0049096383881988
-0.0031757784163346514
-0.002308848430402577
-0.0031757784163346514
-0.002482234427588992
-0.0012685324472840875
-5.483046697918326e-05
-5.483046697918326e-05
-5.483046697918326e-05
-5.483046697918326e-05
-5.483046697918326e-05
-5.483046697918326e-05
-5.483046697918326e-05
-5.483046697918326e-05
-5.483046697918326e-05
-5.483046697918326e-05
-5.483046697918326e-05
-5.483046697918326e-05
-0.007510428345995024
-0.008724130326299928
-0.007163656351622194
-0.00594995437131729
-0.004216094399453141
-5.483046697918326e-05
-0.00022821646416559815
-0.000574988458538428
-0.0016153044416569173
-0.0031757784163346514
-0.0047362523910123855
-0.0064701123628765345
-0.007510428345995024
-0.010284604300977662
-0.012538622264401056
-0.013925710241892375
-0.01444586823345162
-0.01375232424470596
-0.012191850270028226
-0.010284604300977662
-0.008897516323486343
-0.008377358331927098
-0.007857200340367854
-0.007857200340367854
-0.007337042348808609
-0.0064701123628765345
-0.006123340368503705
-0.003522550410707481
-0.002135462433216162
-0.0009217604529112577
-0.0016153044416569173
-0.000574988458538428
-5.483046697918326e-05
-5.483046697918326e-05
-5.483046697918326e-05
-5.483046697918326e-05
-5.483046697918326e-05
-5.483046697918326e-05
-5.483046697918326e-05
-5.483046697918326e-05
-5.483046697918326e-05
-5.483046697918326e-05
-0.004042708402266726
-0.006816884357249364
-0.009070902320672758
-0.009070902320672758
-0.008377358331927098
-0.007337042348808609
-0.00040160246135201305
-0.0007483744557248428
-0.001962076436029747
-0.0026556204247754067
-0.003695936407893896
-0.00560318237694446
-0.006990270354435779
-0.008897516323486343
-0.010804762292536907
-0.012538622264401056
-0.01375232424470596
-0.01409909623907879
-0.01375232424470596
-0.012191850270028226
-0.010284604300977662
-0.009244288317859173
-0.008203972334740683
-0.007857200340367854
-0.007510428345995024
-0.007510428345995024
-0.006990270354435779
-0.005083024385385215
-0.0033491644135210663
-0.0012685324472840875
0.00011855553020723164
-0.00040160246135201305
-5.483046697918326e-05
-5.483046697918326e-05
-5.483046697918326e-05
-5.483046697918326e-05
-5.483046697918326e-05
-5.483046697918326e-05
-5.483046697918326e-05
-5.483046697918326e-05
-5.483046697918326e-05
-5.483046697918326e-05
-0.002135462433216162
-0.005083024385385215
-0.008030586337554269
-0.009937832306604832
-0.010111218303791247
-0.009417674315045588
-0.0016153044416569173
-0.001962076436029747
-0.003695936407893896
-0.004216094399453141
-0.005776568374130875
-0.006990270354435779
-0.008724130326299928
-0.009937832306604832
-0.011324920284096152
-0.013232166253146715
-0.013925710241892375
-0.01409909623907879
-0.013232166253146715
-0.011845078275655396
-0.010111218303791247
-0.008897516323486343
-0.008203972334740683
-0.007510428345995024
-0.006816884357249364
-0.007510428345995024
-0.0064701123628765345
-0.004042708402266726
-0.002135462433216162
-5.483046697918326e-05
0.0006387135217664763
0.001158871513325721
-5.483046697918326e-05
-5.483046697918326e-05
-5.483046697918326e-05
-5.483046697918326e-05
-5.483046697918326e-05
-5.483046697918326e-05
-5.483046697918326e-05
-5.483046697918326e-05
-5.483046697918326e-05
0.00011855553020723164
-0.002482234427588992
-0.00560318237694446
-0.008377358331927098
-0.010631376295350492
-0.010804762292536907
-0.010631376295350492
-0.002308848430402577
-0.003695936407893896
-0.004562866393825971
-0.00594995437131729
-0.007683814343181439
-0.009070902320672758
-0.009764446309418418
-0.010978148289723322
-0.01271200826158747
-0.013578938247519545
-0.013925710241892375
-0.01340555225033313
-0.012365236267214641
-0.011324920284096152
-0.009937832306604832
-0.008203972334740683
-0.007163656351622194
-0.006643498360062949
-0.0062967263656901196
-0.006123340368503705
-0.005429796379758045
-0.0047362523910123855
-0.0012685324472840875
-0.000574988458538428
0.001332257510512136
-5.483046697918326e-05
-5.483046697918326e-05
-5.483046697918326e-05
-5.483046697918326e-05
-5.483046697918326e-05
-5.483046697918326e-05
-5.483046697918326e-05
-5.483046697918326e-05
-5.483046697918326e-05
-5.483046697918326e-05
-5.483046697918326e-05
-0.002308848430402577
-0.005429796379758045
-0.008550744329113513
-0.010457990298164077
-0.011324920284096152
-0.011324920284096152
-0.0030023924191482365
-0.004216094399453141
-0.005429796379758045
-0.007510428345995024
-0.009764446309418418
-0.010111218303791247
-0.011151534286909737
-0.012538622264401056
-0.012538622264401056
-0.01340555225033313
-0.0130587802559603
-0.012365236267214641
-0.011324920284096152
-0.009937832306604832
-0.008550744329113513
-0.006990270354435779
-0.006123340368503705
-0.005429796379758045
-0.00525641038257163
-0.005429796379758045
-0.004216094399453141
-0.003695936407893896
-0.001962076436029747
0.00029194152739364654
0.0020258014992577955
-5.483046697918326e-05
-5.483046697918326e-05
-5.483046697918326e-05
-5.483046697918326e-05
-5.483046697918326e-05
-5.483046697918326e-05
-5.483046697918326e-05
-5.483046697918326e-05
-5.483046697918326e-05
-5.483046697918326e-05
-5.483046697918326e-05
-0.002482234427588992
-0.00525641038257163
-0.008377358331927098
-0.010457990298164077
-0.011324920284096152
-0.011324920284096152
-0.0033491644135210663
-0.0047362523910123855
-0.006123340368503705
-0.008724130326299928
-0.009591060312232003
-0.011671692278468981
-0.012365236267214641
-0.01271200826158747
-0.012191850270028226
-0.011845078275655396
-0.012191850270028226
-0.010978148289723322
-0.009937832306604832
-0.008550744329113513
-0.006816884357249364
-0.0049096383881988
-0.005083024385385215
-0.004562866393825971
-0.0049096383881988
-0.0047362523910123855
-0.004042708402266726
-0.003522550410707481
-0.0012685324472840875
0.0009854855161393061
0.003066117482376285
0.004279819462681189
0.004973363451426849
-5.483046697918326e-05
-5.483046697918326e-05
-5.483046697918326e-05
-5.483046697918326e-05
-5.483046697918326e-05
-5.483046697918326e-05
-5.483046697918326e-05
-5.483046697918326e-05
-5.483046697918326e-05
-0.002308848430402577
-0.005083024385385215
-0.008030586337554269
-0.010111218303791247
-0.010804762292536907
-0.010631376295350492
-0.004042708402266726
-0.005083024385385215
-0.006643498360062949
-0.008550744329113513
-0.010804762292536907
-0.012365236267214641
-0.0130587802559603
-0.01271200826158747
-0.011324920284096152
-0.010284604300977662
-0.009070902320672758
-0.009244288317859173
-0.008203972334740683
-0.006990270354435779
-0.0049096383881988
-5.483046697918326e-05
-5.483046697918326e-05
-0.003522550410707481
-0.003695936407893896
-0.004042708402266726
-0.003522550410707481
-0.0030023924191482365
-0.0009217604529112577
0.001158871513325721
0.0037596614711219445
0.0053201354457996786
0.006707223423290998
0.006880609420477413
-5.483046697918326e-05
-5.483046697918326e-05
-5.483046697918326e-05
-5.483046697918326e-05
-5.483046697918326e-05
-5.483046697918326e-05
-5.483046697918326e-05
-0.00022821646416559815
-0.002135462433216162
-0.0047362523910123855
-0.007510428345995024
-0.009417674315045588
-0.010284604300977662
-0.010111218303791247
-0.00525641038257163
-0.006643498360062949
-0.008203972334740683
-0.011151534286909737
-0.01271200826158747
-0.01271200826158747
-0.012018464272841811
-0.010111218303791247
-0.009070902320672758
-0.007337042348808609
-0.007510428345995024
-0.0062967263656901196
-0.0049096383881988
-5.483046697918326e-05
-5.483046697918326e-05
-5.483046697918326e-05
-0.002482234427588992
-0.0033491644135210663
-0.0031757784163346514
-0.0030023924191482365
-0.002135462433216162
-0.0009217604529112577
0.0015056435076985508
0.003933047468308359
0.006187065431731753
0.007574153409223072
0.008094311400782317
0.007400767412036657
-5.483046697918326e-05
-5.483046697918326e-05
-5.483046697918326e-05
-5.483046697918326e-05
-5.483046697918326e-05
-5.483046697918326e-05
-0.0009217604529112577
-0.002308848430402577
-0.004216094399453141
-0.006816884357249364
-0.008897516323486343
-0.00594995437131729
-0.008897516323486343
-0.010978148289723322
-0.012018464272841811
-0.011671692278468981
-0.010978148289723322
-0.008550744329113513
-0.0062967263656901196
-0.00525641038257163
-0.005083024385385215
-0.004042708402266726
-5.483046697918326e-05
-5.483046697918326e-05
-5.483046697918326e-05
-5.483046697918326e-05
-0.001962076436029747
-0.002308848430402577
-0.002482234427588992
-0.002482234427588992
-0.001962076436029747
-0.0010951464500976726
0.001332257510512136
0.0037596614711219445
0.005666907440172508
0.0070539954176638275
0.007747539406409487
0.007747539406409487
-5.483046697918326e-05
-5.483046697918326e-05
-5.483046697918326e-05
-5.483046697918326e-05
-5.483046697918326e-05
-5.483046697918326e-05
-0.0007483744557248428
-0.002135462433216162
-0.003869322405080311
-0.006123340368503705
-0.006123340368503705
-0.007857200340367854
-0.010111218303791247
-0.010978148289723322
-0.010631376295350492
-0.009070902320672758
-0.007163656351622194
-0.005083024385385215
-0.0047362523910123855
-0.003522550410707481
-5.483046697918326e-05
-5.483046697918326e-05
-5.483046697918326e-05
-5.483046697918326e-05
-5.483046697918326e-05
-0.0016153044416569173
-0.0016153044416569173
-0.001962076436029747
-0.002308848430402577
-0.002308848430402577
-0.0010951464500976726
0.0006387135217664763
0.003066117482376285
0.004973363451426849
0.006707223423290998
0.007574153409223072
0.007574153409223072
0.005666907440172508
-5.483046697918326e-05
-5.483046697918326e-05
-5.483046697918326e-05
-5.483046697918326e-05
-5.483046697918326e-05
-5.483046697918326e-05
-0.002135462433216162
-0.004042708402266726
-0.005776568374130875
-0.009070902320672758
-0.009417674315045588
-0.009070902320672758
-0.007683814343181439
-0.00594995437131729
-0.004562866393825971
-5.483046697918326e-05
-5.483046697918326e-05
-5.483046697918326e-05
-5.483046697918326e-05
-5.483046697918326e-05
-5.483046697918326e-05
-0.0012685324472840875
-0.0012685324472840875
-0.0012685324472840875
-0.001962076436029747
-0.002135462433216162
-0.002135462433216162
-0.0016153044416569173
0.00011855553020723164
0.0020258014992577955
0.003933047468308359
0.0053201354457996786
0.006013679434545338
0.006013679434545338
0.004973363451426849
-5.483046697918326e-05
-5.483046697918326e-05
-5.483046697918326e-05
-5.483046697918326e-05
-5.483046697918326e-05
-5.483046697918326e-05
-0.0026556204247754067
-0.004389480396639556
-0.004389480396639556
-5.483046697918326e-05
-5.483046697918326e-05
-5.483046697918326e-05
-5.483046697918326e-05
-5.483046697918326e-05
-5.483046697918326e-05
-5.483046697918326e-05
-0.0014419184444705024
-0.0016153044416569173
-0.0017886904388433322
-0.002135462433216162
-0.002482234427588992
-0.002482234427588992
-0.001962076436029747
-0.00040160246135201305
0.001158871513325721
0.0023725734936306253
0.0037596614711219445
0.004453205459867604
0.003933047468308359
0.0032395034795627
-5.483046697918326e-05
-5.483046697918326e-05
-5.483046697918326e-05
-5.483046697918326e-05
-5.483046697918326e-05
-0.0030023924191482365
-0.004042708402266726
-5.483046697918326e-05
-5.483046697918326e-05
-5.483046697918326e-05
-5.483046697918326e-05
-0.0010951464500976726
-0.001962076436029747
-0.002482234427588992
-0.0028290064219618216
-0.0031757784163346514
-0.0031757784163346514
-0.0031757784163346514
-0.0026556204247754067
-0.0014419184444705024
-5.483046697918326e-05
0.0008120995189528912
0.0016790295048849657
0.0018524155020713806
0.001332257510512136
0.0006387135217664763
-5.483046697918326e-05
-5.483046697918326e-05
-5.483046697918326e-05
-0.002308848430402577
-0.002482234427588992
-0.0047362523910123855
-5.483046697918326e-05
-5.483046697918326e-05
-5.483046697918326e-05
-0.0033491644135210663
-0.002308848430402577
-0.0012685324472840875
-0.0009217604529112577
-0.000574988458538428
-5.483046697918326e-05
-5.483046697918326e-05
-5.483046697918326e-05
-5.483046697918326e-05
-5.483046697918326e-05
-0.0030023924191482365
-0.003869322405080311
-5.483046697918326e-05
-5.483046697918326e-05
-5.483046697918326e-05
-5.483046697918326e-05
-5.483046697918326e-05
-5.483046697918326e-05
-5.483046697918326e-05
-5.483046697918326e-05
-5.483046697918326e-05
-5.483046697918326e-05
-5.483046697918326e-05
-5.483046697918326e-05
-5.483046697918326e-05
-0.00525641038257163
-5.483046697918326e-05
-5.483046697918326e-05
-5.483046697918326e-05
-5.483046697918326e-05
-5.483046697918326e-05
-5.483046697918326e-05
-5.483046697918326e-05
-5.483046697918326e-05
-5.483046697918326e-05
-5.483046697918326e-05
-5.483046697918326e-05
-0.0062967263656901196
-0.006816884357249364
-5.483046697918326e-05
-5.483046697918326e-05
-5.483046697918326e-05
-5.483046697918326e-05
-5.483046697918326e-05
-5.483046697918326e-05
-5.483046697918326e-05
-5.483046697918326e-05
-0.004389480396639556
-0.0064701123628765345
-5.483046697918326e-05
-5.483046697918326e-05
-5.483046697918326e-05
-5.483046697918326e-05
-5.483046697918326e-05
-5.483046697918326e-05
-5.483046697918326e-05
-0.004389480396639556
-0.00594995437131729
-0.007510428345995024
-5.483046697918326e-05
-5.483046697918326e-05
-5.483046697918326e-05
-5.483046697918326e-05
-5.483046697918326e-05
-5.483046697918326e-05
-5.483046697918326e-05
-0.004216094399453141
-0.006123340368503705
-5.483046697918326e-05
-5.483046697918326e-05
-5.483046697918326e-05
-5.483046697918326e-05
-5.483046697918326e-05
-5.483046697918326e-05
-5.483046697918326e-05
-5.483046697918326e-05
-5.483046697918326e-05
-5.483046697918326e-05
-5.483046697918326e-05
-5.483046697918326e-05
-5.483046697918326e-05
-5.483046697918326e-05
-5.483046697918326e-05
0.006013679434545338
0.005840293437358923
0.004973363451426849
0.0037596614711219445
0.0018524155020713806
0.00029194152739364654
-5.483046697918326e-05
-0.000574988458538428
-5.483046697918326e-05
0.00046532752458006144
0.0006387135217664763
0.0008120995189528912
0.0035862754739355296
0.004973363451426849
0.005840293437358923
0.006880609420477413
0.006187065431731753
0.005146749448613264
0.0037596614711219445
0.0018524155020713806
0.001158871513325721
0.00046532752458006144
0.0008120995189528912
0.0008120995189528912
0.001332257510512136
0.0015056435076985508
0.0015056435076985508
0.0018524155020713806
0.0021991874964442104
0.0023725734936306253
0.003066117482376285
0.00254595949081704
0.0016790295048849657
0.0021991874964442104
0.003066117482376285
0.004279819462681189
0.005666907440172508
0.006360451428918168
0.0070539954176638275
0.006360451428918168
0.005666907440172508
0.004106433465494774
0.00289273148518987
0.0016790295048849657
0.001332257510512136
0.0016790295048849657
0.0018524155020713806
0.0023725734936306253
0.00254595949081704
0.0023725734936306253
0.0021991874964442104
0.00254595949081704
0.00254595949081704
0.002719345488003455
0.0020258014992577955
0.001158871513325721
-5.483046697918326e-05
-0.0012685324472840875
-0.001962076436029747
0.0020258014992577955
0.0023725734936306253
0.0032395034795627
0.004279819462681189
0.0054935214429860935
0.006707223423290998
0.0072273814148502424
0.006533837426104583
0.0054935214429860935
0.004279819462681189
0.003066117482376285
0.0021991874964442104
0.0023725734936306253
0.00289273148518987
0.0034128894767491147
0.0034128894767491147
0.0034128894767491147
0.003066117482376285
0.00289273148518987
0.002719345488003455
0.0023725734936306253
0.00254595949081704
0.0020258014992577955
0.001158871513325721
-0.000574988458538428
-0.002135462433216162
-0.0030023924191482365
-0.0031757784163346514
0.0037596614711219445
0.00254595949081704
0.0021991874964442104
0.0021991874964442104
0.0032395034795627
0.004453205459867604
0.0054935214429860935
0.006013679434545338
0.006360451428918168
0.006360451428918168
0.005146749448613264
0.003933047468308359
0.0037596614711219445
0.003066117482376285
0.0035862754739355296
0.0037596614711219445
0.004626591457054019
0.004973363451426849
0.004453205459867604
0.004106433465494774
0.0034128894767491147
0.0032395034795627
0.003066117482376285
0.002719345488003455
0.0020258014992577955
-5.483046697918326e-05
-0.0007483744557248428
-0.002308848430402577
-0.0030023924191482365
-0.0026556204247754067
-0.0031757784163346514
-0.0026556204247754067
0.004626591457054019
0.0034128894767491147
0.00289273148518987
0.0021991874964442104
0.0020258014992577955
0.002719345488003455
0.0035862754739355296
0.004279819462681189
0.004973363451426849
0.005146749448613264
0.005146749448613264
0.004453205459867604
0.003933047468308359
0.0037596614711219445
0.0023725734936306253
0.004453205459867604
0.005666907440172508
0.006187065431731753
0.006533837426104583
0.006013679434545338
0.005146749448613264
0.004626591457054019
0.004106433465494774
0.0035862754739355296
0.00289273148518987
0.0021991874964442104
0.001158871513325721
-0.0010951464500976726
-0.001962076436029747
-0.0030023924191482365
-0.0030023924191482365
-0.0030023924191482365
-0.003522550410707481
-0.0030023924191482365
0.004973363451426849
0.0037596614711219445
0.0023725734936306253
0.0016790295048849657
0.001332257510512136
0.0018524155020713806
0.00254595949081704
0.003066117482376285
0.0034128894767491147
0.0006387135217664763
0.001332257510512136
0.0018524155020713806
0.0021991874964442104
0.002719345488003455
0.0032395034795627
0.004453205459867604
0.006707223423290998
0.007400767412036657
0.007574153409223072
0.006707223423290998
0.006533837426104583
0.006013679434545338
0.005146749448613264
0.004626591457054019
0.0035862754739355296
0.002719345488003455
0.0015056435076985508
-5.483046697918326e-05
-5.483046697918326e-05
-5.483046697918326e-05
-5.483046697918326e-05
-5.483046697918326e-05
-5.483046697918326e-05
-5.483046697918326e-05
-0.0012685324472840875
0.0053201354457996786
0.004453205459867604
0.0032395034795627
0.0020258014992577955
0.001332257510512136
0.0006387135217664763
0.0008120995189528912
0.001332257510512136
-5.483046697918326e-05
-5.483046697918326e-05
-5.483046697918326e-05
-5.483046697918326e-05
0.0008120995189528912
0.0020258014992577955
0.00289273148518987
0.0037596614711219445
0.004106433465494774
0.005146749448613264
0.0035862754739355296
-5.483046697918326e-05
-5.483046697918326e-05
-5.483046697918326e-05
-5.483046697918326e-05
-5.483046697918326e-05
-5.483046697918326e-05
-5.483046697918326e-05
-5.483046697918326e-05
-5.483046697918326e-05
-5.483046697918326e-05
-5.483046697918326e-05
-5.483046697918326e-05
-5.483046697918326e-05
-5.483046697918326e-05
-5.483046697918326e-05
-5.483046697918326e-05
-5.483046697918326e-05
0.0008120995189528912
0.0034128894767491147
0.0023725734936306253
0.001158871513325721
0.00046532752458006144
-5.483046697918326e-05
-0.00040160246135201305
-5.483046697918326e-05
-5.483046697918326e-05
-5.483046697918326e-05
-5.483046697918326e-05
-5.483046697918326e-05
-5.483046697918326e-05
0.001158871513325721
0.00254595949081704
0.0037596614711219445
-5.483046697918326e-05
-5.483046697918326e-05
-5.483046697918326e-05
-5.483046697918326e-05
-5.483046697918326e-05
-5.483046697918326e-05
-5.483046697918326e-05
-5.483046697918326e-05
-5.483046697918326e-05
-5.483046697918326e-05
-5.483046697918326e-05
-5.483046697918326e-05
-5.483046697918326e-05
-5.483046697918326e-05
-5.483046697918326e-05
-5.483046697918326e-05
-5.483046697918326e-05
-5.483046697918326e-05
-5.483046697918326e-05
-5.483046697918326e-05
0.0020258014992577955
0.0034128894767491147
0.00289273148518987
0.0018524155020713806
0.00029194152739364654
-0.000574988458538428
-0.0012685324472840875
-0.0012685324472840875
-5.483046697918326e-05
-5.483046697918326e-05
-5.483046697918326e-05
-5.483046697918326e-05
-5.483046697918326e-05
-5.483046697918326e-05
-5.483046697918326e-05
-5.483046697918326e-05
-5.483046697918326e-05
-5.483046697918326e-05
-5.483046697918326e-05
-5.483046697918326e-05
-5.483046697918326e-05
-5.483046697918326e-05
-5.483046697918326e-05
-5.483046697918326e-05
-5.483046697918326e-05
-5.483046697918326e-05
-5.483046697918326e-05
-5.483046697918326e-05
-5.483046697918326e-05
-5.483046697918326e-05
-5.483046697918326e-05
-5.483046697918326e-05
-5.483046697918326e-05
-5.483046697918326e-05
-5.483046697918326e-05
-5.483046697918326e-05
0.0009854855161393061
0.00289273148518987
0.0037596614711219445
0.0070539954176638275
0.00254595949081704
0.0009854855161393061
-0.0007483744557248428
-0.001962076436029747
-0.002135462433216162
-0.001962076436029747
-5.483046697918326e-05
-5.483046697918326e-05
-5.483046697918326e-05
-5.483046697918326e-05
-5.483046697918326e-05
-5.483046697918326e-05
-5.483046697918326e-05
-5.483046697918326e-05
-5.483046697918326e-05
-5.483046697918326e-05
-5.483046697918326e-05
-5.483046697918326e-05
-5.483046697918326e-05
-5.483046697918326e-05
-5.483046697918326e-05
-5.483046697918326e-05
-5.483046697918326e-05
-5.483046697918326e-05
-5.483046697918326e-05
-5.483046697918326e-05
-5.483046697918326e-05
-5.483046697918326e-05
-5.483046697918326e-05
-5.483046697918326e-05
-5.483046697918326e-05
-5.483046697918326e-05
-5.483046697918326e-05
-5.483046697918326e-05
0.00029194152739364654
0.00254595949081704
0.004106433465494774
0.006360451428918168
0.007920925403595902
0.0015056435076985508
-5.483046697918326e-05
-0.0016153044416569173
-0.002482234427588992
-0.0033491644135210663
-5.483046697918326e-05
-5.483046697918326e-05
-5.483046697918326e-05
-5.483046697918326e-05
-5.483046697918326e-05
-5.483046697918326e-05
-5.483046697918326e-05
-5.483046697918326e-05
-5.483046697918326e-05
-5.483046697918326e-05
-5.483046697918326e-05
-5.483046697918326e-05
-5.483046697918326e-05
-5.483046697918326e-05
-5.483046697918326e-05
-5.483046697918326e-05
-5.483046697918326e-05
-5.483046697918326e-05
-5.483046697918326e-05
-5.483046697918326e-05
-5.483046697918326e-05
-5.483046697918326e-05
-5.483046697918326e-05
-5.483046697918326e-05
-5.483046697918326e-05
-5.483046697918326e-05
-5.483046697918326e-05
-5.483046697918326e-05
-5.483046697918326e-05
-0.00022821646416559815
0.0016790295048849657
0.003066117482376285
0.004799977454240434
0.006187065431731753
0.0009854855161393061
-5.483046697918326e-05
-0.002482234427588992
-0.003522550410707481
-0.003869322405080311
-5.483046697918326e-05
-5.483046697918326e-05
-5.483046697918326e-05
-5.483046697918326e-05
-5.483046697918326e-05
-5.483046697918326e-05
-5.483046697918326e-05
-5.483046697918326e-05
-5.483046697918326e-05
-5.483046697918326e-05
-5.483046697918326e-05
-5.483046697918326e-05
-5.483046697918326e-05
-5.483046697918326e-05
-5.483046697918326e-05
-5.483046697918326e-05
-5.483046697918326e-05
-5.483046697918326e-05
-5.483046697918326e-05
-5.483046697918326e-05
-5.483046697918326e-05
-5.483046697918326e-05
-5.483046697918326e-05
-5.483046697918326e-05
-5.483046697918326e-05
-5.483046697918326e-05
-5.483046697918326e-05
-5.483046697918326e-05
-5.483046697918326e-05
-0.002482234427588992
-0.0009217604529112577
0.0008120995189528912
0.003066117482376285
0.003933047468308359
-5.483046697918326e-05
-0.0016153044416569173
-0.0033491644135210663
-0.004389480396639556
-0.004562866393825971
-5.483046697918326e-05
-5.483046697918326e-05
-5.483046697918326e-05
-5.483046697918326e-05
-5.483046697918326e-05
-5.483046697918326e-05
-5.483046697918326e-05
-5.483046697918326e-05
-5.483046697918326e-05
-5.483046697918326e-05
-5.483046697918326e-05
-5.483046697918326e-05
-5.483046697918326e-05
0.004973363451426849
0.0054935214429860935
-5.483046697918326e-05
-5.483046697918326e-05
-5.483046697918326e-05
-5.483046697918326e-05
-5.483046697918326e-05
-5.483046697918326e-05
-5.483046697918326e-05
-5.483046697918326e-05
-5.483046697918326e-05
-5.483046697918326e-05
-5.483046697918326e-05
-5.483046697918326e-05
-5.483046697918326e-05
-0.00560318237694446
-0.005083024385385215
-0.003522550410707481
-0.0016153044416569173
0.0006387135217664763
0.002719345488003455
0.004106433465494774
-0.000574988458538428
-0.001962076436029747
-0.003522550410707481
-0.004389480396639556
-5.483046697918326e-05
-5.483046697918326e-05
-5.483046697918326e-05
-5.483046697918326e-05
-5.483046697918326e-05
-5.483046697918326e-05
-5.483046697918326e-05
-5.483046697918326e-05
-5.483046697918326e-05
-5.483046697918326e-05
-5.483046697918326e-05
-5.483046697918326e-05
-5.483046697918326e-05
0.00254595949081704
0.004973363451426849
0.005666907440172508
-5.483046697918326e-05
-5.483046697918326e-05
-5.483046697918326e-05
-5.483046697918326e-05
-5.483046697918326e-05
-5.483046697918326e-05
-5.483046697918326e-05
-5.483046697918326e-05
-5.483046697918326e-05
-5.483046697918326e-05
-5.483046697918326e-05
-5.483046697918326e-05
-5.483046697918326e-05
-0.007683814343181439
-0.007163656351622194
-0.00594995437131729
-0.004042708402266726
-0.0017886904388433322
0.0008120995189528912
0.00254595949081704
-0.0009217604529112577
-0.0014419184444705024
-0.0030023924191482365
-5.483046697918326e-05
-5.483046697918326e-05
-5.483046697918326e-05
-5.483046697918326e-05
-5.483046697918326e-05
-5.483046697918326e-05
-5.483046697918326e-05
-5.483046697918326e-05
-5.483046697918326e-05
-5.483046697918326e-05
-5.483046697918326e-05
-5.483046697918326e-05
-5.483046697918326e-05
-5.483046697918326e-05
0.0018524155020713806
0.004626591457054019
0.004973363451426849
-5.483046697918326e-05
-5.483046697918326e-05
-5.483046697918326e-05
-5.483046697918326e-05
-5.483046697918326e-05
-5.483046697918326e-05
-5.483046697918326e-05
-5.483046697918326e-05
-5.483046697918326e-05
-5.483046697918326e-05
-5.483046697918326e-05
-5.483046697918326e-05
-5.483046697918326e-05
-5.483046697918326e-05
-5.483046697918326e-05
-0.008724130326299928
-0.006816884357249364
-0.003695936407893896
-0.0012685324472840875
0.0008120995189528912
-0.000574988458538428
-0.0016153044416569173
-0.002308848430402577
-5.483046697918326e-05
-5.483046697918326e-05
-5.483046697918326e-05
-5.483046697918326e-05
-5.483046697918326e-05
-5.483046697918326e-05
-5.483046697918326e-05
-5.483046697918326e-05
-5.483046697918326e-05
-5.483046697918326e-05
-5.483046697918326e-05
-5.483046697918326e-05
-5.483046697918326e-05
-5.483046697918326e-05
-5.483046697918326e-05
0.003066117482376285
0.004106433465494774
-5.483046697918326e-05
-5.483046697918326e-05
-5.483046697918326e-05
-5.483046697918326e-05
-5.483046697918326e-05
-5.483046697918326e-05
-5.483046697918326e-05
-5.483046697918326e-05
-5.483046697918326e-05
-5.483046697918326e-05
-5.483046697918326e-05
-5.483046697918326e-05
-5.483046697918326e-05
-5.483046697918326e-05
-5.483046697918326e-05
-5.483046697918326e-05
-5.483046697918326e-05
-0.006990270354435779
-0.0031757784163346514
-0.00040160246135201305
0.0018524155020713806
-5.483046697918326e-05
-0.00040160246135201305
-5.483046697918326e-05
-5.483046697918326e-05
-5.483046697918326e-05
-5.483046697918326e-05
-5.483046697918326e-05
-5.483046697918326e-05
-5.483046697918326e-05
-5.483046697918326e-05
-5.483046697918326e-05
-5.483046697918326e-05
-5.483046697918326e-05
-5.483046697918326e-05
-5.483046697918326e-05
-5.483046697918326e-05
-5.483046697918326e-05
-5.483046697918326e-05
0.001332257510512136
0.002719345488003455
0.00289273148518987
-5.483046697918326e-05
-5.483046697918326e-05
-5.483046697918326e-05
-5.483046697918326e-05
-5.483046697918326e-05
-5.483046697918326e-05
-5.483046697918326e-05
-5.483046697918326e-05
-5.483046697918326e-05
-5.483046697918326e-05
-5.483046697918326e-05
-5.483046697918326e-05
-5.483046697918326e-05
-5.483046697918326e-05
-5.483046697918326e-05
-5.483046697918326e-05
-0.009591060312232003
-0.00525641038257163
-0.001962076436029747
0.0009854855161393061
0.0008120995189528912
0.001158871513325721
-5.483046697918326e-05
-5.483046697918326e-05
-5.483046697918326e-05
-5.483046697918326e-05
-5.483046697918326e-05
-5.483046697918326e-05
-5.483046697918326e-05
-5.483046697918326e-05
-5.483046697918326e-05
-5.483046697918326e-05
-5.483046697918326e-05
-5.483046697918326e-05
-5.483046697918326e-05
-5.483046697918326e-05
-5.483046697918326e-05
-0.000574988458538428
-5.483046697918326e-05
0.00029194152739364654
0.0015056435076985508
0.0016790295048849657
-5.483046697918326e-05
-5.483046697918326e-05
-5.483046697918326e-05
-5.483046697918326e-05
-5.483046697918326e-05
-5.483046697918326e-05
-5.483046697918326e-05
-5.483046697918326e-05
-5.483046697918326e-05
-5.483046697918326e-05
-5.483046697918326e-05
-5.483046697918326e-05
-5.483046697918326e-05
-5.483046697918326e-05
-5.483046697918326e-05
-5.483046697918326e-05
-5.483046697918326e-05
-0.006990270354435779
-0.0028290064219618216
0.00011855553020723164
-0.0016153044416569173
-5.483046697918326e-05
-5.483046697918326e-05
-5.483046697918326e-05
-5.483046697918326e-05
-5.483046697918326e-05
-0.003695936407893896
-0.0049096383881988
-5.483046697918326e-05
-0.005776568374130875
-0.005776568374130875
-0.005083024385385215
-5.483046697918326e-05
-5.483046697918326e-05
-5.483046697918326e-05
-0.001962076436029747
-0.0016153044416569173
-5.483046697918326e-05
-5.483046697918326e-05
-5.483046697918326e-05
0.001158871513325721
0.0015056435076985508
0.0009854855161393061
-5.483046697918326e-05
-5.483046697918326e-05
-5.483046697918326e-05
-5.483046697918326e-05
-5.483046697918326e-05
-5.483046697918326e-05
-5.483046697918326e-05
-5.483046697918326e-05
-5.483046697918326e-05
-5.483046697918326e-05
-5.483046697918326e-05
-5.483046697918326e-05
-5.483046697918326e-05
-5.483046697918326e-05
-5.483046697918326e-05
-5.483046697918326e-05
-5.483046697918326e-05
-0.0031757784163346514
-5.483046697918326e-05
-0.0016153044416569173
-5.483046697918326e-05
-5.483046697918326e-05
-5.483046697918326e-05
-5.483046697918326e-05
-5.483046697918326e-05
-0.0047362523910123855
-0.00594995437131729
-0.006816884357249364
-0.007163656351622194
-0.007337042348808609
-0.006816884357249364
-0.0062967263656901196
-0.00560318237694446
-5.483046697918326e-05
-0.003522550410707481
-5.483046697918326e-05
-0.0017886904388433322
-5.483046697918326e-05
-0.00040160246135201305
-5.483046697918326e-05
0.001158871513325721
0.001332257510512136
0.0006387135217664763
-0.0010951464500976726
-5.483046697918326e-05
-5.483046697918326e-05
-5.483046697918326e-05
-5.483046697918326e-05
-5.483046697918326e-05
-5.483046697918326e-05
-5.483046697918326e-05
-5.483046697918326e-05
-5.483046697918326e-05
-5.483046697918326e-05
-5.483046697918326e-05
-5.483046697918326e-05
-5.483046697918326e-05
-5.483046697918326e-05
-5.483046697918326e-05
-5.483046697918326e-05
-0.0030023924191482365
0.00011855553020723164
-0.0016153044416569173
-5.483046697918326e-05
-5.483046697918326e-05
-5.483046697918326e-05
-5.483046697918326e-05
-0.004216094399453141
-0.0062967263656901196
-0.007337042348808609
-0.008203972334740683
-0.007857200340367854
-0.007683814343181439
-0.006990270354435779
-0.006643498360062949
-0.005776568374130875
-0.00560318237694446
-0.004042708402266726
-0.003695936407893896
-5.483046697918326e-05
-0.0017886904388433322
-0.000574988458538428
0.0006387135217664763
0.0016790295048849657
0.0018524155020713806
0.0009854855161393061
-0.0010951464500976726
-0.003695936407893896
-0.0047362523910123855
-0.005429796379758045
-0.00525641038257163
-5.483046697918326e-05
-5.483046697918326e-05
-5.483046697918326e-05
-5.483046697918326e-05
-5.483046697918326e-05
-5.483046697918326e-05
-5.483046697918326e-05
-5.483046697918326e-05
-5.483046697918326e-05
-5.483046697918326e-05
-5.483046697918326e-05
-5.483046697918326e-05
-0.001962076436029747
0.0008120995189528912
-0.001962076436029747
-5.483046697918326e-05
-5.483046697918326e-05
-5.483046697918326e-05
-5.483046697918326e-05
-0.004389480396639556
-0.006816884357249364
-0.008203972334740683
-0.009417674315045588
-0.009764446309418418
-0.008724130326299928
-0.008030586337554269
-0.006816884357249364
-0.0062967263656901196
-0.00594995437131729
-0.005776568374130875
-0.0049096383881988
-0.003869322405080311
-0.0026556204247754067
-0.0017886904388433322
-5.483046697918326e-05
0.0015056435076985508
0.002719345488003455
0.00289273148518987
0.0016790295048849657
-0.0007483744557248428
-0.0033491644135210663
-0.0049096383881988
-0.006123340368503705
-0.006643498360062949
-0.00560318237694446
-5.483046697918326e-05
-5.483046697918326e-05
-5.483046697918326e-05
-5.483046697918326e-05
-5.483046697918326e-05
-5.483046697918326e-05
-5.483046697918326e-05
-5.483046697918326e-05
-5.483046697918326e-05
-5.483046697918326e-05
-5.483046697918326e-05
-5.483046697918326e-05
0.0021991874964442104
-0.0014419184444705024
-5.483046697918326e-05
-5.483046697918326e-05
-5.483046697918326e-05
-0.003869322405080311
-0.007337042348808609
-0.009070902320672758
-0.010631376295350492
-0.011151534286909737
-0.010978148289723322
-0.009417674315045588
-0.008203972334740683
-0.006816884357249364
-0.00594995437131729
-0.005429796379758045
-5.483046697918326e-05
-0.00525641038257163
-0.004042708402266726
-0.0031757784163346514
-0.001962076436029747
0.00011855553020723164
0.0020258014992577955
0.0034128894767491147
0.0032395034795627
0.0021991874964442104
-0.00040160246135201305
-0.0026556204247754067
-0.0049096383881988
-0.0064701123628765345
-0.007510428345995024
-0.00560318237694446
-5.483046697918326e-05
-5.483046697918326e-05
-5.483046697918326e-05
-5.483046697918326e-05
-5.483046697918326e-05
-5.483046697918326e-05
-5.483046697918326e-05
-5.483046697918326e-05
-5.483046697918326e-05
-5.483046697918326e-05
-5.483046697918326e-05
0.0015056435076985508
0.00289273148518987
-0.0014419184444705024
-0.002135462433216162
-5.483046697918326e-05
-0.0047362523910123855
-0.007163656351622194
-0.009417674315045588
-0.011151534286909737
-0.012191850270028226
-0.012538622264401056
-0.011845078275655396
-0.010457990298164077
-0.008550744329113513
-0.0064701123628765345
-0.00560318237694446
-0.005083024385385215
-0.0049096383881988
-0.0047362523910123855
-0.003695936407893896
-0.002482234427588992
-0.0010951464500976726
0.0008120995189528912
0.0023725734936306253
0.003066117482376285
0.00254595949081704
0.0016790295048849657
-0.00022821646416559815
-0.002308848430402577
-0.004042708402266726
-0.0049096383881988
-5.483046697918326e-05
-5.483046697918326e-05
-5.483046697918326e-05
-5.483046697918326e-05
-5.483046697918326e-05
-5.483046697918326e-05
-5.483046697918326e-05
-5.483046697918326e-05
-5.483046697918326e-05
-5.483046697918326e-05
-5.483046697918326e-05
-5.483046697918326e-05
0.0006387135217664763
0.0021991874964442104
0.003066117482376285
0.00046532752458006144
-0.0012685324472840875
-0.0026556204247754067
-0.005083024385385215
-0.007337042348808609
-0.008897516323486343
-0.010804762292536907
-0.012365236267214641
-0.01375232424470596
-0.01375232424470596
-0.0130587802559603
-0.010978148289723322
-0.008897516323486343
-0.006990270354435779
-0.00560318237694446
-0.005083024385385215
-0.004389480396639556
-0.003695936407893896
-0.0030023924191482365
-0.0017886904388433322
-0.000574988458538428
0.0006387135217664763
0.0016790295048849657
0.0018524155020713806
0.0015056435076985508
0.0009854855161393061
-0.00040160246135201305
-0.0016153044416569173
-0.002308848430402577
-5.483046697918326e-05
-5.483046697918326e-05
-5.483046697918326e-05
-5.483046697918326e-05
-5.483046697918326e-05
-5.483046697918326e-05
-5.483046697918326e-05
-5.483046697918326e-05
-5.483046697918326e-05
-5.483046697918326e-05
-5.483046697918326e-05
-5.483046697918326e-05
-5.483046697918326e-05
0.001332257510512136
0.0023725734936306253
0.0018524155020713806
0.0008120995189528912
-0.0009217604529112577
-0.003522550410707481
-0.00560318237694446
-0.007857200340367854
-0.009937832306604832
-0.012191850270028226
-0.01340555225033313
-0.01409909623907879
-0.01444586823345162
-0.013232166253146715
-0.011498306281282566
-5.483046697918326e-05
-5.483046697918326e-05
-0.006123340368503705
-0.005429796379758045
-0.004562866393825971
-0.003695936407893896
-0.0017886904388433322
-0.0016153044416569173
-0.000574988458538428
-5.483046697918326e-05
0.0006387135217664763
0.0009854855161393061
0.00046532752458006144
0.00011855553020723164
-0.00022821646416559815
-0.00040160246135201305
-5.483046697918326e-05
-5.483046697918326e-05
-5.483046697918326e-05
-5.483046697918326e-05
-5.483046697918326e-05
-5.483046697918326e-05
-5.483046697918326e-05
-5.483046697918326e-05
-5.483046697918326e-05
-5.483046697918326e-05
-5.483046697918326e-05
-5.483046697918326e-05
-5.483046697918326e-05
-0.00040160246135201305
0.001158871513325721
0.0020258014992577955
0.0023725734936306253
0.0023725734936306253
0.0015056435076985508
-0.0007483744557248428
-0.0030023924191482365
-0.005429796379758045
-0.007510428345995024
-0.009591060312232003
-0.011671692278468981
-0.0130587802559603
-0.01375232424470596
-0.013925710241892375
-0.013578938247519545
-0.012018464272841811
-5.483046697918326e-05
-5.483046697918326e-05
-5.483046697918326e-05
-0.006123340368503705
-0.005429796379758045
-0.004389480396639556
-0.003695936407893896
-0.002308848430402577
-0.0010951464500976726
-0.001962076436029747
-0.0014419184444705024
-0.0010951464500976726
-0.000574988458538428
-0.00022821646416559815
-5.483046697918326e-05
-5.483046697918326e-05
-5.483046697918326e-05
-5.483046697918326e-05
-5.483046697918326e-05
-5.483046697918326e-05
-5.483046697918326e-05
-5.483046697918326e-05
-5.483046697918326e-05
-5.483046697918326e-05
-5.483046697918326e-05
-5.483046697918326e-05
-5.483046697918326e-05
-5.483046697918326e-05
-5.483046697918326e-05
-0.0007483744557248428
0.0006387135217664763
0.0023725734936306253
0.00254595949081704
0.0020258014992577955
-5.483046697918326e-05
-0.002482234427588992
-0.004562866393825971
-0.0064701123628765345
-0.008377358331927098
-0.010457990298164077
-0.012365236267214641
-0.013925710241892375
-0.014272482236265205
-0.013578938247519545
-0.011845078275655396
-5.483046697918326e-05
-5.483046697918326e-05
-5.483046697918326e-05
-0.0064701123628765345
-0.0064701123628765345
-0.0062967263656901196
-0.005083024385385215
-0.003695936407893896
-0.0031757784163346514
-0.002482234427588992
-0.0028290064219618216
-0.001962076436029747
-0.0012685324472840875
-5.483046697918326e-05
-5.483046697918326e-05
-5.483046697918326e-05
-5.483046697918326e-05
-5.483046697918326e-05
-5.483046697918326e-05
-5.483046697918326e-05
-5.483046697918326e-05
-5.483046697918326e-05
-5.483046697918326e-05
-5.483046697918326e-05
-5.483046697918326e-05
-5.483046697918326e-05
-5.483046697918326e-05
-0.005429796379758045
-0.004216094399453141
-0.00040160246135201305
0.0009854855161393061
0.0018524155020713806
0.0023725734936306253
0.0023725734936306253
0.0018524155020713806
0.00011855553020723164
-0.001962076436029747
-0.003522550410707481
-0.005429796379758045
-0.007337042348808609
-0.009244288317859173
-0.011845078275655396
-0.013578938247519545
-0.014272482236265205
-0.013925710241892375
-0.012191850270028226
-0.010284604300977662
-5.483046697918326e-05
-0.008030586337554269
-0.008030586337554269
-0.007510428345995024
-0.007163656351622194
-0.006816884357249364
-0.005083024385385215
-0.004216094399453141
-0.0031757784163346514
-0.003522550410707481
-0.001962076436029747
-5.483046697918326e-05
-5.483046697918326e-05
-5.483046697918326e-05
-5.483046697918326e-05
-5.483046697918326e-05
-5.483046697918326e-05
-5.483046697918326e-05
-5.483046697918326e-05
-5.483046697918326e-05
-5.483046697918326e-05
-5.483046697918326e-05
-5.483046697918326e-05
-5.483046697918326e-05
-0.007510428345995024
-0.007683814343181439
-0.006123340368503705
-0.0047362523910123855
-0.002308848430402577
-0.00040160246135201305
0.001332257510512136
0.0020258014992577955
0.0018524155020713806
0.001158871513325721
0.00011855553020723164
-0.0016153044416569173
-0.003522550410707481
-0.0049096383881988
-0.006816884357249364
-0.009591060312232003
-0.011845078275655396
-0.01375232424470596
-0.01444586823345162
-0.01409909623907879
-0.012538622264401056
-0.010631376295350492
-0.009417674315045588
-0.008724130326299928
-0.008377358331927098
-0.008030586337554269
-0.008030586337554269
-0.007510428345995024
-0.005776568374130875
-0.004562866393825971
-0.003695936407893896
-0.0026556204247754067
-5.483046697918326e-05
-5.483046697918326e-05
-5.483046697918326e-05
-5.483046697918326e-05
-5.483046697918326e-05
-5.483046697918326e-05
-5.483046697918326e-05
-5.483046697918326e-05
-5.483046697918326e-05
-5.483046697918326e-05
-5.483046697918326e-05
-5.483046697918326e-05
-0.0049096383881988
-0.007163656351622194
-0.008724130326299928
-0.009244288317859173
-0.007510428345995024
-0.006123340368503705
-0.003695936407893896
-0.0012685324472840875
0.001332257510512136
0.001332257510512136
0.0008120995189528912
-5.483046697918326e-05
-0.0007483744557248428
-0.002308848430402577
-0.003695936407893896
-0.00560318237694446
-0.008203972334740683
-0.010111218303791247
-0.012538622264401056
-0.013925710241892375
-0.01444586823345162
-0.014272482236265205
-0.012538622264401056
-0.010978148289723322
-0.009417674315045588
-0.008203972334740683
-0.008724130326299928
-0.008030586337554269
-0.007857200340367854
-0.0062967263656901196
-0.00594995437131729
-0.003869322405080311
-0.001962076436029747
-0.0012685324472840875
-0.0007483744557248428
-5.483046697918326e-05
-5.483046697918326e-05
-5.483046697918326e-05
-5.483046697918326e-05
-5.483046697918326e-05
-5.483046697918326e-05
-5.483046697918326e-05
-5.483046697918326e-05
-5.483046697918326e-05
-5.483046697918326e-05
-0.0030023924191482365
-0.00594995437131729
-0.008550744329113513
-0.010111218303791247
-0.009764446309418418
-0.008724130326299928
-0.007337042348808609
-0.0049096383881988
0.00029194152739364654
0.00029194152739364654
-0.00040160246135201305
-0.0012685324472840875
-0.002135462433216162
-0.003869322405080311
-0.00560318237694446
-0.007337042348808609
-0.009417674315045588
-0.011845078275655396
-0.013578938247519545
-0.014619254230638035
-0.01479264022782445
-0.013925710241892375
-0.012018464272841811
-0.010284604300977662
-0.009070902320672758
-0.008030586337554269
-0.007510428345995024
-0.006990270354435779
-0.007163656351622194
-0.00560318237694446
-0.004562866393825971
-0.0026556204247754067
-0.0009217604529112577
-0.000574988458538428
-5.483046697918326e-05
-5.483046697918326e-05
-5.483046697918326e-05
-5.483046697918326e-05
-5.483046697918326e-05
-5.483046697918326e-05
-5.483046697918326e-05
-5.483046697918326e-05
-5.483046697918326e-05
-5.483046697918326e-05
-5.483046697918326e-05
-0.0031757784163346514
-0.0062967263656901196
-0.009070902320672758
-0.010631376295350492
-0.011324920284096152
-0.010457990298164077
-0.007857200340367854
-0.00040160246135201305
-0.0007483744557248428
-0.0017886904388433322
-0.0026556204247754067
-0.004216094399453141
-0.006123340368503705
-0.008030586337554269
-0.009764446309418418
-0.010804762292536907
-0.012885394258773886
-0.01444586823345162
-0.014619254230638035
-0.01409909623907879
-0.0130587802559603
-0.011324920284096152
-0.009591060312232003
-0.008203972334740683
-0.006990270354435779
-0.0064701123628765345
-0.0062967263656901196
-0.00594995437131729
-0.0047362523910123855
-0.0033491644135210663
-0.0014419184444705024
-0.0012685324472840875
0.0009854855161393061
-5.483046697918326e-05
-5.483046697918326e-05
-5.483046697918326e-05
-5.483046697918326e-05
-5.483046697918326e-05
-5.483046697918326e-05
-5.483046697918326e-05
-5.483046697918326e-05
-5.483046697918326e-05
-5.483046697918326e-05
-5.483046697918326e-05
-0.003522550410707481
-0.0064701123628765345
-0.009070902320672758
-0.010804762292536907
-0.011151534286909737
-0.010284604300977662
-0.008724130326299928
-0.0012685324472840875
-0.0016153044416569173
-0.0028290064219618216
-0.004389480396639556
-0.0064701123628765345
-0.008377358331927098
-0.010631376295350492
-0.011498306281282566
-0.01271200826158747
-0.01375232424470596
-0.01444586823345162
-0.01375232424470596
-0.01340555225033313
-0.011845078275655396
-0.010111218303791247
-0.008203972334740683
-0.0064701123628765345
-0.006123340368503705
-0.005429796379758045
-0.005429796379758045
-0.00525641038257163
-0.0047362523910123855
-0.003695936407893896
-0.002135462433216162
-5.483046697918326e-05
0.001332257510512136
-5.483046697918326e-05
-5.483046697918326e-05
-5.483046697918326e-05
-5.483046697918326e-05
-5.483046697918326e-05
-5.483046697918326e-05
-5.483046697918326e-05
-5.483046697918326e-05
-5.483046697918326e-05
-5.483046697918326e-05
-5.483046697918326e-05
-0.0033491644135210663
-0.0064701123628765345
-0.009070902320672758
-0.010631376295350492
-0.010978148289723322
-0.010111218303791247
-0.008550744329113513
-0.0030023924191482365
-0.004042708402266726
-0.00560318237694446
-0.008897516323486343
-0.009937832306604832
-0.011845078275655396
-0.013232166253146715
-0.01409909623907879
-0.013925710241892375
-0.013232166253146715
-0.0130587802559603
-0.011498306281282566
-0.010284604300977662
-0.008897516323486343
-0.0064701123628765345
-0.005429796379758045
-0.004562866393825971
-0.0047362523910123855
-0.0047362523910123855
-0.004562866393825971
-0.004216094399453141
-0.0028290064219618216
-0.0017886904388433322
0.00029194152739364654
0.0023725734936306253
0.0032395034795627
-5.483046697918326e-05
-5.483046697918326e-05
-5.483046697918326e-05
-5.483046697918326e-05
-5.483046697918326e-05
-5.483046697918326e-05
-5.483046697918326e-05
-5.483046697918326e-05
-5.483046697918326e-05
-5.483046697918326e-05
-0.0033491644135210663
-0.005776568374130875
-0.008203972334740683
-0.010111218303791247
-0.010631376295350492
-0.009937832306604832
-0.008203972334740683
-0.003695936407893896
-0.0049096383881988
-0.006816884357249364
-0.009070902320672758
-0.011324920284096152
-0.013578938247519545
-0.014272482236265205
-0.01444586823345162
-0.013578938247519545
-0.012018464272841811
-0.010631376295350492
-0.010111218303791247
-0.008724130326299928
-0.006990270354435779
-0.0049096383881988
-5.483046697918326e-05
-5.483046697918326e-05
-0.003695936407893896
-0.003695936407893896
-0.004042708402266726
-0.0033491644135210663
-0.0026556204247754067
-0.0009217604529112577
0.0009854855161393061
0.003066117482376285
0.004279819462681189
0.004799977454240434
-5.483046697918326e-05
-5.483046697918326e-05
-5.483046697918326e-05
-5.483046697918326e-05
-5.483046697918326e-05
-5.483046697918326e-05
-5.483046697918326e-05
-5.483046697918326e-05
-5.483046697918326e-05
-0.0030023924191482365
-0.005083024385385215
-0.008030586337554269
-0.009417674315045588
-0.010111218303791247
-0.009417674315045588
-0.004389480396639556
-0.00560318237694446
-0.007857200340367854
-0.009417674315045588
-0.012365236267214641
-0.013925710241892375
-0.014966026225010864
-0.01409909623907879
-0.012191850270028226
-0.009937832306604832
-0.008724130326299928
-0.007510428345995024
-0.0064701123628765345
-0.00525641038257163
-5.483046697918326e-05
-5.483046697918326e-05
-5.483046697918326e-05
-0.0026556204247754067
-0.0028290064219618216
-0.0031757784163346514
-0.0031757784163346514
-0.002482234427588992
-0.000574988458538428
0.001158871513325721
0.0032395034795627
0.004453205459867604
0.0053201354457996786
-5.483046697918326e-05
-5.483046697918326e-05
-5.483046697918326e-05
-5.483046697918326e-05
-5.483046697918326e-05
-5.483046697918326e-05
-5.483046697918326e-05
-5.483046697918326e-05
-5.483046697918326e-05
-0.002482234427588992
-0.0047362523910123855
-0.006990270354435779
-0.008724130326299928
-0.009417674315045588
-0.008724130326299928
-0.00525641038257163
-0.0062967263656901196
-0.007163656351622194
-0.009591060312232003
-0.012538622264401056
-0.013925710241892375
-0.01409909623907879
-0.0130587802559603
-0.011151534286909737
-0.008550744329113513
-0.007510428345995024
-0.00594995437131729
-0.004216094399453141
-0.0028290064219618216
-5.483046697918326e-05
-5.483046697918326e-05
-5.483046697918326e-05
-0.001962076436029747
-0.002135462433216162
-0.002482234427588992
-0.0026556204247754067
-0.002308848430402577
-0.0014419184444705024
0.0006387135217664763
0.0023725734936306253
0.004279819462681189
0.004973363451426849
-5.483046697918326e-05
-5.483046697918326e-05
-5.483046697918326e-05
-5.483046697918326e-05
-5.483046697918326e-05
-5.483046697918326e-05
-5.483046697918326e-05
-5.483046697918326e-05
-5.483046697918326e-05
-5.483046697918326e-05
-5.483046697918326e-05
-0.00594995437131729
-0.008203972334740683
-0.008724130326299928
-0.005429796379758045
-0.0064701123628765345
-0.006990270354435779
-0.009591060312232003
-0.012018464272841811
-0.0130587802559603
-0.0130587802559603
-0.011845078275655396
-0.009591060312232003
-0.007857200340367854
-0.00560318237694446
-0.003869322405080311
-5.483046697918326e-05
-5.483046697918326e-05
-5.483046697918326e-05
-5.483046697918326e-05
-5.483046697918326e-05
-0.0017886904388433322
-0.001962076436029747
-0.002308848430402577
-0.002482234427588992
-0.002482234427588992
-0.0016153044416569173
-0.00040160246135201305
0.0016790295048849657
0.0034128894767491147
0.004453205459867604
-5.483046697918326e-05
-5.483046697918326e-05
-5.483046697918326e-05
-5.483046697918326e-05
-5.483046697918326e-05
-5.483046697918326e-05
-5.483046697918326e-05
-5.483046697918326e-05
-5.483046697918326e-05
-5.483046697918326e-05
-5.483046697918326e-05
-5.483046697918326e-05
-0.007163656351622194
-0.008897516323486343
-0.010978148289723322
-0.011498306281282566
-0.011498306281282566
-0.011324920284096152
-0.008377358331927098
-0.00594995437131729
-0.0033491644135210663
-5.483046697918326e-05
-5.483046697918326e-05
-5.483046697918326e-05
-5.483046697918326e-05
-5.483046697918326e-05
-5.483046697918326e-05
-0.0014419184444705024
-0.0017886904388433322
-0.0026556204247754067
-0.0030023924191482365
-0.0026556204247754067
-0.002308848430402577
-0.0007483744557248428
0.0006387135217664763
0.0023725734936306253
0.0032395034795627
-5.483046697918326e-05
-5.483046697918326e-05
-5.483046697918326e-05
-5.483046697918326e-05
-5.483046697918326e-05
-5.483046697918326e-05
-5.483046697918326e-05
-5.483046697918326e-05
-5.483046697918326e-05
-5.483046697918326e-05
-5.483046697918326e-05
-5.483046697918326e-05
-0.007683814343181439
-0.009244288317859173
-0.009937832306604832
-0.009764446309418418
-0.008550744329113513
-0.0064701123628765345
-0.003522550410707481
-5.483046697918326e-05
-5.483046697918326e-05
-5.483046697918326e-05
-5.483046697918326e-05
-5.483046697918326e-05
-5.483046697918326e-05
-0.0016153044416569173
-0.002308848430402577
-5.483046697918326e-05
-5.483046697918326e-05
-0.003522550410707481
-0.0033491644135210663
-0.0030023924191482365
-0.0014419184444705024
-5.483046697918326e-05
0.0009854855161393061
0.0016790295048849657
-5.483046697918326e-05
-5.483046697918326e-05
-5.483046697918326e-05
-5.483046697918326e-05
-5.483046697918326e-05
-5.483046697918326e-05
-5.483046697918326e-05
-5.483046697918326e-05
-5.483046697918326e-05
-5.483046697918326e-05
-5.483046697918326e-05
-0.008030586337554269
-0.0064701123628765345
-0.0049096383881988
-5.483046697918326e-05
-5.483046697918326e-05
-5.483046697918326e-05
-5.483046697918326e-05
-5.483046697918326e-05
-5.483046697918326e-05
-0.0016153044416569173
-5.483046697918326e-05
-5.483046697918326e-05
-5.483046697918326e-05
-5.483046697918326e-05
-5.483046697918326e-05
-5.483046697918326e-05
-5.483046697918326e-05
-0.002308848430402577
-0.0012685324472840875
-0.00022821646416559815
-5.483046697918326e-05
-5.483046697918326e-05
-5.483046697918326e-05
-5.483046697918326e-05
-5.483046697918326e-05
-5.483046697918326e-05
-5.483046697918326e-05
-5.483046697918326e-05
-5.483046697918326e-05
-5.483046697918326e-05
-0.00525641038257163
-5.483046697918326e-05
-5.483046697918326e-05
-5.483046697918326e-05
-5.483046697918326e-05
-5.483046697918326e-05
-5.483046697918326e-05
-5.483046697918326e-05
-5.483046697918326e-05
-5.483046697918326e-05
-5.483046697918326e-05
-5.483046697918326e-05
-5.483046697918326e-05
-5.483046697918326e-05
-5.483046697918326e-05
-0.00022821646416559815
-5.483046697918326e-05
-5.483046697918326e-05
-5.483046697918326e-05
-5.483046697918326e-05
-5.483046697918326e-05
-0.0049096383881988
-5.483046697918326e-05
-5.483046697918326e-05
-5.483046697918326e-05
-5.483046697918326e-05
-5.483046697918326e-05
-5.483046697918326e-05
-5.483046697918326e-05
-5.483046697918326e-05
-5.483046697918326e-05
-5.483046697918326e-05
-5.483046697918326e-05
-5.483046697918326e-05
-5.483046697918326e-05
-5.483046697918326e-05
-5.483046697918326e-05
-0.006123340368503705
-5.483046697918326e-05
-5.483046697918326e-05
-5.483046697918326e-05
-5.483046697918326e-05
-5.483046697918326e-05
-5.483046697918326e-05
-5.483046697918326e-05
-5.483046697918326e-05
-5.483046697918326e-05
-5.483046697918326e-05
-5.483046697918326e-05
-5.483046697918326e-05
-5.483046697918326e-05
-5.483046697918326e-05
-0.006990270354435779
-0.007510428345995024
-5.483046697918326e-05
-5.483046697918326e-05
-5.483046697918326e-05
-5.483046697918326e-05
-5.483046697918326e-05
-5.483046697918326e-05
-5.483046697918326e-05
-5.483046697918326e-05
-5.483046697918326e-05
-5.483046697918326e-05
-5.483046697918326e-05
-5.483046697918326e-05
-5.483046697918326e-05
-0.007337042348808609
-0.008550744329113513
-5.483046697918326e-05
-5.483046697918326e-05
-5.483046697918326e-05
-5.483046697918326e-05
-5.483046697918326e-05
-5.483046697918326e-05
-5.483046697918326e-05
-5.483046697918326e-05
-5.483046697918326e-05
-5.483046697918326e-05
-5.483046697918326e-05
-5.483046697918326e-05
-0.007510428345995024
-0.008897516323486343
-0.009591060312232003
-0.00040160246135201305
-0.00040160246135201305
-5.483046697918326e-05
-5.483046697918326e-05
-5.483046697918326e-05
-5.483046697918326e-05
-5.483046697918326e-05
-5.483046697918326e-05
-5.483046697918326e-05
-5.483046697918326e-05
-5.483046697918326e-05
-0.006123340368503705
-0.008203972334740683
-0.009244288317859173
-5.483046697918326e-05
-5.483046697918326e-05
-5.483046697918326e-05
-5.483046697918326e-05
-5.483046697918326e-05
-5.483046697918326e-05
-5.483046697918326e-05
-5.483046697918326e-05
-5.483046697918326e-05
-5.483046697918326e-05
-0.003869322405080311
-0.00594995437131729
-0.000574988458538428
-5.483046697918326e-05
-5.483046697918326e-05
-5.483046697918326e-05
-5.483046697918326e-05
-5.483046697918326e-05
-5.483046697918326e-05
-5.483046697918326e-05
-5.483046697918326e-05
-5.483046697918326e-05
-5.483046697918326e-05
-0.003869322405080311
-0.00560318237694446
-0.0010951464500976726
-0.00040160246135201305
-5.483046697918326e-05
-5.483046697918326e-05
-5.483046697918326e-05
-5.483046697918326e-05
-5.483046697918326e-05
-5.483046697918326e-05
-5.483046697918326e-05
-5.483046697918326e-05
-5.483046697918326e-05
-0.003695936407893896
-0.002135462433216162
-5.483046697918326e-05
-5.483046697918326e-05
-5.483046697918326e-05
-5.483046697918326e-05
-5.483046697918326e-05
-5.483046697918326e-05
-5.483046697918326e-05
-5.483046697918326e-05
-0.002308848430402577
-5.483046697918326e-05
-5.483046697918326e-05
-5.483046697918326e-05
-5.483046697918326e-05
-5.483046697918326e-05
-5.483046697918326e-05
0.0035862754739355296
0.0018524155020713806
0.0008120995189528912
0.0053201354457996786
0.005840293437358923
0.005840293437358923
0.0054935214429860935
0.003933047468308359
0.0021991874964442104
0.00011855553020723164
-0.0009217604529112577
-0.0016153044416569173
-0.0016153044416569173
-0.0016153044416569173
-0.0007483744557248428
-0.000574988458538428
-5.483046697918326e-05
0.0006387135217664763
0.0016790295048849657
0.0037596614711219445
0.004799977454240434
0.005840293437358923
0.006880609420477413
0.006707223423290998
0.006013679434545338
0.004106433465494774
0.0018524155020713806
0.00011855553020723164
-0.000574988458538428
-0.0012685324472840875
-0.0012685324472840875
-0.0010951464500976726
-0.00040160246135201305
-5.483046697918326e-05
0.00029194152739364654
0.0006387135217664763
0.0018524155020713806
0.0021991874964442104
0.00254595949081704
0.0023725734936306253
0.0021991874964442104
0.00289273148518987
0.003933047468308359
0.0053201354457996786
0.006707223423290998
0.007400767412036657
0.0072273814148502424
0.006187065431731753
0.004453205459867604
0.0021991874964442104
0.00046532752458006144
-0.0007483744557248428
-0.0007483744557248428
-0.0007483744557248428
-5.483046697918326e-05
0.00029194152739364654
0.001158871513325721
0.0008120995189528912
0.001332257510512136
0.0021991874964442104
0.0023725734936306253
0.00254595949081704
0.0018524155020713806
0.0008120995189528912
-0.00022821646416559815
-0.0007483744557248428
0.004106433465494774
0.004626591457054019
0.004973363451426849
0.004973363451426849
0.004973363451426849
0.004279819462681189
0.004106433465494774
0.0035862754739355296
0.002719345488003455
0.0023725734936306253
0.00254595949081704
0.003066117482376285
0.004453205459867604
0.006187065431731753
0.0072273814148502424
0.007574153409223072
0.007400767412036657
0.006187065431731753
0.004453205459867604
0.0021991874964442104
0.0008120995189528912
-5.483046697918326e-05
-5.483046697918326e-05
0.00029194152739364654
0.0009854855161393061
0.001332257510512136
0.001332257510512136
0.001332257510512136
0.0016790295048849657
0.0023725734936306253
0.00254595949081704
0.0023725734936306253
0.001332257510512136
-5.483046697918326e-05
-0.0012685324472840875
-0.001962076436029747
-0.002308848430402577
-0.002308848430402577
-0.001962076436029747
0.004279819462681189
0.005146749448613264
0.0054935214429860935
0.006013679434545338
0.0054935214429860935
0.0054935214429860935
0.004626591457054019
0.003933047468308359
0.0034128894767491147
0.0032395034795627
0.002719345488003455
0.00289273148518987
0.0035862754739355296
0.004799977454240434
0.006187065431731753
0.007574153409223072
0.007747539406409487
0.0070539954176638275
0.006013679434545338
0.004279819462681189
0.0023725734936306253
0.001158871513325721
0.0006387135217664763
0.00029194152739364654
0.0016790295048849657
0.0018524155020713806
0.0020258014992577955
0.0018524155020713806
0.0018524155020713806
0.0021991874964442104
0.0023725734936306253
0.0023725734936306253
0.0016790295048849657
0.0008120995189528912
-0.000574988458538428
-0.002308848430402577
-0.0031757784163346514
-0.003695936407893896
-0.003522550410707481
-0.0026556204247754067
0.004106433465494774
0.005146749448613264
0.006013679434545338
0.006360451428918168
0.006707223423290998
0.006533837426104583
0.006187065431731753
0.0053201354457996786
0.004453205459867604
0.0037596614711219445
0.0032395034795627
0.002719345488003455
0.00289273148518987
0.0037596614711219445
0.004799977454240434
0.006187065431731753
0.0072273814148502424
0.0072273814148502424
0.0070539954176638275
0.0053201354457996786
0.0037596614711219445
0.0021991874964442104
-5.483046697918326e-05
-5.483046697918326e-05
0.00029194152739364654
0.00254595949081704
0.003066117482376285
0.00289273148518987
0.002719345488003455
0.0023725734936306253
0.0021991874964442104
0.0021991874964442104
0.0020258014992577955
0.001332257510512136
0.00029194152739364654
-0.0016153044416569173
-0.0030023924191482365
-0.004042708402266726
-0.004562866393825971
-0.004216094399453141
-0.003695936407893896
-0.004389480396639556
-0.0031757784163346514
0.0035862754739355296
0.004453205459867604
0.0054935214429860935
0.006187065431731753
0.006533837426104583
0.007574153409223072
0.0070539954176638275
0.006533837426104583
0.005666907440172508
0.004973363451426849
0.003933047468308359
0.0032395034795627
0.0032395034795627
0.0023725734936306253
0.0034128894767491147
0.004626591457054019
0.005666907440172508
0.006187065431731753
0.005666907440172508
0.0053201354457996786
0.004279819462681189
0.0016790295048849657
0.0006387135217664763
0.00046532752458006144
0.0006387135217664763
0.001158871513325721
0.0018524155020713806
0.004106433465494774
0.0037596614711219445
0.0034128894767491147
0.0023725734936306253
0.0023725734936306253
0.0020258014992577955
0.0016790295048849657
0.001158871513325721
0.00011855553020723164
-0.0016153044416569173
-0.003522550410707481
-0.0047362523910123855
-5.483046697918326e-05
-5.483046697918326e-05
-5.483046697918326e-05
-0.003695936407893896
-0.0030023924191482365
-0.001962076436029747
0.0035862754739355296
0.004626591457054019
0.005146749448613264
0.006360451428918168
0.006187065431731753
0.007574153409223072
0.007400767412036657
0.006880609420477413
0.005840293437358923
0.004626591457054019
0.004106433465494774
0.0032395034795627
0.0023725734936306253
0.002719345488003455
0.002719345488003455
0.0034128894767491147
0.003933047468308359
0.0016790295048849657
0.0020258014992577955
0.0016790295048849657
0.001332257510512136
0.0008120995189528912
0.0008120995189528912
0.0006387135217664763
0.0016790295048849657
0.0021991874964442104
0.00254595949081704
0.0015056435076985508
-5.483046697918326e-05
-5.483046697918326e-05
-5.483046697918326e-05
0.00254595949081704
0.002719345488003455
-5.483046697918326e-05
-5.483046697918326e-05
0.00029194152739364654
-0.0014419184444705024
-5.483046697918326e-05
-5.483046697918326e-05
-5.483046697918326e-05
-5.483046697918326e-05
-5.483046697918326e-05
-5.483046697918326e-05
-5.483046697918326e-05
-0.0012685324472840875
0.0035862754739355296
0.004279819462681189
0.005146749448613264
0.006187065431731753
0.006880609420477413
0.007574153409223072
0.0072273814148502424
0.006707223423290998
0.0054935214429860935
0.003933047468308359
0.004106433465494774
0.002719345488003455
0.0021991874964442104
0.0018524155020713806
0.0018524155020713806
0.0021991874964442104
-0.0007483744557248428
-0.00040160246135201305
-0.00022821646416559815
-5.483046697918326e-05
0.00029194152739364654
0.0006387135217664763
0.0009854855161393061
0.0016790295048849657
0.0023725734936306253
0.0034128894767491147
0.002719345488003455
-5.483046697918326e-05
-5.483046697918326e-05
-5.483046697918326e-05
-5.483046697918326e-05
-5.483046697918326e-05
-5.483046697918326e-05
-5.483046697918326e-05
-5.483046697918326e-05
-5.483046697918326e-05
-5.483046697918326e-05
-5.483046697918326e-05
-5.483046697918326e-05
-5.483046697918326e-05
-5.483046697918326e-05
-5.483046697918326e-05
-5.483046697918326e-05
-5.483046697918326e-05
-5.483046697918326e-05
0.0008120995189528912
0.00254595949081704
0.0032395034795627
0.0037596614711219445
0.004799977454240434
0.0054935214429860935
0.006533837426104583
0.006187065431731753
0.006187065431731753
0.006187065431731753
0.0053201354457996786
0.004973363451426849
0.0034128894767491147
0.0023725734936306253
0.001332257510512136
0.0009854855161393061
0.0008120995189528912
-5.483046697918326e-05
-5.483046697918326e-05
-5.483046697918326e-05
-5.483046697918326e-05
-0.0016153044416569173
-0.0007483744557248428
0.00029194152739364654
0.001332257510512136
0.0021991874964442104
0.00289273148518987
0.0032395034795627
-5.483046697918326e-05
-5.483046697918326e-05
-5.483046697918326e-05
-5.483046697918326e-05
-5.483046697918326e-05
-5.483046697918326e-05
-5.483046697918326e-05
-5.483046697918326e-05
-5.483046697918326e-05
-5.483046697918326e-05
-5.483046697918326e-05
-5.483046697918326e-05
-5.483046697918326e-05
-5.483046697918326e-05
-5.483046697918326e-05
-5.483046697918326e-05
-5.483046697918326e-05
-5.483046697918326e-05
-5.483046697918326e-05
0.0020258014992577955
0.0035862754739355296
0.007574153409223072
0.0021991874964442104
0.00254595949081704
0.00289273148518987
0.0035862754739355296
0.004626591457054019
0.0053201354457996786
0.006360451428918168
0.006360451428918168
0.005840293437358923
0.004973363451426849
0.0037596614711219445
0.00254595949081704
0.001158871513325721
0.00029194152739364654
-0.000574988458538428
-5.483046697918326e-05
-5.483046697918326e-05
-5.483046697918326e-05
-5.483046697918326e-05
-5.483046697918326e-05
-5.483046697918326e-05
-5.483046697918326e-05
-0.00040160246135201305
0.0008120995189528912
0.0020258014992577955
-5.483046697918326e-05
-5.483046697918326e-05
-5.483046697918326e-05
-5.483046697918326e-05
-5.483046697918326e-05
-5.483046697918326e-05
-5.483046697918326e-05
-5.483046697918326e-05
-5.483046697918326e-05
-5.483046697918326e-05
-5.483046697918326e-05
-5.483046697918326e-05
-5.483046697918326e-05
-5.483046697918326e-05
-5.483046697918326e-05
-5.483046697918326e-05
-5.483046697918326e-05
-5.483046697918326e-05
-5.483046697918326e-05
-5.483046697918326e-05
-5.483046697918326e-05
0.0037596614711219445
0.005666907440172508
0.008787855389527977
0.0016790295048849657
0.0018524155020713806
0.0020258014992577955
0.002719345488003455
0.0037596614711219445
0.004973363451426849
0.005666907440172508
0.0054935214429860935
0.005666907440172508
0.004106433465494774
0.002719345488003455
0.001332257510512136
-5.483046697918326e-05
-0.0012685324472840875
-0.001962076436029747
-5.483046697918326e-05
-5.483046697918326e-05
-5.483046697918326e-05
-5.483046697918326e-05
-5.483046697918326e-05
-5.483046697918326e-05
-5.483046697918326e-05
-5.483046697918326e-05
-5.483046697918326e-05
-5.483046697918326e-05
-5.483046697918326e-05
-5.483046697918326e-05
-5.483046697918326e-05
-5.483046697918326e-05
-5.483046697918326e-05
-5.483046697918326e-05
-5.483046697918326e-05
-5.483046697918326e-05
-5.483046697918326e-05
-5.483046697918326e-05
-5.483046697918326e-05
-5.483046697918326e-05
-5.483046697918326e-05
-5.483046697918326e-05
-5.483046697918326e-05
-5.483046697918326e-05
-5.483046697918326e-05
-5.483046697918326e-05
-5.483046697918326e-05
-5.483046697918326e-05
0.0020258014992577955
0.004626591457054019
0.006533837426104583
0.007747539406409487
0.001332257510512136
0.0015056435076985508
0.0021991874964442104
0.0032395034795627
0.004106433465494774
0.004626591457054019
0.004973363451426849
0.004453205459867604
0.0034128894767491147
0.0018524155020713806
0.00029194152739364654
-0.0016153044416569173
-0.0026556204247754067
-0.0030023924191482365
-5.483046697918326e-05
-5.483046697918326e-05
-5.483046697918326e-05
-5.483046697918326e-05
-5.483046697918326e-05
-5.483046697918326e-05
-5.483046697918326e-05
-5.483046697918326e-05
-5.483046697918326e-05
-5.483046697918326e-05
-5.483046697918326e-05
-5.483046697918326e-05
-5.483046697918326e-05
-5.483046697918326e-05
-5.483046697918326e-05
-5.483046697918326e-05
-5.483046697918326e-05
-5.483046697918326e-05
-5.483046697918326e-05
-5.483046697918326e-05
-5.483046697918326e-05
-5.483046697918326e-05
-5.483046697918326e-05
-5.483046697918326e-05
-5.483046697918326e-05
-5.483046697918326e-05
-5.483046697918326e-05
-5.483046697918326e-05
-5.483046697918326e-05
-5.483046697918326e-05
0.002719345488003455
0.004973363451426849
0.006187065431731753
0.008267697397968732
0.008441083395155147
0.001158871513325721
0.001158871513325721
0.001158871513325721
0.0020258014992577955
0.00289273148518987
0.0037596614711219445
0.004626591457054019
0.0037596614711219445
0.0023725734936306253
0.0009854855161393061
-0.0009217604529112577
-0.0026556204247754067
-0.003695936407893896
-0.004389480396639556
-5.483046697918326e-05
-5.483046697918326e-05
-5.483046697918326e-05
-5.483046697918326e-05
-5.483046697918326e-05
-5.483046697918326e-05
-5.483046697918326e-05
-5.483046697918326e-05
-5.483046697918326e-05
-5.483046697918326e-05
-5.483046697918326e-05
-5.483046697918326e-05
-5.483046697918326e-05
-5.483046697918326e-05
-5.483046697918326e-05
-5.483046697918326e-05
-5.483046697918326e-05
-5.483046697918326e-05
-5.483046697918326e-05
-5.483046697918326e-05
-5.483046697918326e-05
-5.483046697918326e-05
-5.483046697918326e-05
-5.483046697918326e-05
-5.483046697918326e-05
-5.483046697918326e-05
-5.483046697918326e-05
-5.483046697918326e-05
-5.483046697918326e-05
-5.483046697918326e-05
0.0020258014992577955
0.003933047468308359
0.006187065431731753
0.007574153409223072
0.008094311400782317
0.008441083395155147
0.0016790295048849657
0.0032395034795627
0.00289273148518987
0.0016790295048849657
-5.483046697918326e-05
-0.001962076436029747
-0.003695936407893896
-0.005083024385385215
-5.483046697918326e-05
-5.483046697918326e-05
-5.483046697918326e-05
-5.483046697918326e-05
-5.483046697918326e-05
-5.483046697918326e-05
-5.483046697918326e-05
-5.483046697918326e-05
-5.483046697918326e-05
-5.483046697918326e-05
-5.483046697918326e-05
-5.483046697918326e-05
-5.483046697918326e-05
-5.483046697918326e-05
-5.483046697918326e-05
-5.483046697918326e-05
-5.483046697918326e-05
-5.483046697918326e-05
-5.483046697918326e-05
-5.483046697918326e-05
-5.483046697918326e-05
-5.483046697918326e-05
-5.483046697918326e-05
-5.483046697918326e-05
-5.483046697918326e-05
-5.483046697918326e-05
-5.483046697918326e-05
-5.483046697918326e-05
-5.483046697918326e-05
-5.483046697918326e-05
-0.0016153044416569173
-0.00022821646416559815
0.0020258014992577955
0.004106433465494774
0.0054935214429860935
0.007574153409223072
0.007400767412036657
0.0008120995189528912
-0.000574988458538428
-0.0026556204247754067
-0.004389480396639556
-0.005429796379758045
-5.483046697918326e-05
-5.483046697918326e-05
-5.483046697918326e-05
-5.483046697918326e-05
-5.483046697918326e-05
-5.483046697918326e-05
-5.483046697918326e-05
-5.483046697918326e-05
-5.483046697918326e-05
-5.483046697918326e-05
-5.483046697918326e-05
-5.483046697918326e-05
-5.483046697918326e-05
-5.483046697918326e-05
-5.483046697918326e-05
-5.483046697918326e-05
-5.483046697918326e-05
-5.483046697918326e-05
-5.483046697918326e-05
-5.483046697918326e-05
-5.483046697918326e-05
-5.483046697918326e-05
-5.483046697918326e-05
-5.483046697918326e-05
-5.483046697918326e-05
-5.483046697918326e-05
-5.483046697918326e-05
-5.483046697918326e-05
-5.483046697918326e-05
-5.483046697918326e-05
-0.003869322405080311
-0.002482234427588992
-0.00040160246135201305
0.0016790295048849657
0.0035862754739355296
0.004799977454240434
0.005840293437358923
0.006187065431731753
0.00011855553020723164
-0.0009217604529112577
-0.0026556204247754067
-0.003695936407893896
-5.483046697918326e-05
-5.483046697918326e-05
-5.483046697918326e-05
-5.483046697918326e-05
-5.483046697918326e-05
-5.483046697918326e-05
-5.483046697918326e-05
-5.483046697918326e-05
-5.483046697918326e-05
-5.483046697918326e-05
-5.483046697918326e-05
-5.483046697918326e-05
-5.483046697918326e-05
-5.483046697918326e-05
-5.483046697918326e-05
0.0035862754739355296
0.004453205459867604
-5.483046697918326e-05
-5.483046697918326e-05
-5.483046697918326e-05
-5.483046697918326e-05
-5.483046697918326e-05
-5.483046697918326e-05
-5.483046697918326e-05
-5.483046697918326e-05
-5.483046697918326e-05
-5.483046697918326e-05
-5.483046697918326e-05
-5.483046697918326e-05
-5.483046697918326e-05
-5.483046697918326e-05
-5.483046697918326e-05
-0.0049096383881988
-0.0028290064219618216
-0.0007483744557248428
0.0016790295048849657
0.0032395034795627
0.004799977454240434
0.005666907440172508
-0.00022821646416559815
-0.0009217604529112577
-0.002308848430402577
-0.003695936407893896
-5.483046697918326e-05
-5.483046697918326e-05
-5.483046697918326e-05
-5.483046697918326e-05
-5.483046697918326e-05
-5.483046697918326e-05
-5.483046697918326e-05
-5.483046697918326e-05
-5.483046697918326e-05
-5.483046697918326e-05
-5.483046697918326e-05
-5.483046697918326e-05
-5.483046697918326e-05
-5.483046697918326e-05
0.001158871513325721
0.0034128894767491147
0.004453205459867604
-5.483046697918326e-05
-5.483046697918326e-05
-5.483046697918326e-05
-5.483046697918326e-05
-5.483046697918326e-05
-5.483046697918326e-05
-5.483046697918326e-05
-5.483046697918326e-05
-5.483046697918326e-05
-5.483046697918326e-05
-5.483046697918326e-05
-5.483046697918326e-05
-5.483046697918326e-05
-5.483046697918326e-05
-5.483046697918326e-05
-5.483046697918326e-05
-5.483046697918326e-05
-0.0031757784163346514
-0.00040160246135201305
0.0016790295048849657
0.0035862754739355296
0.004626591457054019
-5.483046697918326e-05
-0.0007483744557248428
-0.0014419184444705024
-5.483046697918326e-05
-5.483046697918326e-05
-5.483046697918326e-05
-5.483046697918326e-05
-5.483046697918326e-05
-5.483046697918326e-05
-5.483046697918326e-05
-5.483046697918326e-05
-5.483046697918326e-05
-5.483046697918326e-05
-5.483046697918326e-05
-5.483046697918326e-05
-5.483046697918326e-05
-5.483046697918326e-05
-5.483046697918326e-05
-5.483046697918326e-05
0.002719345488003455
0.004106433465494774
-5.483046697918326e-05
-5.483046697918326e-05
0.00011855553020723164
-5.483046697918326e-05
-5.483046697918326e-05
-5.483046697918326e-05
-5.483046697918326e-05
-5.483046697918326e-05
-5.483046697918326e-05
-5.483046697918326e-05
-5.483046697918326e-05
-5.483046697918326e-05
-5.483046697918326e-05
-5.483046697918326e-05
-5.483046697918326e-05
-5.483046697918326e-05
-5.483046697918326e-05
-5.483046697918326e-05
-0.002135462433216162
0.00046532752458006144
0.00254595949081704
0.004106433465494774
-5.483046697918326e-05
-0.00040160246135201305
-5.483046697918326e-05
-5.483046697918326e-05
-5.483046697918326e-05
-5.483046697918326e-05
-5.483046697918326e-05
-5.483046697918326e-05
-5.483046697918326e-05
-5.483046697918326e-05
-5.483046697918326e-05
-5.483046697918326e-05
-5.483046697918326e-05
-5.483046697918326e-05
-5.483046697918326e-05
-5.483046697918326e-05
-5.483046697918326e-05
-0.000574988458538428
0.00011855553020723164
0.0015056435076985508
0.00289273148518987
0.0035862754739355296
-5.483046697918326e-05
-5.483046697918326e-05
-5.483046697918326e-05
-5.483046697918326e-05
-5.483046697918326e-05
-5.483046697918326e-05
-5.483046697918326e-05
-5.483046697918326e-05
-5.483046697918326e-05
-5.483046697918326e-05
-5.483046697918326e-05
-5.483046697918326e-05
-5.483046697918326e-05
-5.483046697918326e-05
-5.483046697918326e-05
-5.483046697918326e-05
-5.483046697918326e-05
-0.004216094399453141
-0.0009217604529112577
0.0016790295048849657
0.0032395034795627
0.00011855553020723164
-5.483046697918326e-05
-5.483046697918326e-05
-5.483046697918326e-05
-5.483046697918326e-05
-5.483046697918326e-05
-5.483046697918326e-05
-5.483046697918326e-05
-0.00525641038257163
-0.005429796379758045
-0.005429796379758045
-5.483046697918326e-05
-5.483046697918326e-05
-5.483046697918326e-05
-5.483046697918326e-05
-5.483046697918326e-05
-0.0012685324472840875
-0.0009217604529112577
-0.00040160246135201305
0.0008120995189528912
0.0018524155020713806
0.00254595949081704
0.0021991874964442104
-5.483046697918326e-05
-5.483046697918326e-05
-5.483046697918326e-05
-5.483046697918326e-05
-5.483046697918326e-05
-5.483046697918326e-05
-5.483046697918326e-05
-5.483046697918326e-05
-5.483046697918326e-05
-5.483046697918326e-05
-5.483046697918326e-05
-5.483046697918326e-05
-5.483046697918326e-05
-5.483046697918326e-05
-5.483046697918326e-05
-5.483046697918326e-05
-5.483046697918326e-05
-5.483046697918326e-05
0.0008120995189528912
0.0032395034795627
-0.002135462433216162
-0.0009217604529112577
-5.483046697918326e-05
-5.483046697918326e-05
-5.483046697918326e-05
-0.0016153044416569173
-0.0031757784163346514
-0.004562866393825971
-0.006123340368503705
-0.006990270354435779
-0.007510428345995024
-0.007510428345995024
-0.007163656351622194
-0.00525641038257163
-0.003695936407893896
-0.0028290064219618216
-5.483046697918326e-05
-0.0016153044416569173
-0.0010951464500976726
-0.000574988458538428
0.00011855553020723164
0.001158871513325721
0.0020258014992577955
0.001158871513325721
-5.483046697918326e-05
-5.483046697918326e-05
-5.483046697918326e-05
-5.483046697918326e-05
-5.483046697918326e-05
-5.483046697918326e-05
-5.483046697918326e-05
-5.483046697918326e-05
-5.483046697918326e-05
-5.483046697918326e-05
-5.483046697918326e-05
-5.483046697918326e-05
-5.483046697918326e-05
-5.483046697918326e-05
-5.483046697918326e-05
-5.483046697918326e-05
-5.483046697918326e-05
-5.483046697918326e-05
-5.483046697918326e-05
0.002719345488003455
-0.0010951464500976726
-5.483046697918326e-05
-5.483046697918326e-05
-5.483046697918326e-05
-5.483046697918326e-05
-0.002308848430402577
-0.003695936407893896
-0.005776568374130875
-0.007510428345995024
-0.008550744329113513
-0.008203972334740683
-0.008203972334740683
-0.007337042348808609
-0.0062967263656901196
-0.005083024385385215
-0.003695936407893896
-5.483046697918326e-05
-0.001962076436029747
-0.0017886904388433322
-0.0009217604529112577
0.00011855553020723164
0.001158871513325721
0.001332257510512136
0.0008120995189528912
-0.0009217604529112577
-0.0028290064219618216
-0.0033491644135210663
-5.483046697918326e-05
-5.483046697918326e-05
-5.483046697918326e-05
-5.483046697918326e-05
-5.483046697918326e-05
-5.483046697918326e-05
-5.483046697918326e-05
-5.483046697918326e-05
-5.483046697918326e-05
-5.483046697918326e-05
-5.483046697918326e-05
-5.483046697918326e-05
-5.483046697918326e-05
-5.483046697918326e-05
-5.483046697918326e-05
0.00046532752458006144
0.00289273148518987
-5.483046697918326e-05
-5.483046697918326e-05
-5.483046697918326e-05
-5.483046697918326e-05
-0.001962076436029747
-0.003695936407893896
-0.00525641038257163
-0.007510428345995024
-0.008550744329113513
-0.008550744329113513
-0.008203972334740683
-0.007683814343181439
-0.006990270354435779
-0.006643498360062949
-0.00594995437131729
-0.0049096383881988
-5.483046697918326e-05
-0.0028290064219618216
-0.002308848430402577
-0.0009217604529112577
0.00046532752458006144
0.0015056435076985508
0.0021991874964442104
0.001332257510512136
-0.000574988458538428
-0.0026556204247754067
-0.003869322405080311
-0.0049096383881988
-0.00525641038257163
-5.483046697918326e-05
-5.483046697918326e-05
-5.483046697918326e-05
-5.483046697918326e-05
-5.483046697918326e-05
-5.483046697918326e-05
-5.483046697918326e-05
-5.483046697918326e-05
-5.483046697918326e-05
-5.483046697918326e-05
-5.483046697918326e-05
-5.483046697918326e-05
-5.483046697918326e-05
0.001332257510512136
0.0032395034795627
-0.000574988458538428
-5.483046697918326e-05
-5.483046697918326e-05
-5.483046697918326e-05
-5.483046697918326e-05
-0.0031757784163346514
-0.00525641038257163
-0.007163656351622194
-0.008550744329113513
-0.009244288317859173
-0.009070902320672758
-0.008203972334740683
-0.007510428345995024
-0.006643498360062949
-0.0062967263656901196
-0.0062967263656901196
-5.483046697918326e-05
-5.483046697918326e-05
-0.003695936407893896
-0.002135462433216162
-0.0007483744557248428
0.001158871513325721
0.0023725734936306253
0.002719345488003455
0.0021991874964442104
0.00011855553020723164
-0.002135462433216162
-0.003869322405080311
-0.005429796379758045
-0.00560318237694446
-0.005776568374130875
-5.483046697918326e-05
-5.483046697918326e-05
-5.483046697918326e-05
-5.483046697918326e-05
-5.483046697918326e-05
-5.483046697918326e-05
-5.483046697918326e-05
-5.483046697918326e-05
-5.483046697918326e-05
-5.483046697918326e-05
-5.483046697918326e-05
-5.483046697918326e-05
0.0021991874964442104
0.0037596614711219445
-5.483046697918326e-05
-5.483046697918326e-05
-5.483046697918326e-05
-5.483046697918326e-05
-5.483046697918326e-05
-0.00525641038257163
-0.007510428345995024
-0.009417674315045588
-0.010284604300977662
-0.010631376295350492
-0.009070902320672758
-0.008550744329113513
-0.006990270354435779
-0.0062967263656901196
-0.005776568374130875
-0.0062967263656901196
-0.006123340368503705
-0.0049096383881988
-0.0026556204247754067
-0.0009217604529112577
-0.00040160246135201305
0.0018524155020713806
0.00289273148518987
0.0034128894767491147
0.00289273148518987
0.001158871513325721
-0.0012685324472840875
-0.003522550410707481
-0.0049096383881988
-0.006123340368503705
-0.00594995437131729
-5.483046697918326e-05
-5.483046697918326e-05
-5.483046697918326e-05
-5.483046697918326e-05
-5.483046697918326e-05
-5.483046697918326e-05
-5.483046697918326e-05
-5.483046697918326e-05
-5.483046697918326e-05
-5.483046697918326e-05
-5.483046697918326e-05
-5.483046697918326e-05
-5.483046697918326e-05
0.003933047468308359
-5.483046697918326e-05
-5.483046697918326e-05
-5.483046697918326e-05
-5.483046697918326e-05
-0.005083024385385215
-0.007337042348808609
-0.009417674315045588
-0.010978148289723322
-0.011671692278468981
-0.011671692278468981
-0.010111218303791247
-0.008724130326299928
-0.0064701123628765345
-0.005776568374130875
-0.005429796379758045
-0.00594995437131729
-0.00560318237694446
-0.003695936407893896
-0.002135462433216162
-5.483046697918326e-05
0.00029194152739364654
0.0023725734936306253
0.003066117482376285
0.002719345488003455
0.002719345488003455
0.001332257510512136
-0.00040160246135201305
-0.0026556204247754067
-0.003869322405080311
-0.0049096383881988
-5.483046697918326e-05
-5.483046697918326e-05
-5.483046697918326e-05
-5.483046697918326e-05
-5.483046697918326e-05
-5.483046697918326e-05
-5.483046697918326e-05
-5.483046697918326e-05
-5.483046697918326e-05
-5.483046697918326e-05
-5.483046697918326e-05
-5.483046697918326e-05
-5.483046697918326e-05
0.0034128894767491147
0.003933047468308359
0.0023725734936306253
0.0008120995189528912
-0.000574988458538428
-0.002308848430402577
-0.004216094399453141
-0.006643498360062949
-0.008724130326299928
-0.010804762292536907
-0.012191850270028226
-0.012538622264401056
-0.011845078275655396
-5.483046697918326e-05
-5.483046697918326e-05
-5.483046697918326e-05
-0.005776568374130875
-0.00594995437131729
-0.005776568374130875
-0.005083024385385215
-0.0030023924191482365
-0.0014419184444705024
0.0006387135217664763
0.0006387135217664763
0.0018524155020713806
0.0021991874964442104
0.0021991874964442104
0.0018524155020713806
0.001332257510512136
0.00011855553020723164
-0.0010951464500976726
-0.002135462433216162
-5.483046697918326e-05
-5.483046697918326e-05
-5.483046697918326e-05
-5.483046697918326e-05
-5.483046697918326e-05
-5.483046697918326e-05
-5.483046697918326e-05
-5.483046697918326e-05
-5.483046697918326e-05
-5.483046697918326e-05
-5.483046697918326e-05
-5.483046697918326e-05
-5.483046697918326e-05
0.00289273148518987
0.0032395034795627
0.0034128894767491147
0.0032395034795627
0.0034128894767491147
0.003066117482376285
0.001332257510512136
-0.0007483744557248428
-0.0033491644135210663
-0.005429796379758045
-0.007510428345995024
-0.009764446309418418
-0.011498306281282566
-0.01271200826158747
-0.013232166253146715
-0.01271200826158747
-0.011324920284096152
-5.483046697918326e-05
-5.483046697918326e-05
-0.006643498360062949
-0.00594995437131729
-0.00560318237694446
-0.0049096383881988
-0.002482234427588992
-0.0014419184444705024
-5.483046697918326e-05
-5.483046697918326e-05
-5.483046697918326e-05
0.0008120995189528912
0.001158871513325721
0.001332257510512136
0.0009854855161393061
0.0009854855161393061
0.00029194152739364654
-5.483046697918326e-05
-5.483046697918326e-05
-5.483046697918326e-05
-5.483046697918326e-05
-5.483046697918326e-05
-5.483046697918326e-05
-5.483046697918326e-05
-5.483046697918326e-05
-5.483046697918326e-05
-5.483046697918326e-05
-5.483046697918326e-05
-5.483046697918326e-05
-5.483046697918326e-05
0.0018524155020713806
0.00254595949081704
0.003066117482376285
0.0037596614711219445
0.0035862754739355296
0.0037596614711219445
0.0034128894767491147
0.001332257510512136
-0.0010951464500976726
-0.0031757784163346514
-0.005776568374130875
-0.007337042348808609
-0.009244288317859173
-0.011151534286909737
-0.012538622264401056
-0.013232166253146715
-0.01271200826158747
-0.011498306281282566
-5.483046697918326e-05
-5.483046697918326e-05
-0.007163656351622194
-0.0062967263656901196
-0.006123340368503705
-0.00525641038257163
-0.0031757784163346514
-0.002482234427588992
-0.0014419184444705024
-0.001962076436029747
-0.0012685324472840875
-0.000574988458538428
-0.00022821646416559815
0.00046532752458006144
0.0009854855161393061
0.001158871513325721
-5.483046697918326e-05
-5.483046697918326e-05
-5.483046697918326e-05
-5.483046697918326e-05
-5.483046697918326e-05
-5.483046697918326e-05
-5.483046697918326e-05
-5.483046697918326e-05
-5.483046697918326e-05
-5.483046697918326e-05
-5.483046697918326e-05
-5.483046697918326e-05
-5.483046697918326e-05
0.0006387135217664763
0.0016790295048849657
0.0018524155020713806
0.00254595949081704
0.001332257510512136
0.002719345488003455
0.0037596614711219445
0.0037596614711219445
0.00289273148518987
0.001158871513325721
-0.0010951464500976726
-0.0033491644135210663
-0.005083024385385215
-0.0064701123628765345
-0.008203972334740683
-0.010284604300977662
-0.012191850270028226
-0.0130587802559603
-0.013232166253146715
-0.011845078275655396
-5.483046697918326e-05
-5.483046697918326e-05
-0.007683814343181439
-0.006816884357249364
-0.006990270354435779
-0.006816884357249364
-0.004562866393825971
-0.003695936407893896
-0.0030023924191482365
-0.0017886904388433322
-0.0026556204247754067
-0.0014419184444705024
-0.0007483744557248428
-5.483046697918326e-05
-5.483046697918326e-05
-5.483046697918326e-05
-5.483046697918326e-05
-5.483046697918326e-05
-5.483046697918326e-05
-5.483046697918326e-05
-5.483046697918326e-05
-5.483046697918326e-05
-5.483046697918326e-05
-5.483046697918326e-05
-5.483046697918326e-05
-5.483046697918326e-05
-5.483046697918326e-05
-5.483046697918326e-05
-0.0028290064219618216
0.001158871513325721
0.0023725734936306253
0.00254595949081704
0.0018524155020713806
0.00029194152739364654
0.0015056435076985508
0.00254595949081704
0.0032395034795627
0.0032395034795627
0.0021991874964442104
0.001158871513325721
-0.0007483744557248428
-0.0026556204247754067
-0.004042708402266726
-0.00560318237694446
-0.007510428345995024
-0.010111218303791247
-0.012365236267214641
-0.013232166253146715
-0.0130587802559603
-0.011671692278468981
-0.010111218303791247
-5.483046697918326e-05
-0.007683814343181439
-0.007510428345995024
-0.007510428345995024
-0.007163656351622194
-0.005776568374130875
-0.0049096383881988
-0.004042708402266726
-0.0033491644135210663
-0.0031757784163346514
-5.483046697918326e-05
-5.483046697918326e-05
-5.483046697918326e-05
-5.483046697918326e-05
-5.483046697918326e-05
-5.483046697918326e-05
-5.483046697918326e-05
-5.483046697918326e-05
-5.483046697918326e-05
-5.483046697918326e-05
-5.483046697918326e-05
-5.483046697918326e-05
-5.483046697918326e-05
-5.483046697918326e-05
-5.483046697918326e-05
-0.0062967263656901196
-0.0049096383881988
-0.002482234427588992
-0.0009217604529112577
0.001158871513325721
0.0021991874964442104
0.0032395034795627
0.001158871513325721
0.0018524155020713806
0.0023725734936306253
0.003066117482376285
0.00254595949081704
0.0021991874964442104
0.0006387135217664763
-0.0007483744557248428
-0.002135462433216162
-0.003695936407893896
-0.00560318237694446
-0.007857200340367854
-0.010631376295350492
-0.01271200826158747
-0.01340555225033313
-0.01340555225033313
-0.011671692278468981
-0.010284604300977662
-0.008724130326299928
-0.007857200340367854
-0.007510428345995024
-0.007510428345995024
-0.006990270354435779
-0.0064701123628765345
-0.00560318237694446
-0.004389480396639556
-0.0030023924191482365
-0.0028290064219618216
-5.483046697918326e-05
-5.483046697918326e-05
-5.483046697918326e-05
-5.483046697918326e-05
-5.483046697918326e-05
-5.483046697918326e-05
-5.483046697918326e-05
-5.483046697918326e-05
-5.483046697918326e-05
-5.483046697918326e-05
-5.483046697918326e-05
-5.483046697918326e-05
-0.00560318237694446
-0.007337042348808609
-0.007510428345995024
-0.008550744329113513
-0.006643498360062949
-0.0047362523910123855
-0.002482234427588992
-5.483046697918326e-05
0.001332257510512136
0.0016790295048849657
0.0021991874964442104
0.00254595949081704
0.0023725734936306253
0.0018524155020713806
0.0006387135217664763
-0.00022821646416559815
-0.0012685324472840875
-0.002482234427588992
-0.004389480396639556
-0.0062967263656901196
-0.008724130326299928
-0.011324920284096152
-0.0130587802559603
-0.013925710241892375
-0.013578938247519545
-0.012018464272841811
-0.010111218303791247
-0.008377358331927098
-0.007683814343181439
-0.007337042348808609
-0.0064701123628765345
-0.0064701123628765345
-0.00594995437131729
-0.00525641038257163
-0.003869322405080311
-0.001962076436029747
-0.001962076436029747
-5.483046697918326e-05
-5.483046697918326e-05
-5.483046697918326e-05
-5.483046697918326e-05
-5.483046697918326e-05
-5.483046697918326e-05
-5.483046697918326e-05
-5.483046697918326e-05
-5.483046697918326e-05
-5.483046697918326e-05
-5.483046697918326e-05
-0.0033491644135210663
-0.0062967263656901196
-0.008550744329113513
-0.009764446309418418
-0.009591060312232003
-0.008203972334740683
-0.00594995437131729
-0.0031757784163346514
-0.0009217604529112577
0.0018524155020713806
0.0020258014992577955
0.0018524155020713806
0.001332257510512136
0.0006387135217664763
-0.00022821646416559815
-0.0010951464500976726
-0.002482234427588992
-0.004389480396639556
-0.0062967263656901196
-0.008377358331927098
-0.010631376295350492
-0.012885394258773886
-0.01409909623907879
-0.01409909623907879
-0.013232166253146715
-0.011324920284096152
-0.009591060312232003
-0.008030586337554269
-0.007337042348808609
-0.006816884357249364
-0.0064701123628765345
-0.005429796379758045
-0.00525641038257163
-0.00525641038257163
-0.0028290064219618216
-0.0007483744557248428
-0.0009217604529112577
-5.483046697918326e-05
-5.483046697918326e-05
-5.483046697918326e-05
-5.483046697918326e-05
-5.483046697918326e-05
-5.483046697918326e-05
-5.483046697918326e-05
-5.483046697918326e-05
-5.483046697918326e-05
-5.483046697918326e-05
-5.483046697918326e-05
-0.003695936407893896
-0.007510428345995024
-0.009070902320672758
-0.010284604300977662
-0.010284604300977662
-0.009070902320672758
-0.007510428345995024
-0.003695936407893896
-0.0009217604529112577
0.0015056435076985508
0.0016790295048849657
0.001332257510512136
0.0009854855161393061
-0.000574988458538428
-0.0016153044416569173
-0.0033491644135210663
-0.0049096383881988
-0.007337042348808609
-0.008724130326299928
-0.010804762292536907
-0.012538622264401056
-0.013925710241892375
-0.01444586823345162
-0.013925710241892375
-0.012538622264401056
-0.010804762292536907
-0.008724130326299928
-0.007163656351622194
-0.0062967263656901196
-0.00594995437131729
-0.005429796379758045
-0.0047362523910123855
-0.003869322405080311
-0.0026556204247754067
-0.0012685324472840875
0.00046532752458006144
-5.483046697918326e-05
-5.483046697918326e-05
-5.483046697918326e-05
-5.483046697918326e-05
-5.483046697918326e-05
-5.483046697918326e-05
-5.483046697918326e-05
-5.483046697918326e-05
-5.483046697918326e-05
-5.483046697918326e-05
-5.483046697918326e-05
-5.483046697918326e-05
-0.004042708402266726
-0.006816884357249364
-0.009244288317859173
-0.010284604300977662
-0.010111218303791247
-0.008724130326299928
-0.006816884357249364
-0.004216094399453141
-0.0016153044416569173
0.0008120995189528912
0.00046532752458006144
-0.00022821646416559815
-0.0009217604529112577
-0.002135462433216162
-0.003695936407893896
-0.00525641038257163
-0.007337042348808609
-0.009244288317859173
-0.011498306281282566
-0.01271200826158747
-0.01340555225033313
-0.01409909623907879
-0.013925710241892375
-0.012885394258773886
-0.011324920284096152
-0.009591060312232003
-0.007337042348808609
-0.006123340368503705
-0.005083024385385215
-0.0047362523910123855
-0.0047362523910123855
-0.0047362523910123855
-0.004216094399453141
-0.003522550410707481
-0.001962076436029747
-0.00040160246135201305
0.0008120995189528912
-5.483046697918326e-05
-5.483046697918326e-05
-5.483046697918326e-05
-5.483046697918326e-05
-5.483046697918326e-05
-5.483046697918326e-05
-5.483046697918326e-05
-5.483046697918326e-05
-5.483046697918326e-05
-5.483046697918326e-05
-5.483046697918326e-05
-0.004389480396639556
-0.006990270354435779
-0.009244288317859173
-0.010284604300977662
-0.010111218303791247
-0.008724130326299928
-0.006816884357249364
-0.003695936407893896
-0.0012685324472840875
-0.00040160246135201305
-0.0007483744557248428
-0.0010951464500976726
-0.002135462433216162
-0.0033491644135210663
-0.00525641038257163
-0.007337042348808609
-0.009937832306604832
-0.012191850270028226
-0.01375232424470596
-0.013925710241892375
-0.01375232424470596
-0.013232166253146715
-0.012538622264401056
-0.011498306281282566
-0.009764446309418418
-0.007510428345995024
-0.005776568374130875
-0.004216094399453141
-0.003869322405080311
-0.003695936407893896
-0.004216094399453141
-0.003869322405080311
-0.003522550410707481
-0.0026556204247754067
-0.0014419184444705024
0.00029194152739364654
0.0018524155020713806
0.0023725734936306253
-5.483046697918326e-05
-5.483046697918326e-05
-5.483046697918326e-05
-5.483046697918326e-05
-5.483046697918326e-05
-5.483046697918326e-05
-5.483046697918326e-05
-5.483046697918326e-05
-5.483046697918326e-05
-5.483046697918326e-05
-0.003695936407893896
-0.0062967263656901196
-0.008377358331927098
-0.009764446309418418
-0.009764446309418418
-0.008377358331927098
-0.0062967263656901196
-0.003522550410707481
-0.0009217604529112577
-0.0017886904388433322
-0.002135462433216162
-0.002135462433216162
-0.0028290064219618216
-0.004562866393825971
-0.006816884357249364
-0.008550744329113513
-0.011498306281282566
-0.01375232424470596
-0.01513941222219728
-0.01513941222219728
-0.013925710241892375
-0.012538622264401056
-0.010978148289723322
-0.009937832306604832
-0.008030586337554269
-0.00594995437131729
-5.483046697918326e-05
-5.483046697918326e-05
-5.483046697918326e-05
-0.0028290064219618216
-0.002308848430402577
-0.003522550410707481
-0.0031757784163346514
-0.002482234427588992
-0.0010951464500976726
0.0008120995189528912
0.0023725734936306253
0.0032395034795627
0.00289273148518987
-5.483046697918326e-05
-5.483046697918326e-05
-5.483046697918326e-05
-5.483046697918326e-05
-5.483046697918326e-05
-5.483046697918326e-05
-5.483046697918326e-05
-5.483046697918326e-05
-5.483046697918326e-05
-0.003522550410707481
-0.00560318237694446
-0.008203972334740683
-0.009070902320672758
-0.009417674315045588
-0.007857200340367854
-0.00594995437131729
-0.002482234427588992
-0.00040160246135201305
-0.0031757784163346514
-0.003695936407893896
-0.004216094399453141
-0.00594995437131729
-0.008203972334740683
-0.010111218303791247
-0.013232166253146715
-0.01513941222219728
-0.01583295621094294
-0.015312798219383694
-0.01340555225033313
-0.011324920284096152
-0.009937832306604832
-0.007857200340367854
-0.00594995437131729
-0.004042708402266726
-5.483046697918326e-05
-5.483046697918326e-05
-5.483046697918326e-05
-5.483046697918326e-05
-0.002482234427588992
-0.0026556204247754067
-0.0026556204247754067
-0.002135462433216162
-0.0010951464500976726
0.00046532752458006144
0.0020258014992577955
0.0032395034795627
0.0032395034795627
-5.483046697918326e-05
-5.483046697918326e-05
-5.483046697918326e-05
-5.483046697918326e-05
-5.483046697918326e-05
-5.483046697918326e-05
-5.483046697918326e-05
-5.483046697918326e-05
-5.483046697918326e-05
-5.483046697918326e-05
-5.483046697918326e-05
-5.483046697918326e-05
-5.483046697918326e-05
-5.483046697918326e-05
-0.007510428345995024
-0.005429796379758045
-0.002482234427588992
-0.004562866393825971
-0.004562866393825971
-0.005083024385385215
-0.0064701123628765345
-0.007510428345995024
-0.010804762292536907
-0.013578938247519545
-0.016006342208129354
-0.01617972820531577
-0.015312798219383694
-0.013232166253146715
-0.010631376295350492
-0.008203972334740683
-0.006123340368503705
-0.004216094399453141
-5.483046697918326e-05
-5.483046697918326e-05
-5.483046697918326e-05
-5.483046697918326e-05
-5.483046697918326e-05
-0.001962076436029747
-0.002482234427588992
-0.0026556204247754067
-0.002308848430402577
-0.0016153044416569173
-0.00022821646416559815
0.0015056435076985508
0.0023725734936306253
-5.483046697918326e-05
-5.483046697918326e-05
-5.483046697918326e-05
-5.483046697918326e-05
-5.483046697918326e-05
-5.483046697918326e-05
-5.483046697918326e-05
-5.483046697918326e-05
-5.483046697918326e-05
-5.483046697918326e-05
-5.483046697918326e-05
-5.483046697918326e-05
-5.483046697918326e-05
-5.483046697918326e-05
-5.483046697918326e-05
-0.007337042348808609
-0.0049096383881988
-0.0047362523910123855
-0.005083024385385215
-0.00560318237694446
-0.006816884357249364
-0.008377358331927098
-0.010978148289723322
-0.01375232424470596
-0.014619254230638035
-0.014966026225010864
-0.01375232424470596
-0.011324920284096152
-0.008724130326299928
-0.0064701123628765345
-5.483046697918326e-05
-5.483046697918326e-05
-5.483046697918326e-05
-5.483046697918326e-05
-5.483046697918326e-05
-5.483046697918326e-05
-5.483046697918326e-05
-0.001962076436029747
-0.002482234427588992
-0.0026556204247754067
-0.0028290064219618216
-0.001962076436029747
-0.00040160246135201305
-5.483046697918326e-05
0.0016790295048849657
-5.483046697918326e-05
-5.483046697918326e-05
-5.483046697918326e-05
-5.483046697918326e-05
-5.483046697918326e-05
-5.483046697918326e-05
-5.483046697918326e-05
-5.483046697918326e-05
-5.483046697918326e-05
-5.483046697918326e-05
-5.483046697918326e-05
-5.483046697918326e-05
-5.483046697918326e-05
-5.483046697918326e-05
-0.006643498360062949
-0.0064701123628765345
-0.004389480396639556
-0.0049096383881988
-0.006123340368503705
-0.008030586337554269
-0.010111218303791247
-0.012365236267214641
-0.012885394258773886
-0.0130587802559603
-0.011498306281282566
-0.009591060312232003
-0.006990270354435779
-5.483046697918326e-05
-5.483046697918326e-05
-5.483046697918326e-05
-5.483046697918326e-05
-5.483046697918326e-05
-5.483046697918326e-05
-5.483046697918326e-05
-5.483046697918326e-05
-5.483046697918326e-05
-5.483046697918326e-05
-5.483046697918326e-05
-0.0031757784163346514
-0.002482234427588992
-0.0014419184444705024
-5.483046697918326e-05
-5.483046697918326e-05
-5.483046697918326e-05
-5.483046697918326e-05
-5.483046697918326e-05
-5.483046697918326e-05
-5.483046697918326e-05
-5.483046697918326e-05
-5.483046697918326e-05
-5.483046697918326e-05
-5.483046697918326e-05
-5.483046697918326e-05
-5.483046697918326e-05
-5.483046697918326e-05
-5.483046697918326e-05
-5.483046697918326e-05
-0.006643498360062949
-0.0049096383881988
-0.005083024385385215
-0.006816884357249364
-0.008724130326299928
-0.010457990298164077
-0.010978148289723322
-0.010978148289723322
-0.009764446309418418
-0.007510428345995024
-0.004389480396639556
-5.483046697918326e-05
-5.483046697918326e-05
-5.483046697918326e-05
-5.483046697918326e-05
-5.483046697918326e-05
-5.483046697918326e-05
-5.483046697918326e-05
-5.483046697918326e-05
-5.483046697918326e-05
-5.483046697918326e-05
-5.483046697918326e-05
-5.483046697918326e-05
-5.483046697918326e-05
-5.483046697918326e-05
-5.483046697918326e-05
-5.483046697918326e-05
-5.483046697918326e-05
-5.483046697918326e-05
-5.483046697918326e-05
-5.483046697918326e-05
-5.483046697918326e-05
-5.483046697918326e-05
-5.483046697918326e-05
-5.483046697918326e-05
-5.483046697918326e-05
-5.483046697918326e-05
-5.483046697918326e-05
-5.483046697918326e-05
-5.483046697918326e-05
-0.006816884357249364
-0.004562866393825971
-0.005083024385385215
-0.0062967263656901196
-0.007510428345995024
-0.008377358331927098
-0.009417674315045588
-0.009070902320672758
-0.008030586337554269
-0.005776568374130875
-0.0026556204247754067
-5.483046697918326e-05
-5.483046697918326e-05
-5.483046697918326e-05
-5.483046697918326e-05
-5.483046697918326e-05
-5.483046697918326e-05
-5.483046697918326e-05
-5.483046697918326e-05
-5.483046697918326e-05
-5.483046697918326e-05
-5.483046697918326e-05
-5.483046697918326e-05
-5.483046697918326e-05
-5.483046697918326e-05
-5.483046697918326e-05
-5.483046697918326e-05
-5.483046697918326e-05
-5.483046697918326e-05
-5.483046697918326e-05
-5.483046697918326e-05
-5.483046697918326e-05
-5.483046697918326e-05
-5.483046697918326e-05
-5.483046697918326e-05
-5.483046697918326e-05
-5.483046697918326e-05
-5.483046697918326e-05
-5.483046697918326e-05
-0.007337042348808609
-0.007163656351622194
-0.007510428345995024
-0.006990270354435779
-0.00594995437131729
-0.004216094399453141
-0.002135462433216162
-5.483046697918326e-05
-5.483046697918326e-05
-5.483046697918326e-05
-5.483046697918326e-05
-5.483046697918326e-05
-5.483046697918326e-05
-5.483046697918326e-05
-5.483046697918326e-05
-5.483046697918326e-05
-5.483046697918326e-05
-5.483046697918326e-05
-5.483046697918326e-05
-5.483046697918326e-05
-5.483046697918326e-05
-5.483046697918326e-05
-5.483046697918326e-05
-5.483046697918326e-05
-5.483046697918326e-05
-5.483046697918326e-05
-5.483046697918326e-05
-5.483046697918326e-05
-5.483046697918326e-05
-5.483046697918326e-05
-5.483046697918326e-05
-5.483046697918326e-05
-5.483046697918326e-05
-0.0062967263656901196
-0.007510428345995024
-0.005083024385385215
-0.0049096383881988
-0.003522550410707481
-0.0017886904388433322
-5.483046697918326e-05
-5.483046697918326e-05
-5.483046697918326e-05
-5.483046697918326e-05
-5.483046697918326e-05
-5.483046697918326e-05
-5.483046697918326e-05
-5.483046697918326e-05
-5.483046697918326e-05
-5.483046697918326e-05
-5.483046697918326e-05
-5.483046697918326e-05
-5.483046697918326e-05
-5.483046697918326e-05
-5.483046697918326e-05
-5.483046697918326e-05
-5.483046697918326e-05
-5.483046697918326e-05
-5.483046697918326e-05
-5.483046697918326e-05
-5.483046697918326e-05
-5.483046697918326e-05
-5.483046697918326e-05
-5.483046697918326e-05
-0.006123340368503705
-0.006990270354435779
-0.008203972334740683
0.0006387135217664763
0.001332257510512136
0.0018524155020713806
-5.483046697918326e-05
-5.483046697918326e-05
-5.483046697918326e-05
-5.483046697918326e-05
-5.483046697918326e-05
-5.483046697918326e-05
-5.483046697918326e-05
-5.483046697918326e-05
-5.483046697918326e-05
-5.483046697918326e-05
-5.483046697918326e-05
-5.483046697918326e-05
-5.483046697918326e-05
-5.483046697918326e-05
-5.483046697918326e-05
-5.483046697918326e-05
-5.483046697918326e-05
-5.483046697918326e-05
-5.483046697918326e-05
-5.483046697918326e-05
-5.483046697918326e-05
-0.007510428345995024
-0.008550744329113513
-0.008724130326299928
-5.483046697918326e-05
-5.483046697918326e-05
-5.483046697918326e-05
-5.483046697918326e-05
-5.483046697918326e-05
-5.483046697918326e-05
-5.483046697918326e-05
-5.483046697918326e-05
-5.483046697918326e-05
-5.483046697918326e-05
-5.483046697918326e-05
-5.483046697918326e-05
-5.483046697918326e-05
-5.483046697918326e-05
-5.483046697918326e-05
-5.483046697918326e-05
-5.483046697918326e-05
-0.008030586337554269
-0.009244288317859173
-0.009417674315045588
-0.009591060312232003
-5.483046697918326e-05
-5.483046697918326e-05
-5.483046697918326e-05
-5.483046697918326e-05
-5.483046697918326e-05
-5.483046697918326e-05
-5.483046697918326e-05
-5.483046697918326e-05
-5.483046697918326e-05
-5.483046697918326e-05
-5.483046697918326e-05
-5.483046697918326e-05
-5.483046697918326e-05
-5.483046697918326e-05
-5.483046697918326e-05
-5.483046697918326e-05
-0.008377358331927098
-0.009937832306604832
-0.010457990298164077
-0.010111218303791247
-0.010284604300977662
-5.483046697918326e-05
-5.483046697918326e-05
-5.483046697918326e-05
-5.483046697918326e-05
-5.483046697918326e-05
-5.483046697918326e-05
-5.483046697918326e-05
-5.483046697918326e-05
-5.483046697918326e-05
-5.483046697918326e-05
-5.483046697918326e-05
-5.483046697918326e-05
-5.483046697918326e-05
-5.483046697918326e-05
-5.483046697918326e-05
-0.007337042348808609
-0.009591060312232003
-0.010631376295350492
-0.010978148289723322
-0.010978148289723322
-0.010111218303791247
-5.483046697918326e-05
-5.483046697918326e-05
-5.483046697918326e-05
-5.483046697918326e-05
-5.483046697918326e-05
-5.483046697918326e-05
-5.483046697918326e-05
-5.483046697918326e-05
-5.483046697918326e-05
-5.483046697918326e-05
-5.483046697918326e-05
-5.483046697918326e-05
-5.483046697918326e-05
-5.483046697918326e-05
-5.483046697918326e-05
-5.483046697918326e-05
-0.00525641038257163
-0.008030586337554269
-0.009070902320672758
-0.010457990298164077
-0.010804762292536907
-0.010457990298164077
-0.002482234427588992
-5.483046697918326e-05
-5.483046697918326e-05
-5.483046697918326e-05
-5.483046697918326e-05
-5.483046697918326e-05
-5.483046697918326e-05
-5.483046697918326e-05
-5.483046697918326e-05
-5.483046697918326e-05
-5.483046697918326e-05
-5.483046697918326e-05
-5.483046697918326e-05
-5.483046697918326e-05
-5.483046697918326e-05
-5.483046697918326e-05
-0.005429796379758045
-0.007510428345995024
-0.009070902320672758
-0.010111218303791247
-0.009417674315045588
-0.003695936407893896
-0.0033491644135210663
-0.0026556204247754067
-5.483046697918326e-05
-5.483046697918326e-05
-5.483046697918326e-05
-5.483046697918326e-05
-5.483046697918326e-05
-5.483046697918326e-05
-5.483046697918326e-05
-5.483046697918326e-05
-5.483046697918326e-05
-5.483046697918326e-05
-5.483046697918326e-05
-5.483046697918326e-05
-5.483046697918326e-05
-0.005429796379758045
-0.006643498360062949
-0.008550744329113513
-0.007857200340367854
-0.002308848430402577
-0.0026556204247754067
-0.003695936407893896
-0.0033491644135210663
-0.0028290064219618216
-5.483046697918326e-05
-5.483046697918326e-05
-5.483046697918326e-05
-5.483046697918326e-05
-5.483046697918326e-05
-5.483046697918326e-05
-5.483046697918326e-05
-5.483046697918326e-05
-5.483046697918326e-05
-5.483046697918326e-05
-5.483046697918326e-05
-0.003695936407893896
-0.0049096383881988
-0.00594995437131729
-0.002308848430402577
-0.0026556204247754067
-0.0049096383881988
-0.004042708402266726
-0.003522550410707481
-5.483046697918326e-05
-5.483046697918326e-05
-5.483046697918326e-05
-5.483046697918326e-05
-5.483046697918326e-05
-5.483046697918326e-05
-5.483046697918326e-05
-5.483046697918326e-05
-5.483046697918326e-05
-5.483046697918326e-05
-0.0030023924191482365
-0.003522550410707481
-0.004389480396639556
-0.002308848430402577
-0.002308848430402577
-0.0030023924191482365
-0.0031757784163346514
-0.004216094399453141
-5.483046697918326e-05
-5.483046697918326e-05
-5.483046697918326e-05
-5.483046697918326e-05
-5.483046697918326e-05
-5.483046697918326e-05
-5.483046697918326e-05
-5.483046697918326e-05
-5.483046697918326e-05
-5.483046697918326e-05
-0.0031757784163346514
-0.0033491644135210663
-0.002135462433216162
-0.0026556204247754067
-0.0030023924191482365
-0.002308848430402577
-0.003695936407893896
-0.0030023924191482365
-0.002135462433216162
-5.483046697918326e-05
-5.483046697918326e-05
-5.483046697918326e-05
-5.483046697918326e-05
-5.483046697918326e-05
-5.483046697918326e-05
-0.0028290064219618216
-0.002482234427588992
-0.0026556204247754067
-0.002308848430402577
-0.0028290064219618216
-0.0026556204247754067
-0.002482234427588992
-0.002308848430402577
-0.002482234427588992
-0.001962076436029747
0.004626591457054019
0.0034128894767491147
0.0021991874964442104
0.0008120995189528912
-5.483046697918326e-05
-0.0010951464500976726
-0.0012685324472840875
-0.0012685324472840875
0.0054935214429860935
0.006187065431731753
0.0054935214429860935
0.0037596614711219445
0.0023725734936306253
0.001158871513325721
-0.0007483744557248428
-0.0014419184444705024
-0.001962076436029747
-0.0017886904388433322
-0.001962076436029747
-0.0012685324472840875
-0.0009217604529112577
0.0023725734936306253
0.0032395034795627
0.004626591457054019
0.005666907440172508
0.006360451428918168
0.006360451428918168
0.006013679434545338
0.004626591457054019
0.0021991874964442104
-5.483046697918326e-05
-0.0010951464500976726
-0.001962076436029747
-0.002135462433216162
-0.001962076436029747
-0.0014419184444705024
-0.0010951464500976726
-0.000574988458538428
-5.483046697918326e-05
0.0006387135217664763
0.0009854855161393061
0.001158871513325721
0.001332257510512136
0.00046532752458006144
0.003066117482376285
0.0037596614711219445
0.0037596614711219445
0.004279819462681189
0.004279819462681189
0.0037596614711219445
0.002719345488003455
0.0023725734936306253
0.0023725734936306253
0.0037596614711219445
0.005146749448613264
0.006880609420477413
0.007400767412036657
0.007400767412036657
0.006707223423290998
0.004453205459867604
0.0020258014992577955
-5.483046697918326e-05
-0.0012685324472840875
-0.001962076436029747
-0.0017886904388433322
-0.0014419184444705024
-0.0012685324472840875
-0.0007483744557248428
-0.00022821646416559815
0.00029194152739364654
0.0008120995189528912
-0.0012685324472840875
-0.0012685324472840875
-0.0010951464500976726
-0.002135462433216162
-0.002482234427588992
-0.0028290064219618216
0.0032395034795627
0.0037596614711219445
0.004106433465494774
0.004279819462681189
0.004626591457054019
0.004279819462681189
0.004626591457054019
0.0037596614711219445
0.00289273148518987
0.002719345488003455
0.002719345488003455
0.0032395034795627
0.004453205459867604
0.006013679434545338
0.007400767412036657
0.008094311400782317
0.007920925403595902
0.006707223423290998
0.004626591457054019
0.0020258014992577955
0.00011855553020723164
-0.0014419184444705024
-0.0014419184444705024
-0.0010951464500976726
-0.0007483744557248428
-0.00040160246135201305
-5.483046697918326e-05
0.00029194152739364654
0.00046532752458006144
-0.0010951464500976726
-0.0012685324472840875
-0.0012685324472840875
-0.0016153044416569173
-0.002482234427588992
-0.003695936407893896
-0.0033491644135210663
-0.003695936407893896
-0.003522550410707481
0.0018524155020713806
0.00289273148518987
0.0037596614711219445
0.004106433465494774
0.004453205459867604
0.004626591457054019
0.005146749448613264
0.004626591457054019
0.004626591457054019
0.004106433465494774
0.0037596614711219445
0.0032395034795627
0.003066117482376285
0.0034128894767491147
0.0035862754739355296
0.004799977454240434
0.006360451428918168
0.007747539406409487
0.008267697397968732
0.007747539406409487
0.006533837426104583
0.004453205459867604
0.0020258014992577955
0.00029194152739364654
-0.000574988458538428
-0.0010951464500976726
-0.00040160246135201305
0.00029194152739364654
0.0006387135217664763
0.0008120995189528912
0.0008120995189528912
0.001158871513325721
-0.0009217604529112577
-0.0010951464500976726
-0.0012685324472840875
-0.002135462433216162
-0.0028290064219618216
-0.003695936407893896
-0.004389480396639556
-0.0047362523910123855
-0.004562866393825971
-0.004216094399453141
-0.003695936407893896
0.0023725734936306253
0.0034128894767491147
0.004106433465494774
0.004799977454240434
0.005146749448613264
0.005840293437358923
0.0053201354457996786
0.0054935214429860935
0.004799977454240434
0.004106433465494774
0.003933047468308359
0.0035862754739355296
0.003066117482376285
0.003066117482376285
0.0037596614711219445
0.005146749448613264
0.006360451428918168
0.007747539406409487
0.007747539406409487
0.006707223423290998
0.005666907440172508
0.0037596614711219445
0.0018524155020713806
-0.0012685324472840875
-0.001962076436029747
-0.0017886904388433322
-0.0007483744557248428
-0.0007483744557248428
-0.0007483744557248428
-0.0010951464500976726
-0.0010951464500976726
-0.0009217604529112577
-0.0009217604529112577
-0.000574988458538428
-0.0016153044416569173
-0.002135462433216162
-0.0031757784163346514
-0.004562866393825971
-0.00525641038257163
-0.00594995437131729
-0.00560318237694446
-0.005083024385385215
-0.004216094399453141
-0.003522550410707481
0.00289273148518987
0.0037596614711219445
0.004626591457054019
0.005146749448613264
0.0053201354457996786
0.006360451428918168
0.006187065431731753
0.005666907440172508
0.004106433465494774
0.0032395034795627
0.003933047468308359
0.0034128894767491147
0.00289273148518987
0.003066117482376285
0.004453205459867604
0.004973363451426849
0.006187065431731753
0.006880609420477413
0.006533837426104583
0.006013679434545338
0.004453205459867604
0.001158871513325721
-0.00040160246135201305
-0.0009217604529112577
-0.0012685324472840875
-0.0010951464500976726
-5.483046697918326e-05
-5.483046697918326e-05
-0.00040160246135201305
-0.000574988458538428
-0.0007483744557248428
-0.0009217604529112577
-0.0009217604529112577
-5.483046697918326e-05
-5.483046697918326e-05
-5.483046697918326e-05
-5.483046697918326e-05
-5.483046697918326e-05
-5.483046697918326e-05
-5.483046697918326e-05
-5.483046697918326e-05
-5.483046697918326e-05
-5.483046697918326e-05
-0.003695936407893896
-0.0026556204247754067
0.0009854855161393061
0.0021991874964442104
0.0032395034795627
0.0037596614711219445
0.004626591457054019
0.005666907440172508
0.004106433465494774
0.004973363451426849
0.0053201354457996786
0.0053201354457996786
0.004626591457054019
0.0037596614711219445
0.0037596614711219445
0.003066117482376285
0.003066117482376285
0.00289273148518987
0.0034128894767491147
0.005146749448613264
0.004973363451426849
0.004973363451426849
0.003066117482376285
0.00254595949081704
0.0015056435076985508
0.00046532752458006144
-0.00040160246135201305
-0.000574988458538428
-0.0010951464500976726
-5.483046697918326e-05
0.001332257510512136
0.00011855553020723164
-5.483046697918326e-05
-5.483046697918326e-05
-5.483046697918326e-05
-5.483046697918326e-05
-5.483046697918326e-05
-5.483046697918326e-05
-5.483046697918326e-05
-5.483046697918326e-05
-5.483046697918326e-05
-5.483046697918326e-05
-5.483046697918326e-05
-5.483046697918326e-05
-5.483046697918326e-05
-5.483046697918326e-05
-5.483046697918326e-05
-5.483046697918326e-05
-5.483046697918326e-05
-0.0014419184444705024
0.0015056435076985508
0.00254595949081704
0.00289273148518987
0.003933047468308359
0.004973363451426849
0.0054935214429860935
0.004799977454240434
0.006013679434545338
0.006013679434545338
0.005666907440172508
0.005146749448613264
0.0037596614711219445
0.004106433465494774
0.0034128894767491147
0.003066117482376285
0.00289273148518987
0.003066117482376285
0.0032395034795627
0.0009854855161393061
0.001332257510512136
0.001332257510512136
0.0008120995189528912
0.00029194152739364654
-0.00040160246135201305
-0.0009217604529112577
-0.00040160246135201305
-5.483046697918326e-05
0.0006387135217664763
0.0008120995189528912
-5.483046697918326e-05
-5.483046697918326e-05
-5.483046697918326e-05
-5.483046697918326e-05
-5.483046697918326e-05
-5.483046697918326e-05
-5.483046697918326e-05
-5.483046697918326e-05
-5.483046697918326e-05
-5.483046697918326e-05
-5.483046697918326e-05
-5.483046697918326e-05
-5.483046697918326e-05
-5.483046697918326e-05
-5.483046697918326e-05
-5.483046697918326e-05
-5.483046697918326e-05
-5.483046697918326e-05
-5.483046697918326e-05
-5.483046697918326e-05
0.0018524155020713806
0.0023725734936306253
0.00289273148518987
0.0037596614711219445
0.004626591457054019
0.0054935214429860935
0.006187065431731753
0.006360451428918168
0.006360451428918168
0.006187065431731753
0.0053201354457996786
0.004973363451426849
0.003933047468308359
0.0032395034795627
0.00254595949081704
0.0020258014992577955
-0.0010951464500976726
-5.483046697918326e-05
-5.483046697918326e-05
-5.483046697918326e-05
-5.483046697918326e-05
-0.0009217604529112577
-0.0007483744557248428
-0.000574988458538428
-0.00040160246135201305
0.00011855553020723164
0.0008120995189528912
0.001332257510512136
-5.483046697918326e-05
-5.483046697918326e-05
-5.483046697918326e-05
-5.483046697918326e-05
-5.483046697918326e-05
-5.483046697918326e-05
-5.483046697918326e-05
-5.483046697918326e-05
-5.483046697918326e-05
-5.483046697918326e-05
-5.483046697918326e-05
-5.483046697918326e-05
-5.483046697918326e-05
-5.483046697918326e-05
-5.483046697918326e-05
-5.483046697918326e-05
-5.483046697918326e-05
-5.483046697918326e-05
-5.483046697918326e-05
-5.483046697918326e-05
0.0016790295048849657
0.006187065431731753
0.001158871513325721
0.0016790295048849657
0.0023725734936306253
0.002719345488003455
0.0032395034795627
0.004279819462681189
0.004973363451426849
0.006013679434545338
0.006533837426104583
0.006360451428918168
0.005666907440172508
0.005146749448613264
0.0037596614711219445
0.0034128894767491147
0.00254595949081704
0.0016790295048849657
0.0009854855161393061
-5.483046697918326e-05
-5.483046697918326e-05
-5.483046697918326e-05
-5.483046697918326e-05
-5.483046697918326e-05
-5.483046697918326e-05
-0.0017886904388433322
-0.0009217604529112577
-0.00022821646416559815
0.00029194152739364654
0.001158871513325721
-5.483046697918326e-05
-5.483046697918326e-05
-5.483046697918326e-05
-5.483046697918326e-05
-5.483046697918326e-05
-5.483046697918326e-05
-5.483046697918326e-05
-5.483046697918326e-05
-5.483046697918326e-05
-5.483046697918326e-05
-5.483046697918326e-05
-5.483046697918326e-05
-5.483046697918326e-05
-5.483046697918326e-05
-5.483046697918326e-05
-5.483046697918326e-05
-5.483046697918326e-05
-5.483046697918326e-05
-5.483046697918326e-05
-5.483046697918326e-05
-5.483046697918326e-05
0.0032395034795627
0.004453205459867604
0.0015056435076985508
0.0016790295048849657
0.0018524155020713806
0.0021991874964442104
0.002719345488003455
0.0035862754739355296
0.004453205459867604
0.0054935214429860935
0.005666907440172508
0.006013679434545338
0.0054935214429860935
0.004626591457054019
0.0037596614711219445
0.00254595949081704
0.001332257510512136
0.00029194152739364654
-5.483046697918326e-05
-5.483046697918326e-05
-5.483046697918326e-05
-5.483046697918326e-05
-5.483046697918326e-05
-5.483046697918326e-05
-5.483046697918326e-05
-5.483046697918326e-05
-5.483046697918326e-05
-0.00040160246135201305
-5.483046697918326e-05
-5.483046697918326e-05
-5.483046697918326e-05
-5.483046697918326e-05
-5.483046697918326e-05
-5.483046697918326e-05
-5.483046697918326e-05
-5.483046697918326e-05
-5.483046697918326e-05
-5.483046697918326e-05
-5.483046697918326e-05
-5.483046697918326e-05
-5.483046697918326e-05
-5.483046697918326e-05
-5.483046697918326e-05
-5.483046697918326e-05
-5.483046697918326e-05
-5.483046697918326e-05
-5.483046697918326e-05
-5.483046697918326e-05
-5.483046697918326e-05
-5.483046697918326e-05
-5.483046697918326e-05
0.004973363451426849
0.006533837426104583
0.01000155736983288
0.001332257510512136
0.001332257510512136
0.001332257510512136
0.0016790295048849657
0.0020258014992577955
0.00289273148518987
0.003933047468308359
0.005146749448613264
0.0054935214429860935
0.005666907440172508
0.005146749448613264
0.003933047468308359
0.0023725734936306253
0.001158871513325721
-0.00040160246135201305
-0.0012685324472840875
-0.002135462433216162
-5.483046697918326e-05
-5.483046697918326e-05
-5.483046697918326e-05
-5.483046697918326e-05
-5.483046697918326e-05
-5.483046697918326e-05
-5.483046697918326e-05
-5.483046697918326e-05
-5.483046697918326e-05
-5.483046697918326e-05
-5.483046697918326e-05
-5.483046697918326e-05
-5.483046697918326e-05
-5.483046697918326e-05
-5.483046697918326e-05
-5.483046697918326e-05
-5.483046697918326e-05
-5.483046697918326e-05
-5.483046697918326e-05
-5.483046697918326e-05
-5.483046697918326e-05
-5.483046697918326e-05
-5.483046697918326e-05
-5.483046697918326e-05
-5.483046697918326e-05
-5.483046697918326e-05
-5.483046697918326e-05
-5.483046697918326e-05
-5.483046697918326e-05
-5.483046697918326e-05
-5.483046697918326e-05
0.004106433465494774
0.006707223423290998
0.008267697397968732
0.008614469392341562
0.001158871513325721
0.0006387135217664763
0.001332257510512136
0.0016790295048849657
0.00254595949081704
0.0034128894767491147
0.005146749448613264
0.004973363451426849
0.004973363451426849
0.004106433465494774
0.00289273148518987
0.0015056435076985508
-5.483046697918326e-05
-0.0017886904388433322
-0.0030023924191482365
-0.003695936407893896
-5.483046697918326e-05
-5.483046697918326e-05
-5.483046697918326e-05
-5.483046697918326e-05
-5.483046697918326e-05
-5.483046697918326e-05
-5.483046697918326e-05
-5.483046697918326e-05
-5.483046697918326e-05
-5.483046697918326e-05
-5.483046697918326e-05
-5.483046697918326e-05
-5.483046697918326e-05
-5.483046697918326e-05
-5.483046697918326e-05
-5.483046697918326e-05
-5.483046697918326e-05
-5.483046697918326e-05
-5.483046697918326e-05
-5.483046697918326e-05
-5.483046697918326e-05
-5.483046697918326e-05
-5.483046697918326e-05
-5.483046697918326e-05
-5.483046697918326e-05
-5.483046697918326e-05
-5.483046697918326e-05
-5.483046697918326e-05
-5.483046697918326e-05
-5.483046697918326e-05
-5.483046697918326e-05
0.005146749448613264
0.007574153409223072
0.008961241386714391
0.009308013381087221
0.009828171372646466
0.00046532752458006144
0.0006387135217664763
0.001332257510512136
0.001332257510512136
0.0020258014992577955
0.00289273148518987
0.0037596614711219445
0.004453205459867604
0.004279819462681189
0.0037596614711219445
0.0018524155020713806
0.00011855553020723164
-0.001962076436029747
-0.003522550410707481
-0.004389480396639556
-5.483046697918326e-05
-5.483046697918326e-05
-5.483046697918326e-05
-5.483046697918326e-05
-5.483046697918326e-05
-5.483046697918326e-05
-5.483046697918326e-05
-5.483046697918326e-05
-5.483046697918326e-05
-5.483046697918326e-05
-5.483046697918326e-05
-5.483046697918326e-05
-5.483046697918326e-05
-5.483046697918326e-05
-5.483046697918326e-05
-5.483046697918326e-05
-5.483046697918326e-05
-5.483046697918326e-05
-5.483046697918326e-05
-5.483046697918326e-05
-5.483046697918326e-05
-5.483046697918326e-05
-5.483046697918326e-05
-5.483046697918326e-05
-5.483046697918326e-05
-5.483046697918326e-05
-5.483046697918326e-05
-5.483046697918326e-05
-5.483046697918326e-05
-5.483046697918326e-05
-5.483046697918326e-05
-5.483046697918326e-05
0.004453205459867604
0.006880609420477413
0.008441083395155147
0.009308013381087221
0.009481399378273636
0.008787855389527977
0.0008120995189528912
0.001158871513325721
0.0015056435076985508
0.00254595949081704
0.0035862754739355296
0.0037596614711219445
0.0037596614711219445
0.00254595949081704
0.0009854855161393061
-0.0010951464500976726
-0.002308848430402577
-0.0047362523910123855
-0.00560318237694446
-5.483046697918326e-05
-5.483046697918326e-05
-5.483046697918326e-05
-5.483046697918326e-05
-5.483046697918326e-05
-5.483046697918326e-05
-5.483046697918326e-05
-5.483046697918326e-05
-5.483046697918326e-05
-5.483046697918326e-05
-5.483046697918326e-05
-5.483046697918326e-05
-5.483046697918326e-05
-5.483046697918326e-05
-5.483046697918326e-05
-5.483046697918326e-05
-5.483046697918326e-05
-5.483046697918326e-05
-5.483046697918326e-05
-5.483046697918326e-05
-5.483046697918326e-05
-5.483046697918326e-05
-5.483046697918326e-05
-5.483046697918326e-05
-5.483046697918326e-05
-5.483046697918326e-05
-5.483046697918326e-05
-5.483046697918326e-05
-5.483046697918326e-05
-5.483046697918326e-05
-5.483046697918326e-05
0.00011855553020723164
0.00254595949081704
0.004626591457054019
0.006707223423290998
0.007747539406409487
0.008094311400782317
0.007920925403595902
0.0015056435076985508
0.00011855553020723164
-0.0016153044416569173
-0.003695936407893896
-0.005429796379758045
-0.005776568374130875
-5.483046697918326e-05
-5.483046697918326e-05
-5.483046697918326e-05
-5.483046697918326e-05
-5.483046697918326e-05
-5.483046697918326e-05
-5.483046697918326e-05
-5.483046697918326e-05
-5.483046697918326e-05
-5.483046697918326e-05
-5.483046697918326e-05
-5.483046697918326e-05
-5.483046697918326e-05
-5.483046697918326e-05
-5.483046697918326e-05
-5.483046697918326e-05
-5.483046697918326e-05
-5.483046697918326e-05
-5.483046697918326e-05
-5.483046697918326e-05
-5.483046697918326e-05
-5.483046697918326e-05
-5.483046697918326e-05
-5.483046697918326e-05
-5.483046697918326e-05
-5.483046697918326e-05
-5.483046697918326e-05
-5.483046697918326e-05
-5.483046697918326e-05
-5.483046697918326e-05
-5.483046697918326e-05
-0.001962076436029747
0.00011855553020723164
0.0023725734936306253
0.004453205459867604
0.0054935214429860935
0.006533837426104583
0.006533837426104583
-0.000574988458538428
-0.001962076436029747
-0.003522550410707481
-0.00525641038257163
-0.0049096383881988
-5.483046697918326e-05
-5.483046697918326e-05
-5.483046697918326e-05
-5.483046697918326e-05
-5.483046697918326e-05
-5.483046697918326e-05
-5.483046697918326e-05
-5.483046697918326e-05
-5.483046697918326e-05
-5.483046697918326e-05
-5.483046697918326e-05
-5.483046697918326e-05
-5.483046697918326e-05
-5.483046697918326e-05
-5.483046697918326e-05
-5.483046697918326e-05
-5.483046697918326e-05
-5.483046697918326e-05
-5.483046697918326e-05
-5.483046697918326e-05
-5.483046697918326e-05
-5.483046697918326e-05
-5.483046697918326e-05
-5.483046697918326e-05
-5.483046697918326e-05
-5.483046697918326e-05
-5.483046697918326e-05
-5.483046697918326e-05
-5.483046697918326e-05
-5.483046697918326e-05
-5.483046697918326e-05
-5.483046697918326e-05
-5.483046697918326e-05
-5.483046697918326e-05
0.0018524155020713806
0.0037596614711219445
0.004973363451426849
0.0054935214429860935
-0.0009217604529112577
-0.001962076436029747
-0.0031757784163346514
-5.483046697918326e-05
-5.483046697918326e-05
-5.483046697918326e-05
-5.483046697918326e-05
-5.483046697918326e-05
-5.483046697918326e-05
-5.483046697918326e-05
-5.483046697918326e-05
-5.483046697918326e-05
-5.483046697918326e-05
-5.483046697918326e-05
-5.483046697918326e-05
-5.483046697918326e-05
-5.483046697918326e-05
-5.483046697918326e-05
0.0006387135217664763
0.002719345488003455
0.004106433465494774
-5.483046697918326e-05
-5.483046697918326e-05
-5.483046697918326e-05
-5.483046697918326e-05
-5.483046697918326e-05
-5.483046697918326e-05
-5.483046697918326e-05
-5.483046697918326e-05
-5.483046697918326e-05
-5.483046697918326e-05
-5.483046697918326e-05
-5.483046697918326e-05
-5.483046697918326e-05
-5.483046697918326e-05
-5.483046697918326e-05
-5.483046697918326e-05
-5.483046697918326e-05
-5.483046697918326e-05
-5.483046697918326e-05
0.0018524155020713806
0.0037596614711219445
0.004626591457054019
-0.0007483744557248428
-0.0012685324472840875
-5.483046697918326e-05
-5.483046697918326e-05
-5.483046697918326e-05
-5.483046697918326e-05
-5.483046697918326e-05
-5.483046697918326e-05
-5.483046697918326e-05
-5.483046697918326e-05
-5.483046697918326e-05
-5.483046697918326e-05
-5.483046697918326e-05
-5.483046697918326e-05
-5.483046697918326e-05
-5.483046697918326e-05
-5.483046697918326e-05
-5.483046697918326e-05
0.00011855553020723164
0.0023725734936306253
0.004106433465494774
0.004973363451426849
-5.483046697918326e-05
-5.483046697918326e-05
-5.483046697918326e-05
-5.483046697918326e-05
-5.483046697918326e-05
-5.483046697918326e-05
-5.483046697918326e-05
-5.483046697918326e-05
-5.483046697918326e-05
-5.483046697918326e-05
-5.483046697918326e-05
-5.483046697918326e-05
-5.483046697918326e-05
-5.483046697918326e-05
-5.483046697918326e-05
-5.483046697918326e-05
-5.483046697918326e-05
-0.0017886904388433322
0.0008120995189528912
0.00289273148518987
0.003933047468308359
-0.000574988458538428
-0.002135462433216162
-5.483046697918326e-05
-5.483046697918326e-05
-5.483046697918326e-05
-5.483046697918326e-05
-0.003695936407893896
-0.0047362523910123855
-0.005429796379758045
-0.00560318237694446
-5.483046697918326e-05
-5.483046697918326e-05
-5.483046697918326e-05
-5.483046697918326e-05
-5.483046697918326e-05
-5.483046697918326e-05
-5.483046697918326e-05
-0.0014419184444705024
-0.00040160246135201305
0.0016790295048849657
0.00289273148518987
0.0037596614711219445
0.003933047468308359
-5.483046697918326e-05
-5.483046697918326e-05
-5.483046697918326e-05
-5.483046697918326e-05
-5.483046697918326e-05
-5.483046697918326e-05
-5.483046697918326e-05
-5.483046697918326e-05
-5.483046697918326e-05
-5.483046697918326e-05
-5.483046697918326e-05
-5.483046697918326e-05
-5.483046697918326e-05
-5.483046697918326e-05
-5.483046697918326e-05
-5.483046697918326e-05
-5.483046697918326e-05
-0.00040160246135201305
0.0018524155020713806
0.0035862754739355296
-0.0017886904388433322
-5.483046697918326e-05
-5.483046697918326e-05
-5.483046697918326e-05
-0.001962076436029747
-0.0028290064219618216
-0.0049096383881988
-0.006123340368503705
-0.006990270354435779
-0.007510428345995024
-0.008724130326299928
-0.008203972334740683
-0.007510428345995024
-5.483046697918326e-05
-5.483046697918326e-05
-5.483046697918326e-05
-0.002308848430402577
-0.0012685324472840875
-0.00040160246135201305
0.00046532752458006144
0.0020258014992577955
0.00289273148518987
0.0023725734936306253
0.0008120995189528912
-5.483046697918326e-05
-5.483046697918326e-05
-5.483046697918326e-05
-5.483046697918326e-05
-5.483046697918326e-05
-5.483046697918326e-05
-5.483046697918326e-05
-5.483046697918326e-05
-5.483046697918326e-05
-5.483046697918326e-05
-5.483046697918326e-05
-5.483046697918326e-05
-5.483046697918326e-05
-5.483046697918326e-05
-5.483046697918326e-05
-5.483046697918326e-05
-5.483046697918326e-05
-5.483046697918326e-05
0.0032395034795627
-0.0017886904388433322
-0.0010951464500976726
-5.483046697918326e-05
-5.483046697918326e-05
-0.0010951464500976726
-0.002135462433216162
-0.003695936407893896
-0.005429796379758045
-0.006990270354435779
-0.008203972334740683
-0.009070902320672758
-0.008897516323486343
-0.008897516323486343
-0.006123340368503705
-0.004562866393825971
-5.483046697918326e-05
-5.483046697918326e-05
-5.483046697918326e-05
-0.0016153044416569173
-0.0009217604529112577
0.00029194152739364654
0.001158871513325721
0.0018524155020713806
0.001332257510512136
-0.00040160246135201305
-0.0017886904388433322
-5.483046697918326e-05
-5.483046697918326e-05
-5.483046697918326e-05
-5.483046697918326e-05
-5.483046697918326e-05
-5.483046697918326e-05
-5.483046697918326e-05
-5.483046697918326e-05
-5.483046697918326e-05
-5.483046697918326e-05
-5.483046697918326e-05
-5.483046697918326e-05
-5.483046697918326e-05
-5.483046697918326e-05
-5.483046697918326e-05
-5.483046697918326e-05
-5.483046697918326e-05
-5.483046697918326e-05
-0.000574988458538428
-0.00022821646416559815
-5.483046697918326e-05
-5.483046697918326e-05
-0.0010951464500976726
-0.002482234427588992
-0.003695936407893896
-0.00594995437131729
-0.007510428345995024
-0.008724130326299928
-0.009070902320672758
-0.008724130326299928
-0.007510428345995024
-0.0064701123628765345
-0.00525641038257163
-0.003695936407893896
-0.0028290064219618216
-5.483046697918326e-05
-0.0016153044416569173
-5.483046697918326e-05
-5.483046697918326e-05
0.0008120995189528912
0.001158871513325721
0.0006387135217664763
-0.0010951464500976726
-0.0026556204247754067
-0.0031757784163346514
-0.004042708402266726
-5.483046697918326e-05
-5.483046697918326e-05
-5.483046697918326e-05
-5.483046697918326e-05
-5.483046697918326e-05
-5.483046697918326e-05
-5.483046697918326e-05
-5.483046697918326e-05
-5.483046697918326e-05
-5.483046697918326e-05
-5.483046697918326e-05
-5.483046697918326e-05
-5.483046697918326e-05
-5.483046697918326e-05
-5.483046697918326e-05
-5.483046697918326e-05
-5.483046697918326e-05
-5.483046697918326e-05
-5.483046697918326e-05
-0.00022821646416559815
-0.0010951464500976726
-0.0030023924191482365
-0.0049096383881988
-0.006816884357249364
-0.008203972334740683
-0.008897516323486343
-0.008550744329113513
-0.008203972334740683
-0.007510428345995024
-0.006643498360062949
-0.00594995437131729
-0.0049096383881988
-0.003869322405080311
-5.483046697918326e-05
-5.483046697918326e-05
-0.000574988458538428
0.0023725734936306253
0.0009854855161393061
0.001332257510512136
0.0008120995189528912
-0.00040160246135201305
-0.002135462433216162
-0.003522550410707481
-0.004562866393825971
-0.005083024385385215
-0.004389480396639556
-5.483046697918326e-05
-5.483046697918326e-05
-5.483046697918326e-05
-5.483046697918326e-05
-5.483046697918326e-05
-5.483046697918326e-05
-5.483046697918326e-05
-5.483046697918326e-05
-5.483046697918326e-05
-5.483046697918326e-05
-5.483046697918326e-05
-5.483046697918326e-05
-5.483046697918326e-05
0.00289273148518987
-5.483046697918326e-05
-5.483046697918326e-05
-5.483046697918326e-05
-5.483046697918326e-05
-5.483046697918326e-05
-0.002308848430402577
-0.004562866393825971
-0.0064701123628765345
-0.008030586337554269
-0.009070902320672758
-0.009070902320672758
-0.008550744329113513
-0.007510428345995024
-0.006123340368503705
-5.483046697918326e-05
-0.006123340368503705
-0.005776568374130875
-0.0049096383881988
-0.00525641038257163
-0.0026556204247754067
0.00029194152739364654
0.0032395034795627
0.004973363451426849
0.005146749448613264
0.0021991874964442104
0.0009854855161393061
-0.0009217604529112577
-0.002482234427588992
-0.003869322405080311
-0.005083024385385215
-0.0049096383881988
-0.003869322405080311
-5.483046697918326e-05
-5.483046697918326e-05
-5.483046697918326e-05
-5.483046697918326e-05
-5.483046697918326e-05
-5.483046697918326e-05
-5.483046697918326e-05
-5.483046697918326e-05
-5.483046697918326e-05
-5.483046697918326e-05
-5.483046697918326e-05
-5.483046697918326e-05
0.0035862754739355296
0.004799977454240434
-5.483046697918326e-05
-5.483046697918326e-05
-5.483046697918326e-05
-5.483046697918326e-05
-5.483046697918326e-05
-0.003695936407893896
-0.005776568374130875
-0.008377358331927098
-0.009417674315045588
-0.009937832306604832
-0.009591060312232003
-0.008377358331927098
-0.006816884357249364
-0.005776568374130875
-0.005429796379758045
-0.0062967263656901196
-0.0062967263656901196
-0.005429796379758045
-0.003695936407893896
-0.0012685324472840875
0.0016790295048849657
0.004453205459867604
0.005840293437358923
0.006187065431731753
0.005666907440172508
0.0020258014992577955
0.00029194152739364654
-0.001962076436029747
-0.003522550410707481
-0.0049096383881988
-0.005429796379758045
-5.483046697918326e-05
-5.483046697918326e-05
-5.483046697918326e-05
-5.483046697918326e-05
-5.483046697918326e-05
-5.483046697918326e-05
-5.483046697918326e-05
-5.483046697918326e-05
-5.483046697918326e-05
-5.483046697918326e-05
-5.483046697918326e-05
-5.483046697918326e-05
-5.483046697918326e-05
0.0037596614711219445
-5.483046697918326e-05
-5.483046697918326e-05
-5.483046697918326e-05
-5.483046697918326e-05
-0.0028290064219618216
-0.005429796379758045
-0.007510428345995024
-0.009417674315045588
-0.010457990298164077
-0.010631376295350492
-0.009591060312232003
-0.008203972334740683
-0.006643498360062949
-5.483046697918326e-05
-0.00560318237694446
-0.006123340368503705
-0.005429796379758045
-0.004042708402266726
-0.0026556204247754067
-0.000574988458538428
0.0023725734936306253
0.004626591457054019
0.006187065431731753
0.006360451428918168
0.006013679434545338
0.00254595949081704
0.001332257510512136
-0.0010951464500976726
-0.0026556204247754067
-0.004042708402266726
-0.003695936407893896
-5.483046697918326e-05
-5.483046697918326e-05
-5.483046697918326e-05
-5.483046697918326e-05
-5.483046697918326e-05
-5.483046697918326e-05
-5.483046697918326e-05
-5.483046697918326e-05
-5.483046697918326e-05
-5.483046697918326e-05
-5.483046697918326e-05
-5.483046697918326e-05
-5.483046697918326e-05
0.0035862754739355296
-5.483046697918326e-05
-5.483046697918326e-05
-5.483046697918326e-05
-5.483046697918326e-05
-5.483046697918326e-05
-0.004389480396639556
-0.006643498360062949
-0.008724130326299928
-0.010457990298164077
-0.011324920284096152
-0.010978148289723322
-5.483046697918326e-05
-5.483046697918326e-05
-5.483046697918326e-05
-0.005429796379758045
-0.00594995437131729
-0.00560318237694446
-0.004562866393825971
-0.003695936407893896
-0.002308848430402577
0.00011855553020723164
0.0020258014992577955
0.0037596614711219445
0.0018524155020713806
0.0023725734936306253
0.00254595949081704
0.0023725734936306253
0.001332257510512136
-5.483046697918326e-05
-0.0012685324472840875
-0.002308848430402577
-5.483046697918326e-05
-5.483046697918326e-05
-5.483046697918326e-05
-5.483046697918326e-05
-5.483046697918326e-05
-5.483046697918326e-05
-5.483046697918326e-05
-5.483046697918326e-05
-5.483046697918326e-05
-5.483046697918326e-05
-5.483046697918326e-05
-5.483046697918326e-05
-5.483046697918326e-05
-5.483046697918326e-05
0.003066117482376285
0.00011855553020723164
-5.483046697918326e-05
0.003933047468308359
0.002719345488003455
0.0008120995189528912
-0.0010951464500976726
-0.0031757784163346514
-0.00525641038257163
-0.007163656351622194
-0.009244288317859173
-0.010631376295350492
-0.011324920284096152
-0.011324920284096152
-5.483046697918326e-05
-5.483046697918326e-05
-5.483046697918326e-05
-0.0062967263656901196
-0.0062967263656901196
-0.00594995437131729
-0.004216094399453141
-0.0030023924191482365
-0.0016153044416569173
-0.00040160246135201305
0.0016790295048849657
-5.483046697918326e-05
0.0008120995189528912
0.001158871513325721
0.0016790295048849657
0.0018524155020713806
0.0016790295048849657
0.001158871513325721
-5.483046697918326e-05
-5.483046697918326e-05
-5.483046697918326e-05
-5.483046697918326e-05
-5.483046697918326e-05
-5.483046697918326e-05
-5.483046697918326e-05
-5.483046697918326e-05
-5.483046697918326e-05
-5.483046697918326e-05
-5.483046697918326e-05
-5.483046697918326e-05
-5.483046697918326e-05
0.001158871513325721
0.0023725734936306253
0.002719345488003455
0.0023725734936306253
0.0037596614711219445
0.004626591457054019
0.004453205459867604
0.00289273148518987
0.00046532752458006144
-0.0016153044416569173
-0.0031757784163346514
-0.0049096383881988
-0.006990270354435779
-0.008897516323486343
-0.010631376295350492
-0.011671692278468981
-0.011498306281282566
-0.010111218303791247
-5.483046697918326e-05
-5.483046697918326e-05
-0.006816884357249364
-0.006643498360062949
-0.00594995437131729
-0.004389480396639556
-0.0033491644135210663
-0.002308848430402577
-0.0012685324472840875
-5.483046697918326e-05
-0.0009217604529112577
-0.00040160246135201305
-5.483046697918326e-05
0.0008120995189528912
0.001332257510512136
0.0018524155020713806
-5.483046697918326e-05
-5.483046697918326e-05
-5.483046697918326e-05
-5.483046697918326e-05
-5.483046697918326e-05
-5.483046697918326e-05
-5.483046697918326e-05
-5.483046697918326e-05
-5.483046697918326e-05
-5.483046697918326e-05
-5.483046697918326e-05
-5.483046697918326e-05
-5.483046697918326e-05
0.0006387135217664763
0.0021991874964442104
0.0021991874964442104
0.00254595949081704
0.002719345488003455
-5.483046697918326e-05
0.0016790295048849657
0.0034128894767491147
0.004106433465494774
0.004453205459867604
0.0037596614711219445
0.0018524155020713806
-0.00022821646416559815
-0.0017886904388433322
-0.003695936407893896
-0.004562866393825971
-0.0062967263656901196
-0.008203972334740683
-0.010111218303791247
-0.011151534286909737
-0.011498306281282566
-0.010111218303791247
-5.483046697918326e-05
-0.007510428345995024
-0.007163656351622194
-0.0064701123628765345
-0.0062967263656901196
-0.005083024385385215
-0.004216094399453141
-0.003695936407893896
-0.0026556204247754067
-0.001962076436029747
-0.002135462433216162
-0.0012685324472840875
-5.483046697918326e-05
-5.483046697918326e-05
-5.483046697918326e-05
0.0015056435076985508
-5.483046697918326e-05
-5.483046697918326e-05
-5.483046697918326e-05
-5.483046697918326e-05
-5.483046697918326e-05
-5.483046697918326e-05
-5.483046697918326e-05
-5.483046697918326e-05
-5.483046697918326e-05
-5.483046697918326e-05
-5.483046697918326e-05
-5.483046697918326e-05
-0.0017886904388433322
-0.00040160246135201305
0.0008120995189528912
0.001332257510512136
0.0021991874964442104
0.00254595949081704
-5.483046697918326e-05
0.0020258014992577955
0.003066117482376285
0.0034128894767491147
0.0032395034795627
0.00254595949081704
0.0008120995189528912
-0.00022821646416559815
-0.0017886904388433322
-0.0030023924191482365
-0.004042708402266726
-0.00560318237694446
-0.008203972334740683
-0.010111218303791247
-0.011324920284096152
-0.011498306281282566
-0.010631376295350492
-0.008897516323486343
-0.007510428345995024
-0.006816884357249364
-0.006643498360062949
-0.0062967263656901196
-0.00560318237694446
-0.0049096383881988
-0.004562866393825971
-0.003695936407893896
-0.002482234427588992
-0.002482234427588992
-5.483046697918326e-05
-5.483046697918326e-05
-5.483046697918326e-05
-5.483046697918326e-05
-5.483046697918326e-05
-5.483046697918326e-05
-5.483046697918326e-05
-5.483046697918326e-05
-5.483046697918326e-05
-5.483046697918326e-05
-5.483046697918326e-05
-5.483046697918326e-05
-5.483046697918326e-05
-5.483046697918326e-05
-5.483046697918326e-05
-5.483046697918326e-05
-0.003695936407893896
-0.0017886904388433322
-5.483046697918326e-05
0.0015056435076985508
0.00254595949081704
0.0034128894767491147
0.0037596614711219445
0.001332257510512136
0.002719345488003455
0.0032395034795627
0.003066117482376285
0.00254595949081704
0.0016790295048849657
0.00029194152739364654
-0.000574988458538428
-0.0016153044416569173
-0.0026556204247754067
-0.003869322405080311
-0.006123340368503705
-0.008550744329113513
-0.010804762292536907
-0.011845078275655396
-0.011845078275655396
-0.010284604300977662
-0.008724130326299928
-0.007510428345995024
-0.006816884357249364
-0.0064701123628765345
-0.00525641038257163
-0.00560318237694446
-0.00560318237694446
-0.0047362523910123855
-0.003522550410707481
-0.002482234427588992
-0.0012685324472840875
-5.483046697918326e-05
-5.483046697918326e-05
-5.483046697918326e-05
-5.483046697918326e-05
-5.483046697918326e-05
-5.483046697918326e-05
-5.483046697918326e-05
-5.483046697918326e-05
-5.483046697918326e-05
-5.483046697918326e-05
-5.483046697918326e-05
-5.483046697918326e-05
-0.005429796379758045
-0.006990270354435779
-0.007337042348808609
-0.007163656351622194
-0.005429796379758045
-0.003695936407893896
-0.0012685324472840875
0.0006387135217664763
0.0021991874964442104
0.0032395034795627
0.0021991874964442104
0.00289273148518987
0.002719345488003455
0.0023725734936306253
0.0018524155020713806
0.0008120995189528912
-5.483046697918326e-05
-0.0010951464500976726
-0.0017886904388433322
-0.003522550410707481
-0.0049096383881988
-0.007510428345995024
-0.009764446309418418
-0.012018464272841811
-0.011845078275655396
-0.011671692278468981
-0.010284604300977662
-0.008724130326299928
-0.007337042348808609
-0.0062967263656901196
-0.00594995437131729
-0.005083024385385215
-0.005083024385385215
-0.005083024385385215
-0.004216094399453141
-0.0031757784163346514
-0.001962076436029747
-0.00040160246135201305
-5.483046697918326e-05
-5.483046697918326e-05
-5.483046697918326e-05
-5.483046697918326e-05
-5.483046697918326e-05
-5.483046697918326e-05
-5.483046697918326e-05
-5.483046697918326e-05
-5.483046697918326e-05
-5.483046697918326e-05
-5.483046697918326e-05
-5.483046697918326e-05
-0.006816884357249364
-0.008203972334740683
-0.008724130326299928
-0.008550744329113513
-0.007510428345995024
-0.0047362523910123855
-0.001962076436029747
-5.483046697918326e-05
0.0020258014992577955
0.0032395034795627
0.0021991874964442104
0.00254595949081704
0.003066117482376285
0.002719345488003455
0.0018524155020713806
0.001158871513325721
0.00011855553020723164
-0.000574988458538428
-0.001962076436029747
-0.0033491644135210663
-0.00525641038257163
-0.007337042348808609
-0.009070902320672758
-0.011324920284096152
-0.012538622264401056
-0.012365236267214641
-0.011324920284096152
-0.009937832306604832
-0.008377358331927098
-0.006990270354435779
-0.005776568374130875
-0.005429796379758045
-0.004389480396639556
-0.004389480396639556
-0.004216094399453141
-0.0031757784163346514
-0.002308848430402577
-0.000574988458538428
0.0008120995189528912
-5.483046697918326e-05
-5.483046697918326e-05
-5.483046697918326e-05
-5.483046697918326e-05
-5.483046697918326e-05
-5.483046697918326e-05
-5.483046697918326e-05
-5.483046697918326e-05
-5.483046697918326e-05
-5.483046697918326e-05
-5.483046697918326e-05
-0.004389480396639556
-0.007163656351622194
-0.008897516323486343
-0.009244288317859173
-0.009070902320672758
-0.007510428345995024
-0.005776568374130875
-0.003695936407893896
-0.000574988458538428
0.001158871513325721
0.0023725734936306253
0.00254595949081704
0.00254595949081704
0.0018524155020713806
0.001332257510512136
0.00011855553020723164
-0.0009217604529112577
-0.001962076436029747
-0.003695936407893896
-0.00560318237694446
-0.007510428345995024
-0.009244288317859173
-0.010457990298164077
-0.012538622264401056
-0.012885394258773886
-0.012538622264401056
-0.010804762292536907
-0.009070902320672758
-0.006990270354435779
-0.005776568374130875
-0.0049096383881988
-0.004389480396639556
-0.004389480396639556
-0.0033491644135210663
-0.0030023924191482365
-0.002482234427588992
-0.0010951464500976726
0.0006387135217664763
-0.000574988458538428
-5.483046697918326e-05
-5.483046697918326e-05
-5.483046697918326e-05
-5.483046697918326e-05
-5.483046697918326e-05
-5.483046697918326e-05
-5.483046697918326e-05
-5.483046697918326e-05
-5.483046697918326e-05
-5.483046697918326e-05
-5.483046697918326e-05
-0.0047362523910123855
-0.007337042348808609
-0.008897516323486343
-0.009417674315045588
-0.008897516323486343
-0.006990270354435779
-0.0049096383881988
-0.002482234427588992
-0.00022821646416559815
0.001332257510512136
0.0018524155020713806
0.0016790295048849657
0.0009854855161393061
-5.483046697918326e-05
-0.0012685324472840875
-0.002482234427588992
-0.004389480396639556
-0.0062967263656901196
-0.007857200340367854
-0.010111218303791247
-0.011498306281282566
-0.012018464272841811
-0.012191850270028226
-0.012538622264401056
-0.011498306281282566
-0.009591060312232003
-0.007857200340367854
-0.005776568374130875
-0.004389480396639556
-0.003695936407893896
-0.003695936407893896
-0.003695936407893896
-0.003695936407893896
-0.0031757784163346514
-0.0014419184444705024
-0.00022821646416559815
0.001332257510512136
0.0006387135217664763
0.0006387135217664763
-5.483046697918326e-05
-5.483046697918326e-05
-5.483046697918326e-05
-5.483046697918326e-05
-5.483046697918326e-05
-5.483046697918326e-05
-5.483046697918326e-05
-5.483046697918326e-05
-5.483046697918326e-05
-5.483046697918326e-05
-0.004562866393825971
-0.006990270354435779
-0.008550744329113513
-0.009417674315045588
-0.008377358331927098
-0.006990270354435779
-0.004389480396639556
-0.001962076436029747
0.00046532752458006144
0.0016790295048849657
0.00046532752458006144
0.0006387135217664763
-0.00022821646416559815
-0.0010951464500976726
-0.0026556204247754067
-0.004389480396639556
-0.006643498360062949
-0.008897516323486343
-0.010804762292536907
-0.012538622264401056
-0.01340555225033313
-0.0130587802559603
-0.012191850270028226
-0.010804762292536907
-0.009244288317859173
-0.008203972334740683
-0.006123340368503705
-0.004389480396639556
-0.002482234427588992
-5.483046697918326e-05
-0.0028290064219618216
-0.0030023924191482365
-0.0030023924191482365
-0.0030023924191482365
-0.002308848430402577
-0.0012685324472840875
0.00011855553020723164
0.001332257510512136
0.0016790295048849657
-5.483046697918326e-05
-5.483046697918326e-05
-5.483046697918326e-05
-5.483046697918326e-05
-5.483046697918326e-05
-5.483046697918326e-05
-5.483046697918326e-05
-5.483046697918326e-05
-5.483046697918326e-05
-5.483046697918326e-05
-0.0047362523910123855
-0.0062967263656901196
-0.008030586337554269
-0.008724130326299928
-5.483046697918326e-05
-5.483046697918326e-05
-0.004042708402266726
-0.0012685324472840875
0.001158871513325721
0.0021991874964442104
-0.0009217604529112577
-0.0012685324472840875
-0.0014419184444705024
-0.002482234427588992
-0.004042708402266726
-0.0062967263656901196
-0.008897516323486343
-0.011498306281282566
-0.013578938247519545
-0.01479264022782445
-0.01513941222219728
-0.01340555225033313
-0.012018464272841811
-0.009417674315045588
-0.007683814343181439
-0.006643498360062949
-0.004389480396639556
-0.0031757784163346514
-5.483046697918326e-05
-5.483046697918326e-05
-5.483046697918326e-05
-0.001962076436029747
-0.002482234427588992
-0.002482234427588992
-0.0017886904388433322
-0.0009217604529112577
0.00029194152739364654
0.001158871513325721
0.0015056435076985508
0.0015056435076985508
-5.483046697918326e-05
-5.483046697918326e-05
-5.483046697918326e-05
-5.483046697918326e-05
-5.483046697918326e-05
-5.483046697918326e-05
-5.483046697918326e-05
-5.483046697918326e-05
-5.483046697918326e-05
-0.003522550410707481
-0.00525641038257163
-5.483046697918326e-05
-5.483046697918326e-05
-5.483046697918326e-05
-5.483046697918326e-05
-5.483046697918326e-05
-0.0010951464500976726
0.001158871513325721
-0.002482234427588992
-0.002482234427588992
-0.0030023924191482365
-0.003695936407893896
-0.00560318237694446
-0.008030586337554269
-0.009937832306604832
-0.01375232424470596
-0.015659570213756524
-0.01617972820531577
-0.015659570213756524
-0.01375232424470596
-0.011498306281282566
-0.009417674315045588
-0.006990270354435779
-0.0049096383881988
-0.0030023924191482365
-5.483046697918326e-05
-5.483046697918326e-05
-5.483046697918326e-05
-5.483046697918326e-05
-0.002308848430402577
-0.002135462433216162
-0.002135462433216162
-0.001962076436029747
-0.0012685324472840875
-5.483046697918326e-05
0.001158871513325721
0.001332257510512136
0.001332257510512136
-5.483046697918326e-05
-5.483046697918326e-05
-5.483046697918326e-05
-5.483046697918326e-05
-5.483046697918326e-05
-5.483046697918326e-05
-5.483046697918326e-05
-5.483046697918326e-05
-5.483046697918326e-05
-5.483046697918326e-05
-5.483046697918326e-05
-5.483046697918326e-05
-5.483046697918326e-05
-5.483046697918326e-05
-5.483046697918326e-05
-0.0031757784163346514
-0.000574988458538428
0.0016790295048849657
-0.003522550410707481
-0.003695936407893896
-0.004042708402266726
-0.0049096383881988
-0.0064701123628765345
-0.008897516323486343
-0.011845078275655396
-0.014619254230638035
-0.015659570213756524
-0.016353114202502184
-0.015486184216570109
-0.013232166253146715
-0.010978148289723322
-0.008030586337554269
-0.005429796379758045
-0.0031757784163346514
-5.483046697918326e-05
-5.483046697918326e-05
-5.483046697918326e-05
-5.483046697918326e-05
-5.483046697918326e-05
-5.483046697918326e-05
-0.001962076436029747
-0.002482234427588992
-0.002308848430402577
-0.0016153044416569173
-5.483046697918326e-05
0.00029194152739364654
0.001158871513325721
-5.483046697918326e-05
-5.483046697918326e-05
-5.483046697918326e-05
-5.483046697918326e-05
-5.483046697918326e-05
-5.483046697918326e-05
-5.483046697918326e-05
-5.483046697918326e-05
-5.483046697918326e-05
-5.483046697918326e-05
-5.483046697918326e-05
-5.483046697918326e-05
-5.483046697918326e-05
-5.483046697918326e-05
-5.483046697918326e-05
-0.00525641038257163
-0.0030023924191482365
-0.00022821646416559815
0.0018524155020713806
-0.004042708402266726
-0.004562866393825971
-0.0047362523910123855
-5.483046697918326e-05
-0.0064701123628765345
-0.008897516323486343
-0.011498306281282566
-0.01409909623907879
-0.01513941222219728
-0.015659570213756524
-0.01409909623907879
-0.012018464272841811
-0.008897516323486343
-0.006123340368503705
-0.003695936407893896
-5.483046697918326e-05
-5.483046697918326e-05
-5.483046697918326e-05
-5.483046697918326e-05
-5.483046697918326e-05
-5.483046697918326e-05
-5.483046697918326e-05
-5.483046697918326e-05
-5.483046697918326e-05
-0.0028290064219618216
-0.002135462433216162
-0.0010951464500976726
-0.00022821646416559815
-5.483046697918326e-05
-5.483046697918326e-05
-5.483046697918326e-05
-5.483046697918326e-05
-5.483046697918326e-05
-5.483046697918326e-05
-5.483046697918326e-05
-5.483046697918326e-05
-5.483046697918326e-05
-5.483046697918326e-05
-5.483046697918326e-05
-5.483046697918326e-05
-5.483046697918326e-05
-5.483046697918326e-05
-5.483046697918326e-05
-0.00560318237694446
-0.005083024385385215
-0.0030023924191482365
-5.483046697918326e-05
-0.003695936407893896
-0.004042708402266726
-5.483046697918326e-05
-0.005776568374130875
-0.008203972334740683
-0.010457990298164077
-0.012538622264401056
-0.01375232424470596
-0.013578938247519545
-0.012538622264401056
-0.010111218303791247
-0.006990270354435779
-0.003695936407893896
-5.483046697918326e-05
-5.483046697918326e-05
-5.483046697918326e-05
-5.483046697918326e-05
-5.483046697918326e-05
-5.483046697918326e-05
-5.483046697918326e-05
-5.483046697918326e-05
-5.483046697918326e-05
-5.483046697918326e-05
-5.483046697918326e-05
-5.483046697918326e-05
-5.483046697918326e-05
-5.483046697918326e-05
-5.483046697918326e-05
-5.483046697918326e-05
-5.483046697918326e-05
-5.483046697918326e-05
-5.483046697918326e-05
-5.483046697918326e-05
-5.483046697918326e-05
-5.483046697918326e-05
-5.483046697918326e-05
-5.483046697918326e-05
-5.483046697918326e-05
-5.483046697918326e-05
-5.483046697918326e-05
-5.483046697918326e-05
-5.483046697918326e-05
-0.00560318237694446
-0.0049096383881988
-0.003695936407893896
-5.483046697918326e-05
-0.004562866393825971
-0.006990270354435779
-0.009417674315045588
-0.010978148289723322
-0.012018464272841811
-0.011671692278468981
-0.010457990298164077
-0.007683814343181439
-0.0049096383881988
-5.483046697918326e-05
-5.483046697918326e-05
-5.483046697918326e-05
-5.483046697918326e-05
-5.483046697918326e-05
-5.483046697918326e-05
-5.483046697918326e-05
-5.483046697918326e-05
-5.483046697918326e-05
-5.483046697918326e-05
-5.483046697918326e-05
-5.483046697918326e-05
-5.483046697918326e-05
-5.483046697918326e-05
-5.483046697918326e-05
-5.483046697918326e-05
-5.483046697918326e-05
-5.483046697918326e-05
-5.483046697918326e-05
-5.483046697918326e-05
-5.483046697918326e-05
-5.483046697918326e-05
-5.483046697918326e-05
-5.483046697918326e-05
-5.483046697918326e-05
-5.483046697918326e-05
-5.483046697918326e-05
-5.483046697918326e-05
-5.483046697918326e-05
-5.483046697918326e-05
-0.005776568374130875
-0.0047362523910123855
-0.004042708402266726
-5.483046697918326e-05
-0.00594995437131729
-0.007857200340367854
-0.009417674315045588
-0.010111218303791247
-0.009937832306604832
-0.008550744329113513
-0.0062967263656901196
-0.0031757784163346514
-5.483046697918326e-05
-5.483046697918326e-05
-5.483046697918326e-05
-5.483046697918326e-05
-5.483046697918326e-05
-5.483046697918326e-05
-5.483046697918326e-05
-5.483046697918326e-05
-5.483046697918326e-05
-5.483046697918326e-05
-5.483046697918326e-05
-5.483046697918326e-05
-5.483046697918326e-05
-5.483046697918326e-05
-5.483046697918326e-05
-5.483046697918326e-05
-5.483046697918326e-05
-5.483046697918326e-05
-5.483046697918326e-05
-5.483046697918326e-05
-5.483046697918326e-05
-5.483046697918326e-05
-5.483046697918326e-05
-5.483046697918326e-05
-5.483046697918326e-05
-5.483046697918326e-05
-5.483046697918326e-05
-5.483046697918326e-05
-0.005776568374130875
-0.006123340368503705
-0.0064701123628765345
-0.005083024385385215
-0.006643498360062949
-0.007857200340367854
-0.008030586337554269
-0.007510428345995024
-0.006816884357249364
-0.0049096383881988
-0.002482234427588992
-5.483046697918326e-05
-5.483046697918326e-05
-5.483046697918326e-05
-5.483046697918326e-05
-5.483046697918326e-05
-5.483046697918326e-05
-5.483046697918326e-05
-5.483046697918326e-05
-5.483046697918326e-05
-5.483046697918326e-05
-5.483046697918326e-05
-5.483046697918326e-05
-5.483046697918326e-05
-5.483046697918326e-05
-5.483046697918326e-05
-5.483046697918326e-05
-5.483046697918326e-05
-5.483046697918326e-05
-5.483046697918326e-05
-5.483046697918326e-05
-5.483046697918326e-05
-5.483046697918326e-05
-5.483046697918326e-05
-5.483046697918326e-05
-5.483046697918326e-05
-5.483046697918326e-05
-0.005429796379758045
-0.006990270354435779
-0.007510428345995024
-0.007683814343181439
-0.0049096383881988
-0.00560318237694446
-0.00594995437131729
-0.005776568374130875
-0.0049096383881988
-0.003695936407893896
-0.001962076436029747
-5.483046697918326e-05
-5.483046697918326e-05
-5.483046697918326e-05
-5.483046697918326e-05
-5.483046697918326e-05
-5.483046697918326e-05
-5.483046697918326e-05
-5.483046697918326e-05
-5.483046697918326e-05
-5.483046697918326e-05
-5.483046697918326e-05
-5.483046697918326e-05
-5.483046697918326e-05
-5.483046697918326e-05
-5.483046697918326e-05
-5.483046697918326e-05
-5.483046697918326e-05
-5.483046697918326e-05
-5.483046697918326e-05
-5.483046697918326e-05
-5.483046697918326e-05
-5.483046697918326e-05
-5.483046697918326e-05
-5.483046697918326e-05
-5.483046697918326e-05
-0.0062967263656901196
-0.007510428345995024
-0.008203972334740683
-0.008550744329113513
-0.003522550410707481
-0.0026556204247754067
-0.0014419184444705024
-0.001962076436029747
-5.483046697918326e-05
-5.483046697918326e-05
-5.483046697918326e-05
-5.483046697918326e-05
-5.483046697918326e-05
-5.483046697918326e-05
-5.483046697918326e-05
-5.483046697918326e-05
-5.483046697918326e-05
-5.483046697918326e-05
-5.483046697918326e-05
-5.483046697918326e-05
-5.483046697918326e-05
-5.483046697918326e-05
-5.483046697918326e-05
-5.483046697918326e-05
-5.483046697918326e-05
-5.483046697918326e-05
-5.483046697918326e-05
-5.483046697918326e-05
-5.483046697918326e-05
-5.483046697918326e-05
-5.483046697918326e-05
-0.006816884357249364
-0.008030586337554269
-0.008030586337554269
-0.008897516323486343
-0.009244288317859173
-0.009417674315045588
-5.483046697918326e-05
-5.483046697918326e-05
-5.483046697918326e-05
-5.483046697918326e-05
-5.483046697918326e-05
-5.483046697918326e-05
-5.483046697918326e-05
-5.483046697918326e-05
-5.483046697918326e-05
-5.483046697918326e-05
-5.483046697918326e-05
-5.483046697918326e-05
-5.483046697918326e-05
-5.483046697918326e-05
-5.483046697918326e-05
-5.483046697918326e-05
-5.483046697918326e-05
-5.483046697918326e-05
-5.483046697918326e-05
-5.483046697918326e-05
-5.483046697918326e-05
-0.009070902320672758
-0.009764446309418418
-0.009937832306604832
-0.010111218303791247
-0.010111218303791247
-5.483046697918326e-05
-5.483046697918326e-05
-5.483046697918326e-05
-5.483046697918326e-05
-5.483046697918326e-05
-5.483046697918326e-05
-5.483046697918326e-05
-5.483046697918326e-05
-5.483046697918326e-05
-5.483046697918326e-05
-5.483046697918326e-05
-5.483046697918326e-05
-5.483046697918326e-05
-5.483046697918326e-05
-5.483046697918326e-05
-5.483046697918326e-05
-5.483046697918326e-05
-5.483046697918326e-05
-5.483046697918326e-05
-5.483046697918326e-05
-0.009764446309418418
-0.010284604300977662
-0.010804762292536907
-0.011324920284096152
-0.010804762292536907
-0.010284604300977662
-5.483046697918326e-05
-5.483046697918326e-05
-5.483046697918326e-05
-5.483046697918326e-05
-5.483046697918326e-05
-5.483046697918326e-05
-5.483046697918326e-05
-5.483046697918326e-05
-5.483046697918326e-05
-5.483046697918326e-05
-5.483046697918326e-05
-5.483046697918326e-05
-5.483046697918326e-05
-5.483046697918326e-05
-5.483046697918326e-05
-5.483046697918326e-05
-5.483046697918326e-05
-5.483046697918326e-05
-5.483046697918326e-05
-0.008724130326299928
-0.010804762292536907
-0.011671692278468981
-0.011498306281282566
-0.011498306281282566
-0.010631376295350492
-5.483046697918326e-05
-5.483046697918326e-05
-5.483046697918326e-05
-5.483046697918326e-05
-5.483046697918326e-05
-5.483046697918326e-05
-5.483046697918326e-05
-5.483046697918326e-05
-5.483046697918326e-05
-5.483046697918326e-05
-5.483046697918326e-05
-5.483046697918326e-05
-5.483046697918326e-05
-5.483046697918326e-05
-5.483046697918326e-05
-5.483046697918326e-05
-5.483046697918326e-05
-5.483046697918326e-05
-0.0062967263656901196
-5.483046697918326e-05
-0.010631376295350492
-0.011324920284096152
-0.011845078275655396
-0.011151534286909737
-0.0031757784163346514
-5.483046697918326e-05
-5.483046697918326e-05
-5.483046697918326e-05
-5.483046697918326e-05
-5.483046697918326e-05
-5.483046697918326e-05
-5.483046697918326e-05
-5.483046697918326e-05
-5.483046697918326e-05
-5.483046697918326e-05
-5.483046697918326e-05
-5.483046697918326e-05
-5.483046697918326e-05
-5.483046697918326e-05
-5.483046697918326e-05
-5.483046697918326e-05
-5.483046697918326e-05
-0.006816884357249364
-0.008897516323486343
-0.009937832306604832
-0.010804762292536907
-0.010804762292536907
-0.009591060312232003
-0.003695936407893896
-5.483046697918326e-05
-5.483046697918326e-05
-5.483046697918326e-05
-5.483046697918326e-05
-5.483046697918326e-05
-5.483046697918326e-05
-5.483046697918326e-05
-5.483046697918326e-05
-5.483046697918326e-05
-5.483046697918326e-05
-5.483046697918326e-05
-5.483046697918326e-05
-5.483046697918326e-05
-5.483046697918326e-05
-5.483046697918326e-05
-5.483046697918326e-05
-5.483046697918326e-05
-0.0064701123628765345
-0.008030586337554269
-0.009070902320672758
-0.008724130326299928
-0.008030586337554269
-0.002482234427588992
-0.003695936407893896
-0.004216094399453141
-0.003522550410707481
-5.483046697918326e-05
-5.483046697918326e-05
-5.483046697918326e-05
-5.483046697918326e-05
-5.483046697918326e-05
-5.483046697918326e-05
-5.483046697918326e-05
-5.483046697918326e-05
-5.483046697918326e-05
-5.483046697918326e-05
-5.483046697918326e-05
-5.483046697918326e-05
-5.483046697918326e-05
-5.483046697918326e-05
-0.0049096383881988
-0.00594995437131729
-0.006990270354435779
-0.0062967263656901196
-0.0026556204247754067
-0.0031757784163346514
-0.005083024385385215
-0.004389480396639556
-0.003695936407893896
-5.483046697918326e-05
-5.483046697918326e-05
-5.483046697918326e-05
-5.483046697918326e-05
-5.483046697918326e-05
-5.483046697918326e-05
-5.483046697918326e-05
-5.483046697918326e-05
-5.483046697918326e-05
-5.483046697918326e-05
-5.483046697918326e-05
-5.483046697918326e-05
-0.003695936407893896
-0.0047362523910123855
-0.003695936407893896
-0.004216094399453141
-0.002308848430402577
-0.0028290064219618216
-0.0033491644135210663
-0.005083024385385215
-0.0047362523910123855
-0.0033491644135210663
-5.483046697918326e-05
-5.483046697918326e-05
-5.483046697918326e-05
-5.483046697918326e-05
-5.483046697918326e-05
-5.483046697918326e-05
-5.483046697918326e-05
-5.483046697918326e-05
-5.483046697918326e-05
-5.483046697918326e-05
-5.483046697918326e-05
-0.003522550410707481
-0.002308848430402577
-0.002482234427588992
-0.002482234427588992
-0.0028290064219618216
-0.003695936407893896
-0.0049096383881988
-0.0047362523910123855
-0.0031757784163346514
-5.483046697918326e-05
-5.483046697918326e-05
-5.483046697918326e-05
-5.483046697918326e-05
-5.483046697918326e-05
-5.483046697918326e-05
-5.483046697918326e-05
-5.483046697918326e-05
-5.483046697918326e-05
-0.0031757784163346514
-0.002308848430402577
-0.0030023924191482365
-0.003522550410707481
-0.003695936407893896
-0.003869322405080311
-0.004042708402266726
-0.003522550410707481
-0.0026556204247754067
-5.483046697918326e-05
-5.483046697918326e-05
-5.483046697918326e-05
-5.483046697918326e-05
-5.483046697918326e-05
-5.483046697918326e-05
-0.0030023924191482365
-0.0030023924191482365
-0.0033491644135210663
-0.003695936407893896
-0.003695936407893896
-0.003695936407893896
-0.0033491644135210663
-0.0028290064219618216
-0.002482234427588992
-0.003522550410707481
-0.0028290064219618216
-0.0031757784163346514
-0.0031757784163346514
0.003933047468308359
0.0037596614711219445
0.003066117482376285
0.0018524155020713806
0.001158871513325721
-5.483046697918326e-05
-0.000574988458538428
-0.0007483744557248428
-0.0012685324472840875
-0.0012685324472840875
0.004106433465494774
0.004626591457054019
0.004973363451426849
0.004626591457054019
0.0034128894767491147
0.0023725734936306253
0.0006387135217664763
-0.00022821646416559815
-0.0009217604529112577
-0.0012685324472840875
-0.0012685324472840875
-0.0017886904388433322
-0.001962076436029747
-0.001962076436029747
-0.002308848430402577
0.0032395034795627
0.004626591457054019
0.0053201354457996786
0.005840293437358923
0.005840293437358923
0.0054935214429860935
0.004106433465494774
0.0018524155020713806
0.00029194152739364654
-0.0010951464500976726
-0.0017886904388433322
-0.002135462433216162
-0.002308848430402577
-0.002308848430402577
-0.002135462433216162
-0.002135462433216162
-0.003522550410707481
-0.0031757784163346514
-0.0030023924191482365
-0.0031757784163346514
0.0018524155020713806
0.0023725734936306253
0.0023725734936306253
0.0032395034795627
0.0037596614711219445
0.004106433465494774
0.004106433465494774
0.004106433465494774
0.0037596614711219445
0.0032395034795627
0.003066117482376285
0.0037596614711219445
0.0037596614711219445
0.005146749448613264
0.006187065431731753
0.006880609420477413
0.006533837426104583
0.006187065431731753
0.004279819462681189
0.0021991874964442104
-5.483046697918326e-05
-0.0014419184444705024
-0.002482234427588992
-0.0028290064219618216
-0.002482234427588992
-0.002482234427588992
-0.004562866393825971
-0.003695936407893896
-0.003522550410707481
-0.0030023924191482365
-0.0026556204247754067
-0.0026556204247754067
-0.0030023924191482365
-0.0026556204247754067
-0.003522550410707481
-0.0031757784163346514
0.0020258014992577955
0.00254595949081704
0.00289273148518987
0.0035862754739355296
0.004279819462681189
0.004279819462681189
0.004453205459867604
0.004453205459867604
0.004279819462681189
0.003933047468308359
0.003066117482376285
0.0032395034795627
0.0034128894767491147
0.004626591457054019
0.005666907440172508
0.0070539954176638275
0.007574153409223072
0.007400767412036657
0.006360451428918168
0.004279819462681189
0.0018524155020713806
-5.483046697918326e-05
-0.0017886904388433322
-0.002482234427588992
-0.002482234427588992
-0.002482234427588992
-0.003869322405080311
-0.003695936407893896
-0.0033491644135210663
-0.0026556204247754067
-0.002308848430402577
-0.002135462433216162
-0.002308848430402577
-0.002135462433216162
-5.483046697918326e-05
-0.0030023924191482365
-0.0033491644135210663
-0.003695936407893896
-0.0031757784163346514
0.001332257510512136
0.0016790295048849657
0.002719345488003455
0.0032395034795627
0.0034128894767491147
0.004106433465494774
0.004279819462681189
0.004626591457054019
0.004626591457054019
0.004453205459867604
0.004453205459867604
0.004106433465494774
0.0034128894767491147
0.0034128894767491147
0.0037596614711219445
0.004799977454240434
0.006187065431731753
0.007747539406409487
0.008441083395155147
0.007747539406409487
0.006533837426104583
0.0037596614711219445
0.0015056435076985508
-0.00040160246135201305
-0.003695936407893896
-0.004216094399453141
-0.003695936407893896
-0.003522550410707481
-0.003522550410707481
-0.0028290064219618216
-0.002482234427588992
-0.001962076436029747
-0.0017886904388433322
-0.0016153044416569173
-0.0012685324472840875
-5.483046697918326e-05
-5.483046697918326e-05
-5.483046697918326e-05
-0.0026556204247754067
-5.483046697918326e-05
-0.003695936407893896
-0.003695936407893896
0.0009854855161393061
0.0016790295048849657
0.00254595949081704
0.0032395034795627
0.0035862754739355296
0.004106433465494774
0.004279819462681189
0.004799977454240434
0.0023725734936306253
0.002719345488003455
0.00289273148518987
0.0037596614711219445
0.0037596614711219445
0.0037596614711219445
0.0034128894767491147
0.003933047468308359
0.004973363451426849
0.006533837426104583
0.007747539406409487
0.008094311400782317
0.007574153409223072
0.006013679434545338
0.0037596614711219445
0.001158871513325721
-0.002135462433216162
-0.0031757784163346514
-0.0028290064219618216
-0.0030023924191482365
-0.0026556204247754067
-0.002308848430402577
-0.001962076436029747
-0.0017886904388433322
-0.0014419184444705024
-0.000574988458538428
-0.0009217604529112577
-0.0009217604529112577
-5.483046697918326e-05
-5.483046697918326e-05
-5.483046697918326e-05
-5.483046697918326e-05
-5.483046697918326e-05
-0.003695936407893896
-0.004042708402266726
-0.003522550410707481
-0.0033491644135210663
-0.001962076436029747
-5.483046697918326e-05
0.001158871513325721
0.0020258014992577955
0.0032395034795627
0.0034128894767491147
-5.483046697918326e-05
-5.483046697918326e-05
-5.483046697918326e-05
0.002719345488003455
0.0023725734936306253
0.00254595949081704
0.00289273148518987
0.002719345488003455
0.0037596614711219445
0.0034128894767491147
0.0037596614711219445
0.004106433465494774
0.004799977454240434
0.006360451428918168
0.0070539954176638275
0.007400767412036657
0.006187065431731753
0.004973363451426849
0.001158871513325721
-0.0009217604529112577
-0.002135462433216162
-0.0026556204247754067
-0.002482234427588992
-0.001962076436029747
-0.0014419184444705024
-0.0014419184444705024
-0.0012685324472840875
-0.0012685324472840875
-0.000574988458538428
-0.000574988458538428
-5.483046697918326e-05
-5.483046697918326e-05
-5.483046697918326e-05
-5.483046697918326e-05
-5.483046697918326e-05
-5.483046697918326e-05
-5.483046697918326e-05
-5.483046697918326e-05
-5.483046697918326e-05
-5.483046697918326e-05
-0.003522550410707481
-0.0026556204247754067
0.0006387135217664763
0.0015056435076985508
0.002719345488003455
0.0034128894767491147
-5.483046697918326e-05
-5.483046697918326e-05
-5.483046697918326e-05
0.0021991874964442104
0.0032395034795627
0.0035862754739355296
0.0032395034795627
0.0032395034795627
0.00289273148518987
0.0034128894767491147
0.0032395034795627
0.003066117482376285
0.0035862754739355296
0.005146749448613264
0.005666907440172508
0.004106433465494774
0.003933047468308359
0.0034128894767491147
0.0020258014992577955
0.0009854855161393061
-0.0010951464500976726
-0.002135462433216162
-0.002308848430402577
-0.001962076436029747
-0.0012685324472840875
-0.000574988458538428
-0.000574988458538428
-0.0007483744557248428
-5.483046697918326e-05
-5.483046697918326e-05
-5.483046697918326e-05
-5.483046697918326e-05
-5.483046697918326e-05
-5.483046697918326e-05
-5.483046697918326e-05
-5.483046697918326e-05
-5.483046697918326e-05
-5.483046697918326e-05
-5.483046697918326e-05
-5.483046697918326e-05
-5.483046697918326e-05
-5.483046697918326e-05
-5.483046697918326e-05
-0.001962076436029747
-0.000574988458538428
0.0006387135217664763
0.0018524155020713806
0.002719345488003455
0.003066117482376285
-5.483046697918326e-05
-5.483046697918326e-05
-5.483046697918326e-05
0.0032395034795627
0.004106433465494774
0.004279819462681189
0.0037596614711219445
0.003066117482376285
0.00254595949081704
0.0020258014992577955
0.003066117482376285
0.00289273148518987
0.003066117482376285
0.001332257510512136
0.0021991874964442104
0.0021991874964442104
0.0021991874964442104
0.001332257510512136
0.0006387135217664763
-0.00022821646416559815
-0.0014419184444705024
-0.001962076436029747
-0.001962076436029747
-0.0014419184444705024
-0.000574988458538428
-0.00022821646416559815
-5.483046697918326e-05
-5.483046697918326e-05
-5.483046697918326e-05
-5.483046697918326e-05
-5.483046697918326e-05
-5.483046697918326e-05
-5.483046697918326e-05
-5.483046697918326e-05
-5.483046697918326e-05
-5.483046697918326e-05
-5.483046697918326e-05
-5.483046697918326e-05
-5.483046697918326e-05
-5.483046697918326e-05
-5.483046697918326e-05
-5.483046697918326e-05
-5.483046697918326e-05
-5.483046697918326e-05
-0.0009217604529112577
-5.483046697918326e-05
0.0009854855161393061
0.0020258014992577955
0.00289273148518987
0.0034128894767491147
0.0021991874964442104
0.0021991874964442104
0.003066117482376285
0.004106433465494774
0.004626591457054019
0.004453205459867604
0.0037596614711219445
0.0032395034795627
0.0023725734936306253
0.0037596614711219445
0.0034128894767491147
-5.483046697918326e-05
-5.483046697918326e-05
-5.483046697918326e-05
-5.483046697918326e-05
0.00011855553020723164
-5.483046697918326e-05
-0.00022821646416559815
-0.000574988458538428
-0.0009217604529112577
-0.0014419184444705024
-0.001962076436029747
-0.0014419184444705024
-5.483046697918326e-05
-5.483046697918326e-05
-5.483046697918326e-05
-5.483046697918326e-05
-5.483046697918326e-05
-5.483046697918326e-05
-5.483046697918326e-05
-5.483046697918326e-05
-5.483046697918326e-05
-5.483046697918326e-05
-5.483046697918326e-05
-5.483046697918326e-05
-5.483046697918326e-05
-5.483046697918326e-05
-5.483046697918326e-05
-5.483046697918326e-05
-5.483046697918326e-05
-5.483046697918326e-05
-5.483046697918326e-05
-5.483046697918326e-05
-5.483046697918326e-05
-5.483046697918326e-05
0.0009854855161393061
-5.483046697918326e-05
0.001158871513325721
0.0016790295048849657
0.002719345488003455
0.00289273148518987
0.0023725734936306253
0.00289273148518987
0.0037596614711219445
0.004453205459867604
0.005146749448613264
0.004279819462681189
0.0037596614711219445
0.002719345488003455
0.0037596614711219445
0.0032395034795627
0.0023725734936306253
-0.0009217604529112577
-5.483046697918326e-05
-5.483046697918326e-05
-5.483046697918326e-05
-5.483046697918326e-05
-5.483046697918326e-05
-0.0014419184444705024
-0.0017886904388433322
-0.001962076436029747
-0.0016153044416569173
-0.0014419184444705024
-5.483046697918326e-05
-5.483046697918326e-05
-5.483046697918326e-05
-5.483046697918326e-05
-5.483046697918326e-05
-5.483046697918326e-05
-5.483046697918326e-05
-5.483046697918326e-05
-5.483046697918326e-05
-5.483046697918326e-05
-5.483046697918326e-05
-5.483046697918326e-05
-5.483046697918326e-05
-5.483046697918326e-05
-5.483046697918326e-05
-5.483046697918326e-05
-5.483046697918326e-05
-5.483046697918326e-05
-5.483046697918326e-05
-5.483046697918326e-05
-5.483046697918326e-05
-5.483046697918326e-05
-5.483046697918326e-05
0.0021991874964442104
-5.483046697918326e-05
0.00046532752458006144
0.001158871513325721
0.0016790295048849657
0.0021991874964442104
0.0023725734936306253
0.00254595949081704
0.0037596614711219445
0.0037596614711219445
0.004626591457054019
0.004626591457054019
0.004279819462681189
0.004279819462681189
0.003933047468308359
0.003066117482376285
0.00254595949081704
0.0018524155020713806
-5.483046697918326e-05
-5.483046697918326e-05
-5.483046697918326e-05
-5.483046697918326e-05
-5.483046697918326e-05
-5.483046697918326e-05
-5.483046697918326e-05
-0.002308848430402577
-0.001962076436029747
-0.0014419184444705024
-0.0007483744557248428
-5.483046697918326e-05
-5.483046697918326e-05
-5.483046697918326e-05
-5.483046697918326e-05
-5.483046697918326e-05
-5.483046697918326e-05
-5.483046697918326e-05
-5.483046697918326e-05
-5.483046697918326e-05
-5.483046697918326e-05
-5.483046697918326e-05
-5.483046697918326e-05
-5.483046697918326e-05
-5.483046697918326e-05
-5.483046697918326e-05
-5.483046697918326e-05
-5.483046697918326e-05
-5.483046697918326e-05
-5.483046697918326e-05
-5.483046697918326e-05
-5.483046697918326e-05
-5.483046697918326e-05
0.0018524155020713806
0.0037596614711219445
0.008787855389527977
-5.483046697918326e-05
0.0006387135217664763
0.001158871513325721
0.0015056435076985508
0.0016790295048849657
0.0021991874964442104
0.00254595949081704
0.0034128894767491147
0.0037596614711219445
0.004453205459867604
0.004973363451426849
0.004453205459867604
0.004106433465494774
0.003066117482376285
0.0023725734936306253
0.0015056435076985508
0.00046532752458006144
-5.483046697918326e-05
-5.483046697918326e-05
-5.483046697918326e-05
-5.483046697918326e-05
-5.483046697918326e-05
-5.483046697918326e-05
-5.483046697918326e-05
-0.0031757784163346514
-0.002135462433216162
-0.0014419184444705024
-5.483046697918326e-05
-5.483046697918326e-05
-5.483046697918326e-05
-5.483046697918326e-05
-5.483046697918326e-05
-5.483046697918326e-05
-5.483046697918326e-05
-5.483046697918326e-05
-5.483046697918326e-05
-5.483046697918326e-05
-5.483046697918326e-05
-5.483046697918326e-05
-5.483046697918326e-05
-5.483046697918326e-05
-5.483046697918326e-05
-5.483046697918326e-05
-5.483046697918326e-05
-5.483046697918326e-05
-5.483046697918326e-05
-5.483046697918326e-05
-5.483046697918326e-05
-5.483046697918326e-05
-5.483046697918326e-05
0.0034128894767491147
0.005666907440172508
0.010868487355764955
0.010521715361392125
0.0008120995189528912
0.0009854855161393061
0.001332257510512136
0.0015056435076985508
0.0018524155020713806
0.0023725734936306253
0.0032395034795627
0.0037596614711219445
0.004453205459867604
0.004453205459867604
0.003933047468308359
0.0032395034795627
0.0018524155020713806
0.0008120995189528912
-0.00022821646416559815
-0.0012685324472840875
-0.002135462433216162
-5.483046697918326e-05
-5.483046697918326e-05
-5.483046697918326e-05
-5.483046697918326e-05
-5.483046697918326e-05
-5.483046697918326e-05
-5.483046697918326e-05
-5.483046697918326e-05
-5.483046697918326e-05
-5.483046697918326e-05
-5.483046697918326e-05
-5.483046697918326e-05
-5.483046697918326e-05
-5.483046697918326e-05
-5.483046697918326e-05
-5.483046697918326e-05
-5.483046697918326e-05
-5.483046697918326e-05
-5.483046697918326e-05
-5.483046697918326e-05
-5.483046697918326e-05
-5.483046697918326e-05
-5.483046697918326e-05
-5.483046697918326e-05
-5.483046697918326e-05
-5.483046697918326e-05
-5.483046697918326e-05
-5.483046697918326e-05
-5.483046697918326e-05
-5.483046697918326e-05
-5.483046697918326e-05
-5.483046697918326e-05
0.0054935214429860935
0.007574153409223072
0.008614469392341562
0.01173541734169703
0.001332257510512136
0.0009854855161393061
0.001158871513325721
0.001332257510512136
0.0016790295048849657
0.0023725734936306253
0.003066117482376285
0.0037596614711219445
0.004453205459867604
0.004626591457054019
0.0037596614711219445
0.0021991874964442104
0.0008120995189528912
-0.000574988458538428
-0.0016153044416569173
-0.0031757784163346514
-0.003695936407893896
-5.483046697918326e-05
-5.483046697918326e-05
-5.483046697918326e-05
-5.483046697918326e-05
-5.483046697918326e-05
-5.483046697918326e-05
-5.483046697918326e-05
-5.483046697918326e-05
-5.483046697918326e-05
-5.483046697918326e-05
-5.483046697918326e-05
-5.483046697918326e-05
-5.483046697918326e-05
-5.483046697918326e-05
-5.483046697918326e-05
-5.483046697918326e-05
-5.483046697918326e-05
-5.483046697918326e-05
-5.483046697918326e-05
-5.483046697918326e-05
-5.483046697918326e-05
-5.483046697918326e-05
-5.483046697918326e-05
-5.483046697918326e-05
-5.483046697918326e-05
-5.483046697918326e-05
-5.483046697918326e-05
-5.483046697918326e-05
-5.483046697918326e-05
-5.483046697918326e-05
-5.483046697918326e-05
0.002719345488003455
0.006880609420477413
0.008787855389527977
0.009654785375460051
0.009828171372646466
0.008961241386714391
-5.483046697918326e-05
0.00046532752458006144
0.0009854855161393061
0.001158871513325721
0.0015056435076985508
0.0021991874964442104
0.003066117482376285
0.0035862754739355296
0.004106433465494774
0.0037596614711219445
0.003066117482376285
0.001158871513325721
-0.000574988458538428
-0.002135462433216162
-0.003695936407893896
-0.0047362523910123855
-0.00525641038257163
-5.483046697918326e-05
-5.483046697918326e-05
-5.483046697918326e-05
-5.483046697918326e-05
-5.483046697918326e-05
-5.483046697918326e-05
-5.483046697918326e-05
-5.483046697918326e-05
-5.483046697918326e-05
-5.483046697918326e-05
-5.483046697918326e-05
-5.483046697918326e-05
-5.483046697918326e-05
-5.483046697918326e-05
-5.483046697918326e-05
-5.483046697918326e-05
-5.483046697918326e-05
-5.483046697918326e-05
-5.483046697918326e-05
-5.483046697918326e-05
-5.483046697918326e-05
-5.483046697918326e-05
-5.483046697918326e-05
-5.483046697918326e-05
-5.483046697918326e-05
-5.483046697918326e-05
-5.483046697918326e-05
-5.483046697918326e-05
-5.483046697918326e-05
-5.483046697918326e-05
-5.483046697918326e-05
0.004106433465494774
0.0070539954176638275
0.008787855389527977
0.009828171372646466
0.009828171372646466
0.009308013381087221
0.00029194152739364654
0.0009854855161393061
0.001332257510512136
0.0016790295048849657
0.0021991874964442104
0.0032395034795627
0.0037596614711219445
0.0035862754739355296
0.0034128894767491147
0.0018524155020713806
0.00011855553020723164
-0.0014419184444705024
-0.003522550410707481
-0.005083024385385215
-0.006123340368503705
-0.006816884357249364
-0.0064701123628765345
-0.00560318237694446
-5.483046697918326e-05
-5.483046697918326e-05
-5.483046697918326e-05
-5.483046697918326e-05
-5.483046697918326e-05
-5.483046697918326e-05
-5.483046697918326e-05
-5.483046697918326e-05
-5.483046697918326e-05
-5.483046697918326e-05
-5.483046697918326e-05
-5.483046697918326e-05
-5.483046697918326e-05
-5.483046697918326e-05
-5.483046697918326e-05
-5.483046697918326e-05
-5.483046697918326e-05
-5.483046697918326e-05
-5.483046697918326e-05
-5.483046697918326e-05
-5.483046697918326e-05
-5.483046697918326e-05
-5.483046697918326e-05
-5.483046697918326e-05
-5.483046697918326e-05
-5.483046697918326e-05
-5.483046697918326e-05
-5.483046697918326e-05
-5.483046697918326e-05
0.002719345488003455
0.005146749448613264
0.0072273814148502424
0.007574153409223072
0.008267697397968732
0.008267697397968732
0.003066117482376285
0.003066117482376285
0.0032395034795627
0.0023725734936306253
0.001332257510512136
-0.0007483744557248428
-0.002308848430402577
-0.003869322405080311
-0.005776568374130875
-0.007510428345995024
-0.007163656351622194
-0.006816884357249364
-0.00594995437131729
-5.483046697918326e-05
-5.483046697918326e-05
-5.483046697918326e-05
-5.483046697918326e-05
-5.483046697918326e-05
-5.483046697918326e-05
-5.483046697918326e-05
-5.483046697918326e-05
-5.483046697918326e-05
-5.483046697918326e-05
-5.483046697918326e-05
-5.483046697918326e-05
-5.483046697918326e-05
-5.483046697918326e-05
-5.483046697918326e-05
-5.483046697918326e-05
-5.483046697918326e-05
-5.483046697918326e-05
-5.483046697918326e-05
-5.483046697918326e-05
-5.483046697918326e-05
-5.483046697918326e-05
-5.483046697918326e-05
-5.483046697918326e-05
-5.483046697918326e-05
-5.483046697918326e-05
-5.483046697918326e-05
-5.483046697918326e-05
0.00029194152739364654
0.002719345488003455
0.004453205459867604
0.006013679434545338
0.006533837426104583
0.0070539954176638275
0.00011855553020723164
-0.0010951464500976726
-0.0028290064219618216
-0.004389480396639556
-0.0064701123628765345
-0.006816884357249364
-0.007163656351622194
-0.006990270354435779
-0.0062967263656901196
-5.483046697918326e-05
-5.483046697918326e-05
-5.483046697918326e-05
-5.483046697918326e-05
-5.483046697918326e-05
-5.483046697918326e-05
-5.483046697918326e-05
-5.483046697918326e-05
-5.483046697918326e-05
-5.483046697918326e-05
-5.483046697918326e-05
-5.483046697918326e-05
-5.483046697918326e-05
-5.483046697918326e-05
-5.483046697918326e-05
-5.483046697918326e-05
-5.483046697918326e-05
-5.483046697918326e-05
-5.483046697918326e-05
-5.483046697918326e-05
-5.483046697918326e-05
-5.483046697918326e-05
-5.483046697918326e-05
-5.483046697918326e-05
-5.483046697918326e-05
-5.483046697918326e-05
-5.483046697918326e-05
-5.483046697918326e-05
-5.483046697918326e-05
0.00029194152739364654
0.0021991874964442104
0.003933047468308359
0.0053201354457996786
0.006013679434545338
-0.000574988458538428
-0.0014419184444705024
-0.003695936407893896
-0.004562866393825971
-5.483046697918326e-05
-0.0062967263656901196
-0.0064701123628765345
-0.006643498360062949
-5.483046697918326e-05
-0.005776568374130875
-0.005083024385385215
-5.483046697918326e-05
-5.483046697918326e-05
-5.483046697918326e-05
-5.483046697918326e-05
-5.483046697918326e-05
-5.483046697918326e-05
-5.483046697918326e-05
-5.483046697918326e-05
-5.483046697918326e-05
0.0020258014992577955
0.0037596614711219445
0.005146749448613264
0.004973363451426849
-5.483046697918326e-05
-5.483046697918326e-05
-5.483046697918326e-05
-5.483046697918326e-05
-5.483046697918326e-05
-5.483046697918326e-05
-5.483046697918326e-05
-5.483046697918326e-05
-5.483046697918326e-05
-5.483046697918326e-05
-5.483046697918326e-05
-5.483046697918326e-05
-5.483046697918326e-05
-5.483046697918326e-05
-5.483046697918326e-05
-5.483046697918326e-05
0.0006387135217664763
0.0023725734936306253
0.0037596614711219445
0.004973363451426849
-0.0016153044416569173
-0.003695936407893896
-0.003695936407893896
-0.004389480396639556
-0.00525641038257163
-0.00560318237694446
-0.006123340368503705
-0.0062967263656901196
-0.0064701123628765345
-0.0062967263656901196
-0.006123340368503705
-5.483046697918326e-05
-5.483046697918326e-05
-5.483046697918326e-05
-5.483046697918326e-05
-5.483046697918326e-05
-5.483046697918326e-05
-0.0012685324472840875
-0.00022821646416559815
0.0018524155020713806
0.004106433465494774
0.0053201354457996786
0.005146749448613264
0.0034128894767491147
-5.483046697918326e-05
-5.483046697918326e-05
-5.483046697918326e-05
-5.483046697918326e-05
-5.483046697918326e-05
-5.483046697918326e-05
-5.483046697918326e-05
-5.483046697918326e-05
-5.483046697918326e-05
-5.483046697918326e-05
-5.483046697918326e-05
-5.483046697918326e-05
-5.483046697918326e-05
-5.483046697918326e-05
-5.483046697918326e-05
-5.483046697918326e-05
0.001332257510512136
0.00289273148518987
0.004106433465494774
0.004453205459867604
-0.0030023924191482365
-0.002482234427588992
-0.0028290064219618216
-0.0033491644135210663
-0.004216094399453141
-0.005083024385385215
-0.005776568374130875
-0.006990270354435779
-0.007683814343181439
-0.006990270354435779
-0.008030586337554269
-5.483046697918326e-05
-5.483046697918326e-05
-5.483046697918326e-05
-5.483046697918326e-05
-0.0017886904388433322
-0.000574988458538428
0.001158871513325721
0.0034128894767491147
0.004453205459867604
0.004106433465494774
0.00289273148518987
-5.483046697918326e-05
-5.483046697918326e-05
-5.483046697918326e-05
-0.0031757784163346514
-0.0047362523910123855
-5.483046697918326e-05
-5.483046697918326e-05
-5.483046697918326e-05
-5.483046697918326e-05
-5.483046697918326e-05
-5.483046697918326e-05
-5.483046697918326e-05
-5.483046697918326e-05
-5.483046697918326e-05
-5.483046697918326e-05
-5.483046697918326e-05
-5.483046697918326e-05
0.0020258014992577955
0.0034128894767491147
0.004453205459867604
-0.002482234427588992
-0.002135462433216162
-0.001962076436029747
-0.002135462433216162
-0.002482234427588992
-0.004562866393825971
-0.00594995437131729
-0.009591060312232003
-0.009417674315045588
-0.009070902320672758
-0.008550744329113513
-5.483046697918326e-05
-5.483046697918326e-05
-5.483046697918326e-05
-5.483046697918326e-05
-0.001962076436029747
-0.0010951464500976726
0.003066117482376285
0.004626591457054019
0.003066117482376285
0.0023725734936306253
0.00046532752458006144
-0.0007483744557248428
-5.483046697918326e-05
-5.483046697918326e-05
-0.003869322405080311
-0.005083024385385215
-5.483046697918326e-05
-5.483046697918326e-05
-5.483046697918326e-05
-5.483046697918326e-05
-5.483046697918326e-05
-5.483046697918326e-05
-5.483046697918326e-05
-5.483046697918326e-05
-5.483046697918326e-05
-5.483046697918326e-05
-5.483046697918326e-05
-5.483046697918326e-05
-5.483046697918326e-05
0.003066117482376285
0.004279819462681189
-0.002135462433216162
-0.0017886904388433322
-0.0012685324472840875
-0.0010951464500976726
-0.0016153044416569173
-0.0026556204247754067
-0.004216094399453141
-0.0064701123628765345
-0.009070902320672758
-0.009417674315045588
-0.009417674315045588
-0.009070902320672758
-0.006990270354435779
-5.483046697918326e-05
-5.483046697918326e-05
-5.483046697918326e-05
-5.483046697918326e-05
-0.0017886904388433322
-5.483046697918326e-05
0.00254595949081704
0.0037596614711219445
0.0037596614711219445
0.001158871513325721
-0.00040160246135201305
-0.001962076436029747
-0.0028290064219618216
-5.483046697918326e-05
-0.004562866393825971
-0.0049096383881988
-5.483046697918326e-05
-5.483046697918326e-05
-5.483046697918326e-05
-5.483046697918326e-05
-5.483046697918326e-05
-5.483046697918326e-05
-5.483046697918326e-05
-5.483046697918326e-05
-5.483046697918326e-05
-5.483046697918326e-05
-5.483046697918326e-05
-5.483046697918326e-05
-5.483046697918326e-05
-5.483046697918326e-05
-5.483046697918326e-05
-0.0012685324472840875
-0.000574988458538428
-0.00040160246135201305
-0.00040160246135201305
-0.0012685324472840875
-0.0026556204247754067
-0.004562866393825971
-0.0064701123628765345
-0.008030586337554269
-0.009070902320672758
-0.008897516323486343
-0.009070902320672758
-0.008203972334740683
-0.0064701123628765345
-0.0049096383881988
-5.483046697918326e-05
-5.483046697918326e-05
-5.483046697918326e-05
-5.483046697918326e-05
-0.0007483744557248428
0.0020258014992577955
0.0032395034795627
0.003066117482376285
0.00029194152739364654
-0.0010951464500976726
-0.002482234427588992
-0.003522550410707481
-0.004562866393825971
-0.005083024385385215
-0.0049096383881988
-5.483046697918326e-05
-5.483046697918326e-05
-5.483046697918326e-05
-5.483046697918326e-05
-5.483046697918326e-05
-5.483046697918326e-05
-5.483046697918326e-05
-5.483046697918326e-05
-5.483046697918326e-05
-5.483046697918326e-05
-5.483046697918326e-05
-5.483046697918326e-05
-5.483046697918326e-05
-5.483046697918326e-05
-5.483046697918326e-05
-5.483046697918326e-05
-5.483046697918326e-05
-5.483046697918326e-05
-5.483046697918326e-05
-0.0014419184444705024
-0.0030023924191482365
-0.0049096383881988
-0.006816884357249364
-0.008377358331927098
-0.008897516323486343
-0.008724130326299928
-0.007857200340367854
-0.007163656351622194
-0.00594995437131729
-0.00525641038257163
-5.483046697918326e-05
-0.003695936407893896
-5.483046697918326e-05
-0.003695936407893896
-0.0007483744557248428
0.0018524155020713806
0.0034128894767491147
0.0034128894767491147
0.002719345488003455
-0.000574988458538428
-0.002135462433216162
-0.0030023924191482365
-0.004389480396639556
-0.0049096383881988
-0.0049096383881988
-0.004562866393825971
-5.483046697918326e-05
-5.483046697918326e-05
-5.483046697918326e-05
-5.483046697918326e-05
-5.483046697918326e-05
-5.483046697918326e-05
-5.483046697918326e-05
-5.483046697918326e-05
-5.483046697918326e-05
-5.483046697918326e-05
-5.483046697918326e-05
-5.483046697918326e-05
-5.483046697918326e-05
-5.483046697918326e-05
-5.483046697918326e-05
-5.483046697918326e-05
-5.483046697918326e-05
-5.483046697918326e-05
-5.483046697918326e-05
-0.0016153044416569173
-0.003869322405080311
-0.005776568374130875
-0.007510428345995024
-0.008550744329113513
-0.008724130326299928
-0.008203972334740683
-0.007337042348808609
-0.006123340368503705
-0.00525641038257163
-0.005429796379758045
-0.00560318237694446
-0.006990270354435779
-0.0049096383881988
-0.0028290064219618216
-5.483046697918326e-05
0.002719345488003455
0.003933047468308359
0.004973363451426849
0.004106433465494774
0.002719345488003455
-0.00040160246135201305
-0.0016153044416569173
-0.0031757784163346514
-0.004389480396639556
-0.0047362523910123855
-0.004389480396639556
-5.483046697918326e-05
-5.483046697918326e-05
-5.483046697918326e-05
-5.483046697918326e-05
-5.483046697918326e-05
-5.483046697918326e-05
-5.483046697918326e-05
-5.483046697918326e-05
-5.483046697918326e-05
-5.483046697918326e-05
-5.483046697918326e-05
-5.483046697918326e-05
-5.483046697918326e-05
0.004973363451426849
-5.483046697918326e-05
-5.483046697918326e-05
-5.483046697918326e-05
-5.483046697918326e-05
-5.483046697918326e-05
-0.0026556204247754067
-0.0049096383881988
-0.006816884357249364
-0.008897516323486343
-0.009070902320672758
-0.008724130326299928
-0.007683814343181439
-0.006123340368503705
-5.483046697918326e-05
-5.483046697918326e-05
-0.00560318237694446
-0.0064701123628765345
-0.005429796379758045
-0.003695936407893896
-0.0014419184444705024
0.001332257510512136
0.0037596614711219445
0.004973363451426849
0.006013679434545338
0.005666907440172508
0.004279819462681189
0.00254595949081704
-0.0007483744557248428
-0.002482234427588992
-0.003695936407893896
-0.0047362523910123855
-0.004562866393825971
-5.483046697918326e-05
-5.483046697918326e-05
-5.483046697918326e-05
-5.483046697918326e-05
-5.483046697918326e-05
-5.483046697918326e-05
-5.483046697918326e-05
-5.483046697918326e-05
-5.483046697918326e-05
-5.483046697918326e-05
-5.483046697918326e-05
-5.483046697918326e-05
-5.483046697918326e-05
0.004106433465494774
-5.483046697918326e-05
-5.483046697918326e-05
-5.483046697918326e-05
-5.483046697918326e-05
-5.483046697918326e-05
-0.003522550410707481
-0.00594995437131729
-0.007857200340367854
-0.009070902320672758
-0.009591060312232003
-0.008724130326299928
-5.483046697918326e-05
-5.483046697918326e-05
-5.483046697918326e-05
-5.483046697918326e-05
-0.005776568374130875
-0.005083024385385215
-0.004042708402266726
-0.002482234427588992
-5.483046697918326e-05
0.0020258014992577955
0.004106433465494774
0.005146749448613264
0.006360451428918168
0.006360451428918168
0.0053201354457996786
0.0037596614711219445
-5.483046697918326e-05
-0.0016153044416569173
-0.0026556204247754067
-0.004389480396639556
-5.483046697918326e-05
-5.483046697918326e-05
-5.483046697918326e-05
-5.483046697918326e-05
-5.483046697918326e-05
-5.483046697918326e-05
-5.483046697918326e-05
-5.483046697918326e-05
-5.483046697918326e-05
-5.483046697918326e-05
-5.483046697918326e-05
-5.483046697918326e-05
-5.483046697918326e-05
-5.483046697918326e-05
0.0034128894767491147
-5.483046697918326e-05
-5.483046697918326e-05
-5.483046697918326e-05
-5.483046697918326e-05
-5.483046697918326e-05
-5.483046697918326e-05
-5.483046697918326e-05
-0.005083024385385215
-0.006816884357249364
-0.008203972334740683
-0.009417674315045588
-5.483046697918326e-05
-5.483046697918326e-05
-5.483046697918326e-05
-5.483046697918326e-05
-5.483046697918326e-05
-0.00525641038257163
-0.005776568374130875
-0.004216094399453141
-0.0030023924191482365
-0.0017886904388433322
0.00011855553020723164
0.0020258014992577955
0.003933047468308359
0.005146749448613264
0.005666907440172508
0.006013679434545338
0.0053201354457996786
0.004279819462681189
0.0008120995189528912
-0.000574988458538428
-5.483046697918326e-05
-5.483046697918326e-05
-5.483046697918326e-05
-5.483046697918326e-05
-5.483046697918326e-05
-5.483046697918326e-05
-5.483046697918326e-05
-5.483046697918326e-05
-5.483046697918326e-05
-5.483046697918326e-05
-5.483046697918326e-05
-5.483046697918326e-05
-5.483046697918326e-05
-5.483046697918326e-05
-5.483046697918326e-05
0.002719345488003455
-5.483046697918326e-05
-5.483046697918326e-05
-5.483046697918326e-05
-5.483046697918326e-05
-5.483046697918326e-05
-5.483046697918326e-05
-5.483046697918326e-05
-0.0028290064219618216
-0.005083024385385215
-0.006990270354435779
-0.008724130326299928
-5.483046697918326e-05
-0.009417674315045588
-5.483046697918326e-05
-5.483046697918326e-05
-5.483046697918326e-05
-0.005429796379758045
-0.00560318237694446
-0.00525641038257163
-0.003695936407893896
-0.0026556204247754067
-0.0012685324472840875
-5.483046697918326e-05
0.0016790295048849657
0.003066117482376285
0.003933047468308359
0.004799977454240434
0.005146749448613264
0.005146749448613264
0.004799977454240434
0.0034128894767491147
0.00029194152739364654
-0.000574988458538428
-5.483046697918326e-05
-5.483046697918326e-05
-5.483046697918326e-05
-5.483046697918326e-05
-5.483046697918326e-05
-5.483046697918326e-05
-5.483046697918326e-05
-5.483046697918326e-05
-5.483046697918326e-05
-5.483046697918326e-05
-5.483046697918326e-05
-5.483046697918326e-05
-5.483046697918326e-05
0.0009854855161393061
0.0016790295048849657
0.0023725734936306253
-5.483046697918326e-05
-5.483046697918326e-05
0.004279819462681189
0.002719345488003455
-5.483046697918326e-05
-5.483046697918326e-05
-5.483046697918326e-05
-0.0031757784163346514
-0.0049096383881988
-0.007163656351622194
-0.008377358331927098
-0.009417674315045588
-0.009417674315045588
-5.483046697918326e-05
-5.483046697918326e-05
-0.0064701123628765345
-0.00594995437131729
-0.00525641038257163
-0.004389480396639556
-0.003695936407893896
-0.0031757784163346514
-0.001962076436029747
-0.0012685324472840875
0.0006387135217664763
0.001332257510512136
0.0023725734936306253
0.0032395034795627
0.004279819462681189
0.004626591457054019
0.004973363451426849
0.004799977454240434
0.0016790295048849657
0.001158871513325721
-5.483046697918326e-05
-5.483046697918326e-05
-5.483046697918326e-05
-5.483046697918326e-05
-5.483046697918326e-05
-5.483046697918326e-05
-5.483046697918326e-05
-5.483046697918326e-05
-5.483046697918326e-05
-5.483046697918326e-05
-5.483046697918326e-05
0.0009854855161393061
0.001332257510512136
0.001332257510512136
0.001332257510512136
0.0021991874964442104
-5.483046697918326e-05
-5.483046697918326e-05
-5.483046697918326e-05
0.0037596614711219445
0.004106433465494774
0.0037596614711219445
0.0023725734936306253
0.0006387135217664763
-0.000574988458538428
-5.483046697918326e-05
-0.0028290064219618216
-0.004042708402266726
-0.00594995437131729
-0.007683814343181439
-0.008897516323486343
-0.009417674315045588
-0.008550744329113513
-0.007163656351622194
-0.0062967263656901196
-0.005429796379758045
-0.005083024385385215
-0.004216094399453141
-0.0033491644135210663
-0.0030023924191482365
-0.0026556204247754067
-0.001962076436029747
-0.0009217604529112577
-0.00022821646416559815
0.0008120995189528912
0.0020258014992577955
0.003066117482376285
0.004453205459867604
0.0053201354457996786
0.0053201354457996786
0.005840293437358923
0.0020258014992577955
0.0008120995189528912
-5.483046697918326e-05
-5.483046697918326e-05
-5.483046697918326e-05
-5.483046697918326e-05
-5.483046697918326e-05
-5.483046697918326e-05
-5.483046697918326e-05
-5.483046697918326e-05
-5.483046697918326e-05
-5.483046697918326e-05
0.0009854855161393061
0.0009854855161393061
0.001332257510512136
0.0018524155020713806
-5.483046697918326e-05
-5.483046697918326e-05
0.00254595949081704
-5.483046697918326e-05
0.00289273148518987
0.0021991874964442104
0.0008120995189528912
-5.483046697918326e-05
-0.0009217604529112577
-0.0012685324472840875
-0.002308848430402577
-0.004216094399453141
-0.006123340368503705
-0.007510428345995024
-0.009070902320672758
-0.009417674315045588
-0.008550744329113513
-0.007163656351622194
-0.0062967263656901196
-0.005776568374130875
-0.0049096383881988
-0.003695936407893896
-0.003695936407893896
-0.003695936407893896
-0.0030023924191482365
-0.002482234427588992
-0.0016153044416569173
-0.0007483744557248428
0.00029194152739364654
0.0015056435076985508
0.003066117482376285
0.004626591457054019
0.006013679434545338
0.006707223423290998
0.006707223423290998
0.0054935214429860935
-5.483046697918326e-05
-5.483046697918326e-05
-5.483046697918326e-05
-5.483046697918326e-05
-5.483046697918326e-05
-5.483046697918326e-05
-5.483046697918326e-05
-5.483046697918326e-05
-5.483046697918326e-05
-0.0009217604529112577
0.00029194152739364654
0.0015056435076985508
-5.483046697918326e-05
0.0016790295048849657
0.0018524155020713806
-5.483046697918326e-05
-5.483046697918326e-05
0.0020258014992577955
0.00254595949081704
0.002719345488003455
0.0016790295048849657
0.0008120995189528912
0.00046532752458006144
-5.483046697918326e-05
-0.0012685324472840875
-0.0014419184444705024
-0.002482234427588992
-0.004216094399453141
-0.0062967263656901196
-0.008724130326299928
-0.009764446309418418
-0.009764446309418418
-0.008203972334740683
-0.006990270354435779
-0.005776568374130875
-0.005083024385385215
-0.0049096383881988
-0.003695936407893896
-0.003695936407893896
-0.003695936407893896
-0.0031757784163346514
-0.0028290064219618216
-0.001962076436029747
-0.0007483744557248428
0.00029194152739364654
-5.483046697918326e-05
0.003066117482376285
0.004626591457054019
0.006360451428918168
0.0070539954176638275
0.0070539954176638275
0.006187065431731753
-5.483046697918326e-05
-5.483046697918326e-05
-5.483046697918326e-05
-5.483046697918326e-05
-5.483046697918326e-05
-5.483046697918326e-05
-5.483046697918326e-05
-5.483046697918326e-05
-0.005083024385385215
-0.0028290064219618216
-0.0009217604529112577
0.0008120995189528912
0.00254595949081704
0.003066117482376285
0.0023725734936306253
-5.483046697918326e-05
0.0020258014992577955
0.0032395034795627
0.00289273148518987
0.0021991874964442104
0.001158871513325721
0.00029194152739364654
-0.00040160246135201305
-0.0009217604529112577
-0.0014419184444705024
-0.002308848430402577
-0.003869322405080311
-0.005083024385385215
-0.007683814343181439
-0.008897516323486343
-0.009764446309418418
-0.009244288317859173
-0.008203972334740683
-0.006816884357249364
-0.00560318237694446
-0.0049096383881988
-0.004389480396639556
-0.0033491644135210663
-0.003695936407893896
-0.003695936407893896
-0.0031757784163346514
-0.002482234427588992
-0.0014419184444705024
-0.00040160246135201305
0.0009854855161393061
-5.483046697918326e-05
-5.483046697918326e-05
0.004799977454240434
0.006533837426104583
0.006707223423290998
0.006880609420477413
0.006013679434545338
0.0035862754739355296
-5.483046697918326e-05
-5.483046697918326e-05
-5.483046697918326e-05
-0.005776568374130875
-0.006816884357249364
-0.006816884357249364
-0.006816884357249364
-0.00560318237694446
-0.004562866393825971
-0.0012685324472840875
0.0009854855161393061
0.001332257510512136
0.0020258014992577955
0.0021991874964442104
0.0018524155020713806
0.0021991874964442104
0.0032395034795627
0.003066117482376285
0.00289273148518987
0.0018524155020713806
0.0006387135217664763
-5.483046697918326e-05
-0.00022821646416559815
-0.0014419184444705024
-0.002482234427588992
-0.004042708402266726
-0.0047362523910123855
-0.006643498360062949
-0.008203972334740683
-0.009937832306604832
-0.010111218303791247
-0.009070902320672758
-0.007510428345995024
-0.006123340368503705
-0.0049096383881988
-0.004042708402266726
-0.003695936407893896
-0.002482234427588992
-0.0028290064219618216
-0.0026556204247754067
-0.002482234427588992
-0.0010951464500976726
-0.0007483744557248428
0.00046532752458006144
0.0015056435076985508
-5.483046697918326e-05
-5.483046697918326e-05
-5.483046697918326e-05
-5.483046697918326e-05
0.006533837426104583
0.006360451428918168
0.005146749448613264
-5.483046697918326e-05
-5.483046697918326e-05
-5.483046697918326e-05
-0.0047362523910123855
-0.006990270354435779
-0.007857200340367854
-0.007857200340367854
-0.006990270354435779
-5.483046697918326e-05
-0.003869322405080311
-0.0016153044416569173
0.0006387135217664763
0.0018524155020713806
0.00254595949081704
0.0037596614711219445
0.00289273148518987
0.0032395034795627
0.0032395034795627
0.00254595949081704
0.0015056435076985508
0.00046532752458006144
-0.00040160246135201305
-0.0016153044416569173
-0.0026556204247754067
-0.004389480396639556
-0.0062967263656901196
-0.007163656351622194
-0.008377358331927098
-0.009070902320672758
-0.009591060312232003
-0.010111218303791247
-0.008203972334740683
-0.0064701123628765345
-0.005083024385385215
-0.004042708402266726
-0.0031757784163346514
-0.0030023924191482365
-0.002135462433216162
-0.002135462433216162
-0.0017886904388433322
-0.0014419184444705024
-0.0009217604529112577
0.00029194152739364654
0.001332257510512136
-0.00022821646416559815
-5.483046697918326e-05
-5.483046697918326e-05
-5.483046697918326e-05
-5.483046697918326e-05
-5.483046697918326e-05
-5.483046697918326e-05
-5.483046697918326e-05
-5.483046697918326e-05
-5.483046697918326e-05
-5.483046697918326e-05
-0.005083024385385215
-0.006990270354435779
-0.008030586337554269
-0.007683814343181439
-0.006643498360062949
-0.005083024385385215
-0.0031757784163346514
-0.000574988458538428
0.0018524155020713806
0.00289273148518987
0.003066117482376285
0.0018524155020713806
0.0023725734936306253
0.002719345488003455
0.002719345488003455
0.0018524155020713806
0.0006387135217664763
-5.483046697918326e-05
-0.0017886904388433322
-0.0031757784163346514
-0.0049096383881988
-0.006816884357249364
-0.008203972334740683
-0.009070902320672758
-0.009591060312232003
-0.009764446309418418
-0.009244288317859173
-0.007857200340367854
-0.007337042348808609
-0.00525641038257163
-0.003695936407893896
-0.0026556204247754067
-0.002308848430402577
-0.001962076436029747
-0.002482234427588992
-0.002482234427588992
-0.0014419184444705024
-0.0009217604529112577
-5.483046697918326e-05
0.001332257510512136
-5.483046697918326e-05
0.00029194152739364654
0.00046532752458006144
-5.483046697918326e-05
-5.483046697918326e-05
-5.483046697918326e-05
-5.483046697918326e-05
-5.483046697918326e-05
-5.483046697918326e-05
-5.483046697918326e-05
-5.483046697918326e-05
-5.483046697918326e-05
-0.005083024385385215
-0.0064701123628765345
-0.007510428345995024
-0.007163656351622194
-5.483046697918326e-05
-5.483046697918326e-05
-5.483046697918326e-05
0.00029194152739364654
0.0020258014992577955
0.0032395034795627
0.0034128894767491147
0.001332257510512136
0.0015056435076985508
0.0015056435076985508
0.001332257510512136
-5.483046697918326e-05
-0.0016153044416569173
-0.003695936407893896
-0.00560318237694446
-0.007857200340367854
-0.009417674315045588
-0.010978148289723322
-0.011324920284096152
-0.010631376295350492
-0.009591060312232003
-0.007683814343181439
-0.0062967263656901196
-0.004216094399453141
-0.003695936407893896
-5.483046697918326e-05
-0.0016153044416569173
-5.483046697918326e-05
-0.0016153044416569173
-0.0017886904388433322
-0.002135462433216162
-0.001962076436029747
-0.0017886904388433322
-0.0010951464500976726
-5.483046697918326e-05
0.00046532752458006144
0.0006387135217664763
0.0006387135217664763
-5.483046697918326e-05
-5.483046697918326e-05
-5.483046697918326e-05
-5.483046697918326e-05
-5.483046697918326e-05
-5.483046697918326e-05
-5.483046697918326e-05
-5.483046697918326e-05
-5.483046697918326e-05
-0.004216094399453141
-0.00594995437131729
-0.006816884357249364
-5.483046697918326e-05
-5.483046697918326e-05
-5.483046697918326e-05
-5.483046697918326e-05
-5.483046697918326e-05
0.00254595949081704
0.0037596614711219445
0.0035862754739355296
-5.483046697918326e-05
-5.483046697918326e-05
0.00029194152739364654
-5.483046697918326e-05
-0.0014419184444705024
-0.003522550410707481
-0.005429796379758045
-0.008203972334740683
-0.010457990298164077
-0.012538622264401056
-0.013232166253146715
-0.013232166253146715
-0.010978148289723322
-0.009244288317859173
-0.006643498360062949
-0.0049096383881988
-0.002482234427588992
-0.002135462433216162
-0.0012685324472840875
-5.483046697918326e-05
-5.483046697918326e-05
-5.483046697918326e-05
-0.0014419184444705024
-0.0016153044416569173
-0.0014419184444705024
-0.0012685324472840875
-0.0009217604529112577
-5.483046697918326e-05
0.00029194152739364654
0.0006387135217664763
-5.483046697918326e-05
-5.483046697918326e-05
-5.483046697918326e-05
-5.483046697918326e-05
-5.483046697918326e-05
-5.483046697918326e-05
-5.483046697918326e-05
-5.483046697918326e-05
-5.483046697918326e-05
-5.483046697918326e-05
-5.483046697918326e-05
-0.004389480396639556
-5.483046697918326e-05
-5.483046697918326e-05
-5.483046697918326e-05
-5.483046697918326e-05
-5.483046697918326e-05
-5.483046697918326e-05
0.003066117482376285
0.003933047468308359
-0.0012685324472840875
-0.0012685324472840875
-0.0014419184444705024
-0.001962076436029747
-0.0031757784163346514
-0.00525641038257163
-0.007510428345995024
-0.010457990298164077
-0.0130587802559603
-0.01444586823345162
-0.01479264022782445
-0.01409909623907879
-0.011845078275655396
-0.009070902320672758
-0.0062967263656901196
-0.0049096383881988
-0.0026556204247754067
-0.0014419184444705024
-5.483046697918326e-05
-5.483046697918326e-05
-5.483046697918326e-05
-5.483046697918326e-05
-5.483046697918326e-05
-0.0012685324472840875
-0.0016153044416569173
-0.0012685324472840875
-0.0010951464500976726
-0.00022821646416559815
0.00029194152739364654
0.00011855553020723164
-0.00022821646416559815
-5.483046697918326e-05
-5.483046697918326e-05
-5.483046697918326e-05
-5.483046697918326e-05
-5.483046697918326e-05
-5.483046697918326e-05
-5.483046697918326e-05
-5.483046697918326e-05
-5.483046697918326e-05
-5.483046697918326e-05
-5.483046697918326e-05
-5.483046697918326e-05
-5.483046697918326e-05
-5.483046697918326e-05
-5.483046697918326e-05
-5.483046697918326e-05
-5.483046697918326e-05
0.003066117482376285
0.004279819462681189
-0.0028290064219618216
-0.0026556204247754067
-0.0033491644135210663
-0.004562866393825971
-0.0064701123628765345
-0.009070902320672758
-0.012018464272841811
-0.01409909623907879
-0.01513941222219728
-0.015486184216570109
-0.013925710241892375
-0.011845078275655396
-0.008724130326299928
-0.006123340368503705
-0.003695936407893896
-5.483046697918326e-05
-5.483046697918326e-05
-5.483046697918326e-05
-5.483046697918326e-05
-5.483046697918326e-05
-5.483046697918326e-05
-5.483046697918326e-05
-5.483046697918326e-05
-0.0017886904388433322
-0.0014419184444705024
-0.0014419184444705024
-0.0007483744557248428
-5.483046697918326e-05
-0.00040160246135201305
-5.483046697918326e-05
-5.483046697918326e-05
-5.483046697918326e-05
-5.483046697918326e-05
-5.483046697918326e-05
-5.483046697918326e-05
-5.483046697918326e-05
-5.483046697918326e-05
-5.483046697918326e-05
-5.483046697918326e-05
-5.483046697918326e-05
-5.483046697918326e-05
-5.483046697918326e-05
-5.483046697918326e-05
-5.483046697918326e-05
-5.483046697918326e-05
-5.483046697918326e-05
0.001332257510512136
0.0034128894767491147
-0.0033491644135210663
-0.003522550410707481
-0.004042708402266726
-0.0047362523910123855
-5.483046697918326e-05
-0.009070902320672758
-0.011845078275655396
-0.01409909623907879
-0.01513941222219728
-0.01479264022782445
-0.013232166253146715
-0.010631376295350492
-0.007857200340367854
-0.0049096383881988
-5.483046697918326e-05
-5.483046697918326e-05
-5.483046697918326e-05
-5.483046697918326e-05
-5.483046697918326e-05
-5.483046697918326e-05
-5.483046697918326e-05
-5.483046697918326e-05
-5.483046697918326e-05
-5.483046697918326e-05
-5.483046697918326e-05
-0.002308848430402577
-0.0014419184444705024
-0.0007483744557248428
-5.483046697918326e-05
-5.483046697918326e-05
-5.483046697918326e-05
-5.483046697918326e-05
-5.483046697918326e-05
-5.483046697918326e-05
-5.483046697918326e-05
-5.483046697918326e-05
-5.483046697918326e-05
-5.483046697918326e-05
-5.483046697918326e-05
-5.483046697918326e-05
-5.483046697918326e-05
-5.483046697918326e-05
-5.483046697918326e-05
-5.483046697918326e-05
-5.483046697918326e-05
-0.0010951464500976726
0.001332257510512136
0.0035862754739355296
-0.002135462433216162
-0.003522550410707481
-0.003522550410707481
-0.004216094399453141
-0.006123340368503705
-0.008550744329113513
-0.010978148289723322
-0.013232166253146715
-0.01409909623907879
-0.013925710241892375
-0.012018464272841811
-0.009417674315045588
-0.0062967263656901196
-5.483046697918326e-05
-5.483046697918326e-05
-5.483046697918326e-05
-5.483046697918326e-05
-5.483046697918326e-05
-5.483046697918326e-05
-5.483046697918326e-05
-5.483046697918326e-05
-5.483046697918326e-05
-5.483046697918326e-05
-5.483046697918326e-05
-5.483046697918326e-05
-5.483046697918326e-05
-5.483046697918326e-05
-5.483046697918326e-05
-5.483046697918326e-05
-5.483046697918326e-05
-5.483046697918326e-05
-5.483046697918326e-05
-5.483046697918326e-05
-5.483046697918326e-05
-5.483046697918326e-05
-5.483046697918326e-05
-5.483046697918326e-05
-5.483046697918326e-05
-5.483046697918326e-05
-5.483046697918326e-05
-5.483046697918326e-05
-5.483046697918326e-05
-5.483046697918326e-05
-5.483046697918326e-05
-0.0031757784163346514
-0.0010951464500976726
0.001332257510512136
-5.483046697918326e-05
-5.483046697918326e-05
-5.483046697918326e-05
-0.0049096383881988
-5.483046697918326e-05
-0.009764446309418418
-0.011845078275655396
-0.012365236267214641
-0.012538622264401056
-0.010804762292536907
-0.008030586337554269
-5.483046697918326e-05
-5.483046697918326e-05
-5.483046697918326e-05
-5.483046697918326e-05
-5.483046697918326e-05
-5.483046697918326e-05
-5.483046697918326e-05
-5.483046697918326e-05
-5.483046697918326e-05
-5.483046697918326e-05
-5.483046697918326e-05
-5.483046697918326e-05
-5.483046697918326e-05
-5.483046697918326e-05
-5.483046697918326e-05
-5.483046697918326e-05
-5.483046697918326e-05
-5.483046697918326e-05
-5.483046697918326e-05
-5.483046697918326e-05
-5.483046697918326e-05
-0.00022821646416559815
-5.483046697918326e-05
-5.483046697918326e-05
-5.483046697918326e-05
-5.483046697918326e-05
-5.483046697918326e-05
-5.483046697918326e-05
-5.483046697918326e-05
-5.483046697918326e-05
-5.483046697918326e-05
-0.004216094399453141
-0.003522550410707481
-0.0016153044416569173
-0.001962076436029747
-5.483046697918326e-05
-5.483046697918326e-05
-0.00594995437131729
-0.007857200340367854
-0.009591060312232003
-0.010284604300977662
-0.010284604300977662
-0.008897516323486343
-0.0064701123628765345
-0.003695936407893896
-5.483046697918326e-05
-5.483046697918326e-05
-5.483046697918326e-05
-5.483046697918326e-05
-5.483046697918326e-05
-5.483046697918326e-05
-5.483046697918326e-05
-5.483046697918326e-05
-5.483046697918326e-05
-5.483046697918326e-05
-5.483046697918326e-05
-5.483046697918326e-05
-5.483046697918326e-05
-5.483046697918326e-05
-5.483046697918326e-05
-5.483046697918326e-05
-5.483046697918326e-05
-5.483046697918326e-05
-5.483046697918326e-05
-5.483046697918326e-05
-5.483046697918326e-05
-5.483046697918326e-05
-5.483046697918326e-05
-5.483046697918326e-05
-5.483046697918326e-05
-5.483046697918326e-05
-5.483046697918326e-05
-5.483046697918326e-05
-0.004562866393825971
-0.005083024385385215
-0.0049096383881988
-0.003695936407893896
-0.001962076436029747
-0.0030023924191482365
-0.004562866393825971
-0.006816884357249364
-0.008203972334740683
-0.008724130326299928
-0.008030586337554269
-0.007163656351622194
-0.0049096383881988
-0.0026556204247754067
-5.483046697918326e-05
-5.483046697918326e-05
-5.483046697918326e-05
-5.483046697918326e-05
-5.483046697918326e-05
-5.483046697918326e-05
-5.483046697918326e-05
-5.483046697918326e-05
-5.483046697918326e-05
-5.483046697918326e-05
-5.483046697918326e-05
-5.483046697918326e-05
-5.483046697918326e-05
-5.483046697918326e-05
-5.483046697918326e-05
-5.483046697918326e-05
-5.483046697918326e-05
-5.483046697918326e-05
-5.483046697918326e-05
-5.483046697918326e-05
-5.483046697918326e-05
-5.483046697918326e-05
-5.483046697918326e-05
-5.483046697918326e-05
-5.483046697918326e-05
-5.483046697918326e-05
-5.483046697918326e-05
-0.00525641038257163
-0.00594995437131729
-0.0064701123628765345
-0.005776568374130875
-0.004389480396639556
-0.003522550410707481
-0.004389480396639556
-0.005429796379758045
-0.00560318237694446
-0.006123340368503705
-0.005429796379758045
-0.003695936407893896
-0.0026556204247754067
-5.483046697918326e-05
-5.483046697918326e-05
-5.483046697918326e-05
-5.483046697918326e-05
-5.483046697918326e-05
-5.483046697918326e-05
-5.483046697918326e-05
-5.483046697918326e-05
-5.483046697918326e-05
-5.483046697918326e-05
-5.483046697918326e-05
-5.483046697918326e-05
-5.483046697918326e-05
-5.483046697918326e-05
-5.483046697918326e-05
-5.483046697918326e-05
-5.483046697918326e-05
-5.483046697918326e-05
-5.483046697918326e-05
-5.483046697918326e-05
-5.483046697918326e-05
-5.483046697918326e-05
-5.483046697918326e-05
-5.483046697918326e-05
-5.483046697918326e-05
-0.00560318237694446
-0.0062967263656901196
-0.006816884357249364
-0.007510428345995024
-0.007337042348808609
-0.0064701123628765345
-0.0031757784163346514
-0.003695936407893896
-0.003695936407893896
-0.0031757784163346514
-0.0028290064219618216
-0.0031757784163346514
-0.002482234427588992
-5.483046697918326e-05
-5.483046697918326e-05
-5.483046697918326e-05
-5.483046697918326e-05
-5.483046697918326e-05
-5.483046697918326e-05
-5.483046697918326e-05
-5.483046697918326e-05
-5.483046697918326e-05
-5.483046697918326e-05
-5.483046697918326e-05
-5.483046697918326e-05
-5.483046697918326e-05
-5.483046697918326e-05
-5.483046697918326e-05
-5.483046697918326e-05
-5.483046697918326e-05
-5.483046697918326e-05
-5.483046697918326e-05
-5.483046697918326e-05
-5.483046697918326e-05
-5.483046697918326e-05
-5.483046697918326e-05
-5.483046697918326e-05
-0.007337042348808609
-0.007857200340367854
-0.008203972334740683
-0.008550744329113513
-0.008550744329113513
-0.008203972334740683
-0.0010951464500976726
-0.0007483744557248428
-0.002135462433216162
-0.002482234427588992
-5.483046697918326e-05
-5.483046697918326e-05
-5.483046697918326e-05
-5.483046697918326e-05
-5.483046697918326e-05
-5.483046697918326e-05
-5.483046697918326e-05
-5.483046697918326e-05
-5.483046697918326e-05
-5.483046697918326e-05
-5.483046697918326e-05
-5.483046697918326e-05
-5.483046697918326e-05
-5.483046697918326e-05
-5.483046697918326e-05
-5.483046697918326e-05
-5.483046697918326e-05
-5.483046697918326e-05
-5.483046697918326e-05
-5.483046697918326e-05
-5.483046697918326e-05
-5.483046697918326e-05
-0.008203972334740683
-0.008897516323486343
-0.009764446309418418
-0.009937832306604832
-0.010111218303791247
-0.009417674315045588
-0.008203972334740683
-5.483046697918326e-05
-5.483046697918326e-05
-5.483046697918326e-05
-5.483046697918326e-05
-5.483046697918326e-05
-5.483046697918326e-05
-5.483046697918326e-05
-5.483046697918326e-05
-5.483046697918326e-05
-5.483046697918326e-05
-5.483046697918326e-05
-5.483046697918326e-05
-5.483046697918326e-05
-5.483046697918326e-05
-5.483046697918326e-05
-5.483046697918326e-05
-5.483046697918326e-05
-5.483046697918326e-05
-5.483046697918326e-05
-5.483046697918326e-05
-5.483046697918326e-05
-0.008203972334740683
-0.010111218303791247
-0.010457990298164077
-0.011324920284096152
-0.011151534286909737
-0.010631376295350492
-0.009070902320672758
-0.0030023924191482365
-5.483046697918326e-05
-5.483046697918326e-05
-5.483046697918326e-05
-5.483046697918326e-05
-5.483046697918326e-05
-5.483046697918326e-05
-5.483046697918326e-05
-5.483046697918326e-05
-5.483046697918326e-05
-5.483046697918326e-05
-5.483046697918326e-05
-5.483046697918326e-05
-5.483046697918326e-05
-5.483046697918326e-05
-5.483046697918326e-05
-5.483046697918326e-05
-5.483046697918326e-05
-5.483046697918326e-05
-5.483046697918326e-05
-5.483046697918326e-05
-0.009417674315045588
-0.010978148289723322
-0.011498306281282566
-0.012018464272841811
-0.011845078275655396
-0.010804762292536907
-0.008724130326299928
-0.0033491644135210663
-5.483046697918326e-05
-5.483046697918326e-05
-5.483046697918326e-05
-5.483046697918326e-05
-5.483046697918326e-05
-5.483046697918326e-05
-5.483046697918326e-05
-5.483046697918326e-05
-5.483046697918326e-05
-5.483046697918326e-05
-5.483046697918326e-05
-5.483046697918326e-05
-5.483046697918326e-05
-5.483046697918326e-05
-5.483046697918326e-05
-5.483046697918326e-05
-5.483046697918326e-05
-5.483046697918326e-05
-5.483046697918326e-05
-5.483046697918326e-05
-5.483046697918326e-05
-0.010978148289723322
-0.012018464272841811
-0.012018464272841811
-0.012018464272841811
-0.010457990298164077
-0.003695936407893896
-5.483046697918326e-05
-5.483046697918326e-05
-5.483046697918326e-05
-5.483046697918326e-05
-5.483046697918326e-05
-5.483046697918326e-05
-5.483046697918326e-05
-5.483046697918326e-05
-5.483046697918326e-05
-5.483046697918326e-05
-5.483046697918326e-05
-5.483046697918326e-05
-5.483046697918326e-05
-5.483046697918326e-05
-5.483046697918326e-05
-5.483046697918326e-05
-5.483046697918326e-05
-5.483046697918326e-05
-5.483046697918326e-05
-0.006643498360062949
-0.009591060312232003
-0.010457990298164077
-0.010978148289723322
-0.010978148289723322
-0.010631376295350492
-0.002482234427588992
-0.004042708402266726
-5.483046697918326e-05
-5.483046697918326e-05
-5.483046697918326e-05
-5.483046697918326e-05
-5.483046697918326e-05
-5.483046697918326e-05
-5.483046697918326e-05
-5.483046697918326e-05
-5.483046697918326e-05
-5.483046697918326e-05
-5.483046697918326e-05
-5.483046697918326e-05
-5.483046697918326e-05
-5.483046697918326e-05
-5.483046697918326e-05
-5.483046697918326e-05
-5.483046697918326e-05
-5.483046697918326e-05
-5.483046697918326e-05
-0.006123340368503705
-0.008203972334740683
-0.009244288317859173
-0.009591060312232003
-0.009417674315045588
-0.0026556204247754067
-0.004389480396639556
-0.0049096383881988
-0.003869322405080311
-5.483046697918326e-05
-5.483046697918326e-05
-5.483046697918326e-05
-5.483046697918326e-05
-5.483046697918326e-05
-5.483046697918326e-05
-5.483046697918326e-05
-5.483046697918326e-05
-5.483046697918326e-05
-5.483046697918326e-05
-5.483046697918326e-05
-5.483046697918326e-05
-5.483046697918326e-05
-5.483046697918326e-05
-5.483046697918326e-05
-5.483046697918326e-05
-5.483046697918326e-05
-0.0062967263656901196
-0.006123340368503705
-0.0062967263656901196
-0.006123340368503705
-0.002135462433216162
-0.003522550410707481
-0.005083024385385215
-5.483046697918326e-05
-5.483046697918326e-05
-5.483046697918326e-05
-5.483046697918326e-05
-5.483046697918326e-05
-5.483046697918326e-05
-5.483046697918326e-05
-5.483046697918326e-05
-5.483046697918326e-05
-5.483046697918326e-05
-5.483046697918326e-05
-5.483046697918326e-05
-5.483046697918326e-05
-5.483046697918326e-05
-5.483046697918326e-05
-5.483046697918326e-05
-0.0028290064219618216
-0.0031757784163346514
-0.003522550410707481
-0.003695936407893896
-0.003695936407893896
-0.001962076436029747
-0.0030023924191482365
-0.003695936407893896
-0.00525641038257163
-0.0047362523910123855
-5.483046697918326e-05
-5.483046697918326e-05
-5.483046697918326e-05
-5.483046697918326e-05
-5.483046697918326e-05
-5.483046697918326e-05
-5.483046697918326e-05
-5.483046697918326e-05
-5.483046697918326e-05
-5.483046697918326e-05
-5.483046697918326e-05
-5.483046697918326e-05
-5.483046697918326e-05
-0.0010951464500976726
-0.0017886904388433322
-0.0016153044416569173
-0.001962076436029747
-0.001962076436029747
-0.002308848430402577
-0.0033491644135210663
-0.004216094399453141
-0.00560318237694446
-0.004562866393825971
-5.483046697918326e-05
-5.483046697918326e-05
-5.483046697918326e-05
-5.483046697918326e-05
-5.483046697918326e-05
-5.483046697918326e-05
-5.483046697918326e-05
-5.483046697918326e-05
-5.483046697918326e-05
-5.483046697918326e-05
-5.483046697918326e-05
-5.483046697918326e-05
-0.0007483744557248428
-0.000574988458538428
-0.001962076436029747
-0.0028290064219618216
-0.003869322405080311
-0.004562866393825971
-0.00560318237694446
-0.004562866393825971
-5.483046697918326e-05
-5.483046697918326e-05
-5.483046697918326e-05
-5.483046697918326e-05
-5.483046697918326e-05
-5.483046697918326e-05
-5.483046697918326e-05
-5.483046697918326e-05
-5.483046697918326e-05
-5.483046697918326e-05
-0.00040160246135201305
-5.483046697918326e-05
-5.483046697918326e-05
-0.0026556204247754067
-0.003695936407893896
-0.0049096383881988
-0.00525641038257163
-0.00560318237694446
-0.00525641038257163
-0.0047362523910123855
-0.003869322405080311
-0.003695936407893896
-0.0026556204247754067
-0.002482234427588992
-0.002308848430402577
-0.0009217604529112577
-0.000574988458538428
-0.000574988458538428
-0.00040160246135201305
-0.003695936407893896
-0.004389480396639556
-0.005083024385385215
-0.005429796379758045
-0.00560318237694446
-0.005429796379758045
-0.0047362523910123855
-0.005083024385385215
-0.003695936407893896
-0.002308848430402577
-0.002482234427588992
-0.005083024385385215
-0.005429796379758045
-0.00560318237694446
-0.005429796379758045
0.0015056435076985508
0.0016790295048849657
0.0020258014992577955
0.0015056435076985508
0.001158871513325721
0.001158871513325721
0.0008120995189528912
0.0008120995189528912
0.00046532752458006144
0.0021991874964442104
0.00254595949081704
0.00289273148518987
0.00289273148518987
0.0023725734936306253
0.0016790295048849657
0.001158871513325721
0.0009854855161393061
0.00029194152739364654
-5.483046697918326e-05
-0.00040160246135201305
-0.0007483744557248428
-0.0014419184444705024
-0.0026556204247754067
0.0016790295048849657
0.0021991874964442104
0.003066117482376285
0.0034128894767491147
0.0037596614711219445
0.003933047468308359
0.0037596614711219445
0.0032395034795627
0.0023725734936306253
0.001332257510512136
0.0006387135217664763
-5.483046697918326e-05
-0.0010951464500976726
-0.0012685324472840875
-0.0014419184444705024
-0.002308848430402577
-0.0031757784163346514
-0.00525641038257163
-0.006123340368503705
-0.0062967263656901196
-0.006816884357249364
-0.006990270354435779
0.0008120995189528912
0.001158871513325721
0.0016790295048849657
0.0021991874964442104
0.00289273148518987
0.0034128894767491147
0.0035862754739355296
0.0034128894767491147
0.0032395034795627
0.00289273148518987
0.00289273148518987
0.002719345488003455
0.003066117482376285
0.0037596614711219445
0.004106433465494774
0.004453205459867604
0.004799977454240434
0.004453205459867604
0.0037596614711219445
0.0021991874964442104
0.001158871513325721
-5.483046697918326e-05
-0.0007483744557248428
-0.0010951464500976726
-0.0016153044416569173
-0.002308848430402577
-0.004389480396639556
-0.0049096383881988
-0.00525641038257163
-0.00594995437131729
-0.006123340368503705
-0.00594995437131729
-0.0062967263656901196
-0.0062967263656901196
-0.0062967263656901196
0.0009854855161393061
0.001332257510512136
0.001332257510512136
0.0023725734936306253
0.00289273148518987
0.0037596614711219445
0.0037596614711219445
0.004799977454240434
0.004106433465494774
0.003933047468308359
0.0034128894767491147
0.00254595949081704
0.00289273148518987
0.0037596614711219445
0.0053201354457996786
0.0053201354457996786
0.005666907440172508
0.005840293437358923
0.0053201354457996786
0.003933047468308359
0.0021991874964442104
0.00029194152739364654
-0.0007483744557248428
-0.0017886904388433322
-0.002308848430402577
-0.002482234427588992
-0.004562866393825971
-0.005083024385385215
-0.005429796379758045
-0.005429796379758045
-0.00525641038257163
-5.483046697918326e-05
-5.483046697918326e-05
-0.003695936407893896
-0.0049096383881988
-0.0049096383881988
-0.0049096383881988
0.0006387135217664763
0.0009854855161393061
0.001332257510512136
0.0018524155020713806
0.0023725734936306253
0.002719345488003455
0.0034128894767491147
0.004106433465494774
0.004453205459867604
0.004279819462681189
0.004626591457054019
0.004626591457054019
0.003933047468308359
0.003933047468308359
0.0037596614711219445
0.004453205459867604
0.0053201354457996786
0.006187065431731753
0.006533837426104583
0.006187065431731753
0.006013679434545338
0.004106433465494774
0.0016790295048849657
-0.00040160246135201305
-0.001962076436029747
-0.0026556204247754067
-0.0033491644135210663
-0.0047362523910123855
-0.0049096383881988
-0.005083024385385215
-0.00525641038257163
-0.0047362523910123855
-0.004042708402266726
-0.0033491644135210663
-5.483046697918326e-05
-5.483046697918326e-05
-5.483046697918326e-05
-5.483046697918326e-05
-0.0031757784163346514
-5.483046697918326e-05
-0.0033491644135210663
-0.002482234427588992
-0.0007483744557248428
0.00011855553020723164
0.0008120995189528912
0.0015056435076985508
0.0021991874964442104
0.0023725734936306253
0.002719345488003455
0.0032395034795627
0.0037596614711219445
-5.483046697918326e-05
0.0018524155020713806
0.00289273148518987
0.0034128894767491147
0.004626591457054019
0.004106433465494774
0.004279819462681189
0.004626591457054019
0.004973363451426849
0.006187065431731753
0.006533837426104583
0.0072273814148502424
0.006707223423290998
0.006013679434545338
0.0037596614711219445
0.001332257510512136
-0.0028290064219618216
-0.003869322405080311
-0.004216094399453141
-0.004562866393825971
-0.004562866393825971
-0.004562866393825971
-0.004562866393825971
-0.004042708402266726
-0.003522550410707481
-0.0028290064219618216
-5.483046697918326e-05
-5.483046697918326e-05
-5.483046697918326e-05
-5.483046697918326e-05
-5.483046697918326e-05
-5.483046697918326e-05
-5.483046697918326e-05
-0.0026556204247754067
-5.483046697918326e-05
-0.001962076436029747
-0.0014419184444705024
-0.0017886904388433322
-0.0007483744557248428
0.00011855553020723164
0.0015056435076985508
0.0020258014992577955
0.0023725734936306253
0.00289273148518987
-5.483046697918326e-05
-5.483046697918326e-05
-5.483046697918326e-05
-5.483046697918326e-05
0.0018524155020713806
0.002719345488003455
0.003066117482376285
0.0034128894767491147
0.004279819462681189
0.004106433465494774
0.004453205459867604
0.005146749448613264
0.006187065431731753
0.0070539954176638275
0.005146749448613264
0.004799977454240434
0.0054935214429860935
0.0032395034795627
-0.0010951464500976726
-0.0026556204247754067
-0.003869322405080311
-0.004389480396639556
-0.003695936407893896
-0.003869322405080311
-0.003695936407893896
-0.003522550410707481
-0.0028290064219618216
-0.002308848430402577
-5.483046697918326e-05
-5.483046697918326e-05
-5.483046697918326e-05
-5.483046697918326e-05
-5.483046697918326e-05
-5.483046697918326e-05
-5.483046697918326e-05
-5.483046697918326e-05
-5.483046697918326e-05
-0.002135462433216162
-0.002482234427588992
-0.001962076436029747
-0.0014419184444705024
-0.0014419184444705024
-0.00022821646416559815
0.0009854855161393061
0.0016790295048849657
0.00254595949081704
0.00289273148518987
-5.483046697918326e-05
-5.483046697918326e-05
-5.483046697918326e-05
-5.483046697918326e-05
-5.483046697918326e-05
0.0020258014992577955
0.00289273148518987
0.0032395034795627
0.00289273148518987
0.003933047468308359
0.004279819462681189
0.004279819462681189
0.004973363451426849
0.006013679434545338
0.004973363451426849
0.004973363451426849
0.004453205459867604
0.0032395034795627
0.0009854855161393061
-0.0012685324472840875
-0.0026556204247754067
-0.003522550410707481
-0.003869322405080311
-0.003522550410707481
-0.0028290064219618216
-0.0028290064219618216
-0.002308848430402577
-0.001962076436029747
-0.0012685324472840875
-5.483046697918326e-05
-5.483046697918326e-05
-5.483046697918326e-05
-5.483046697918326e-05
-5.483046697918326e-05
-5.483046697918326e-05
-5.483046697918326e-05
-5.483046697918326e-05
-5.483046697918326e-05
-5.483046697918326e-05
-5.483046697918326e-05
-0.002308848430402577
-5.483046697918326e-05
-0.0012685324472840875
-0.002308848430402577
-0.0012685324472840875
0.00011855553020723164
0.001158871513325721
0.0021991874964442104
0.00254595949081704
-5.483046697918326e-05
-5.483046697918326e-05
-5.483046697918326e-05
-5.483046697918326e-05
-5.483046697918326e-05
-5.483046697918326e-05
0.0021991874964442104
0.002719345488003455
0.00289273148518987
0.00254595949081704
0.0021991874964442104
0.0016790295048849657
0.0020258014992577955
0.00254595949081704
0.0034128894767491147
0.004106433465494774
0.004279819462681189
0.0037596614711219445
0.0020258014992577955
0.00029194152739364654
-0.0016153044416569173
-0.0030023924191482365
-0.0033491644135210663
-0.0031757784163346514
-0.002482234427588992
-0.002135462433216162
-0.0012685324472840875
-0.0012685324472840875
-0.0009217604529112577
-5.483046697918326e-05
-5.483046697918326e-05
-5.483046697918326e-05
-5.483046697918326e-05
-5.483046697918326e-05
-5.483046697918326e-05
-5.483046697918326e-05
-5.483046697918326e-05
-5.483046697918326e-05
-5.483046697918326e-05
-5.483046697918326e-05
-5.483046697918326e-05
-5.483046697918326e-05
-5.483046697918326e-05
-0.001962076436029747
-0.0009217604529112577
-0.0031757784163346514
-0.001962076436029747
-0.0009217604529112577
0.00029194152739364654
0.0015056435076985508
0.0023725734936306253
-5.483046697918326e-05
-5.483046697918326e-05
-5.483046697918326e-05
-5.483046697918326e-05
-5.483046697918326e-05
-5.483046697918326e-05
-5.483046697918326e-05
0.0023725734936306253
0.00254595949081704
0.0020258014992577955
0.0020258014992577955
0.001332257510512136
0.001158871513325721
0.0008120995189528912
0.001332257510512136
0.0021991874964442104
0.00289273148518987
0.002719345488003455
0.0020258014992577955
0.0006387135217664763
-0.00040160246135201305
-0.001962076436029747
-0.0030023924191482365
-0.002482234427588992
-0.002308848430402577
-0.002135462433216162
-0.0012685324472840875
-0.0009217604529112577
-5.483046697918326e-05
-5.483046697918326e-05
-5.483046697918326e-05
-5.483046697918326e-05
-5.483046697918326e-05
-5.483046697918326e-05
-5.483046697918326e-05
-5.483046697918326e-05
-5.483046697918326e-05
-5.483046697918326e-05
-5.483046697918326e-05
-5.483046697918326e-05
-5.483046697918326e-05
-5.483046697918326e-05
-5.483046697918326e-05
-5.483046697918326e-05
-5.483046697918326e-05
-0.0012685324472840875
-5.483046697918326e-05
-0.003695936407893896
-0.0031757784163346514
-0.001962076436029747
-0.0007483744557248428
0.00029194152739364654
0.001332257510512136
0.0018524155020713806
-5.483046697918326e-05
-5.483046697918326e-05
-5.483046697918326e-05
-5.483046697918326e-05
-5.483046697918326e-05
-5.483046697918326e-05
0.0021991874964442104
0.00254595949081704
0.0023725734936306253
0.0018524155020713806
0.001332257510512136
0.0015056435076985508
-5.483046697918326e-05
-5.483046697918326e-05
-5.483046697918326e-05
0.0006387135217664763
0.0008120995189528912
0.0009854855161393061
0.00046532752458006144
-0.00040160246135201305
-0.0012685324472840875
-0.002308848430402577
-0.0026556204247754067
-5.483046697918326e-05
-5.483046697918326e-05
-5.483046697918326e-05
-5.483046697918326e-05
-5.483046697918326e-05
-5.483046697918326e-05
-5.483046697918326e-05
-5.483046697918326e-05
-5.483046697918326e-05
-5.483046697918326e-05
-5.483046697918326e-05
-5.483046697918326e-05
-5.483046697918326e-05
-5.483046697918326e-05
-5.483046697918326e-05
-5.483046697918326e-05
-5.483046697918326e-05
-5.483046697918326e-05
-5.483046697918326e-05
-5.483046697918326e-05
-5.483046697918326e-05
-5.483046697918326e-05
-5.483046697918326e-05
-5.483046697918326e-05
0.0008120995189528912
-0.003522550410707481
-0.0030023924191482365
-0.001962076436029747
-0.0007483744557248428
0.0008120995189528912
0.0016790295048849657
0.00011855553020723164
-5.483046697918326e-05
-5.483046697918326e-05
-5.483046697918326e-05
-5.483046697918326e-05
-5.483046697918326e-05
0.0018524155020713806
0.00254595949081704
0.00254595949081704
0.0021991874964442104
0.0021991874964442104
0.0009854855161393061
-5.483046697918326e-05
-0.00040160246135201305
-5.483046697918326e-05
-5.483046697918326e-05
-5.483046697918326e-05
-5.483046697918326e-05
-0.0010951464500976726
-0.0010951464500976726
-0.0016153044416569173
-0.001962076436029747
-0.002482234427588992
-5.483046697918326e-05
-5.483046697918326e-05
-5.483046697918326e-05
-5.483046697918326e-05
-5.483046697918326e-05
-5.483046697918326e-05
-5.483046697918326e-05
-5.483046697918326e-05
-5.483046697918326e-05
-5.483046697918326e-05
-5.483046697918326e-05
-5.483046697918326e-05
-5.483046697918326e-05
-5.483046697918326e-05
-5.483046697918326e-05
-5.483046697918326e-05
-5.483046697918326e-05
-5.483046697918326e-05
-5.483046697918326e-05
-5.483046697918326e-05
-5.483046697918326e-05
-5.483046697918326e-05
-5.483046697918326e-05
-5.483046697918326e-05
0.00029194152739364654
0.001332257510512136
-0.0031757784163346514
-0.0028290064219618216
-0.0016153044416569173
-0.0007483744557248428
0.0006387135217664763
0.001332257510512136
0.001332257510512136
0.0008120995189528912
-5.483046697918326e-05
-5.483046697918326e-05
-5.483046697918326e-05
-5.483046697918326e-05
0.0023725734936306253
0.002719345488003455
0.0021991874964442104
0.0018524155020713806
0.001332257510512136
0.00029194152739364654
-0.00040160246135201305
-5.483046697918326e-05
-0.00022821646416559815
-5.483046697918326e-05
-5.483046697918326e-05
-5.483046697918326e-05
-5.483046697918326e-05
-0.0030023924191482365
-0.002482234427588992
-0.002482234427588992
-0.002482234427588992
-5.483046697918326e-05
-5.483046697918326e-05
-5.483046697918326e-05
-5.483046697918326e-05
-5.483046697918326e-05
-5.483046697918326e-05
-5.483046697918326e-05
-5.483046697918326e-05
-5.483046697918326e-05
-5.483046697918326e-05
-5.483046697918326e-05
-5.483046697918326e-05
-5.483046697918326e-05
-5.483046697918326e-05
-5.483046697918326e-05
-5.483046697918326e-05
-5.483046697918326e-05
-5.483046697918326e-05
-5.483046697918326e-05
-5.483046697918326e-05
-5.483046697918326e-05
-5.483046697918326e-05
-5.483046697918326e-05
-5.483046697918326e-05
0.0008120995189528912
0.0021991874964442104
0.008094311400782317
-0.0028290064219618216
-0.002135462433216162
-0.0014419184444705024
-0.0007483744557248428
0.00029194152739364654
0.0006387135217664763
0.0006387135217664763
0.0008120995189528912
0.001332257510512136
0.001332257510512136
0.0018524155020713806
0.00254595949081704
0.0023725734936306253
0.0021991874964442104
0.0018524155020713806
0.00289273148518987
0.0023725734936306253
0.0021991874964442104
-5.483046697918326e-05
-5.483046697918326e-05
-5.483046697918326e-05
-5.483046697918326e-05
-5.483046697918326e-05
-5.483046697918326e-05
-5.483046697918326e-05
-0.003695936407893896
-0.003695936407893896
-0.002308848430402577
-0.0026556204247754067
-0.001962076436029747
-5.483046697918326e-05
-5.483046697918326e-05
-5.483046697918326e-05
-5.483046697918326e-05
-5.483046697918326e-05
-5.483046697918326e-05
-5.483046697918326e-05
-5.483046697918326e-05
-5.483046697918326e-05
-5.483046697918326e-05
-5.483046697918326e-05
-5.483046697918326e-05
-5.483046697918326e-05
-5.483046697918326e-05
-5.483046697918326e-05
-5.483046697918326e-05
-5.483046697918326e-05
-5.483046697918326e-05
-5.483046697918326e-05
-5.483046697918326e-05
-5.483046697918326e-05
-5.483046697918326e-05
-5.483046697918326e-05
-5.483046697918326e-05
0.009134627383900806
0.009654785375460051
0.009308013381087221
-0.002482234427588992
-0.0026556204247754067
-0.0017886904388433322
-0.000574988458538428
0.00011855553020723164
0.0006387135217664763
0.0006387135217664763
0.0009854855161393061
0.001332257510512136
0.0018524155020713806
0.0021991874964442104
0.00254595949081704
0.0023725734936306253
0.0020258014992577955
0.002719345488003455
0.0023725734936306253
0.0018524155020713806
0.001158871513325721
0.00029194152739364654
-5.483046697918326e-05
-5.483046697918326e-05
-5.483046697918326e-05
-5.483046697918326e-05
-5.483046697918326e-05
-5.483046697918326e-05
-5.483046697918326e-05
-0.004042708402266726
-0.0030023924191482365
-0.002308848430402577
-0.0014419184444705024
-5.483046697918326e-05
-5.483046697918326e-05
-5.483046697918326e-05
-5.483046697918326e-05
-5.483046697918326e-05
-5.483046697918326e-05
-5.483046697918326e-05
-5.483046697918326e-05
-5.483046697918326e-05
-5.483046697918326e-05
-5.483046697918326e-05
-5.483046697918326e-05
-5.483046697918326e-05
-5.483046697918326e-05
-5.483046697918326e-05
-5.483046697918326e-05
-5.483046697918326e-05
-5.483046697918326e-05
-5.483046697918326e-05
-5.483046697918326e-05
-5.483046697918326e-05
-5.483046697918326e-05
-5.483046697918326e-05
0.0034128894767491147
0.011215259350137785
0.011215259350137785
0.010868487355764955
-0.0017886904388433322
-0.002308848430402577
-0.0012685324472840875
-0.0007483744557248428
0.00011855553020723164
0.0006387135217664763
0.0006387135217664763
0.0009854855161393061
0.001158871513325721
0.0016790295048849657
0.0021991874964442104
0.0020258014992577955
0.0020258014992577955
0.00254595949081704
0.0021991874964442104
0.001332257510512136
0.0009854855161393061
-5.483046697918326e-05
-0.0010951464500976726
-5.483046697918326e-05
-5.483046697918326e-05
-5.483046697918326e-05
-5.483046697918326e-05
-5.483046697918326e-05
-5.483046697918326e-05
-5.483046697918326e-05
-0.004216094399453141
-0.003522550410707481
-0.002482234427588992
-5.483046697918326e-05
-5.483046697918326e-05
-5.483046697918326e-05
-5.483046697918326e-05
-5.483046697918326e-05
-5.483046697918326e-05
-5.483046697918326e-05
-5.483046697918326e-05
-5.483046697918326e-05
-5.483046697918326e-05
-5.483046697918326e-05
-5.483046697918326e-05
-5.483046697918326e-05
-5.483046697918326e-05
-5.483046697918326e-05
-5.483046697918326e-05
-5.483046697918326e-05
-5.483046697918326e-05
-5.483046697918326e-05
-5.483046697918326e-05
-5.483046697918326e-05
-5.483046697918326e-05
-5.483046697918326e-05
-5.483046697918326e-05
0.005840293437358923
0.007574153409223072
0.01277573332481552
0.011908803338883445
-0.0016153044416569173
-0.0007483744557248428
-5.483046697918326e-05
0.00011855553020723164
0.0008120995189528912
0.0006387135217664763
0.001158871513325721
0.001158871513325721
0.0015056435076985508
0.0018524155020713806
0.0018524155020713806
0.002719345488003455
0.0021991874964442104
0.001158871513325721
0.00011855553020723164
-0.0007483744557248428
-0.002308848430402577
-0.002482234427588992
-0.003695936407893896
-5.483046697918326e-05
-0.005083024385385215
-0.0047362523910123855
-5.483046697918326e-05
-5.483046697918326e-05
-5.483046697918326e-05
-0.003695936407893896
-5.483046697918326e-05
-5.483046697918326e-05
-5.483046697918326e-05
-5.483046697918326e-05
-5.483046697918326e-05
-5.483046697918326e-05
-5.483046697918326e-05
-5.483046697918326e-05
-5.483046697918326e-05
-5.483046697918326e-05
-5.483046697918326e-05
-5.483046697918326e-05
-5.483046697918326e-05
-5.483046697918326e-05
-5.483046697918326e-05
-5.483046697918326e-05
-5.483046697918326e-05
-5.483046697918326e-05
-5.483046697918326e-05
-5.483046697918326e-05
-5.483046697918326e-05
-5.483046697918326e-05
-5.483046697918326e-05
-5.483046697918326e-05
0.007574153409223072
0.009134627383900806
0.009308013381087221
0.008961241386714391
-0.0010951464500976726
-0.0007483744557248428
-0.00022821646416559815
0.00011855553020723164
0.0006387135217664763
0.0009854855161393061
0.001158871513325721
0.001332257510512136
0.001158871513325721
0.0016790295048849657
0.0016790295048849657
0.00254595949081704
0.0016790295048849657
0.00011855553020723164
-0.0009217604529112577
-0.002135462433216162
-0.0031757784163346514
-0.004216094399453141
-0.00525641038257163
-0.0064701123628765345
-0.0064701123628765345
-0.0062967263656901196
-5.483046697918326e-05
-5.483046697918326e-05
-5.483046697918326e-05
-5.483046697918326e-05
-5.483046697918326e-05
-5.483046697918326e-05
-5.483046697918326e-05
-5.483046697918326e-05
-5.483046697918326e-05
-5.483046697918326e-05
-5.483046697918326e-05
-5.483046697918326e-05
-5.483046697918326e-05
-5.483046697918326e-05
-5.483046697918326e-05
-5.483046697918326e-05
-5.483046697918326e-05
-5.483046697918326e-05
-5.483046697918326e-05
-5.483046697918326e-05
-5.483046697918326e-05
-5.483046697918326e-05
-5.483046697918326e-05
-5.483046697918326e-05
-5.483046697918326e-05
0.006013679434545338
0.008961241386714391
0.009481399378273636
0.009654785375460051
0.009134627383900806
-0.0007483744557248428
-0.00040160246135201305
0.00011855553020723164
0.0006387135217664763
0.001332257510512136
0.0016790295048849657
0.0016790295048849657
0.001332257510512136
0.0015056435076985508
0.00289273148518987
0.0020258014992577955
0.0009854855161393061
-0.000574988458538428
-0.002135462433216162
-0.003522550410707481
-0.0047362523910123855
-0.005429796379758045
-0.0062967263656901196
-0.007510428345995024
-0.007337042348808609
-0.006816884357249364
-0.005776568374130875
-5.483046697918326e-05
-5.483046697918326e-05
-5.483046697918326e-05
-5.483046697918326e-05
-5.483046697918326e-05
-5.483046697918326e-05
-5.483046697918326e-05
-5.483046697918326e-05
-5.483046697918326e-05
-5.483046697918326e-05
-5.483046697918326e-05
-5.483046697918326e-05
-5.483046697918326e-05
-5.483046697918326e-05
-5.483046697918326e-05
-5.483046697918326e-05
-5.483046697918326e-05
-5.483046697918326e-05
-5.483046697918326e-05
-5.483046697918326e-05
-5.483046697918326e-05
-5.483046697918326e-05
-5.483046697918326e-05
-5.483046697918326e-05
0.0018524155020713806
0.004973363451426849
0.0072273814148502424
0.008441083395155147
0.008961241386714391
0.008614469392341562
0.007574153409223072
-5.483046697918326e-05
0.00046532752458006144
0.0016790295048849657
0.0020258014992577955
0.0023725734936306253
0.00254595949081704
0.00254595949081704
0.0023725734936306253
0.0015056435076985508
0.00011855553020723164
-0.0012685324472840875
-0.0028290064219618216
-0.004562866393825971
-0.00560318237694446
-0.006643498360062949
-0.008203972334740683
-0.008030586337554269
-0.006816884357249364
-0.006816884357249364
-0.006816884357249364
-5.483046697918326e-05
-5.483046697918326e-05
-5.483046697918326e-05
-5.483046697918326e-05
-5.483046697918326e-05
-5.483046697918326e-05
-5.483046697918326e-05
-5.483046697918326e-05
-5.483046697918326e-05
-5.483046697918326e-05
-5.483046697918326e-05
-5.483046697918326e-05
-5.483046697918326e-05
-5.483046697918326e-05
-5.483046697918326e-05
-5.483046697918326e-05
-5.483046697918326e-05
-5.483046697918326e-05
-5.483046697918326e-05
-5.483046697918326e-05
-5.483046697918326e-05
-5.483046697918326e-05
-5.483046697918326e-05
-5.483046697918326e-05
0.00289273148518987
0.004799977454240434
0.006360451428918168
0.0070539954176638275
0.007400767412036657
0.006707223423290998
0.0016790295048849657
0.0021991874964442104
0.0021991874964442104
0.0016790295048849657
0.0006387135217664763
-0.00040160246135201305
-0.0017886904388433322
-0.0031757784163346514
-0.005429796379758045
-0.006816884357249364
-0.007857200340367854
-0.008377358331927098
-0.008377358331927098
-0.007683814343181439
-0.007683814343181439
-0.007163656351622194
-5.483046697918326e-05
-5.483046697918326e-05
-5.483046697918326e-05
-5.483046697918326e-05
-5.483046697918326e-05
-5.483046697918326e-05
-5.483046697918326e-05
-5.483046697918326e-05
0.0037596614711219445
0.004626591457054019
0.0034128894767491147
-5.483046697918326e-05
-5.483046697918326e-05
-5.483046697918326e-05
-5.483046697918326e-05
-5.483046697918326e-05
-5.483046697918326e-05
-5.483046697918326e-05
-5.483046697918326e-05
-5.483046697918326e-05
-5.483046697918326e-05
-5.483046697918326e-05
-5.483046697918326e-05
-5.483046697918326e-05
-5.483046697918326e-05
-5.483046697918326e-05
0.00289273148518987
0.004453205459867604
0.005666907440172508
0.006013679434545338
0.006013679434545338
-5.483046697918326e-05
-0.0009217604529112577
-0.002308848430402577
-0.004389480396639556
-0.00525641038257163
-0.0064701123628765345
-0.007163656351622194
-0.007683814343181439
-0.007510428345995024
-0.008203972334740683
-0.008203972334740683
-0.008203972334740683
-5.483046697918326e-05
-5.483046697918326e-05
-5.483046697918326e-05
-5.483046697918326e-05
-5.483046697918326e-05
-0.000574988458538428
0.001332257510512136
0.0037596614711219445
0.0053201354457996786
0.005666907440172508
0.004799977454240434
0.002719345488003455
-5.483046697918326e-05
-5.483046697918326e-05
-5.483046697918326e-05
-5.483046697918326e-05
-5.483046697918326e-05
-5.483046697918326e-05
-5.483046697918326e-05
-5.483046697918326e-05
-5.483046697918326e-05
-5.483046697918326e-05
-5.483046697918326e-05
-5.483046697918326e-05
-5.483046697918326e-05
-5.483046697918326e-05
-5.483046697918326e-05
0.002719345488003455
0.0037596614711219445
0.004973363451426849
0.004973363451426849
-0.0017886904388433322
-0.003522550410707481
-0.004216094399453141
-0.0047362523910123855
-0.00560318237694446
-0.0062967263656901196
-0.006643498360062949
-0.008030586337554269
-0.008203972334740683
-0.0062967263656901196
-5.483046697918326e-05
-5.483046697918326e-05
-5.483046697918326e-05
-5.483046697918326e-05
-5.483046697918326e-05
-0.0014419184444705024
0.001332257510512136
0.003933047468308359
0.0054935214429860935
0.005840293437358923
0.004973363451426849
0.00254595949081704
0.0009854855161393061
-0.000574988458538428
-0.0026556204247754067
-0.004562866393825971
-0.006123340368503705
-5.483046697918326e-05
-5.483046697918326e-05
-5.483046697918326e-05
-5.483046697918326e-05
-5.483046697918326e-05
-5.483046697918326e-05
-5.483046697918326e-05
-5.483046697918326e-05
-5.483046697918326e-05
-5.483046697918326e-05
0.0016790295048849657
0.0032395034795627
0.004106433465494774
0.004453205459867604
0.004973363451426849
-0.002308848430402577
-0.003695936407893896
-0.003522550410707481
-0.003695936407893896
-0.0047362523910123855
-0.00560318237694446
-0.0064701123628765345
-0.007683814343181439
-0.008203972334740683
-0.010631376295350492
-0.009070902320672758
-5.483046697918326e-05
-5.483046697918326e-05
-5.483046697918326e-05
-5.483046697918326e-05
-0.0031757784163346514
-5.483046697918326e-05
0.0037596614711219445
0.005666907440172508
0.006533837426104583
0.006707223423290998
0.002719345488003455
0.001158871513325721
-0.0007483744557248428
-0.001962076436029747
-0.003695936407893896
-0.005083024385385215
-0.0062967263656901196
-0.006816884357249364
-5.483046697918326e-05
-5.483046697918326e-05
-5.483046697918326e-05
-5.483046697918326e-05
-5.483046697918326e-05
-5.483046697918326e-05
-5.483046697918326e-05
-5.483046697918326e-05
-5.483046697918326e-05
0.0006387135217664763
0.0018524155020713806
0.0034128894767491147
0.004279819462681189
0.005146749448613264
-0.0033491644135210663
-0.0028290064219618216
-0.0028290064219618216
-0.003695936407893896
-0.003522550410707481
-0.005083024385385215
-0.006123340368503705
-0.007337042348808609
-0.010111218303791247
-0.010111218303791247
-0.009764446309418418
-5.483046697918326e-05
-5.483046697918326e-05
-5.483046697918326e-05
-5.483046697918326e-05
-5.483046697918326e-05
-5.483046697918326e-05
0.002719345488003455
0.004106433465494774
0.004626591457054019
0.004279819462681189
0.001332257510512136
-0.0009217604529112577
-0.002482234427588992
-0.003522550410707481
-0.0047362523910123855
-0.005776568374130875
-0.0062967263656901196
-0.0064701123628765345
-5.483046697918326e-05
-5.483046697918326e-05
-5.483046697918326e-05
-5.483046697918326e-05
-5.483046697918326e-05
-5.483046697918326e-05
-5.483046697918326e-05
-5.483046697918326e-05
-5.483046697918326e-05
-5.483046697918326e-05
-5.483046697918326e-05
0.00254595949081704
0.004626591457054019
-5.483046697918326e-05
-0.0028290064219618216
-0.002135462433216162
-0.001962076436029747
-0.001962076436029747
-0.0026556204247754067
-0.004042708402266726
-0.005429796379758045
-0.007337042348808609
-0.010111218303791247
-0.009937832306604832
-0.007683814343181439
-5.483046697918326e-05
-5.483046697918326e-05
-5.483046697918326e-05
-5.483046697918326e-05
-0.002482234427588992
-0.000574988458538428
0.0018524155020713806
0.0034128894767491147
0.0032395034795627
0.002719345488003455
-0.0010951464500976726
-0.002308848430402577
-0.0031757784163346514
-0.004562866393825971
-0.00594995437131729
-0.00594995437131729
-0.005776568374130875
-0.00525641038257163
-5.483046697918326e-05
-5.483046697918326e-05
-5.483046697918326e-05
-5.483046697918326e-05
-5.483046697918326e-05
-5.483046697918326e-05
-5.483046697918326e-05
-5.483046697918326e-05
-5.483046697918326e-05
-5.483046697918326e-05
-5.483046697918326e-05
-5.483046697918326e-05
-5.483046697918326e-05
-5.483046697918326e-05
-0.0016153044416569173
-0.0012685324472840875
-0.0012685324472840875
-5.483046697918326e-05
-0.002135462433216162
-0.003522550410707481
-0.005083024385385215
-0.0062967263656901196
-0.009417674315045588
-0.009244288317859173
-0.008203972334740683
-0.006643498360062949
-5.483046697918326e-05
-5.483046697918326e-05
-5.483046697918326e-05
-0.0033491644135210663
-0.003869322405080311
-0.0010951464500976726
0.001158871513325721
0.00254595949081704
0.0023725734936306253
0.0016790295048849657
0.00011855553020723164
-0.0028290064219618216
-0.003869322405080311
-0.005083024385385215
-0.005429796379758045
-0.005429796379758045
-0.005083024385385215
-0.004216094399453141
-0.003695936407893896
-5.483046697918326e-05
-5.483046697918326e-05
-5.483046697918326e-05
-5.483046697918326e-05
-5.483046697918326e-05
-5.483046697918326e-05
-5.483046697918326e-05
-5.483046697918326e-05
-5.483046697918326e-05
-5.483046697918326e-05
-5.483046697918326e-05
-5.483046697918326e-05
-5.483046697918326e-05
-0.00022821646416559815
-0.00022821646416559815
-0.00022821646416559815
-0.0007483744557248428
-5.483046697918326e-05
-0.0031757784163346514
-0.00525641038257163
-0.006816884357249364
-0.008897516323486343
-0.008724130326299928
-0.008030586337554269
-0.006816884357249364
-0.005083024385385215
-5.483046697918326e-05
-5.483046697918326e-05
-0.004389480396639556
-0.00560318237694446
-0.003695936407893896
-0.0007483744557248428
0.0015056435076985508
0.00254595949081704
0.00289273148518987
0.0018524155020713806
0.0008120995189528912
-0.002135462433216162
-0.003522550410707481
-0.0047362523910123855
-0.0049096383881988
-0.0049096383881988
-0.004389480396639556
-0.003695936407893896
-0.002308848430402577
-5.483046697918326e-05
-5.483046697918326e-05
-5.483046697918326e-05
-5.483046697918326e-05
-5.483046697918326e-05
-5.483046697918326e-05
-5.483046697918326e-05
-5.483046697918326e-05
-5.483046697918326e-05
-5.483046697918326e-05
-5.483046697918326e-05
-5.483046697918326e-05
-5.483046697918326e-05
-5.483046697918326e-05
-5.483046697918326e-05
-5.483046697918326e-05
-5.483046697918326e-05
-5.483046697918326e-05
-5.483046697918326e-05
-0.0031757784163346514
-0.0049096383881988
-0.008203972334740683
-0.008550744329113513
-0.007857200340367854
-0.006816884357249364
-5.483046697918326e-05
-5.483046697918326e-05
-0.004389480396639556
-0.005083024385385215
-0.00594995437131729
-0.004389480396639556
-0.0026556204247754067
-5.483046697918326e-05
0.0023725734936306253
0.0037596614711219445
0.0037596614711219445
0.0032395034795627
0.0023725734936306253
0.001332257510512136
-0.00040160246135201305
-0.0030023924191482365
-0.003695936407893896
-0.004216094399453141
-0.003695936407893896
-0.0026556204247754067
-0.0016153044416569173
-5.483046697918326e-05
-5.483046697918326e-05
-5.483046697918326e-05
-5.483046697918326e-05
-5.483046697918326e-05
-5.483046697918326e-05
-5.483046697918326e-05
-5.483046697918326e-05
-5.483046697918326e-05
-5.483046697918326e-05
-5.483046697918326e-05
-5.483046697918326e-05
-5.483046697918326e-05
0.005666907440172508
-5.483046697918326e-05
-5.483046697918326e-05
-5.483046697918326e-05
-5.483046697918326e-05
-5.483046697918326e-05
-5.483046697918326e-05
-0.0033491644135210663
-0.008030586337554269
-0.007683814343181439
-0.0064701123628765345
-5.483046697918326e-05
-5.483046697918326e-05
-5.483046697918326e-05
-0.004562866393825971
-0.00560318237694446
-0.004389480396639556
-0.0031757784163346514
-0.0009217604529112577
0.001158871513325721
0.00289273148518987
0.004279819462681189
0.004799977454240434
0.004453205459867604
0.0037596614711219445
0.00254595949081704
0.001158871513325721
-5.483046697918326e-05
-0.0030023924191482365
-0.003695936407893896
-0.003522550410707481
-0.002482234427588992
-5.483046697918326e-05
-5.483046697918326e-05
-5.483046697918326e-05
-5.483046697918326e-05
-5.483046697918326e-05
-5.483046697918326e-05
-5.483046697918326e-05
-5.483046697918326e-05
-5.483046697918326e-05
-5.483046697918326e-05
-5.483046697918326e-05
-5.483046697918326e-05
-5.483046697918326e-05
0.0037596614711219445
0.004626591457054019
-5.483046697918326e-05
-5.483046697918326e-05
-5.483046697918326e-05
-5.483046697918326e-05
-5.483046697918326e-05
-5.483046697918326e-05
-5.483046697918326e-05
-0.008030586337554269
-0.007510428345995024
-5.483046697918326e-05
-5.483046697918326e-05
-5.483046697918326e-05
-5.483046697918326e-05
-0.0047362523910123855
-0.004216094399453141
-0.0031757784163346514
-0.0016153044416569173
-5.483046697918326e-05
0.0018524155020713806
0.0037596614711219445
0.004106433465494774
0.004973363451426849
0.004973363451426849
0.005146749448613264
0.0034128894767491147
0.0020258014992577955
0.00029194152739364654
-0.0026556204247754067
-0.003522550410707481
-0.003695936407893896
-5.483046697918326e-05
-5.483046697918326e-05
-5.483046697918326e-05
-5.483046697918326e-05
-5.483046697918326e-05
-5.483046697918326e-05
-5.483046697918326e-05
-5.483046697918326e-05
-5.483046697918326e-05
-5.483046697918326e-05
-5.483046697918326e-05
-5.483046697918326e-05
-5.483046697918326e-05
0.0032395034795627
0.0035862754739355296
-5.483046697918326e-05
-5.483046697918326e-05
-5.483046697918326e-05
-5.483046697918326e-05
-5.483046697918326e-05
-5.483046697918326e-05
-5.483046697918326e-05
-5.483046697918326e-05
-0.0062967263656901196
-0.007510428345995024
-0.007857200340367854
-0.007510428345995024
-5.483046697918326e-05
-5.483046697918326e-05
-5.483046697918326e-05
-5.483046697918326e-05
-0.004389480396639556
-0.0031757784163346514
-0.001962076436029747
-0.00040160246135201305
0.00046532752458006144
0.0021991874964442104
0.0035862754739355296
0.004453205459867604
0.004453205459867604
0.004799977454240434
0.004626591457054019
0.0034128894767491147
0.002719345488003455
0.001332257510512136
-0.000574988458538428
-5.483046697918326e-05
-5.483046697918326e-05
-5.483046697918326e-05
-5.483046697918326e-05
-5.483046697918326e-05
-5.483046697918326e-05
-5.483046697918326e-05
-5.483046697918326e-05
-5.483046697918326e-05
-5.483046697918326e-05
-5.483046697918326e-05
0.0023725734936306253
0.00254595949081704
-5.483046697918326e-05
-5.483046697918326e-05
-5.483046697918326e-05
-5.483046697918326e-05
-5.483046697918326e-05
-5.483046697918326e-05
-5.483046697918326e-05
-5.483046697918326e-05
-5.483046697918326e-05
-0.004562866393825971
-0.0062967263656901196
-0.007510428345995024
-0.007510428345995024
-0.0062967263656901196
-0.00525641038257163
-5.483046697918326e-05
-0.004216094399453141
-0.004042708402266726
-0.0031757784163346514
-0.001962076436029747
-0.0012685324472840875
-0.00022821646416559815
0.00046532752458006144
0.0016790295048849657
0.002719345488003455
0.0037596614711219445
0.004106433465494774
0.004279819462681189
0.0037596614711219445
0.0037596614711219445
0.00289273148518987
0.0020258014992577955
0.00046532752458006144
-5.483046697918326e-05
-5.483046697918326e-05
-5.483046697918326e-05
-5.483046697918326e-05
-5.483046697918326e-05
-5.483046697918326e-05
-5.483046697918326e-05
-5.483046697918326e-05
-5.483046697918326e-05
-5.483046697918326e-05
-5.483046697918326e-05
0.0006387135217664763
0.0015056435076985508
0.0015056435076985508
-5.483046697918326e-05
-5.483046697918326e-05
-5.483046697918326e-05
-5.483046697918326e-05
-5.483046697918326e-05
-5.483046697918326e-05
-5.483046697918326e-05
-5.483046697918326e-05
-5.483046697918326e-05
-5.483046697918326e-05
-0.0049096383881988
-0.006123340368503705
-0.006816884357249364
-0.006990270354435779
-0.006990270354435779
-0.005429796379758045
-0.0049096383881988
-0.004216094399453141
-0.0030023924191482365
-0.002135462433216162
-0.0017886904388433322
-0.0012685324472840875
-0.0007483744557248428
0.00011855553020723164
0.0009854855161393061
0.001332257510512136
0.0021991874964442104
0.003066117482376285
0.0034128894767491147
0.0035862754739355296
0.0037596614711219445
0.0037596614711219445
0.00289273148518987
0.0018524155020713806
-5.483046697918326e-05
-5.483046697918326e-05
-5.483046697918326e-05
-5.483046697918326e-05
-5.483046697918326e-05
-5.483046697918326e-05
-5.483046697918326e-05
-5.483046697918326e-05
-5.483046697918326e-05
-5.483046697918326e-05
-0.00022821646416559815
-5.483046697918326e-05
0.0006387135217664763
0.001332257510512136
0.0009854855161393061
-5.483046697918326e-05
-5.483046697918326e-05
-5.483046697918326e-05
-5.483046697918326e-05
-5.483046697918326e-05
-5.483046697918326e-05
-5.483046697918326e-05
-5.483046697918326e-05
-5.483046697918326e-05
-5.483046697918326e-05
-5.483046697918326e-05
-0.002482234427588992
-0.003869322405080311
-0.005429796379758045
-0.006990270354435779
-0.006643498360062949
-0.0062967263656901196
-0.00525641038257163
-0.005083024385385215
-0.003695936407893896
-0.002135462433216162
-0.001962076436029747
-0.0014419184444705024
-0.0014419184444705024
-0.0010951464500976726
-0.0007483744557248428
-0.00040160246135201305
0.00029194152739364654
0.0008120995189528912
0.0016790295048849657
0.0023725734936306253
0.003066117482376285
0.0037596614711219445
0.003933047468308359
0.0034128894767491147
0.0009854855161393061
-0.0012685324472840875
-5.483046697918326e-05
-5.483046697918326e-05
-5.483046697918326e-05
-5.483046697918326e-05
-5.483046697918326e-05
-5.483046697918326e-05
-5.483046697918326e-05
-5.483046697918326e-05
-5.483046697918326e-05
-0.000574988458538428
-5.483046697918326e-05
-5.483046697918326e-05
0.00029194152739364654
0.0009854855161393061
0.0008120995189528912
-5.483046697918326e-05
-5.483046697918326e-05
-5.483046697918326e-05
-5.483046697918326e-05
0.0020258014992577955
0.0021991874964442104
0.0016790295048849657
0.00029194152739364654
-5.483046697918326e-05
-5.483046697918326e-05
-5.483046697918326e-05
-5.483046697918326e-05
-0.0026556204247754067
-0.004042708402266726
-0.005429796379758045
-0.006123340368503705
-0.006990270354435779
-0.0062967263656901196
-0.005083024385385215
-0.004216094399453141
-0.0031757784163346514
-0.0016153044416569173
-0.0014419184444705024
-0.0016153044416569173
-0.001962076436029747
-0.001962076436029747
-0.0012685324472840875
-0.0009217604529112577
-0.00040160246135201305
0.00029194152739364654
0.0009854855161393061
0.0020258014992577955
0.0032395034795627
0.003933047468308359
0.004453205459867604
0.004453205459867604
0.003066117482376285
0.001158871513325721
-0.0014419184444705024
-5.483046697918326e-05
-5.483046697918326e-05
-5.483046697918326e-05
-5.483046697918326e-05
-5.483046697918326e-05
-5.483046697918326e-05
-5.483046697918326e-05
-5.483046697918326e-05
-5.483046697918326e-05
-0.0009217604529112577
-5.483046697918326e-05
0.0008120995189528912
0.0009854855161393061
0.0008120995189528912
-5.483046697918326e-05
-5.483046697918326e-05
-5.483046697918326e-05
-5.483046697918326e-05
0.0018524155020713806
0.0016790295048849657
0.001158871513325721
0.00029194152739364654
-5.483046697918326e-05
-5.483046697918326e-05
-5.483046697918326e-05
-5.483046697918326e-05
-0.001962076436029747
-0.0030023924191482365
-0.0049096383881988
-0.00594995437131729
-0.006643498360062949
-0.006643498360062949
-0.005776568374130875
-0.0047362523910123855
-0.003695936407893896
-0.0030023924191482365
-0.0014419184444705024
-0.0014419184444705024
-0.0017886904388433322
-0.001962076436029747
-0.001962076436029747
-0.0016153044416569173
-0.0012685324472840875
-0.000574988458538428
-5.483046697918326e-05
0.0009854855161393061
0.0018524155020713806
0.0032395034795627
0.0037596614711219445
0.004626591457054019
0.004626591457054019
0.0034128894767491147
0.001332257510512136
-0.0016153044416569173
-5.483046697918326e-05
-5.483046697918326e-05
-5.483046697918326e-05
-5.483046697918326e-05
-5.483046697918326e-05
-5.483046697918326e-05
-5.483046697918326e-05
-5.483046697918326e-05
-0.001962076436029747
-0.00022821646416559815
0.0006387135217664763
0.001332257510512136
0.0015056435076985508
0.001158871513325721
-5.483046697918326e-05
-5.483046697918326e-05
-5.483046697918326e-05
-5.483046697918326e-05
-5.483046697918326e-05
0.0018524155020713806
0.001332257510512136
0.00046532752458006144
-5.483046697918326e-05
-0.0007483744557248428
-0.0010951464500976726
-0.0012685324472840875
-0.0017886904388433322
-0.002482234427588992
-0.0028290064219618216
-0.004562866393825971
-0.0062967263656901196
-0.006990270354435779
-0.0064701123628765345
-0.00560318237694446
-0.004216094399453141
-0.0033491644135210663
-0.002482234427588992
-0.0010951464500976726
-0.0012685324472840875
-0.0014419184444705024
-0.0016153044416569173
-0.001962076436029747
-0.0016153044416569173
-0.0009217604529112577
-0.00040160246135201305
-5.483046697918326e-05
0.001332257510512136
0.0020258014992577955
0.0032395034795627
0.004106433465494774
0.004799977454240434
0.004453205459867604
0.0034128894767491147
0.001332257510512136
-0.0017886904388433322
-5.483046697918326e-05
-5.483046697918326e-05
-5.483046697918326e-05
-5.483046697918326e-05
-5.483046697918326e-05
-5.483046697918326e-05
-5.483046697918326e-05
-5.483046697918326e-05
-0.0016153044416569173
-5.483046697918326e-05
0.0018524155020713806
0.0023725734936306253
0.0023725734936306253
0.0009854855161393061
0.001332257510512136
0.0018524155020713806
0.00289273148518987
0.003066117482376285
0.0023725734936306253
0.001332257510512136
0.00029194152739364654
-5.483046697918326e-05
-0.00040160246135201305
-0.0012685324472840875
-0.001962076436029747
-0.0031757784163346514
-0.0031757784163346514
-0.004389480396639556
-0.005429796379758045
-0.006123340368503705
-0.00594995437131729
-0.00594995437131729
-0.0047362523910123855
-0.003695936407893896
-0.0026556204247754067
-0.001962076436029747
-0.0009217604529112577
-0.000574988458538428
-0.0010951464500976726
-0.0014419184444705024
-0.001962076436029747
-0.0014419184444705024
-0.0009217604529112577
-5.483046697918326e-05
0.0006387135217664763
0.001158871513325721
0.0018524155020713806
0.0034128894767491147
0.004106433465494774
0.004106433465494774
0.003066117482376285
0.001332257510512136
-0.0017886904388433322
-5.483046697918326e-05
-0.0047362523910123855
-0.005776568374130875
-0.00560318237694446
-5.483046697918326e-05
-5.483046697918326e-05
-5.483046697918326e-05
-0.0026556204247754067
-0.00040160246135201305
0.001158871513325721
0.0023725734936306253
0.0032395034795627
0.002719345488003455
0.0035862754739355296
0.0023725734936306253
0.00289273148518987
0.0034128894767491147
0.0035862754739355296
0.002719345488003455
0.0016790295048849657
0.0006387135217664763
-5.483046697918326e-05
-0.0010951464500976726
-0.002135462433216162
-0.003695936407893896
-0.004562866393825971
-0.004389480396639556
-0.005776568374130875
-0.0062967263656901196
-0.0062967263656901196
-0.005429796379758045
-0.004042708402266726
-0.003695936407893896
-0.002135462433216162
-0.0014419184444705024
-0.0010951464500976726
-0.0012685324472840875
-5.483046697918326e-05
-0.000574988458538428
-0.0009217604529112577
-0.0009217604529112577
-0.000574988458538428
-5.483046697918326e-05
0.0008120995189528912
0.0009854855161393061
0.001332257510512136
0.0018524155020713806
0.00254595949081704
0.0035862754739355296
0.00254595949081704
-5.483046697918326e-05
-5.483046697918326e-05
-0.0033491644135210663
-0.0049096383881988
-0.006123340368503705
-0.0062967263656901196
-0.005429796379758045
-0.004389480396639556
-5.483046697918326e-05
-0.0012685324472840875
0.0009854855161393061
0.00289273148518987
0.0037596614711219445
0.0037596614711219445
0.003066117482376285
0.0034128894767491147
0.0023725734936306253
0.00289273148518987
0.0034128894767491147
0.0032395034795627
0.00289273148518987
0.001332257510512136
0.00011855553020723164
-0.0009217604529112577
-0.002308848430402577
-0.004042708402266726
-0.00560318237694446
-0.006816884357249364
-0.006643498360062949
-0.006816884357249364
-0.006643498360062949
-0.005429796379758045
-0.004042708402266726
-0.002482234427588992
-5.483046697918326e-05
-0.0007483744557248428
-0.00040160246135201305
-0.00040160246135201305
-5.483046697918326e-05
-0.0007483744557248428
-5.483046697918326e-05
-5.483046697918326e-05
-5.483046697918326e-05
0.00029194152739364654
0.0006387135217664763
0.0006387135217664763
0.001158871513325721
-0.000574988458538428
-0.00040160246135201305
-5.483046697918326e-05
-5.483046697918326e-05
-5.483046697918326e-05
-0.003695936407893896
-0.004562866393825971
-0.005429796379758045
-0.00560318237694446
-0.005083024385385215
-5.483046697918326e-05
-5.483046697918326e-05
-5.483046697918326e-05
-5.483046697918326e-05
0.0035862754739355296
0.004279819462681189
0.0037596614711219445
0.0034128894767491147
0.00289273148518987
0.0016790295048849657
0.0023725734936306253
0.003066117482376285
0.0023725734936306253
0.0021991874964442104
0.0008120995189528912
-0.00040160246135201305
-0.002482234427588992
-0.004562866393825971
-0.006643498360062949
-0.008203972334740683
-0.009244288317859173
-0.008377358331927098
-0.007857200340367854
-0.00594995437131729
-0.0047362523910123855
-0.0028290064219618216
-0.0007483744557248428
0.0009854855161393061
0.00029194152739364654
0.0008120995189528912
-5.483046697918326e-05
-5.483046697918326e-05
-0.00040160246135201305
-0.0007483744557248428
-0.0010951464500976726
-0.0010951464500976726
-0.0014419184444705024
-0.00040160246135201305
-0.00040160246135201305
-0.00040160246135201305
-0.0010951464500976726
-0.0010951464500976726
-5.483046697918326e-05
-5.483046697918326e-05
-5.483046697918326e-05
-5.483046697918326e-05
-0.003695936407893896
-0.0047362523910123855
-0.004562866393825971
-5.483046697918326e-05
-5.483046697918326e-05
-5.483046697918326e-05
-5.483046697918326e-05
-5.483046697918326e-05
-5.483046697918326e-05
0.004626591457054019
0.004626591457054019
0.0037596614711219445
0.0021991874964442104
0.0009854855161393061
0.001332257510512136
0.0016790295048849657
0.0018524155020713806
0.001158871513325721
-0.00040160246135201305
-0.002482234427588992
-0.0047362523910123855
-0.007337042348808609
-0.009417674315045588
-0.010457990298164077
-0.011151534286909737
-0.010457990298164077
-0.008724130326299928
-0.0062967263656901196
-0.003695936407893896
-0.0014419184444705024
0.0006387135217664763
0.0023725734936306253
-5.483046697918326e-05
-5.483046697918326e-05
-5.483046697918326e-05
-5.483046697918326e-05
-5.483046697918326e-05
-0.00040160246135201305
-0.0010951464500976726
-0.0009217604529112577
-0.00040160246135201305
-0.00040160246135201305
-5.483046697918326e-05
-0.0009217604529112577
-0.0014419184444705024
-0.0014419184444705024
-5.483046697918326e-05
-5.483046697918326e-05
-5.483046697918326e-05
-5.483046697918326e-05
-5.483046697918326e-05
-5.483046697918326e-05
-0.0033491644135210663
-0.0031757784163346514
-5.483046697918326e-05
-5.483046697918326e-05
-5.483046697918326e-05
-5.483046697918326e-05
-5.483046697918326e-05
-5.483046697918326e-05
0.004799977454240434
0.004626591457054019
0.003933047468308359
0.001332257510512136
0.00011855553020723164
0.00011855553020723164
0.00029194152739364654
-5.483046697918326e-05
-0.001962076436029747
-0.004042708402266726
-0.006990270354435779
-0.009764446309418418
-0.012018464272841811
-0.0130587802559603
-0.012538622264401056
-0.011324920284096152
-0.008550744329113513
-0.005429796379758045
-0.0026556204247754067
-0.00022821646416559815
0.0016790295048849657
0.0037596614711219445
-5.483046697918326e-05
-5.483046697918326e-05
-5.483046697918326e-05
-5.483046697918326e-05
-5.483046697918326e-05
-5.483046697918326e-05
-0.000574988458538428
-0.000574988458538428
-0.0009217604529112577
-5.483046697918326e-05
-0.0007483744557248428
-0.0007483744557248428
-0.0017886904388433322
-5.483046697918326e-05
-5.483046697918326e-05
-5.483046697918326e-05
-5.483046697918326e-05
-5.483046697918326e-05
-5.483046697918326e-05
-5.483046697918326e-05
-5.483046697918326e-05
-5.483046697918326e-05
-5.483046697918326e-05
-5.483046697918326e-05
-5.483046697918326e-05
-5.483046697918326e-05
-5.483046697918326e-05
-5.483046697918326e-05
-5.483046697918326e-05
-5.483046697918326e-05
-5.483046697918326e-05
0.004973363451426849
0.004973363451426849
0.001158871513325721
-0.0007483744557248428
-0.0010951464500976726
-0.0010951464500976726
-0.001962076436029747
-0.003695936407893896
-0.00594995437131729
-0.008724130326299928
-0.011324920284096152
-0.01340555225033313
-0.01409909623907879
-0.01340555225033313
-0.011324920284096152
-0.008724130326299928
-0.0062967263656901196
-0.0033491644135210663
-5.483046697918326e-05
-5.483046697918326e-05
-5.483046697918326e-05
-5.483046697918326e-05
-5.483046697918326e-05
-5.483046697918326e-05
-5.483046697918326e-05
-5.483046697918326e-05
-5.483046697918326e-05
-5.483046697918326e-05
-0.0016153044416569173
-0.0014419184444705024
-0.0010951464500976726
-0.0007483744557248428
-0.0012685324472840875
-0.001962076436029747
-5.483046697918326e-05
-5.483046697918326e-05
-5.483046697918326e-05
-5.483046697918326e-05
-5.483046697918326e-05
-5.483046697918326e-05
-5.483046697918326e-05
-5.483046697918326e-05
-5.483046697918326e-05
-5.483046697918326e-05
-5.483046697918326e-05
-5.483046697918326e-05
-5.483046697918326e-05
-5.483046697918326e-05
-5.483046697918326e-05
-5.483046697918326e-05
-5.483046697918326e-05
0.004106433465494774
0.004973363451426849
0.0053201354457996786
-0.0010951464500976726
-0.0014419184444705024
-0.001962076436029747
-0.0028290064219618216
-0.004389480396639556
-0.007337042348808609
-0.009244288317859173
-0.011845078275655396
-0.01375232424470596
-0.01409909623907879
-0.013232166253146715
-0.011151534286909737
-0.008203972334740683
-0.0049096383881988
-5.483046697918326e-05
-5.483046697918326e-05
-5.483046697918326e-05
-5.483046697918326e-05
-5.483046697918326e-05
-5.483046697918326e-05
-5.483046697918326e-05
-5.483046697918326e-05
-5.483046697918326e-05
-5.483046697918326e-05
-5.483046697918326e-05
-5.483046697918326e-05
-5.483046697918326e-05
-0.0017886904388433322
-0.0012685324472840875
-5.483046697918326e-05
-5.483046697918326e-05
-5.483046697918326e-05
-5.483046697918326e-05
-5.483046697918326e-05
-5.483046697918326e-05
-5.483046697918326e-05
-5.483046697918326e-05
-5.483046697918326e-05
-5.483046697918326e-05
-5.483046697918326e-05
-5.483046697918326e-05
-5.483046697918326e-05
-5.483046697918326e-05
-5.483046697918326e-05
-5.483046697918326e-05
-5.483046697918326e-05
-5.483046697918326e-05
0.0020258014992577955
0.003933047468308359
0.004626591457054019
-0.001962076436029747
-0.002135462433216162
-0.0026556204247754067
-0.004389480396639556
-0.006123340368503705
-0.008897516323486343
-0.011498306281282566
-0.013232166253146715
-0.013578938247519545
-0.012885394258773886
-0.010631376295350492
-0.007510428345995024
-5.483046697918326e-05
-5.483046697918326e-05
-5.483046697918326e-05
-5.483046697918326e-05
-5.483046697918326e-05
-5.483046697918326e-05
-5.483046697918326e-05
-5.483046697918326e-05
-5.483046697918326e-05
-5.483046697918326e-05
-5.483046697918326e-05
-5.483046697918326e-05
-5.483046697918326e-05
-5.483046697918326e-05
-5.483046697918326e-05
-5.483046697918326e-05
-5.483046697918326e-05
-5.483046697918326e-05
-5.483046697918326e-05
-5.483046697918326e-05
-5.483046697918326e-05
-5.483046697918326e-05
-5.483046697918326e-05
-5.483046697918326e-05
-5.483046697918326e-05
-5.483046697918326e-05
-5.483046697918326e-05
-5.483046697918326e-05
-5.483046697918326e-05
-5.483046697918326e-05
-5.483046697918326e-05
-5.483046697918326e-05
-5.483046697918326e-05
-5.483046697918326e-05
0.0016790295048849657
0.0037596614711219445
-0.0012685324472840875
-0.001962076436029747
-5.483046697918326e-05
-0.0033491644135210663
-0.00525641038257163
-0.007683814343181439
-0.010111218303791247
-0.011498306281282566
-0.012191850270028226
-0.011498306281282566
-0.009764446309418418
-0.006816884357249364
-5.483046697918326e-05
-5.483046697918326e-05
-5.483046697918326e-05
-5.483046697918326e-05
-5.483046697918326e-05
-5.483046697918326e-05
-5.483046697918326e-05
-5.483046697918326e-05
-5.483046697918326e-05
-5.483046697918326e-05
-5.483046697918326e-05
-5.483046697918326e-05
-5.483046697918326e-05
-5.483046697918326e-05
-5.483046697918326e-05
-5.483046697918326e-05
-5.483046697918326e-05
-5.483046697918326e-05
-5.483046697918326e-05
-5.483046697918326e-05
-5.483046697918326e-05
-5.483046697918326e-05
-5.483046697918326e-05
-5.483046697918326e-05
-5.483046697918326e-05
-5.483046697918326e-05
-5.483046697918326e-05
-5.483046697918326e-05
-5.483046697918326e-05
-5.483046697918326e-05
-5.483046697918326e-05
-0.001962076436029747
-0.0014419184444705024
-0.00040160246135201305
0.0016790295048849657
0.0023725734936306253
0.0015056435076985508
-5.483046697918326e-05
-5.483046697918326e-05
-5.483046697918326e-05
-0.003695936407893896
-0.00594995437131729
-0.008203972334740683
-0.009417674315045588
-0.010631376295350492
-0.009764446309418418
-0.008203972334740683
-0.00594995437131729
-5.483046697918326e-05
-5.483046697918326e-05
-5.483046697918326e-05
-5.483046697918326e-05
-5.483046697918326e-05
-5.483046697918326e-05
-5.483046697918326e-05
-5.483046697918326e-05
-5.483046697918326e-05
-5.483046697918326e-05
-5.483046697918326e-05
-5.483046697918326e-05
-5.483046697918326e-05
-5.483046697918326e-05
-5.483046697918326e-05
-5.483046697918326e-05
-5.483046697918326e-05
-5.483046697918326e-05
-5.483046697918326e-05
-5.483046697918326e-05
-5.483046697918326e-05
-5.483046697918326e-05
-5.483046697918326e-05
-5.483046697918326e-05
-5.483046697918326e-05
-5.483046697918326e-05
-5.483046697918326e-05
-5.483046697918326e-05
-5.483046697918326e-05
-5.483046697918326e-05
-0.0030023924191482365
-0.0028290064219618216
-0.002135462433216162
-0.0009217604529112577
0.00011855553020723164
0.002719345488003455
0.0016790295048849657
-5.483046697918326e-05
-5.483046697918326e-05
-5.483046697918326e-05
-0.004562866393825971
-0.0064701123628765345
-0.007857200340367854
-0.008203972334740683
-0.007683814343181439
-0.006816884357249364
-0.005083024385385215
-5.483046697918326e-05
-5.483046697918326e-05
-5.483046697918326e-05
-5.483046697918326e-05
-5.483046697918326e-05
-5.483046697918326e-05
-5.483046697918326e-05
-5.483046697918326e-05
-5.483046697918326e-05
-5.483046697918326e-05
-5.483046697918326e-05
-5.483046697918326e-05
-5.483046697918326e-05
-5.483046697918326e-05
-5.483046697918326e-05
-5.483046697918326e-05
-5.483046697918326e-05
-5.483046697918326e-05
-5.483046697918326e-05
-5.483046697918326e-05
-5.483046697918326e-05
-5.483046697918326e-05
-5.483046697918326e-05
-5.483046697918326e-05
-5.483046697918326e-05
-5.483046697918326e-05
-5.483046697918326e-05
-5.483046697918326e-05
-5.483046697918326e-05
-0.004216094399453141
-0.004389480396639556
-0.003869322405080311
-0.0028290064219618216
[truncated: 4,011,558 more chars]
