# Supplementary material for: A stable and replicable neural signature of lifespan adversity in the adult brain
Source: Nat Neurosci. 2023 Aug 21;26(9):1603–12. doi: 10.1038/s41593-023-01410-8 (PMC10471497; doi:10.1038/s41593-023-01410-8)
Supplement: Source Data Fig. 3 — Voxel-wise slope values of the linear regression predicting JD development based on the first PC (PC1), the second (PC2) and the third (PC3). [file 41593_2023_1410_MOESM5_ESM.zip › Figure3/slope_PC3.txt]

-0.007449529904988594
-0.008003911381820217
-0.007819117556209676
-0.007819117556209676
-0.007449529904988594
-0.0054167978232726455
-0.00652556077693589
-0.007079942253767513
-0.0072647360793780535
-0.006895148428156972
-0.00652556077693589
-0.003938447218388319
-0.0054167978232726455
-0.005971179300104268
-0.00652556077693589
-0.006895148428156972
-0.0063407669513253495
-0.005786385474493727
-0.004677622520830482
-0.0035688595671672374
-0.004862416346441023
-0.005786385474493727
-0.005971179300104268
-0.005971179300104268
-0.005232003997662105
-0.004308034869609401
-0.0035688595671672374
-0.002090508962282911
-0.0035688595671672374
-0.004677622520830482
-0.005786385474493727
-0.005786385474493727
-0.005047210172051564
-0.004308034869609401
-0.0033840657415566966
-0.002090508962282911
-0.0007969521830091253
-0.0007969521830091253
-0.003199271915946156
-0.005047210172051564
-0.005786385474493727
-0.005786385474493727
-0.005786385474493727
-0.003938447218388319
-0.0024600966135039926
-0.001166539834230207
0.00012701694504357874
0.0014205737243173644
0.0034533058060333133
-5.777688056696206e-05
-0.0035688595671672374
-0.005232003997662105
-0.006155973125714809
-0.005601591648883186
-0.004308034869609401
-0.002829684264725074
-0.0015361274854512885
-0.00024257070617750287
0.0004966045962646604
0.001974955201148987
0.003822893457254395
0.00012701694504357874
-0.003014478090335615
-0.005601591648883186
-0.005786385474493727
-0.005232003997662105
-0.003938447218388319
-0.0019057151366723701
-0.0006121583573985845
-5.777688056696206e-05
0.0014205737243173644
0.0021597490267595276
0.00493165641091764
0.004007687282864936
0.00012701694504357874
-0.002829684264725074
-0.004862416346441023
-0.004862416346441023
-0.0044928286952199414
-0.003014478090335615
-0.0013513336598407477
-5.777688056696206e-05
0.0010509860730962828
0.0051164502365281805
0.002898924329201691
0.0004966045962646604
-0.002090508962282911
-0.003753653392777778
-0.00412324104399886
-0.0033840657415566966
-0.002090508962282911
-0.0007969521830091253
0.00031181077065411955
0.006040419364580885
0.0051164502365281805
0.0030837181548122317
0.0010509860730962828
-0.001166539834230207
-0.0026448904391145334
-0.003014478090335615
-0.002829684264725074
-0.0015361274854512885
-0.0006121583573985845
-5.777688056696206e-05
0.006040419364580885
0.00493165641091764
0.0032685119804227725
0.0010509860730962828
-0.0004273645317880437
-0.0015361274854512885
-0.0017209213110618293
-0.002090508962282911
0.005301244062138721
0.00493165641091764
0.0030837181548122317
0.0012357798987068236
-5.777688056696206e-05
-0.001166539834230207
-0.0015361274854512885
-0.0017209213110618293
0.0051164502365281805
0.004377274934086017
0.002898924329201691
0.0016053675499279052
0.00012701694504357874
-0.0013513336598407477
0.00271413050359115
-0.009297468161094002
-0.007079942253767513
-0.008188705207430758
-0.009112674335483462
-0.009112674335483462
-0.00855829285865184
-0.00855829285865184
-0.007449529904988594
-0.00652556077693589
-0.005786385474493727
-0.005232003997662105
-0.007079942253767513
-0.008188705207430758
-0.00874308668426238
-0.00892788050987292
-0.00855829285865184
-0.008373499033041298
-0.008003911381820217
-0.00652556077693589
-0.004677622520830482
-0.003938447218388319
-0.0026448904391145334
-0.002829684264725074
-0.005232003997662105
-0.00652556077693589
-0.007079942253767513
-0.008373499033041298
-0.00855829285865184
-0.008188705207430758
-0.007819117556209676
-0.007079942253767513
-0.006155973125714809
-0.004308034869609401
-0.0026448904391145334
-0.000981746008619666
0.000866192247485742
-5.777688056696206e-05
-0.002829684264725074
-0.004677622520830482
-0.0063407669513253495
-0.007449529904988594
-0.007819117556209676
-0.008003911381820217
-0.007819117556209676
-0.007079942253767513
-0.00652556077693589
-0.004308034869609401
-0.0033840657415566966
-0.001166539834230207
-5.777688056696206e-05
0.0025293366779806092
0.000866192247485742
-0.0019057151366723701
-0.004308034869609401
-0.005971179300104268
-0.006895148428156972
-0.007079942253767513
-0.007079942253767513
-0.0072647360793780535
-0.005971179300104268
-0.005232003997662105
-0.002829684264725074
-0.0013513336598407477
0.0006813984218752012
0.00271413050359115
0.0051164502365281805
0.005855625538970344
0.0014205737243173644
-0.0013513336598407477
-0.0035688595671672374
-0.005786385474493727
-0.0063407669513253495
-0.006895148428156972
-0.006895148428156972
-0.00652556077693589
-0.004308034869609401
-0.0035688595671672374
-0.0022753027878934518
-5.777688056696206e-05
0.0023445428523700684
0.004377274934086017
0.005670831713359803
0.006040419364580885
0.006410007015801966
0.0025293366779806092
-0.0007969521830091253
-0.003199271915946156
-0.004862416346441023
-0.006155973125714809
-0.006155973125714809
-0.005786385474493727
-0.004677622520830482
-0.0033840657415566966
-0.0017209213110618293
-0.00024257070617750287
0.0016053675499279052
0.003638099631643854
0.0051164502365281805
0.005670831713359803
0.006410007015801966
0.006410007015801966
0.006040419364580885
0.006225213190191425
0.003638099631643854
0.00012701694504357874
-0.0026448904391145334
-0.004677622520830482
-0.005601591648883186
-0.0054167978232726455
-0.004308034869609401
-0.002829684264725074
-0.0017209213110618293
-0.00024257070617750287
0.0014205737243173644
0.00271413050359115
0.003822893457254395
0.00493165641091764
0.005670831713359803
0.006410007015801966
0.006225213190191425
0.006040419364580885
0.010290677353623323
0.008997120574349537
0.007149182318244129
0.004377274934086017
0.0006813984218752012
-0.0024600966135039926
-0.004308034869609401
-0.004862416346441023
-0.004677622520830482
-0.003199271915946156
-0.002090508962282911
-0.00024257070617750287
0.0010509860730962828
0.000866192247485742
0.0025293366779806092
0.003638099631643854
0.00493165641091764
0.0051164502365281805
0.005670831713359803
0.005670831713359803
0.011214646481676027
0.006964388492633589
0.004377274934086017
0.0051164502365281805
0.0014205737243173644
-0.0019057151366723701
-0.003753653392777778
-0.0044928286952199414
-0.0035688595671672374
-0.0022753027878934518
-0.0006121583573985845
0.0012357798987068236
0.0010509860730962828
0.001974955201148987
-5.777688056696206e-05
0.003638099631643854
0.004377274934086017
0.004377274934086017
0.005301244062138721
0.008257945271907374
0.007149182318244129
0.005301244062138721
0.0030837181548122317
0.0004966045962646604
-0.0017209213110618293
-0.0033840657415566966
-0.004308034869609401
-0.002829684264725074
-0.001166539834230207
0.0006813984218752012
0.001974955201148987
0.0021597490267595276
0.00271413050359115
0.0034533058060333133
0.003822893457254395
0.004007687282864936
0.004562068759696558
0.008442739097517915
0.007149182318244129
0.005301244062138721
0.0032685119804227725
0.0010509860730962828
-0.0013513336598407477
-0.002090508962282911
-0.002829684264725074
-0.0017209213110618293
-0.00024257070617750287
0.0014205737243173644
0.002898924329201691
0.002898924329201691
0.0030837181548122317
0.003638099631643854
0.0034533058060333133
0.004007687282864936
0.004746862585307099
0.008073151446296833
0.007149182318244129
0.005301244062138721
0.0032685119804227725
0.0012357798987068236
-0.000981746008619666
-0.0015361274854512885
-0.0017209213110618293
-0.0013513336598407477
-5.777688056696206e-05
0.0010509860730962828
0.0016053675499279052
0.0025293366779806092
0.0025293366779806092
0.0021597490267595276
0.002898924329201691
0.0034533058060333133
0.007518769969465211
0.00733397614385467
0.006964388492633589
0.005670831713359803
0.003638099631643854
0.0016053675499279052
-0.0007969521830091253
-0.0015361274854512885
-0.0013513336598407477
-0.0006121583573985845
-0.0007969521830091253
0.00031181077065411955
0.00012701694504357874
0.000866192247485742
-5.777688056696206e-05
0.00012701694504357874
0.006779594667023048
0.006964388492633589
0.006594800841412507
0.00493165641091764
0.0034533058060333133
0.0014205737243173644
-0.00024257070617750287
-0.0013513336598407477
-0.0017209213110618293
-0.0017209213110618293
-0.0015361274854512885
-0.0019057151366723701
-0.0019057151366723701
-0.0026448904391145334
-0.0022753027878934518
-0.002090508962282911
0.006225213190191425
0.006225213190191425
0.006040419364580885
0.00493165641091764
0.003638099631643854
0.0010509860730962828
-0.0004273645317880437
-0.0015361274854512885
-0.0026448904391145334
-0.003199271915946156
-0.00412324104399886
-0.0044928286952199414
-0.005786385474493727
-0.005232003997662105
-0.005601591648883186
0.005670831713359803
0.005855625538970344
0.004377274934086017
0.0030837181548122317
0.0014205737243173644
-0.0006121583573985845
-0.0019057151366723701
-0.003199271915946156
-0.004308034869609401
-0.0063407669513253495
-0.007079942253767513
-0.007634323730599135
0.004377274934086017
0.004007687282864936
0.003638099631643854
0.00271413050359115
0.000866192247485742
-0.0006121583573985845
-0.0019057151366723701
-0.003199271915946156
-0.004862416346441023
-0.007079942253767513
-0.008188705207430758
0.002898924329201691
0.002898924329201691
0.00271413050359115
0.0021597490267595276
0.000866192247485742
-0.00024257070617750287
-0.0017209213110618293
-0.005786385474493727
-0.006155973125714809
-0.006710354602546431
-0.006710354602546431
-0.006895148428156972
-0.006155973125714809
-0.0044928286952199414
-0.005601591648883186
-0.006155973125714809
-0.006895148428156972
-0.007449529904988594
-0.0072647360793780535
-0.007079942253767513
-0.00652556077693589
-0.005601591648883186
-0.0044928286952199414
-0.003199271915946156
-0.0019057151366723701
-0.00412324104399886
-0.0054167978232726455
-0.0063407669513253495
-0.007079942253767513
-0.007449529904988594
-0.007819117556209676
-0.007449529904988594
-0.007079942253767513
-0.0063407669513253495
-0.0054167978232726455
-0.004308034869609401
-0.0033840657415566966
-0.002090508962282911
-0.002090508962282911
-0.0035688595671672374
-0.004677622520830482
-0.005971179300104268
-0.006710354602546431
-0.007634323730599135
-0.008003911381820217
-0.007819117556209676
-0.007819117556209676
-0.006710354602546431
-0.0063407669513253495
-0.005601591648883186
-0.004308034869609401
-0.0035688595671672374
-0.0019057151366723701
-0.0007969521830091253
0.00031181077065411955
0.0014205737243173644
0.0023445428523700684
-0.0015361274854512885
-0.003199271915946156
-0.005047210172051564
-0.00652556077693589
-0.007079942253767513
-0.008003911381820217
-0.008373499033041298
-0.007819117556209676
-0.007079942253767513
-0.00652556077693589
-0.006155973125714809
-0.005786385474493727
-0.004677622520830482
-0.004308034869609401
-0.0024600966135039926
-0.0015361274854512885
0.0014205737243173644
0.0023445428523700684
0.003822893457254395
0.00493165641091764
0.006040419364580885
-0.001166539834230207
-0.003014478090335615
-0.005786385474493727
-0.0063407669513253495
-0.008003911381820217
-0.008188705207430758
-0.008373499033041298
-0.008003911381820217
-0.0072647360793780535
-0.007079942253767513
-0.006710354602546431
-0.005971179300104268
-0.004862416346441023
-0.003938447218388319
-0.002090508962282911
-0.0006121583573985845
0.0021597490267595276
0.004377274934086017
0.005855625538970344
0.00733397614385467
0.009181914399960078
0.010845058830454946
0.003638099631643854
0.0021597490267595276
-0.00024257070617750287
-0.002829684264725074
-0.004677622520830482
-5.777688056696206e-05
-5.777688056696206e-05
-5.777688056696206e-05
-5.777688056696206e-05
-5.777688056696206e-05
-5.777688056696206e-05
-0.0072647360793780535
-0.00652556077693589
-0.005601591648883186
-0.004862416346441023
-0.0026448904391145334
-0.001166539834230207
0.0004966045962646604
0.003822893457254395
0.005670831713359803
0.007518769969465211
0.010105883528012782
0.011399440307286568
0.014356141517055221
0.014540935342665762
0.015095316819497384
0.004377274934086017
0.00271413050359115
0.00031181077065411955
-0.0022753027878934518
-0.004677622520830482
-5.777688056696206e-05
-5.777688056696206e-05
-5.777688056696206e-05
-0.00024257070617750287
-5.777688056696206e-05
-5.777688056696206e-05
-0.004677622520830482
-0.006155973125714809
-0.004308034869609401
-0.0035688595671672374
-0.001166539834230207
0.0012357798987068236
0.0034533058060333133
0.00493165641091764
0.006779594667023048
0.008627532923128456
0.010475471179233864
0.012692997086560354
0.014540935342665762
0.016019285947550088
0.01638887359877117
0.006225213190191425
0.005301244062138721
0.0032685119804227725
0.000866192247485742
-0.0022753027878934518
-5.777688056696206e-05
-5.777688056696206e-05
-5.777688056696206e-05
-5.777688056696206e-05
-5.777688056696206e-05
-5.777688056696206e-05
-5.777688056696206e-05
-0.003938447218388319
-0.0054167978232726455
-0.0026448904391145334
-0.000981746008619666
0.0012357798987068236
0.002898924329201691
0.00493165641091764
0.006410007015801966
0.007518769969465211
0.008997120574349537
0.011029852656065486
0.012877790912170894
0.015280110645107925
0.01657366742438171
0.017128048901213333
0.006964388492633589
0.005855625538970344
0.003822893457254395
0.0016053675499279052
-0.0015361274854512885
-0.004308034869609401
-5.777688056696206e-05
-5.777688056696206e-05
-5.777688056696206e-05
-5.777688056696206e-05
-5.777688056696206e-05
-5.777688056696206e-05
-0.0054167978232726455
-0.003753653392777778
-0.0017209213110618293
0.0012357798987068236
0.003638099631643854
0.0051164502365281805
0.006410007015801966
0.007149182318244129
0.007703563795075752
0.009181914399960078
0.010660265004844405
0.012692997086560354
0.015095316819497384
0.01638887359877117
0.017128048901213333
0.01675846124999225
0.01620407977316063
0.007518769969465211
0.007149182318244129
0.00493165641091764
0.0025293366779806092
-0.0006121583573985845
-0.0035688595671672374
-5.777688056696206e-05
-5.777688056696206e-05
-5.777688056696206e-05
-5.777688056696206e-05
-5.777688056696206e-05
-0.004862416346441023
-0.0035688595671672374
-0.0017209213110618293
0.0006813984218752012
0.002898924329201691
0.0051164502365281805
0.005855625538970344
0.007149182318244129
0.00733397614385467
0.007518769969465211
0.008257945271907374
0.0097362958767917
0.011399440307286568
0.013616966214613058
0.015095316819497384
0.015834492121939547
0.015834492121939547
0.015464904470718466
0.01398655386583414
0.008627532923128456
0.007888357620686293
0.005855625538970344
0.003638099631643854
-5.777688056696206e-05
-0.0024600966135039926
-0.004308034869609401
-0.005601591648883186
-0.005786385474493727
-0.005786385474493727
-0.0044928286952199414
-0.0035688595671672374
-0.0015361274854512885
-5.777688056696206e-05
0.001790161375538446
0.003822893457254395
0.005301244062138721
0.006594800841412507
0.007149182318244129
0.006779594667023048
0.006779594667023048
0.007149182318244129
0.008257945271907374
0.00955150205118116
0.01176902795850765
0.013432172389002517
0.014540935342665762
0.014356141517055221
0.013801760040223598
0.012138615609728731
0.009181914399960078
0.00955150205118116
0.00955150205118116
0.008812326748738997
0.00733397614385467
0.004746862585307099
0.0016053675499279052
-0.0015361274854512885
-0.0033840657415566966
-0.004308034869609401
-0.004308034869609401
-0.004308034869609401
-0.002829684264725074
-0.001166539834230207
-5.777688056696206e-05
-5.777688056696206e-05
-5.777688056696206e-05
-5.777688056696206e-05
0.004562068759696558
0.006040419364580885
0.006410007015801966
0.006225213190191425
0.005301244062138721
0.005670831713359803
0.006779594667023048
0.008073151446296833
0.009921089702402242
0.011584234132897109
0.012508203260949813
0.012508203260949813
0.01176902795850765
0.010660265004844405
0.008627532923128456
0.010845058830454946
0.011214646481676027
0.011214646481676027
0.009921089702402242
0.008442739097517915
0.005670831713359803
0.0025293366779806092
-0.0006121583573985845
-0.0024600966135039926
-0.003199271915946156
-0.003014478090335615
-0.0024600966135039926
-0.0007969521830091253
-5.777688056696206e-05
-5.777688056696206e-05
-5.777688056696206e-05
-5.777688056696206e-05
-5.777688056696206e-05
0.004562068759696558
0.005301244062138721
0.005670831713359803
0.005301244062138721
0.00493165641091764
0.00493165641091764
0.005670831713359803
0.006779594667023048
0.008627532923128456
0.010105883528012782
0.010845058830454946
0.010845058830454946
0.010105883528012782
0.008627532923128456
0.007149182318244129
0.012323409435339272
0.008627532923128456
0.008257945271907374
0.006594800841412507
0.004746862585307099
0.00271413050359115
-5.777688056696206e-05
-5.777688056696206e-05
-0.0015361274854512885
-0.002090508962282911
-0.0019057151366723701
-0.0006121583573985845
0.0010509860730962828
-5.777688056696206e-05
-5.777688056696206e-05
-5.777688056696206e-05
-5.777688056696206e-05
0.0030837181548122317
0.004377274934086017
0.00493165641091764
0.005486037887749262
0.005301244062138721
0.0051164502365281805
0.004746862585307099
0.005301244062138721
0.006040419364580885
0.007518769969465211
0.008627532923128456
0.00955150205118116
0.009181914399960078
0.008442739097517915
0.006964388492633589
0.005301244062138721
0.011584234132897109
0.010475471179233864
0.009921089702402242
0.00955150205118116
0.007703563795075752
0.005670831713359803
0.003638099631643854
0.0014205737243173644
-5.777688056696206e-05
-0.0006121583573985845
-0.001166539834230207
-0.0006121583573985845
0.00012701694504357874
0.00271413050359115
0.0021597490267595276
0.0025293366779806092
0.002898924329201691
0.0032685119804227725
0.004377274934086017
0.00493165641091764
0.00493165641091764
0.005670831713359803
0.005855625538970344
0.005855625538970344
0.005301244062138721
0.005301244062138721
0.005670831713359803
0.006225213190191425
0.007149182318244129
0.007703563795075752
0.00733397614385467
0.006594800841412507
0.005301244062138721
0.004377274934086017
0.011584234132897109
0.010475471179233864
0.009921089702402242
0.009366708225570619
0.007703563795075752
0.005670831713359803
0.003638099631643854
0.0016053675499279052
-5.777688056696206e-05
-0.0006121583573985845
-0.0006121583573985845
0.00012701694504357874
0.001790161375538446
0.0032685119804227725
0.0034533058060333133
0.0034533058060333133
0.003822893457254395
0.004377274934086017
0.004377274934086017
0.004746862585307099
0.00493165641091764
0.006225213190191425
0.006594800841412507
0.006964388492633589
0.006225213190191425
0.005301244062138721
0.0051164502365281805
0.005301244062138721
0.005670831713359803
0.005670831713359803
0.005855625538970344
0.0051164502365281805
0.004377274934086017
0.010475471179233864
0.010105883528012782
0.00955150205118116
0.009181914399960078
0.007703563795075752
0.005855625538970344
0.003638099631643854
0.0014205737243173644
-0.0004273645317880437
-0.0007969521830091253
-0.0013513336598407477
0.00031181077065411955
0.0016053675499279052
0.00271413050359115
0.0030837181548122317
0.0032685119804227725
0.0030837181548122317
0.0034533058060333133
0.003638099631643854
0.004007687282864936
0.0051164502365281805
0.006225213190191425
0.007149182318244129
0.006964388492633589
0.005855625538970344
0.004377274934086017
0.0041924811084754765
0.004377274934086017
0.004377274934086017
0.004377274934086017
0.0051164502365281805
0.004377274934086017
0.003638099631643854
0.00955150205118116
0.009921089702402242
0.00955150205118116
0.009181914399960078
0.00733397614385467
0.005855625538970344
0.003822893457254395
0.0012357798987068236
-5.777688056696206e-05
-0.001166539834230207
-0.0015361274854512885
-0.00024257070617750287
-5.777688056696206e-05
0.0014205737243173644
0.0016053675499279052
0.0014205737243173644
0.0012357798987068236
0.0012357798987068236
0.001790161375538446
0.0030837181548122317
0.004377274934086017
0.005855625538970344
0.007149182318244129
0.006964388492633589
0.00493165641091764
-5.777688056696206e-05
-5.777688056696206e-05
-5.777688056696206e-05
-5.777688056696206e-05
-5.777688056696206e-05
0.003638099631643854
0.004377274934086017
0.008442739097517915
0.008073151446296833
0.008442739097517915
0.008997120574349537
0.008627532923128456
0.007149182318244129
0.005670831713359803
0.0034533058060333133
0.0010509860730962828
-0.0004273645317880437
-0.0013513336598407477
-0.0017209213110618293
-0.0017209213110618293
-0.0013513336598407477
-0.0013513336598407477
-0.0015361274854512885
-0.0019057151366723701
-0.0015361274854512885
-0.0013513336598407477
-0.0007969521830091253
0.0012357798987068236
0.0030837181548122317
0.005486037887749262
0.006040419364580885
0.006040419364580885
-5.777688056696206e-05
-5.777688056696206e-05
-5.777688056696206e-05
-5.777688056696206e-05
-5.777688056696206e-05
-5.777688056696206e-05
0.0030837181548122317
0.004377274934086017
0.006410007015801966
0.006964388492633589
0.00733397614385467
0.007518769969465211
0.008442739097517915
0.007149182318244129
0.005670831713359803
0.003638099631643854
0.000866192247485742
-0.000981746008619666
-0.0022753027878934518
-0.002829684264725074
-0.002829684264725074
-0.004308034869609401
-0.005232003997662105
-0.0054167978232726455
-0.005786385474493727
-0.004862416346441023
-0.0054167978232726455
-0.002829684264725074
-0.001166539834230207
0.0010509860730962828
0.004377274934086017
0.005486037887749262
-5.777688056696206e-05
-5.777688056696206e-05
-5.777688056696206e-05
-5.777688056696206e-05
-5.777688056696206e-05
-5.777688056696206e-05
-5.777688056696206e-05
-5.777688056696206e-05
0.0051164502365281805
0.005670831713359803
0.006410007015801966
0.006964388492633589
0.006040419364580885
0.004562068759696558
0.00271413050359115
0.0006813984218752012
-0.001166539834230207
-0.0026448904391145334
-0.003753653392777778
-0.004862416346441023
-0.00652556077693589
-0.007819117556209676
-0.008188705207430758
-0.00855829285865184
-0.008188705207430758
-0.0072647360793780535
-0.005786385474493727
-0.003753653392777778
-0.0007969521830091253
0.001790161375538446
0.003638099631643854
-5.777688056696206e-05
-5.777688056696206e-05
-5.777688056696206e-05
-5.777688056696206e-05
-5.777688056696206e-05
-5.777688056696206e-05
-5.777688056696206e-05
0.0034533058060333133
0.003822893457254395
0.004377274934086017
0.0051164502365281805
0.00493165641091764
0.004007687282864936
0.0025293366779806092
0.0004966045962646604
-0.000981746008619666
-0.0024600966135039926
-0.003753653392777778
-0.005786385474493727
-0.007079942253767513
-0.009112674335483462
-0.009851849637925625
-0.009851849637925625
-0.010036643463536166
-0.00855829285865184
-0.007079942253767513
-0.005601591648883186
-0.0019057151366723701
0.00012701694504357874
-5.777688056696206e-05
-5.777688056696206e-05
-5.777688056696206e-05
-5.777688056696206e-05
-5.777688056696206e-05
-5.777688056696206e-05
-5.777688056696206e-05
-5.777688056696206e-05
0.0014205737243173644
0.001790161375538446
0.0023445428523700684
0.0030837181548122317
0.0034533058060333133
0.002898924329201691
0.0021597490267595276
0.0006813984218752012
-0.0007969521830091253
-0.0019057151366723701
-0.00412324104399886
-0.0054167978232726455
-0.007079942253767513
-0.009112674335483462
-0.010036643463536166
-0.010221437289146706
-0.009851849637925625
-0.009482261986704543
-0.008188705207430758
-0.006155973125714809
-0.0035688595671672374
-0.0004273645317880437
-5.777688056696206e-05
-5.777688056696206e-05
-5.777688056696206e-05
-5.777688056696206e-05
-5.777688056696206e-05
-5.777688056696206e-05
-5.777688056696206e-05
-5.777688056696206e-05
-0.000981746008619666
-0.00024257070617750287
0.0004966045962646604
0.0014205737243173644
0.001974955201148987
0.001974955201148987
0.0021597490267595276
0.0012357798987068236
-5.777688056696206e-05
-0.0015361274854512885
-0.002829684264725074
-0.004308034869609401
-0.00652556077693589
-0.007634323730599135
-0.009297468161094002
-0.009482261986704543
-0.009297468161094002
-0.00892788050987292
-0.00855829285865184
-0.006710354602546431
-0.0044928286952199414
-0.001166539834230207
-5.777688056696206e-05
-5.777688056696206e-05
-5.777688056696206e-05
-5.777688056696206e-05
-5.777688056696206e-05
-5.777688056696206e-05
-5.777688056696206e-05
-0.0019057151366723701
-0.0015361274854512885
-0.0007969521830091253
-5.777688056696206e-05
0.000866192247485742
0.0010509860730962828
0.0014205737243173644
0.0012357798987068236
0.000866192247485742
-0.00024257070617750287
-0.0015361274854512885
-0.003199271915946156
-0.004862416346441023
-0.005971179300104268
-0.007634323730599135
-0.008188705207430758
-0.008373499033041298
-0.00855829285865184
-0.007634323730599135
-0.00652556077693589
-0.0044928286952199414
-0.0015361274854512885
-5.777688056696206e-05
-5.777688056696206e-05
-5.777688056696206e-05
-5.777688056696206e-05
-5.777688056696206e-05
0.006410007015801966
-0.0035688595671672374
-0.002829684264725074
-0.0015361274854512885
-0.0007969521830091253
-5.777688056696206e-05
0.0006813984218752012
0.0012357798987068236
0.0014205737243173644
0.0012357798987068236
0.0004966045962646604
-0.0004273645317880437
-0.0017209213110618293
-0.003199271915946156
-0.004862416346441023
-0.006155973125714809
-0.006895148428156972
-0.007819117556209676
-0.007449529904988594
-0.007079942253767513
-0.00652556077693589
-0.004862416346441023
-0.002090508962282911
-0.00024257070617750287
-5.777688056696206e-05
-5.777688056696206e-05
-5.777688056696206e-05
0.005301244062138721
-0.0015361274854512885
-0.0007969521830091253
0.0006813984218752012
0.0010509860730962828
0.0012357798987068236
0.0012357798987068236
0.0004966045962646604
-5.777688056696206e-05
-0.000981746008619666
-0.0017209213110618293
-0.006710354602546431
-0.005601591648883186
-0.004677622520830482
-0.003199271915946156
-0.001166539834230207
0.0010509860730962828
0.001790161375538446
-0.005047210172051564
-0.003938447218388319
-0.003938447218388319
-0.004862416346441023
-0.0063407669513253495
-0.0072647360793780535
-0.008003911381820217
-0.008373499033041298
-0.008188705207430758
-0.002090508962282911
-0.0022753027878934518
-0.0026448904391145334
-0.00412324104399886
-0.004862416346441023
-0.0063407669513253495
-0.007079942253767513
-0.008003911381820217
-0.00855829285865184
-0.007634323730599135
-0.0072647360793780535
-0.005786385474493727
-0.003938447218388319
-0.0024600966135039926
-0.001166539834230207
-0.00024257070617750287
-0.00024257070617750287
-0.0015361274854512885
-0.0024600966135039926
-0.0026448904391145334
-0.003753653392777778
-0.004862416346441023
-0.005971179300104268
-0.006895148428156972
-0.007079942253767513
-0.007819117556209676
-0.007634323730599135
-0.007079942253767513
-0.006155973125714809
-0.004862416346441023
-0.003014478090335615
-0.0013513336598407477
-5.777688056696206e-05
0.00031181077065411955
0.00031181077065411955
-5.777688056696206e-05
-0.0004273645317880437
-0.0013513336598407477
-0.002090508962282911
-0.002829684264725074
-0.00412324104399886
-0.004308034869609401
-0.006155973125714809
-0.006895148428156972
-0.007079942253767513
-0.007449529904988594
-0.007449529904988594
-0.006710354602546431
-0.005786385474493727
-0.004308034869609401
-0.002829684264725074
-0.0013513336598407477
-0.00024257070617750287
0.0006813984218752012
0.0010509860730962828
0.0010509860730962828
0.0006813984218752012
0.000866192247485742
-5.777688056696206e-05
-0.0007969521830091253
-0.0019057151366723701
-0.003014478090335615
-0.004308034869609401
-0.0054167978232726455
-0.006155973125714809
-0.006895148428156972
-0.007079942253767513
-0.006710354602546431
-0.006895148428156972
-0.006155973125714809
-0.005786385474493727
-0.004677622520830482
-0.0035688595671672374
-0.002090508962282911
-0.0006121583573985845
0.0006813984218752012
0.001974955201148987
0.00271413050359115
0.002898924329201691
0.0034533058060333133
0.0034533058060333133
0.003822893457254395
0.004377274934086017
0.0012357798987068236
-5.777688056696206e-05
-0.0017209213110618293
-0.0035688595671672374
-0.004862416346441023
-0.005601591648883186
-0.0063407669513253495
-0.00652556077693589
-0.006710354602546431
-0.006895148428156972
-0.0063407669513253495
-0.006155973125714809
-0.005971179300104268
-0.004862416346441023
-0.003938447218388319
-0.002829684264725074
-0.000981746008619666
0.0012357798987068236
0.0030837181548122317
0.004377274934086017
0.005670831713359803
0.006410007015801966
0.007703563795075752
0.008257945271907374
0.008627532923128456
0.008442739097517915
0.003638099631643854
0.0023445428523700684
0.0006813984218752012
-0.0013513336598407477
-0.003199271915946156
-5.777688056696206e-05
-5.777688056696206e-05
-5.777688056696206e-05
-5.777688056696206e-05
-5.777688056696206e-05
-5.777688056696206e-05
-5.777688056696206e-05
-0.005047210172051564
-0.005971179300104268
-0.005971179300104268
-0.004308034869609401
-0.0026448904391145334
-5.777688056696206e-05
0.0023445428523700684
0.004746862585307099
0.006410007015801966
0.007888357620686293
0.009921089702402242
0.011214646481676027
0.012508203260949813
0.012877790912170894
0.012877790912170894
0.012877790912170894
0.006225213190191425
0.00493165641091764
0.003638099631643854
0.0014205737243173644
-0.001166539834230207
-5.777688056696206e-05
-5.777688056696206e-05
-5.777688056696206e-05
-5.777688056696206e-05
-5.777688056696206e-05
-5.777688056696206e-05
-5.777688056696206e-05
-5.777688056696206e-05
-0.0054167978232726455
-0.005786385474493727
-0.0054167978232726455
-0.003938447218388319
-0.001166539834230207
0.0010509860730962828
0.003822893457254395
0.005855625538970344
0.008073151446296833
0.010105883528012782
0.012508203260949813
0.014356141517055221
0.015834492121939547
0.01657366742438171
0.01675846124999225
0.01620407977316063
0.014540935342665762
0.007518769969465211
0.006594800841412507
0.00493165641091764
0.0021597490267595276
-0.0013513336598407477
-5.777688056696206e-05
-5.777688056696206e-05
-5.777688056696206e-05
-0.00024257070617750287
-5.777688056696206e-05
-5.777688056696206e-05
-5.777688056696206e-05
-5.777688056696206e-05
-5.777688056696206e-05
-0.005601591648883186
-0.003014478090335615
-0.0013513336598407477
0.0006813984218752012
0.002898924329201691
0.00493165641091764
0.006964388492633589
0.008997120574349537
0.011029852656065486
0.01398655386583414
0.016019285947550088
0.018052018029266037
0.019160780982929282
0.0187911933317082
0.01842160568048712
0.01657366742438171
0.008627532923128456
0.007888357620686293
0.005301244062138721
0.002898924329201691
-0.00024257070617750287
-5.777688056696206e-05
-5.777688056696206e-05
-5.777688056696206e-05
-5.777688056696206e-05
-5.777688056696206e-05
-5.777688056696206e-05
-5.777688056696206e-05
-5.777688056696206e-05
-0.004308034869609401
-0.0033840657415566966
-0.0013513336598407477
0.0004966045962646604
0.002898924329201691
0.004746862585307099
0.006040419364580885
-5.777688056696206e-05
-5.777688056696206e-05
-5.777688056696206e-05
-5.777688056696206e-05
0.01638887359877117
0.0187911933317082
0.019715162459760904
0.019899956285371445
0.019345574808539823
0.017682430378044955
0.008997120574349537
0.008442739097517915
0.006410007015801966
0.003638099631643854
0.00031181077065411955
-5.777688056696206e-05
-5.777688056696206e-05
-5.777688056696206e-05
-5.777688056696206e-05
-5.777688056696206e-05
-5.777688056696206e-05
-5.777688056696206e-05
-5.777688056696206e-05
-0.002829684264725074
-0.0015361274854512885
0.000866192247485742
0.0030837181548122317
0.004746862585307099
0.006040419364580885
-5.777688056696206e-05
-5.777688056696206e-05
-5.777688056696206e-05
-5.777688056696206e-05
-5.777688056696206e-05
-5.777688056696206e-05
0.018052018029266037
0.019345574808539823
0.019345574808539823
0.01897598715731874
0.017128048901213333
0.015280110645107925
0.012877790912170894
0.008442739097517915
0.009366708225570619
0.008627532923128456
0.007149182318244129
0.004562068759696558
0.0010509860730962828
-5.777688056696206e-05
-5.777688056696206e-05
-5.777688056696206e-05
-5.777688056696206e-05
-5.777688056696206e-05
-5.777688056696206e-05
-5.777688056696206e-05
-5.777688056696206e-05
-5.777688056696206e-05
0.0004966045962646604
0.0025293366779806092
0.004377274934086017
0.005855625538970344
0.006964388492633589
-5.777688056696206e-05
-5.777688056696206e-05
-5.777688056696206e-05
-5.777688056696206e-05
-5.777688056696206e-05
-5.777688056696206e-05
0.01638887359877117
0.017312842726823874
0.017128048901213333
0.017497636552434415
0.01620407977316063
0.01398655386583414
0.011584234132897109
0.008627532923128456
0.008997120574349537
0.00955150205118116
0.009366708225570619
0.007888357620686293
0.005301244062138721
0.0023445428523700684
-0.0006121583573985845
-5.777688056696206e-05
-5.777688056696206e-05
-5.777688056696206e-05
-5.777688056696206e-05
-5.777688056696206e-05
-5.777688056696206e-05
-5.777688056696206e-05
-5.777688056696206e-05
-5.777688056696206e-05
-5.777688056696206e-05
0.004746862585307099
0.005670831713359803
-5.777688056696206e-05
-5.777688056696206e-05
-5.777688056696206e-05
-5.777688056696206e-05
-5.777688056696206e-05
-5.777688056696206e-05
-5.777688056696206e-05
0.013801760040223598
0.015095316819497384
0.015464904470718466
0.015280110645107925
0.01398655386583414
0.01195382178411819
0.009181914399960078
0.007149182318244129
0.009366708225570619
0.0097362958767917
0.010290677353623323
0.010845058830454946
0.010105883528012782
0.008627532923128456
0.006594800841412507
0.003638099631643854
-5.777688056696206e-05
-0.001166539834230207
-5.777688056696206e-05
-5.777688056696206e-05
-0.002829684264725074
-5.777688056696206e-05
-5.777688056696206e-05
-5.777688056696206e-05
-5.777688056696206e-05
-5.777688056696206e-05
-5.777688056696206e-05
-5.777688056696206e-05
0.005301244062138721
-5.777688056696206e-05
-5.777688056696206e-05
-5.777688056696206e-05
-5.777688056696206e-05
-5.777688056696206e-05
-5.777688056696206e-05
0.00955150205118116
0.011214646481676027
0.012877790912170894
0.013432172389002517
0.013247378563391976
0.011584234132897109
0.00955150205118116
0.007703563795075752
0.005670831713359803
0.011584234132897109
0.01195382178411819
0.011584234132897109
0.006779594667023048
0.00493165641091764
-5.777688056696206e-05
-5.777688056696206e-05
-5.777688056696206e-05
-5.777688056696206e-05
-5.777688056696206e-05
-5.777688056696206e-05
-0.0013513336598407477
-0.000981746008619666
0.00031181077065411955
-5.777688056696206e-05
-5.777688056696206e-05
-5.777688056696206e-05
-5.777688056696206e-05
-5.777688056696206e-05
-5.777688056696206e-05
-5.777688056696206e-05
-5.777688056696206e-05
-5.777688056696206e-05
-5.777688056696206e-05
-5.777688056696206e-05
-5.777688056696206e-05
0.005486037887749262
0.007518769969465211
0.0097362958767917
0.011029852656065486
0.011214646481676027
0.010845058830454946
0.00955150205118116
0.00733397614385467
0.005670831713359803
0.004007687282864936
0.010845058830454946
0.00955150205118116
0.009181914399960078
0.008442739097517915
0.007149182318244129
0.00493165641091764
0.00271413050359115
-5.777688056696206e-05
-5.777688056696206e-05
-5.777688056696206e-05
-5.777688056696206e-05
0.0004966045962646604
0.0010509860730962828
0.0025293366779806092
-5.777688056696206e-05
-5.777688056696206e-05
-5.777688056696206e-05
-5.777688056696206e-05
-5.777688056696206e-05
-5.777688056696206e-05
0.00493165641091764
0.005301244062138721
0.004746862585307099
0.003822893457254395
0.0034533058060333133
0.0041924811084754765
0.004746862585307099
0.006410007015801966
0.008073151446296833
0.009181914399960078
0.009366708225570619
0.008812326748738997
0.00733397614385467
0.005486037887749262
0.0041924811084754765
0.002898924329201691
0.011584234132897109
0.010475471179233864
0.010105883528012782
0.00955150205118116
0.008442739097517915
0.006410007015801966
0.004377274934086017
-5.777688056696206e-05
0.0006813984218752012
-5.777688056696206e-05
0.00031181077065411955
0.0004966045962646604
0.0025293366779806092
0.001790161375538446
0.0021597490267595276
0.0025293366779806092
-5.777688056696206e-05
0.00271413050359115
0.0041924811084754765
0.00493165641091764
0.005670831713359803
0.005670831713359803
0.005301244062138721
0.004562068759696558
0.004007687282864936
0.004007687282864936
0.004007687282864936
0.005670831713359803
0.006594800841412507
0.007149182318244129
0.00733397614385467
0.006964388492633589
0.0051164502365281805
0.003822893457254395
0.00271413050359115
0.0016053675499279052
0.012138615609728731
0.011214646481676027
0.010845058830454946
0.009921089702402242
0.008627532923128456
0.006779594667023048
0.004746862585307099
0.0023445428523700684
0.000866192247485742
0.00031181077065411955
-5.777688056696206e-05
0.0012357798987068236
0.0025293366779806092
0.0034533058060333133
0.003822893457254395
0.004007687282864936
0.004377274934086017
0.004377274934086017
0.00493165641091764
0.005486037887749262
0.005855625538970344
0.005855625538970344
0.006410007015801966
0.005301244062138721
0.004377274934086017
0.003822893457254395
0.004007687282864936
0.003822893457254395
0.004746862585307099
0.005301244062138721
0.005670831713359803
0.0051164502365281805
0.004377274934086017
0.002898924329201691
0.0014205737243173644
0.0010509860730962828
0.012692997086560354
0.01195382178411819
0.011399440307286568
0.010845058830454946
0.009921089702402242
0.008627532923128456
0.006410007015801966
0.004377274934086017
0.0021597490267595276
0.0006813984218752012
-5.777688056696206e-05
-5.777688056696206e-05
0.0006813984218752012
0.0021597490267595276
0.0032685119804227725
0.003822893457254395
0.003638099631643854
0.0034533058060333133
0.003822893457254395
0.004007687282864936
0.0051164502365281805
0.005486037887749262
0.006410007015801966
0.007149182318244129
0.006040419364580885
0.00493165641091764
0.0032685119804227725
-5.777688056696206e-05
-5.777688056696206e-05
-5.777688056696206e-05
0.0032685119804227725
0.0041924811084754765
0.004377274934086017
0.003822893457254395
0.0021597490267595276
0.0014205737243173644
0.012138615609728731
0.011584234132897109
0.011214646481676027
0.011029852656065486
0.011214646481676027
0.010290677353623323
0.008627532923128456
0.006225213190191425
0.004007687282864936
0.001790161375538446
-5.777688056696206e-05
-0.0006121583573985845
-0.00024257070617750287
0.00012701694504357874
0.000866192247485742
0.0014205737243173644
0.001790161375538446
0.0016053675499279052
0.0014205737243173644
0.001790161375538446
0.0023445428523700684
0.0030837181548122317
0.004562068759696558
0.006040419364580885
0.006779594667023048
0.006040419364580885
-5.777688056696206e-05
-5.777688056696206e-05
-5.777688056696206e-05
-5.777688056696206e-05
-5.777688056696206e-05
-5.777688056696206e-05
0.00271413050359115
0.004007687282864936
0.0034533058060333133
0.0025293366779806092
0.010475471179233864
0.009921089702402242
0.010290677353623323
0.010475471179233864
0.010105883528012782
0.009921089702402242
0.008442739097517915
0.005855625538970344
0.0034533058060333133
0.001790161375538446
-0.0006121583573985845
-0.001166539834230207
-0.0015361274854512885
-0.0015361274854512885
-0.0013513336598407477
-0.0015361274854512885
-0.0015361274854512885
-0.0017209213110618293
-0.0019057151366723701
-0.0015361274854512885
-0.0006121583573985845
0.0014205737243173644
0.0032685119804227725
0.00493165641091764
0.006040419364580885
-5.777688056696206e-05
-5.777688056696206e-05
-5.777688056696206e-05
-5.777688056696206e-05
-5.777688056696206e-05
-5.777688056696206e-05
-5.777688056696206e-05
-5.777688056696206e-05
0.0032685119804227725
-5.777688056696206e-05
0.004007687282864936
0.008627532923128456
0.008812326748738997
0.008627532923128456
0.009366708225570619
0.008812326748738997
0.008812326748738997
0.007518769969465211
0.0051164502365281805
0.0030837181548122317
0.0006813984218752012
-0.0006121583573985845
-0.002090508962282911
-0.003199271915946156
-0.00412324104399886
-0.0044928286952199414
-0.004862416346441023
-0.005971179300104268
-0.005786385474493727
-0.005601591648883186
-0.0044928286952199414
-0.003199271915946156
-0.0015361274854512885
0.000866192247485742
0.0032685119804227725
0.004562068759696558
-5.777688056696206e-05
-5.777688056696206e-05
-5.777688056696206e-05
-5.777688056696206e-05
-5.777688056696206e-05
-5.777688056696206e-05
-5.777688056696206e-05
-5.777688056696206e-05
-5.777688056696206e-05
0.0051164502365281805
0.006225213190191425
0.006779594667023048
0.007149182318244129
0.007703563795075752
0.00733397614385467
0.007149182318244129
0.006410007015801966
0.004377274934086017
0.00271413050359115
0.0004966045962646604
-5.777688056696206e-05
-0.0026448904391145334
-0.004308034869609401
-0.0054167978232726455
-0.006710354602546431
-0.007634323730599135
-0.00874308668426238
-0.00874308668426238
-0.008373499033041298
-0.007634323730599135
-0.005971179300104268
-0.00412324104399886
-0.0013513336598407477
0.0010509860730962828
-5.777688056696206e-05
-5.777688056696206e-05
-5.777688056696206e-05
-5.777688056696206e-05
-5.777688056696206e-05
-5.777688056696206e-05
-5.777688056696206e-05
-5.777688056696206e-05
-5.777688056696206e-05
-5.777688056696206e-05
0.006594800841412507
0.004007687282864936
0.004377274934086017
0.004562068759696558
0.0051164502365281805
0.005486037887749262
0.005301244062138721
0.00493165641091764
0.003822893457254395
0.0023445428523700684
0.00031181077065411955
-5.777688056696206e-05
-0.0026448904391145334
-0.004308034869609401
-0.006155973125714809
-0.008003911381820217
-0.00892788050987292
-0.010406231114757247
-0.010221437289146706
-0.009667055812315084
-0.00874308668426238
-0.007634323730599135
-0.0054167978232726455
-0.0026448904391145334
-0.00024257070617750287
-5.777688056696206e-05
-5.777688056696206e-05
-5.777688056696206e-05
-5.777688056696206e-05
-5.777688056696206e-05
-5.777688056696206e-05
-5.777688056696206e-05
-5.777688056696206e-05
-5.777688056696206e-05
-5.777688056696206e-05
0.007703563795075752
0.0025293366779806092
0.0023445428523700684
0.00271413050359115
0.002898924329201691
0.0034533058060333133
0.0034533058060333133
0.0030837181548122317
0.0021597490267595276
0.000866192247485742
-0.0006121583573985845
-0.0022753027878934518
-0.003938447218388319
-0.005971179300104268
-0.008003911381820217
-0.00892788050987292
-0.009482261986704543
-0.010221437289146706
-0.009851849637925625
-0.009112674335483462
-0.007819117556209676
-0.005971179300104268
-0.0033840657415566966
-0.000981746008619666
-5.777688056696206e-05
-5.777688056696206e-05
-5.777688056696206e-05
-5.777688056696206e-05
-5.777688056696206e-05
-5.777688056696206e-05
-5.777688056696206e-05
-5.777688056696206e-05
-5.777688056696206e-05
0.008627532923128456
-0.0006121583573985845
-0.00024257070617750287
-5.777688056696206e-05
0.000866192247485742
0.0014205737243173644
0.001974955201148987
0.001974955201148987
0.0016053675499279052
0.0010509860730962828
-0.00024257070617750287
-0.0013513336598407477
-0.003199271915946156
-0.004862416346441023
-0.00652556077693589
-0.007819117556209676
-0.00855829285865184
-0.009667055812315084
-0.009297468161094002
-0.009112674335483462
-0.008373499033041298
-0.007079942253767513
-0.003938447218388319
-5.777688056696206e-05
-5.777688056696206e-05
-5.777688056696206e-05
-5.777688056696206e-05
-5.777688056696206e-05
-5.777688056696206e-05
-5.777688056696206e-05
-5.777688056696206e-05
-5.777688056696206e-05
0.0097362958767917
-0.0022753027878934518
-0.002829684264725074
-0.0015361274854512885
-0.0013513336598407477
-0.00024257070617750287
-5.777688056696206e-05
0.0004966045962646604
0.0014205737243173644
0.0012357798987068236
0.0006813984218752012
-0.0004273645317880437
-0.0019057151366723701
-0.0033840657415566966
-0.005232003997662105
-0.006155973125714809
-0.0072647360793780535
-0.008373499033041298
-0.00855829285865184
-0.00855829285865184
-0.007819117556209676
-0.005786385474493727
-0.003938447218388319
-5.777688056696206e-05
-5.777688056696206e-05
-5.777688056696206e-05
-5.777688056696206e-05
-5.777688056696206e-05
-5.777688056696206e-05
-5.777688056696206e-05
0.007149182318244129
0.009366708225570619
0.010105883528012782
-0.003938447218388319
-0.0033840657415566966
-0.002829684264725074
-0.0022753027878934518
-0.001166539834230207
-5.777688056696206e-05
0.0006813984218752012
0.0010509860730962828
0.0014205737243173644
0.0012357798987068236
0.0004966045962646604
-0.0006121583573985845
-0.0019057151366723701
-0.003199271915946156
-0.005601591648883186
-0.005786385474493727
-0.006155973125714809
-0.006895148428156972
-0.006895148428156972
-0.006895148428156972
-0.005786385474493727
-0.004308034869609401
-5.777688056696206e-05
-5.777688056696206e-05
-5.777688056696206e-05
-5.777688056696206e-05
-5.777688056696206e-05
-5.777688056696206e-05
0.005486037887749262
0.007149182318244129
0.008442739097517915
-0.0044928286952199414
-0.003938447218388319
-0.003014478090335615
-0.0015361274854512885
-0.0004273645317880437
-5.777688056696206e-05
0.0010509860730962828
0.0012357798987068236
0.0010509860730962828
0.000866192247485742
-5.777688056696206e-05
-0.00024257070617750287
-0.0019057151366723701
-0.0035688595671672374
-0.004308034869609401
-0.005047210172051564
-0.005786385474493727
-0.005786385474493727
-0.0063407669513253495
-0.005786385474493727
-0.004677622520830482
-0.003014478090335615
-5.777688056696206e-05
-5.777688056696206e-05
-5.777688056696206e-05
-5.777688056696206e-05
-5.777688056696206e-05
0.004562068759696558
0.005670831713359803
-0.00412324104399886
-0.003938447218388319
-0.0033840657415566966
-0.0024600966135039926
-0.001166539834230207
0.00012701694504357874
0.000866192247485742
0.0012357798987068236
0.000866192247485742
0.00031181077065411955
0.0004966045962646604
-0.0004273645317880437
-0.0007969521830091253
-0.002090508962282911
-0.003014478090335615
-0.003199271915946156
-0.0044928286952199414
-0.005601591648883186
-0.005786385474493727
-0.006155973125714809
-0.005232003997662105
-0.003938447218388319
-0.002090508962282911
-0.000981746008619666
-5.777688056696206e-05
-5.777688056696206e-05
0.001974955201148987
0.0030837181548122317
-0.002829684264725074
-0.002090508962282911
-0.0013513336598407477
-0.0004273645317880437
0.00031181077065411955
0.0010509860730962828
0.000866192247485742
0.0006813984218752012
0.00031181077065411955
-5.777688056696206e-05
-5.777688056696206e-05
-0.0015361274854512885
-0.0015361274854512885
-0.0022753027878934518
-0.003014478090335615
-0.0044928286952199414
-0.005232003997662105
-0.006155973125714809
-0.005786385474493727
-0.004862416346441023
-0.0035688595671672374
-0.002090508962282911
-0.001166539834230207
-0.00024257070617750287
-5.777688056696206e-05
0.0014205737243173644
-0.004862416346441023
-0.006155973125714809
-0.0063407669513253495
-0.005601591648883186
-0.004862416346441023
-0.0044928286952199414
-0.006155973125714809
-0.006710354602546431
-0.006710354602546431
-0.006710354602546431
-0.0026448904391145334
-0.004308034869609401
-0.006710354602546431
-0.007819117556209676
-0.009112674335483462
-0.000981746008619666
-0.0019057151366723701
-0.002829684264725074
-0.004308034869609401
-0.005786385474493727
-0.007449529904988594
-0.00874308668426238
-0.009482261986704543
-0.010036643463536166
-0.009482261986704543
-0.008003911381820217
-0.006895148428156972
-5.777688056696206e-05
-0.0004273645317880437
-0.0015361274854512885
-0.0022753027878934518
-0.0035688595671672374
-0.0054167978232726455
-0.006710354602546431
-0.008188705207430758
-0.009297468161094002
-0.010036643463536166
-0.009112674335483462
-0.008188705207430758
-0.006895148428156972
-0.004677622520830482
-0.003199271915946156
-0.0022753027878934518
-0.0017209213110618293
0.00012701694504357874
-5.777688056696206e-05
-0.001166539834230207
-0.0019057151366723701
-0.0033840657415566966
-0.004677622520830482
-0.006155973125714809
-0.008003911381820217
-0.00855829285865184
-0.00874308668426238
-0.00892788050987292
-0.008373499033041298
-0.00652556077693589
-0.004308034869609401
-0.0026448904391145334
-0.001166539834230207
-0.0004273645317880437
-0.00024257070617750287
-0.001166539834230207
-0.0015361274854512885
-0.0024600966135039926
0.0006813984218752012
0.0006813984218752012
-0.0004273645317880437
-0.0015361274854512885
-0.0026448904391145334
-0.003938447218388319
-0.0054167978232726455
-0.0063407669513253495
-0.007449529904988594
-0.008003911381820217
-0.008373499033041298
-0.008003911381820217
-0.00652556077693589
-0.005047210172051564
-0.003014478090335615
-0.0013513336598407477
-5.777688056696206e-05
0.0006813984218752012
0.00031181077065411955
-0.0006121583573985845
-0.001166539834230207
-0.0019057151366723701
-0.0026448904391145334
-0.0026448904391145334
0.0010509860730962828
0.00031181077065411955
-0.00024257070617750287
-0.0015361274854512885
-0.003014478090335615
-0.00412324104399886
-0.005232003997662105
-0.006155973125714809
-0.007079942253767513
-0.007079942253767513
-0.007079942253767513
-0.00652556077693589
-0.005786385474493727
-0.0044928286952199414
-0.0026448904391145334
-0.001166539834230207
0.00012701694504357874
0.0006813984218752012
0.0012357798987068236
0.000866192247485742
0.00031181077065411955
-0.00024257070617750287
-0.0006121583573985845
-0.0006121583573985845
-5.777688056696206e-05
0.00271413050359115
0.0025293366779806092
0.0014205737243173644
0.0010509860730962828
-0.00024257070617750287
-0.0015361274854512885
-0.002829684264725074
-0.003753653392777778
-0.005232003997662105
-0.0054167978232726455
-0.005971179300104268
-0.005971179300104268
-0.005971179300104268
-0.006155973125714809
-0.0054167978232726455
-0.004677622520830482
-0.002829684264725074
-0.0015361274854512885
-0.00024257070617750287
0.000866192247485742
0.001974955201148987
0.0021597490267595276
0.0021597490267595276
-5.777688056696206e-05
0.0021597490267595276
0.0021597490267595276
0.0021597490267595276
0.002898924329201691
0.002898924329201691
0.002898924329201691
0.0041924811084754765
0.003638099631643854
0.00271413050359115
0.001790161375538446
0.0004966045962646604
-0.001166539834230207
-5.777688056696206e-05
-5.777688056696206e-05
-5.777688056696206e-05
-5.777688056696206e-05
-5.777688056696206e-05
-5.777688056696206e-05
-5.777688056696206e-05
-0.004677622520830482
-0.005047210172051564
-0.005047210172051564
-0.003938447218388319
-0.0022753027878934518
-5.777688056696206e-05
0.0014205737243173644
0.002898924329201691
0.003822893457254395
0.00493165641091764
0.0051164502365281805
0.005486037887749262
0.005855625538970344
0.006225213190191425
0.006594800841412507
0.00733397614385467
0.006964388492633589
0.006040419364580885
0.005301244062138721
0.004377274934086017
0.00271413050359115
0.0006813984218752012
-5.777688056696206e-05
-5.777688056696206e-05
-5.777688056696206e-05
-5.777688056696206e-05
-5.777688056696206e-05
-5.777688056696206e-05
-5.777688056696206e-05
-5.777688056696206e-05
-0.004308034869609401
-0.005232003997662105
-0.004862416346441023
-0.003753653392777778
-0.0019057151366723701
-5.777688056696206e-05
0.0021597490267595276
0.004007687282864936
0.005670831713359803
0.00733397614385467
0.009366708225570619
0.010290677353623323
0.011214646481676027
0.011399440307286568
0.011584234132897109
0.01176902795850765
0.01195382178411819
0.007149182318244129
0.00733397614385467
0.006225213190191425
0.003822893457254395
-5.777688056696206e-05
-5.777688056696206e-05
-5.777688056696206e-05
-5.777688056696206e-05
-5.777688056696206e-05
-5.777688056696206e-05
-5.777688056696206e-05
-5.777688056696206e-05
-5.777688056696206e-05
-0.004308034869609401
-0.005786385474493727
-0.005232003997662105
-0.003753653392777778
-0.0015361274854512885
0.0006813984218752012
0.0032685119804227725
0.0051164502365281805
0.007149182318244129
0.009366708225570619
0.01176902795850765
0.01417134769144468
0.015834492121939547
0.01638887359877117
0.01675846124999225
0.01638887359877117
0.015280110645107925
0.01398655386583414
0.012323409435339272
0.008257945271907374
0.008997120574349537
0.009181914399960078
0.00733397614385467
0.00493165641091764
-5.777688056696206e-05
-5.777688056696206e-05
-5.777688056696206e-05
-5.777688056696206e-05
-5.777688056696206e-05
-5.777688056696206e-05
-5.777688056696206e-05
-5.777688056696206e-05
-5.777688056696206e-05
-0.003938447218388319
-0.005232003997662105
-0.003753653392777778
-0.0022753027878934518
-5.777688056696206e-05
0.0021597490267595276
0.004377274934086017
-5.777688056696206e-05
-5.777688056696206e-05
-5.777688056696206e-05
-5.777688056696206e-05
-5.777688056696206e-05
0.01860639950609766
0.019899956285371445
0.019899956285371445
0.019530368634150364
0.018236811854876578
0.01657366742438171
0.014356141517055221
0.008997120574349537
0.010105883528012782
0.010290677353623323
0.008442739097517915
0.005855625538970344
-5.777688056696206e-05
-5.777688056696206e-05
-5.777688056696206e-05
-5.777688056696206e-05
-5.777688056696206e-05
-5.777688056696206e-05
-5.777688056696206e-05
-5.777688056696206e-05
-5.777688056696206e-05
-0.003199271915946156
-0.003753653392777778
-0.002090508962282911
-5.777688056696206e-05
0.001790161375538446
0.003822893457254395
-5.777688056696206e-05
-5.777688056696206e-05
-5.777688056696206e-05
-5.777688056696206e-05
-5.777688056696206e-05
-5.777688056696206e-05
-5.777688056696206e-05
0.02082392541342415
0.021563100715866312
0.02082392541342415
0.019899956285371445
0.017497636552434415
0.015095316819497384
0.012323409435339272
0.009181914399960078
0.011399440307286568
0.010845058830454946
0.008627532923128456
0.006410007015801966
-5.777688056696206e-05
-5.777688056696206e-05
-5.777688056696206e-05
-5.777688056696206e-05
-5.777688056696206e-05
-5.777688056696206e-05
-5.777688056696206e-05
-5.777688056696206e-05
-5.777688056696206e-05
-5.777688056696206e-05
-0.0019057151366723701
-5.777688056696206e-05
0.001790161375538446
0.004377274934086017
-5.777688056696206e-05
-5.777688056696206e-05
-5.777688056696206e-05
-5.777688056696206e-05
-5.777688056696206e-05
-5.777688056696206e-05
-5.777688056696206e-05
-5.777688056696206e-05
-5.777688056696206e-05
0.02063913158781361
0.02063913158781361
0.019530368634150364
0.017128048901213333
0.014540935342665762
0.012138615609728731
0.008073151446296833
0.009921089702402242
0.011214646481676027
0.011399440307286568
0.009921089702402242
0.00733397614385467
-5.777688056696206e-05
-5.777688056696206e-05
-5.777688056696206e-05
-5.777688056696206e-05
-5.777688056696206e-05
-5.777688056696206e-05
-5.777688056696206e-05
-5.777688056696206e-05
-5.777688056696206e-05
-5.777688056696206e-05
-5.777688056696206e-05
0.001790161375538446
0.003638099631643854
0.0051164502365281805
-5.777688056696206e-05
-5.777688056696206e-05
-5.777688056696206e-05
-5.777688056696206e-05
-5.777688056696206e-05
-5.777688056696206e-05
-5.777688056696206e-05
-5.777688056696206e-05
-5.777688056696206e-05
-5.777688056696206e-05
0.01897598715731874
0.017497636552434415
0.015464904470718466
0.012877790912170894
0.010475471179233864
0.009181914399960078
0.010475471179233864
0.011584234132897109
0.011584234132897109
0.010845058830454946
0.008257945271907374
0.004746862585307099
-5.777688056696206e-05
-5.777688056696206e-05
-5.777688056696206e-05
-5.777688056696206e-05
-5.777688056696206e-05
-5.777688056696206e-05
-5.777688056696206e-05
-5.777688056696206e-05
-5.777688056696206e-05
-5.777688056696206e-05
-5.777688056696206e-05
-5.777688056696206e-05
-5.777688056696206e-05
-5.777688056696206e-05
-5.777688056696206e-05
-5.777688056696206e-05
-5.777688056696206e-05
-5.777688056696206e-05
-5.777688056696206e-05
-5.777688056696206e-05
-5.777688056696206e-05
-5.777688056696206e-05
-5.777688056696206e-05
-5.777688056696206e-05
0.01417134769144468
0.012877790912170894
0.010845058830454946
0.008627532923128456
0.0097362958767917
0.010660265004844405
0.011399440307286568
0.012323409435339272
-5.777688056696206e-05
-5.777688056696206e-05
-5.777688056696206e-05
-5.777688056696206e-05
-5.777688056696206e-05
-5.777688056696206e-05
-5.777688056696206e-05
-5.777688056696206e-05
-5.777688056696206e-05
-5.777688056696206e-05
-5.777688056696206e-05
-5.777688056696206e-05
-5.777688056696206e-05
-5.777688056696206e-05
-5.777688056696206e-05
-5.777688056696206e-05
-5.777688056696206e-05
-5.777688056696206e-05
-5.777688056696206e-05
-5.777688056696206e-05
-5.777688056696206e-05
-5.777688056696206e-05
-5.777688056696206e-05
-5.777688056696206e-05
-5.777688056696206e-05
-5.777688056696206e-05
-5.777688056696206e-05
-5.777688056696206e-05
0.01195382178411819
0.010290677353623323
0.008257945271907374
0.006410007015801966
0.004562068759696558
0.012138615609728731
0.012877790912170894
0.006779594667023048
0.006779594667023048
0.005301244062138721
-5.777688056696206e-05
-5.777688056696206e-05
-5.777688056696206e-05
-5.777688056696206e-05
-5.777688056696206e-05
-5.777688056696206e-05
-5.777688056696206e-05
0.0004966045962646604
-5.777688056696206e-05
-5.777688056696206e-05
-5.777688056696206e-05
-5.777688056696206e-05
-5.777688056696206e-05
-5.777688056696206e-05
-5.777688056696206e-05
-5.777688056696206e-05
-5.777688056696206e-05
-5.777688056696206e-05
-5.777688056696206e-05
-5.777688056696206e-05
-5.777688056696206e-05
-5.777688056696206e-05
0.006225213190191425
0.008442739097517915
-5.777688056696206e-05
-5.777688056696206e-05
0.010475471179233864
0.0097362958767917
0.007888357620686293
0.005670831713359803
0.004562068759696558
0.0030837181548122317
-5.777688056696206e-05
0.008257945271907374
0.008997120574349537
0.008997120574349537
0.008073151446296833
0.006225213190191425
-5.777688056696206e-05
0.00271413050359115
-5.777688056696206e-05
-5.777688056696206e-05
-5.777688056696206e-05
-5.777688056696206e-05
0.0025293366779806092
0.003822893457254395
-5.777688056696206e-05
-5.777688056696206e-05
-5.777688056696206e-05
-5.777688056696206e-05
-5.777688056696206e-05
-5.777688056696206e-05
-5.777688056696206e-05
-5.777688056696206e-05
-5.777688056696206e-05
-5.777688056696206e-05
-5.777688056696206e-05
0.0016053675499279052
0.00271413050359115
0.004746862585307099
0.006410007015801966
0.008073151446296833
0.009366708225570619
0.008812326748738997
0.007149182318244129
0.005301244062138721
0.003822893457254395
0.00271413050359115
0.0016053675499279052
0.0010509860730962828
0.01195382178411819
0.010475471179233864
0.010105883528012782
0.010290677353623323
0.009921089702402242
0.008627532923128456
0.00733397614385467
0.005486037887749262
0.0034533058060333133
0.0021597490267595276
0.0014205737243173644
0.0014205737243173644
0.0014205737243173644
0.004007687282864936
0.0025293366779806092
-5.777688056696206e-05
0.001974955201148987
-5.777688056696206e-05
-5.777688056696206e-05
0.004007687282864936
0.005301244062138721
0.005855625538970344
0.005670831713359803
0.004746862585307099
0.0030837181548122317
0.0021597490267595276
0.0021597490267595276
0.001974955201148987
0.003822893457254395
0.005486037887749262
0.006225213190191425
0.006964388492633589
0.006779594667023048
0.005301244062138721
0.0032685119804227725
0.0023445428523700684
0.000866192247485742
-5.777688056696206e-05
0.012692997086560354
0.011399440307286568
0.010845058830454946
0.011399440307286568
0.010290677353623323
0.009366708225570619
0.007518769969465211
0.005670831713359803
0.0032685119804227725
0.0021597490267595276
0.001790161375538446
0.0016053675499279052
-5.777688056696206e-05
0.002898924329201691
0.002898924329201691
0.003638099631643854
-5.777688056696206e-05
0.004007687282864936
0.004746862585307099
0.005301244062138721
0.006040419364580885
0.006594800841412507
0.006410007015801966
0.005855625538970344
0.004377274934086017
0.0034533058060333133
0.0023445428523700684
0.001974955201148987
0.00271413050359115
0.0030837181548122317
0.004377274934086017
0.00493165641091764
0.00493165641091764
0.003822893457254395
0.0023445428523700684
0.0006813984218752012
-5.777688056696206e-05
-0.0007969521830091253
0.013616966214613058
0.012692997086560354
0.01195382178411819
0.011584234132897109
0.011399440307286568
0.010845058830454946
0.009366708225570619
0.00733397614385467
0.005301244062138721
0.0032685119804227725
0.0016053675499279052
0.0006813984218752012
0.0010509860730962828
0.0016053675499279052
0.0025293366779806092
0.003638099631643854
0.0032685119804227725
0.004007687282864936
0.004007687282864936
0.0041924811084754765
0.00493165641091764
0.005670831713359803
0.006040419364580885
0.006225213190191425
0.006225213190191425
0.005301244062138721
0.002898924329201691
-5.777688056696206e-05
-5.777688056696206e-05
-5.777688056696206e-05
-5.777688056696206e-05
-5.777688056696206e-05
0.00271413050359115
0.003822893457254395
0.00271413050359115
0.0014205737243173644
0.00031181077065411955
-5.777688056696206e-05
-0.001166539834230207
0.012508203260949813
0.013062584737781435
0.012508203260949813
0.012138615609728731
0.01195382178411819
0.01195382178411819
0.011029852656065486
0.009181914399960078
0.00733397614385467
0.0051164502365281805
0.002898924329201691
0.0010509860730962828
-5.777688056696206e-05
-5.777688056696206e-05
0.00012701694504357874
0.0014205737243173644
0.0014205737243173644
0.0014205737243173644
0.0014205737243173644
0.0014205737243173644
0.001790161375538446
0.00271413050359115
0.003822893457254395
0.0051164502365281805
0.005670831713359803
0.006040419364580885
0.00493165641091764
-5.777688056696206e-05
-5.777688056696206e-05
-5.777688056696206e-05
-5.777688056696206e-05
-5.777688056696206e-05
-5.777688056696206e-05
-5.777688056696206e-05
-5.777688056696206e-05
0.0025293366779806092
0.0016053675499279052
0.0004966045962646604
-0.0007969521830091253
0.011214646481676027
0.011399440307286568
0.012138615609728731
0.01176902795850765
0.01176902795850765
0.012138615609728731
0.010660265004844405
0.008812326748738997
0.006410007015801966
0.0041924811084754765
0.0016053675499279052
-0.00024257070617750287
-0.000981746008619666
-0.0015361274854512885
-0.0015361274854512885
-0.0013513336598407477
-0.0015361274854512885
-0.0019057151366723701
-0.0015361274854512885
-0.0019057151366723701
-0.0013513336598407477
-0.0006121583573985845
0.0010509860730962828
0.00271413050359115
0.004377274934086017
0.005301244062138721
-5.777688056696206e-05
-5.777688056696206e-05
-5.777688056696206e-05
-5.777688056696206e-05
-5.777688056696206e-05
-5.777688056696206e-05
-5.777688056696206e-05
-5.777688056696206e-05
-5.777688056696206e-05
0.0025293366779806092
-5.777688056696206e-05
0.0012357798987068236
-5.777688056696206e-05
0.00955150205118116
0.010105883528012782
0.010660265004844405
0.010845058830454946
0.011029852656065486
0.010660265004844405
0.009366708225570619
0.008073151446296833
0.005855625538970344
0.0030837181548122317
0.0010509860730962828
-5.777688056696206e-05
-0.0022753027878934518
-0.003014478090335615
-0.003753653392777778
-0.004677622520830482
-0.005971179300104268
-0.005786385474493727
-0.005786385474493727
-0.0054167978232726455
-0.004308034869609401
-0.0033840657415566966
-0.0015361274854512885
0.00031181077065411955
0.001974955201148987
0.0032685119804227725
-5.777688056696206e-05
-5.777688056696206e-05
-5.777688056696206e-05
-5.777688056696206e-05
-5.777688056696206e-05
-5.777688056696206e-05
-5.777688056696206e-05
-5.777688056696206e-05
-5.777688056696206e-05
0.00271413050359115
0.004377274934086017
0.001974955201148987
0.007149182318244129
0.007703563795075752
0.008627532923128456
0.008997120574349537
0.008627532923128456
0.008627532923128456
0.00733397614385467
0.006225213190191425
0.00493165641091764
0.0025293366779806092
0.0006813984218752012
-5.777688056696206e-05
-5.777688056696206e-05
-0.00412324104399886
-0.005601591648883186
-0.007079942253767513
-0.008188705207430758
-0.00855829285865184
-0.009297468161094002
-0.008373499033041298
-0.007449529904988594
-0.005601591648883186
-0.0035688595671672374
-0.0019057151366723701
0.00031181077065411955
-5.777688056696206e-05
-5.777688056696206e-05
-5.777688056696206e-05
-5.777688056696206e-05
-5.777688056696206e-05
-5.777688056696206e-05
-5.777688056696206e-05
-5.777688056696206e-05
-5.777688056696206e-05
-5.777688056696206e-05
0.003822893457254395
0.00493165641091764
0.0051164502365281805
0.005301244062138721
0.005855625538970344
0.006225213190191425
0.006225213190191425
0.006225213190191425
0.005855625538970344
0.005855625538970344
0.003822893457254395
0.001974955201148987
-5.777688056696206e-05
-5.777688056696206e-05
-5.777688056696206e-05
-0.004677622520830482
-0.006155973125714809
-0.008003911381820217
-0.009112674335483462
-0.009851849637925625
-0.010406231114757247
-0.009667055812315084
-0.00874308668426238
-0.008003911381820217
-0.0054167978232726455
-0.003199271915946156
-0.001166539834230207
-5.777688056696206e-05
-5.777688056696206e-05
-5.777688056696206e-05
-5.777688056696206e-05
-5.777688056696206e-05
-5.777688056696206e-05
-5.777688056696206e-05
-5.777688056696206e-05
-5.777688056696206e-05
-5.777688056696206e-05
0.007149182318244129
0.006040419364580885
0.0025293366779806092
0.00271413050359115
0.0032685119804227725
0.0032685119804227725
0.0030837181548122317
0.0034533058060333133
0.003822893457254395
0.0032685119804227725
0.0025293366779806092
0.001790161375538446
0.00031181077065411955
-0.0013513336598407477
-5.777688056696206e-05
-0.004308034869609401
-0.005971179300104268
-0.007819117556209676
-0.009482261986704543
-0.009667055812315084
-0.010591024940367788
-0.009482261986704543
-0.009667055812315084
-0.00874308668426238
-0.006155973125714809
-0.004308034869609401
-5.777688056696206e-05
-5.777688056696206e-05
-5.777688056696206e-05
-5.777688056696206e-05
-5.777688056696206e-05
-5.777688056696206e-05
-5.777688056696206e-05
-5.777688056696206e-05
-5.777688056696206e-05
-5.777688056696206e-05
0.007888357620686293
0.008257945271907374
-5.777688056696206e-05
0.00012701694504357874
0.00031181077065411955
0.0004966045962646604
0.0010509860730962828
0.0012357798987068236
0.0016053675499279052
0.0016053675499279052
0.0012357798987068236
0.0004966045962646604
-0.0007969521830091253
-0.002090508962282911
-0.0033840657415566966
-0.005232003997662105
-0.007079942253767513
-0.00855829285865184
-0.00874308668426238
-0.00855829285865184
-0.009482261986704543
-0.009482261986704543
-0.00892788050987292
-0.00652556077693589
-0.004308034869609401
-5.777688056696206e-05
-5.777688056696206e-05
-5.777688056696206e-05
-5.777688056696206e-05
-5.777688056696206e-05
-5.777688056696206e-05
-5.777688056696206e-05
-5.777688056696206e-05
-5.777688056696206e-05
0.009921089702402242
0.010290677353623323
0.009181914399960078
-0.0022753027878934518
-0.002090508962282911
-0.0019057151366723701
-0.0015361274854512885
-0.0013513336598407477
-0.0004273645317880437
-5.777688056696206e-05
0.0012357798987068236
0.0014205737243173644
0.0012357798987068236
-5.777688056696206e-05
-0.0006121583573985845
-0.002090508962282911
-0.003938447218388319
-0.0054167978232726455
-0.006710354602546431
-0.007634323730599135
-0.007819117556209676
-0.00874308668426238
-0.00892788050987292
-0.00855829285865184
-0.006155973125714809
-0.004308034869609401
-5.777688056696206e-05
-5.777688056696206e-05
-5.777688056696206e-05
-5.777688056696206e-05
-5.777688056696206e-05
-5.777688056696206e-05
-5.777688056696206e-05
-5.777688056696206e-05
0.00955150205118116
0.010475471179233864
0.010290677353623323
0.00955150205118116
-0.003938447218388319
-0.0035688595671672374
-0.0035688595671672374
-0.003199271915946156
-0.002090508962282911
-0.001166539834230207
-0.00024257070617750287
-5.777688056696206e-05
0.0006813984218752012
0.0010509860730962828
0.000866192247485742
-5.777688056696206e-05
-0.000981746008619666
-0.0022753027878934518
-0.003753653392777778
-0.004862416346441023
-0.0063407669513253495
-0.0063407669513253495
-0.006895148428156972
-0.0072647360793780535
-0.007079942253767513
-0.005786385474493727
-0.004308034869609401
-5.777688056696206e-05
-5.777688056696206e-05
-5.777688056696206e-05
-5.777688056696206e-05
-5.777688056696206e-05
-5.777688056696206e-05
-5.777688056696206e-05
0.006779594667023048
0.008997120574349537
0.0097362958767917
0.009921089702402242
-0.005786385474493727
-0.004308034869609401
-0.005047210172051564
-0.00412324104399886
-0.003014478090335615
-0.0015361274854512885
-5.777688056696206e-05
0.0004966045962646604
0.0012357798987068236
0.0014205737243173644
0.0010509860730962828
0.0006813984218752012
-0.00024257070617750287
-0.0013513336598407477
-0.002090508962282911
-0.003199271915946156
-0.0044928286952199414
-0.004862416346441023
-0.005786385474493727
-0.005971179300104268
-0.00652556077693589
-0.006155973125714809
-0.004677622520830482
-5.777688056696206e-05
-5.777688056696206e-05
-5.777688056696206e-05
-5.777688056696206e-05
-5.777688056696206e-05
-5.777688056696206e-05
-5.777688056696206e-05
0.005301244062138721
0.006964388492633589
0.008073151446296833
-0.005047210172051564
-0.004862416346441023
-0.0044928286952199414
-0.003938447218388319
-0.003199271915946156
-0.002090508962282911
-5.777688056696206e-05
0.0004966045962646604
0.0010509860730962828
0.0010509860730962828
0.0006813984218752012
0.0006813984218752012
0.00031181077065411955
-0.00024257070617750287
-0.001166539834230207
-0.0017209213110618293
-0.003014478090335615
-0.0035688595671672374
-0.004308034869609401
-0.005601591648883186
-0.0063407669513253495
-0.005971179300104268
-0.0054167978232726455
-0.00412324104399886
-0.0022753027878934518
-5.777688056696206e-05
-5.777688056696206e-05
-5.777688056696206e-05
-5.777688056696206e-05
-5.777688056696206e-05
0.0032685119804227725
0.004746862585307099
0.005855625538970344
-0.004308034869609401
-0.003938447218388319
-0.0035688595671672374
-0.002829684264725074
-0.0019057151366723701
-0.001166539834230207
0.00012701694504357874
0.0010509860730962828
0.0012357798987068236
0.000866192247485742
-5.777688056696206e-05
-5.777688056696206e-05
0.00012701694504357874
-5.777688056696206e-05
-0.0006121583573985845
-0.001166539834230207
-0.0022753027878934518
-0.0033840657415566966
-0.004677622520830482
-0.005786385474493727
-0.0063407669513253495
-0.0063407669513253495
-0.0054167978232726455
-0.0035688595671672374
-0.0019057151366723701
-5.777688056696206e-05
-5.777688056696206e-05
-5.777688056696206e-05
0.000866192247485742
0.0014205737243173644
0.00271413050359115
-0.0017209213110618293
-0.001166539834230207
-5.777688056696206e-05
0.0010509860730962828
0.000866192247485742
0.0006813984218752012
-5.777688056696206e-05
-5.777688056696206e-05
0.0006813984218752012
0.0010509860730962828
0.00012701694504357874
-0.00024257070617750287
-0.001166539834230207
-0.002090508962282911
-0.003753653392777778
-0.0054167978232726455
-0.00652556077693589
-0.006895148428156972
-0.00652556077693589
-0.005232003997662105
-0.003753653392777778
-0.002829684264725074
-0.0019057151366723701
-5.777688056696206e-05
-0.001166539834230207
-0.0006121583573985845
-5.777688056696206e-05
-5.777688056696206e-05
-5.777688056696206e-05
0.0006813984218752012
0.0014205737243173644
0.00031181077065411955
-5.777688056696206e-05
-0.0006121583573985845
-0.0019057151366723701
-0.0033840657415566966
-0.0054167978232726455
-0.00652556077693589
-0.0072647360793780535
-0.0072647360793780535
-0.00652556077693589
-0.005601591648883186
-0.004308034869609401
-0.0035688595671672374
-0.002829684264725074
-0.0024600966135039926
-0.0007969521830091253
-0.002090508962282911
-0.0035688595671672374
-0.0054167978232726455
-0.00652556077693589
-0.007079942253767513
-0.007819117556209676
-0.007079942253767513
-0.0063407669513253495
-0.0054167978232726455
-0.004677622520830482
-0.0033840657415566966
-0.003199271915946156
-0.004308034869609401
-0.005601591648883186
-0.005971179300104268
-0.007449529904988594
-0.00855829285865184
-0.007819117556209676
-0.006710354602546431
-0.005786385474493727
-0.005971179300104268
-0.007079942253767513
-0.007449529904988594
-0.007819117556209676
-0.007634323730599135
-0.006710354602546431
-5.777688056696206e-05
-0.0006121583573985845
-0.001166539834230207
-0.0024600966135039926
-0.003938447218388319
-0.005971179300104268
-0.007819117556209676
-0.010036643463536166
0.001790161375538446
0.0010509860730962828
0.0006813984218752012
-5.777688056696206e-05
-0.000981746008619666
-0.0019057151366723701
-0.0035688595671672374
-0.0054167978232726455
-0.007634323730599135
-0.009297468161094002
-0.010775818765978329
-0.011330200242809951
-0.011330200242809951
-0.010775818765978329
-0.009667055812315084
-0.00855829285865184
0.0030837181548122317
0.0030837181548122317
0.002898924329201691
0.001974955201148987
0.0014205737243173644
0.0006813984218752012
-0.00024257070617750287
-0.0015361274854512885
-0.002829684264725074
-0.004862416346441023
-0.006895148428156972
-0.00855829285865184
-0.010591024940367788
-0.011330200242809951
-0.01114540641719941
-0.010775818765978329
-0.009667055812315084
-0.008188705207430758
-0.007079942253767513
-0.005601591648883186
-0.00412324104399886
-0.0033840657415566966
-0.003199271915946156
-0.002829684264725074
0.0032685119804227725
0.0030837181548122317
0.0030837181548122317
0.0025293366779806092
0.001974955201148987
0.0012357798987068236
0.00012701694504357874
-0.001166539834230207
-0.0024600966135039926
-0.004308034869609401
-0.006155973125714809
-0.007449529904988594
-0.009667055812315084
-0.01096061259158887
-0.011330200242809951
-0.010775818765978329
-0.009482261986704543
-0.007819117556209676
-0.00652556077693589
-0.005232003997662105
-0.003938447218388319
-0.003014478090335615
-0.002829684264725074
-0.003199271915946156
-0.003199271915946156
-0.003014478090335615
-0.002829684264725074
0.002898924329201691
0.0030837181548122317
0.00271413050359115
0.0021597490267595276
0.0014205737243173644
0.0004966045962646604
-0.0006121583573985845
-0.0019057151366723701
-0.0033840657415566966
-0.005232003997662105
-0.006895148428156972
-0.00892788050987292
-0.010036643463536166
-0.01096061259158887
-0.010406231114757247
-0.00892788050987292
-0.007449529904988594
-0.005786385474493727
-0.004308034869609401
-0.003199271915946156
-0.0026448904391145334
-0.002090508962282911
-0.0024600966135039926
-0.002829684264725074
-0.003753653392777778
-0.003753653392777778
-0.003753653392777778
-0.0033840657415566966
0.00271413050359115
0.00271413050359115
0.00271413050359115
0.001974955201148987
0.0012357798987068236
0.00031181077065411955
-0.0013513336598407477
-0.002829684264725074
-0.004308034869609401
-0.005971179300104268
-0.007819117556209676
-0.00874308668426238
-0.009297468161094002
-0.009667055812315084
-0.00855829285865184
-0.006895148428156972
-0.005232003997662105
-0.003199271915946156
-0.0019057151366723701
-0.001166539834230207
-0.0013513336598407477
-0.0015361274854512885
-0.0024600966135039926
-0.0035688595671672374
-0.0044928286952199414
-0.004862416346441023
-0.004677622520830482
-0.004308034869609401
-0.00412324104399886
-0.003938447218388319
0.00271413050359115
0.00271413050359115
0.0023445428523700684
0.00271413050359115
0.0021597490267595276
0.0014205737243173644
-5.777688056696206e-05
-0.0015361274854512885
-0.002829684264725074
-0.004308034869609401
-0.005971179300104268
-0.007079942253767513
-0.006895148428156972
-0.007634323730599135
-0.007819117556209676
-0.00652556077693589
-0.005047210172051564
-0.003199271915946156
-0.0013513336598407477
-0.00024257070617750287
0.00031181077065411955
-5.777688056696206e-05
-5.777688056696206e-05
-5.777688056696206e-05
-5.777688056696206e-05
-5.777688056696206e-05
-5.777688056696206e-05
-5.777688056696206e-05
-5.777688056696206e-05
-5.777688056696206e-05
-0.004308034869609401
-0.003199271915946156
0.002898924329201691
0.0030837181548122317
0.002898924329201691
0.002898924329201691
0.0023445428523700684
0.0016053675499279052
0.0004966045962646604
-0.0013513336598407477
-5.777688056696206e-05
-5.777688056696206e-05
-0.004677622520830482
-0.005786385474493727
-0.006710354602546431
-0.005971179300104268
-0.006155973125714809
-0.005786385474493727
-0.0026448904391145334
-0.0015361274854512885
-0.0006121583573985845
0.00031181077065411955
0.0004966045962646604
-5.777688056696206e-05
-5.777688056696206e-05
-5.777688056696206e-05
-5.777688056696206e-05
-5.777688056696206e-05
-5.777688056696206e-05
-5.777688056696206e-05
-5.777688056696206e-05
-5.777688056696206e-05
-0.0024600966135039926
-0.0019057151366723701
-0.0007969521830091253
0.0034533058060333133
0.004007687282864936
0.004007687282864936
0.003822893457254395
0.003822893457254395
0.0034533058060333133
0.0021597490267595276
-5.777688056696206e-05
-5.777688056696206e-05
-5.777688056696206e-05
-5.777688056696206e-05
-5.777688056696206e-05
-5.777688056696206e-05
-0.003938447218388319
-0.0044928286952199414
-0.004308034869609401
-0.0035688595671672374
-0.002829684264725074
-0.0017209213110618293
-0.0006121583573985845
-5.777688056696206e-05
0.0006813984218752012
-5.777688056696206e-05
-5.777688056696206e-05
-5.777688056696206e-05
-5.777688056696206e-05
-5.777688056696206e-05
-5.777688056696206e-05
-5.777688056696206e-05
-5.777688056696206e-05
-5.777688056696206e-05
0.0004966045962646604
0.0006813984218752012
0.001790161375538446
0.0021597490267595276
0.004007687282864936
0.00493165641091764
0.005486037887749262
0.005670831713359803
0.00493165641091764
0.004377274934086017
0.002898924329201691
-5.777688056696206e-05
-5.777688056696206e-05
-5.777688056696206e-05
-5.777688056696206e-05
-5.777688056696206e-05
-5.777688056696206e-05
-5.777688056696206e-05
-5.777688056696206e-05
-5.777688056696206e-05
-5.777688056696206e-05
-0.0033840657415566966
-0.0022753027878934518
-0.001166539834230207
-5.777688056696206e-05
-5.777688056696206e-05
-5.777688056696206e-05
-5.777688056696206e-05
-5.777688056696206e-05
-5.777688056696206e-05
-5.777688056696206e-05
-5.777688056696206e-05
-5.777688056696206e-05
-5.777688056696206e-05
0.0034533058060333133
0.00493165641091764
0.004377274934086017
0.00493165641091764
0.0051164502365281805
0.0051164502365281805
0.006040419364580885
0.007149182318244129
0.007518769969465211
0.006779594667023048
0.005855625538970344
-5.777688056696206e-05
-5.777688056696206e-05
-5.777688056696206e-05
-5.777688056696206e-05
-5.777688056696206e-05
-5.777688056696206e-05
-5.777688056696206e-05
-5.777688056696206e-05
-5.777688056696206e-05
-5.777688056696206e-05
-0.005047210172051564
-0.004308034869609401
-0.0033840657415566966
-0.0019057151366723701
-5.777688056696206e-05
0.0016053675499279052
-5.777688056696206e-05
-5.777688056696206e-05
-5.777688056696206e-05
0.0051164502365281805
0.006779594667023048
0.007149182318244129
0.007888357620686293
0.008627532923128456
0.009181914399960078
0.009921089702402242
0.010105883528012782
0.0097362958767917
0.008627532923128456
0.007888357620686293
0.006410007015801966
0.008073151446296833
0.009366708225570619
0.0097362958767917
0.008627532923128456
0.006594800841412507
-5.777688056696206e-05
-5.777688056696206e-05
-5.777688056696206e-05
-5.777688056696206e-05
-5.777688056696206e-05
-5.777688056696206e-05
-5.777688056696206e-05
-5.777688056696206e-05
-5.777688056696206e-05
-5.777688056696206e-05
-0.005232003997662105
-0.005232003997662105
-0.0035688595671672374
-0.0015361274854512885
0.000866192247485742
-5.777688056696206e-05
-5.777688056696206e-05
-5.777688056696206e-05
-5.777688056696206e-05
-5.777688056696206e-05
-5.777688056696206e-05
0.013247378563391976
0.01417134769144468
0.015095316819497384
0.015095316819497384
0.014540935342665762
0.013801760040223598
0.012877790912170894
0.01195382178411819
0.010105883528012782
0.008257945271907374
0.007518769969465211
0.009366708225570619
0.011214646481676027
0.011584234132897109
0.010290677353623323
0.008073151446296833
-5.777688056696206e-05
-5.777688056696206e-05
-5.777688056696206e-05
-5.777688056696206e-05
-5.777688056696206e-05
-5.777688056696206e-05
-5.777688056696206e-05
-5.777688056696206e-05
-5.777688056696206e-05
-5.777688056696206e-05
-0.005232003997662105
-0.004677622520830482
-0.002829684264725074
-0.0006121583573985845
-5.777688056696206e-05
-5.777688056696206e-05
-5.777688056696206e-05
-5.777688056696206e-05
-5.777688056696206e-05
-5.777688056696206e-05
-5.777688056696206e-05
-5.777688056696206e-05
0.018236811854876578
0.0187911933317082
0.01897598715731874
0.018052018029266037
0.017128048901213333
0.015280110645107925
0.013062584737781435
0.011214646481676027
0.008997120574349537
0.007149182318244129
0.008442739097517915
0.010475471179233864
0.012508203260949813
0.012877790912170894
0.011399440307286568
-5.777688056696206e-05
-5.777688056696206e-05
-5.777688056696206e-05
-5.777688056696206e-05
-5.777688056696206e-05
-5.777688056696206e-05
-5.777688056696206e-05
-5.777688056696206e-05
-5.777688056696206e-05
-5.777688056696206e-05
-5.777688056696206e-05
-0.003753653392777778
-0.002829684264725074
-0.001166539834230207
0.0010509860730962828
-5.777688056696206e-05
-5.777688056696206e-05
-5.777688056696206e-05
-5.777688056696206e-05
-5.777688056696206e-05
-5.777688056696206e-05
-5.777688056696206e-05
-5.777688056696206e-05
-5.777688056696206e-05
-5.777688056696206e-05
0.02100871923903469
0.019899956285371445
0.01842160568048712
0.01638887359877117
0.013801760040223598
0.011584234132897109
0.008997120574349537
0.006594800841412507
0.00733397614385467
0.008627532923128456
0.011214646481676027
0.012877790912170894
0.014356141517055221
0.012692997086560354
-5.777688056696206e-05
-5.777688056696206e-05
-5.777688056696206e-05
-5.777688056696206e-05
-5.777688056696206e-05
-5.777688056696206e-05
-5.777688056696206e-05
-5.777688056696206e-05
-5.777688056696206e-05
-5.777688056696206e-05
-5.777688056696206e-05
-5.777688056696206e-05
-0.001166539834230207
0.000866192247485742
-5.777688056696206e-05
-5.777688056696206e-05
-5.777688056696206e-05
-5.777688056696206e-05
-5.777688056696206e-05
-5.777688056696206e-05
-5.777688056696206e-05
-5.777688056696206e-05
-5.777688056696206e-05
-5.777688056696206e-05
-5.777688056696206e-05
-5.777688056696206e-05
0.019715162459760904
0.018052018029266037
0.016019285947550088
0.01417134769144468
0.011214646481676027
0.008627532923128456
0.006040419364580885
0.007703563795075752
0.008997120574349537
0.011399440307286568
0.013616966214613058
-5.777688056696206e-05
-5.777688056696206e-05
-5.777688056696206e-05
-5.777688056696206e-05
-5.777688056696206e-05
-5.777688056696206e-05
-5.777688056696206e-05
-5.777688056696206e-05
-5.777688056696206e-05
-5.777688056696206e-05
-5.777688056696206e-05
-5.777688056696206e-05
-5.777688056696206e-05
-5.777688056696206e-05
0.0012357798987068236
0.0023445428523700684
-5.777688056696206e-05
-5.777688056696206e-05
-5.777688056696206e-05
-5.777688056696206e-05
-5.777688056696206e-05
-5.777688056696206e-05
-5.777688056696206e-05
-5.777688056696206e-05
-5.777688056696206e-05
-5.777688056696206e-05
-5.777688056696206e-05
-5.777688056696206e-05
-5.777688056696206e-05
0.01620407977316063
0.014540935342665762
0.01195382178411819
0.009921089702402242
0.00733397614385467
0.0051164502365281805
0.008627532923128456
0.009921089702402242
0.01195382178411819
-5.777688056696206e-05
-5.777688056696206e-05
-5.777688056696206e-05
-5.777688056696206e-05
-5.777688056696206e-05
-5.777688056696206e-05
-5.777688056696206e-05
-5.777688056696206e-05
-5.777688056696206e-05
-5.777688056696206e-05
-5.777688056696206e-05
-5.777688056696206e-05
-5.777688056696206e-05
-5.777688056696206e-05
-5.777688056696206e-05
-5.777688056696206e-05
-5.777688056696206e-05
-5.777688056696206e-05
-5.777688056696206e-05
-5.777688056696206e-05
-5.777688056696206e-05
-5.777688056696206e-05
-5.777688056696206e-05
-5.777688056696206e-05
-5.777688056696206e-05
-5.777688056696206e-05
-5.777688056696206e-05
-5.777688056696206e-05
-5.777688056696206e-05
-5.777688056696206e-05
-5.777688056696206e-05
0.011399440307286568
0.0097362958767917
0.007518769969465211
0.005670831713359803
0.003822893457254395
0.009366708225570619
0.009921089702402242
0.011399440307286568
0.012692997086560354
-5.777688056696206e-05
-5.777688056696206e-05
-5.777688056696206e-05
-5.777688056696206e-05
-5.777688056696206e-05
-5.777688056696206e-05
-5.777688056696206e-05
-5.777688056696206e-05
-5.777688056696206e-05
-5.777688056696206e-05
-5.777688056696206e-05
-5.777688056696206e-05
-5.777688056696206e-05
-5.777688056696206e-05
-5.777688056696206e-05
-5.777688056696206e-05
-5.777688056696206e-05
-5.777688056696206e-05
-5.777688056696206e-05
-5.777688056696206e-05
-5.777688056696206e-05
-5.777688056696206e-05
-5.777688056696206e-05
-5.777688056696206e-05
-5.777688056696206e-05
-5.777688056696206e-05
-5.777688056696206e-05
-5.777688056696206e-05
-5.777688056696206e-05
-5.777688056696206e-05
-5.777688056696206e-05
0.008627532923128456
0.006964388492633589
0.005301244062138721
0.004377274934086017
0.0025293366779806092
0.011214646481676027
-5.777688056696206e-05
-5.777688056696206e-05
-5.777688056696206e-05
0.007149182318244129
0.006779594667023048
-5.777688056696206e-05
0.004377274934086017
-5.777688056696206e-05
-5.777688056696206e-05
-5.777688056696206e-05
-5.777688056696206e-05
-5.777688056696206e-05
0.0023445428523700684
-5.777688056696206e-05
-5.777688056696206e-05
-5.777688056696206e-05
-5.777688056696206e-05
-5.777688056696206e-05
-5.777688056696206e-05
-5.777688056696206e-05
-5.777688056696206e-05
-5.777688056696206e-05
-5.777688056696206e-05
-5.777688056696206e-05
-5.777688056696206e-05
-5.777688056696206e-05
-5.777688056696206e-05
-5.777688056696206e-05
-5.777688056696206e-05
-5.777688056696206e-05
-5.777688056696206e-05
-5.777688056696206e-05
-5.777688056696206e-05
0.007518769969465211
0.005855625538970344
0.004377274934086017
0.003638099631643854
0.0021597490267595276
0.0014205737243173644
0.0016053675499279052
0.008627532923128456
-5.777688056696206e-05
-5.777688056696206e-05
0.008442739097517915
0.0097362958767917
0.009366708225570619
0.008073151446296833
0.006594800841412507
0.004562068759696558
0.002898924329201691
-5.777688056696206e-05
0.001974955201148987
-5.777688056696206e-05
0.004007687282864936
0.004377274934086017
-5.777688056696206e-05
-5.777688056696206e-05
-5.777688056696206e-05
-5.777688056696206e-05
-5.777688056696206e-05
-5.777688056696206e-05
0.005301244062138721
0.0051164502365281805
0.0030837181548122317
-5.777688056696206e-05
-5.777688056696206e-05
-0.0006121583573985845
0.0006813984218752012
0.002898924329201691
0.005301244062138721
-5.777688056696206e-05
-5.777688056696206e-05
-5.777688056696206e-05
0.006779594667023048
0.004746862585307099
0.0030837181548122317
0.001974955201148987
0.0012357798987068236
-5.777688056696206e-05
0.00012701694504357874
-5.777688056696206e-05
0.011584234132897109
0.008812326748738997
0.006594800841412507
0.007703563795075752
0.010105883528012782
0.010475471179233864
0.009921089702402242
0.008627532923128456
0.006964388492633589
0.0051164502365281805
0.0034533058060333133
0.0025293366779806092
0.00271413050359115
0.002898924329201691
0.00493165641091764
0.0023445428523700684
0.0023445428523700684
0.0021597490267595276
0.0021597490267595276
0.002898924329201691
0.004377274934086017
0.005855625538970344
0.006040419364580885
0.005855625538970344
0.0041924811084754765
0.001790161375538446
0.0004966045962646604
-0.00024257070617750287
0.0004966045962646604
0.001974955201148987
-5.777688056696206e-05
0.004562068759696558
0.005301244062138721
0.005670831713359803
0.004377274934086017
0.00271413050359115
0.0012357798987068236
0.00012701694504357874
-0.0006121583573985845
-0.0007969521830091253
-0.0006121583573985845
0.012508203260949813
0.011584234132897109
0.010105883528012782
0.008812326748738997
0.009921089702402242
0.011029852656065486
0.011399440307286568
0.010105883528012782
0.008812326748738997
0.006779594667023048
0.0051164502365281805
0.003638099631643854
-5.777688056696206e-05
0.0023445428523700684
0.00271413050359115
0.0032685119804227725
0.003638099631643854
0.0034533058060333133
0.004007687282864936
0.003822893457254395
0.004746862585307099
0.005670831713359803
0.006964388492633589
0.006594800841412507
0.006410007015801966
0.00493165641091764
0.002898924329201691
0.001974955201148987
0.0006813984218752012
0.0004966045962646604
0.0014205737243173644
-5.777688056696206e-05
-5.777688056696206e-05
-5.777688056696206e-05
-5.777688056696206e-05
0.0023445428523700684
0.0010509860730962828
-5.777688056696206e-05
-0.0015361274854512885
-0.0022753027878934518
-0.0024600966135039926
-0.0019057151366723701
0.012138615609728731
0.012323409435339272
0.011214646481676027
0.011029852656065486
0.011584234132897109
0.012323409435339272
0.011584234132897109
0.010105883528012782
0.008257945271907374
0.006964388492633589
0.00493165641091764
0.00271413050359115
0.001790161375538446
0.0014205737243173644
0.0021597490267595276
0.0025293366779806092
0.0030837181548122317
0.0032685119804227725
0.0030837181548122317
0.002898924329201691
0.003822893457254395
0.004377274934086017
0.005670831713359803
0.006225213190191425
0.006040419364580885
0.005855625538970344
0.004377274934086017
0.0021597490267595276
-5.777688056696206e-05
-5.777688056696206e-05
-5.777688056696206e-05
-5.777688056696206e-05
-5.777688056696206e-05
-5.777688056696206e-05
-5.777688056696206e-05
-5.777688056696206e-05
-5.777688056696206e-05
-5.777688056696206e-05
-0.0015361274854512885
-0.0024600966135039926
-0.002829684264725074
-0.0017209213110618293
0.011584234132897109
0.012323409435339272
0.012138615609728731
0.012323409435339272
0.012508203260949813
0.012508203260949813
0.01176902795850765
0.010105883528012782
0.008073151446296833
0.005670831713359803
0.0034533058060333133
0.001790161375538446
0.0006813984218752012
0.0004966045962646604
0.00031181077065411955
0.0006813984218752012
0.0006813984218752012
0.0004966045962646604
0.0006813984218752012
0.0012357798987068236
0.0016053675499279052
0.0025293366779806092
0.0032685119804227725
0.004562068759696558
0.00493165641091764
0.004377274934086017
0.0032685119804227725
-5.777688056696206e-05
-5.777688056696206e-05
-5.777688056696206e-05
-5.777688056696206e-05
-5.777688056696206e-05
-5.777688056696206e-05
-5.777688056696206e-05
-5.777688056696206e-05
-5.777688056696206e-05
-5.777688056696206e-05
-5.777688056696206e-05
-5.777688056696206e-05
-0.003014478090335615
-0.002829684264725074
-0.0026448904391145334
0.008997120574349537
0.010845058830454946
0.012138615609728731
0.012323409435339272
0.012877790912170894
0.012877790912170894
0.012323409435339272
0.011214646481676027
0.00955150205118116
0.00733397614385467
0.004746862585307099
0.0025293366779806092
0.0004966045962646604
-0.0004273645317880437
-0.0006121583573985845
-0.0017209213110618293
-0.002090508962282911
-0.0022753027878934518
-0.0026448904391145334
-0.0024600966135039926
-0.002090508962282911
-0.0015361274854512885
-0.0006121583573985845
0.0006813984218752012
0.0021597490267595276
0.003822893457254395
0.003822893457254395
-5.777688056696206e-05
-5.777688056696206e-05
-5.777688056696206e-05
-5.777688056696206e-05
-5.777688056696206e-05
-5.777688056696206e-05
-5.777688056696206e-05
-5.777688056696206e-05
-5.777688056696206e-05
-5.777688056696206e-05
-5.777688056696206e-05
-0.0006121583573985845
-0.0019057151366723701
-0.002829684264725074
-0.003199271915946156
0.007703563795075752
0.009921089702402242
0.011214646481676027
0.012323409435339272
0.012508203260949813
0.012323409435339272
0.011399440307286568
0.010105883528012782
0.008442739097517915
0.006410007015801966
0.003638099631643854
0.0014205737243173644
-5.777688056696206e-05
-5.777688056696206e-05
-0.0026448904391145334
-0.003938447218388319
-0.005047210172051564
-0.006155973125714809
-0.00652556077693589
-0.006155973125714809
-0.005786385474493727
-0.004862416346441023
-0.0035688595671672374
-0.002090508962282911
-0.0004273645317880437
0.0010509860730962828
-5.777688056696206e-05
-5.777688056696206e-05
-5.777688056696206e-05
-5.777688056696206e-05
-5.777688056696206e-05
-5.777688056696206e-05
-5.777688056696206e-05
-5.777688056696206e-05
-5.777688056696206e-05
-5.777688056696206e-05
-5.777688056696206e-05
-5.777688056696206e-05
0.0006813984218752012
-0.0006121583573985845
-0.0019057151366723701
0.00493165641091764
0.006779594667023048
0.008442739097517915
0.009921089702402242
0.010290677353623323
0.010845058830454946
0.009921089702402242
0.00955150205118116
0.008257945271907374
0.006779594667023048
0.00493165641091764
0.002898924329201691
0.0004966045962646604
-5.777688056696206e-05
-5.777688056696206e-05
-5.777688056696206e-05
-0.005786385474493727
-0.0072647360793780535
-0.00874308668426238
-0.00874308668426238
-0.009297468161094002
-0.00855829285865184
-0.008003911381820217
-0.005786385474493727
-0.004308034869609401
-0.002829684264725074
-0.0006121583573985845
-5.777688056696206e-05
-5.777688056696206e-05
-5.777688056696206e-05
-5.777688056696206e-05
-5.777688056696206e-05
-5.777688056696206e-05
-5.777688056696206e-05
-5.777688056696206e-05
-5.777688056696206e-05
-5.777688056696206e-05
-5.777688056696206e-05
-5.777688056696206e-05
0.0021597490267595276
-5.777688056696206e-05
-0.0017209213110618293
0.004007687282864936
0.005301244062138721
0.006779594667023048
0.007149182318244129
0.008627532923128456
0.007888357620686293
0.007518769969465211
0.006964388492633589
0.006225213190191425
0.005486037887749262
0.003638099631643854
0.0021597490267595276
0.00031181077065411955
-5.777688056696206e-05
-5.777688056696206e-05
-0.005047210172051564
-0.00652556077693589
-0.008003911381820217
-0.009482261986704543
-0.010036643463536166
-0.010036643463536166
-0.009851849637925625
-0.009297468161094002
-0.008188705207430758
-0.005971179300104268
-0.004308034869609401
-5.777688056696206e-05
-5.777688056696206e-05
-5.777688056696206e-05
-5.777688056696206e-05
-5.777688056696206e-05
-5.777688056696206e-05
-5.777688056696206e-05
-5.777688056696206e-05
-5.777688056696206e-05
-5.777688056696206e-05
-5.777688056696206e-05
0.005301244062138721
0.00493165641091764
0.0032685119804227725
0.0010509860730962828
0.0025293366779806092
0.003638099631643854
0.004007687282864936
0.004377274934086017
0.004562068759696558
0.004746862585307099
0.00493165641091764
0.004377274934086017
0.003638099631643854
0.0034533058060333133
0.0023445428523700684
0.0010509860730962828
-0.0006121583573985845
-0.0015361274854512885
-5.777688056696206e-05
-0.005047210172051564
-0.006710354602546431
-0.00855829285865184
-0.010221437289146706
-0.009851849637925625
-0.009297468161094002
-0.010036643463536166
-0.009851849637925625
-0.009297468161094002
-0.006895148428156972
-0.004308034869609401
-5.777688056696206e-05
-5.777688056696206e-05
-5.777688056696206e-05
-5.777688056696206e-05
-5.777688056696206e-05
-5.777688056696206e-05
-5.777688056696206e-05
-5.777688056696206e-05
-5.777688056696206e-05
-5.777688056696206e-05
0.007703563795075752
0.007888357620686293
0.005855625538970344
0.004562068759696558
0.001974955201148987
0.0014205737243173644
0.0014205737243173644
0.0014205737243173644
0.0010509860730962828
0.0012357798987068236
0.0016053675499279052
0.0016053675499279052
0.001790161375538446
0.001790161375538446
0.0016053675499279052
0.0012357798987068236
0.000866192247485742
-0.0006121583573985845
-0.0015361274854512885
-0.002829684264725074
-0.003938447218388319
-0.005601591648883186
-0.008003911381820217
-0.008373499033041298
-0.00855829285865184
-0.00892788050987292
-0.009482261986704543
-0.009667055812315084
-0.009482261986704543
-0.007079942253767513
-0.0044928286952199414
-5.777688056696206e-05
-5.777688056696206e-05
-5.777688056696206e-05
-5.777688056696206e-05
-5.777688056696206e-05
-5.777688056696206e-05
-5.777688056696206e-05
-5.777688056696206e-05
-5.777688056696206e-05
0.010105883528012782
0.010475471179233864
0.008997120574349537
0.00733397614385467
0.005301244062138721
0.0034533058060333133
-0.0004273645317880437
-0.001166539834230207
-0.0015361274854512885
-0.0019057151366723701
-0.002090508962282911
-0.0013513336598407477
-0.0015361274854512885
-0.0004273645317880437
-5.777688056696206e-05
0.00031181077065411955
0.00031181077065411955
0.00012701694504357874
0.00012701694504357874
-0.0006121583573985845
-0.0015361274854512885
-0.002829684264725074
-0.004308034869609401
-0.005786385474493727
-0.007079942253767513
-0.007449529904988594
-0.008003911381820217
-0.00874308668426238
-0.009112674335483462
-0.008003911381820217
-0.00652556077693589
-5.777688056696206e-05
-5.777688056696206e-05
-5.777688056696206e-05
-5.777688056696206e-05
-5.777688056696206e-05
-5.777688056696206e-05
-5.777688056696206e-05
-5.777688056696206e-05
-5.777688056696206e-05
0.008812326748738997
0.011029852656065486
0.011399440307286568
0.009921089702402242
0.008257945271907374
0.006410007015801966
-0.0019057151366723701
-0.002829684264725074
-0.0033840657415566966
-0.0035688595671672374
-0.003753653392777778
-0.0035688595671672374
-0.003014478090335615
-0.0017209213110618293
-0.0007969521830091253
-5.777688056696206e-05
0.00031181077065411955
0.000866192247485742
0.0014205737243173644
0.00012701694504357874
-0.0007969521830091253
-0.0015361274854512885
-0.0024600966135039926
-0.003753653392777778
-0.005047210172051564
-0.006155973125714809
-0.006710354602546431
-0.007079942253767513
-0.007079942253767513
-0.0072647360793780535
-5.777688056696206e-05
-5.777688056696206e-05
-5.777688056696206e-05
-5.777688056696206e-05
-5.777688056696206e-05
-5.777688056696206e-05
-5.777688056696206e-05
-5.777688056696206e-05
-5.777688056696206e-05
-5.777688056696206e-05
0.008627532923128456
0.010105883528012782
0.010475471179233864
0.010105883528012782
0.008997120574349537
0.007888357620686293
-0.003014478090335615
-0.003938447218388319
-0.0044928286952199414
-0.005232003997662105
-0.005232003997662105
-0.004862416346441023
-0.003938447218388319
-0.002829684264725074
-0.0013513336598407477
-5.777688056696206e-05
0.0004966045962646604
0.0004966045962646604
0.0014205737243173644
0.0004966045962646604
0.00012701694504357874
-0.00024257070617750287
-0.001166539834230207
-0.002090508962282911
-0.002829684264725074
-0.004308034869609401
-0.005047210172051564
-0.005786385474493727
-0.0063407669513253495
-0.00652556077693589
-0.005601591648883186
-5.777688056696206e-05
-5.777688056696206e-05
-5.777688056696206e-05
-5.777688056696206e-05
-5.777688056696206e-05
-5.777688056696206e-05
-5.777688056696206e-05
-5.777688056696206e-05
-5.777688056696206e-05
0.006779594667023048
0.008073151446296833
0.008997120574349537
0.00955150205118116
0.0097362958767917
-0.004862416346441023
-0.004862416346441023
-0.005786385474493727
-0.0054167978232726455
-0.004677622520830482
-0.004308034869609401
-0.003199271915946156
-0.0019057151366723701
-0.00024257070617750287
0.0006813984218752012
0.0016053675499279052
0.0012357798987068236
0.0010509860730962828
0.0004966045962646604
-5.777688056696206e-05
-0.0004273645317880437
-0.00024257070617750287
-0.0017209213110618293
-0.0024600966135039926
-0.003753653392777778
-0.0044928286952199414
-0.0054167978232726455
-0.006155973125714809
-0.006155973125714809
-0.005232003997662105
-0.003938447218388319
-5.777688056696206e-05
-5.777688056696206e-05
-5.777688056696206e-05
-5.777688056696206e-05
-5.777688056696206e-05
-5.777688056696206e-05
0.00271413050359115
0.0051164502365281805
0.006040419364580885
0.007518769969465211
0.008627532923128456
0.009366708225570619
-0.004862416346441023
-0.005786385474493727
-0.0054167978232726455
-0.005047210172051564
-0.004308034869609401
-0.003753653392777778
-0.003014478090335615
-0.0019057151366723701
-0.0006121583573985845
0.0006813984218752012
0.0014205737243173644
0.0014205737243173644
0.0010509860730962828
-5.777688056696206e-05
-5.777688056696206e-05
0.00031181077065411955
0.0006813984218752012
-5.777688056696206e-05
-0.000981746008619666
-0.002090508962282911
-0.003014478090335615
-0.004862416346441023
-0.005786385474493727
-0.005971179300104268
-0.00652556077693589
-0.004862416346441023
-0.0035688595671672374
-5.777688056696206e-05
-5.777688056696206e-05
-5.777688056696206e-05
-5.777688056696206e-05
-5.777688056696206e-05
0.0012357798987068236
0.002898924329201691
0.0041924811084754765
0.005855625538970344
0.007518769969465211
-0.005047210172051564
-0.0044928286952199414
-0.003938447218388319
-0.0033840657415566966
-0.003199271915946156
-0.0022753027878934518
-0.0017209213110618293
-0.00024257070617750287
0.000866192247485742
0.0012357798987068236
0.0014205737243173644
-5.777688056696206e-05
-5.777688056696206e-05
-5.777688056696206e-05
0.00012701694504357874
0.0014205737243173644
0.0010509860730962828
0.0004966045962646604
-0.0007969521830091253
-0.0022753027878934518
-0.00412324104399886
-0.005786385474493727
-0.006895148428156972
-0.007079942253767513
-0.0063407669513253495
-0.005047210172051564
-0.003014478090335615
-5.777688056696206e-05
-5.777688056696206e-05
-5.777688056696206e-05
-5.777688056696206e-05
-0.0006121583573985845
0.0006813984218752012
0.0023445428523700684
0.004007687282864936
-0.004308034869609401
-0.003753653392777778
-0.0033840657415566966
-0.002829684264725074
-0.0022753027878934518
-0.0017209213110618293
-0.0013513336598407477
-0.00024257070617750287
0.0010509860730962828
0.0014205737243173644
-5.777688056696206e-05
-5.777688056696206e-05
-5.777688056696206e-05
-5.777688056696206e-05
0.0012357798987068236
0.0016053675499279052
0.0016053675499279052
0.0006813984218752012
-0.0006121583573985845
-0.0019057151366723701
-0.0035688595671672374
-0.005786385474493727
-0.007079942253767513
-0.008373499033041298
-0.007449529904988594
-0.005971179300104268
-0.005232003997662105
-0.003753653392777778
-5.777688056696206e-05
-5.777688056696206e-05
-5.777688056696206e-05
-0.0013513336598407477
-0.00024257070617750287
0.000866192247485742
0.00271413050359115
-0.003199271915946156
-0.002829684264725074
-0.002090508962282911
-0.0022753027878934518
-0.0015361274854512885
-0.000981746008619666
-0.00024257070617750287
0.00012701694504357874
-5.777688056696206e-05
-5.777688056696206e-05
-5.777688056696206e-05
-5.777688056696206e-05
-5.777688056696206e-05
0.001974955201148987
0.0021597490267595276
0.0014205737243173644
0.0006813984218752012
-0.0006121583573985845
-0.0019057151366723701
-0.00412324104399886
-0.005786385474493727
-0.0072647360793780535
-0.008003911381820217
-0.007634323730599135
-0.007079942253767513
-0.006155973125714809
-0.0044928286952199414
-5.777688056696206e-05
-5.777688056696206e-05
-5.777688056696206e-05
-5.777688056696206e-05
-0.000981746008619666
0.0004966045962646604
-5.777688056696206e-05
-5.777688056696206e-05
-5.777688056696206e-05
-5.777688056696206e-05
0.0016053675499279052
0.0021597490267595276
0.001974955201148987
0.0012357798987068236
-5.777688056696206e-05
-0.0013513336598407477
-0.0024600966135039926
-0.004308034869609401
-0.005971179300104268
-0.007079942253767513
-0.007819117556209676
-0.008003911381820217
-0.007819117556209676
-0.0063407669513253495
-0.005047210172051564
-0.00412324104399886
-5.777688056696206e-05
-5.777688056696206e-05
-0.0019057151366723701
-0.0006121583573985845
-5.777688056696206e-05
-5.777688056696206e-05
0.0014205737243173644
0.0023445428523700684
0.0023445428523700684
0.001790161375538446
0.0006813984218752012
-0.0006121583573985845
-0.0015361274854512885
-0.0033840657415566966
-0.005047210172051564
-0.005971179300104268
-0.007449529904988594
-0.0072647360793780535
-0.007819117556209676
-0.007449529904988594
-0.006155973125714809
-0.005232003997662105
-0.0035688595671672374
-0.0024600966135039926
-0.0017209213110618293
-0.0006121583573985845
0.0004966045962646604
-0.000981746008619666
-0.0022753027878934518
-0.003753653392777778
-0.005601591648883186
-0.00652556077693589
-0.0072647360793780535
-0.007819117556209676
-0.007079942253767513
-0.006895148428156972
-0.0054167978232726455
-0.003938447218388319
-0.0026448904391145334
-0.0015361274854512885
-5.777688056696206e-05
-0.0026448904391145334
-0.00412324104399886
-0.005232003997662105
-0.006710354602546431
-0.0072647360793780535
-0.007079942253767513
-0.006895148428156972
-0.005601591648883186
-0.0044928286952199414
-0.003014478090335615
-0.0017209213110618293
-0.00024257070617750287
-0.003199271915946156
-0.004677622520830482
-0.005971179300104268
-0.006710354602546431
-0.006895148428156972
-0.006895148428156972
-0.006155973125714809
-0.004862416346441023
-0.0035688595671672374
-0.0026448904391145334
-0.000981746008619666
-0.003753653392777778
-0.0054167978232726455
-0.006155973125714809
-0.00652556077693589
-0.00652556077693589
-0.005786385474493727
-0.005786385474493727
-0.004862416346441023
-0.003753653392777778
0.0016053675499279052
0.000866192247485742
0.0006813984218752012
-5.777688056696206e-05
-0.0007969521830091253
-0.0024600966135039926
-0.004308034869609401
-0.005971179300104268
-0.00855829285865184
-0.009482261986704543
-0.01114540641719941
-0.010406231114757247
-0.010775818765978329
0.004377274934086017
0.003638099631643854
0.00271413050359115
0.0012357798987068236
0.0010509860730962828
0.00031181077065411955
-0.0006121583573985845
-0.0022753027878934518
-0.003938447218388319
-0.006155973125714809
-0.006895148428156972
-0.010036643463536166
-0.011330200242809951
-0.011699787894031033
-0.011514994068420492
-0.010591024940367788
-0.010036643463536166
-0.00892788050987292
-0.007634323730599135
-0.00652556077693589
0.00493165641091764
0.004377274934086017
0.004377274934086017
0.0032685119804227725
0.001974955201148987
0.0010509860730962828
-0.00024257070617750287
-0.0019057151366723701
-0.0035688595671672374
-0.005786385474493727
-0.00855829285865184
-0.010036643463536166
-0.011514994068420492
-0.012069375545252115
-0.012438963196473196
-0.011699787894031033
-0.010591024940367788
-0.009482261986704543
-0.008188705207430758
-0.006710354602546431
-0.0054167978232726455
-0.004677622520830482
-0.003938447218388319
0.004377274934086017
0.004377274934086017
0.0051164502365281805
0.004746862585307099
0.004377274934086017
0.0030837181548122317
0.001790161375538446
0.0006813984218752012
-0.000981746008619666
-0.0033840657415566966
-0.005047210172051564
-0.007449529904988594
-0.009482261986704543
-0.01114540641719941
-0.012808550847694278
-0.012438963196473196
-0.011884581719641574
-0.011330200242809951
-0.009667055812315084
-0.008373499033041298
-0.007079942253767513
-0.005786385474493727
-0.0044928286952199414
-0.004308034869609401
-0.003753653392777778
-0.003014478090335615
-0.002829684264725074
-0.0019057151366723701
0.004377274934086017
0.004746862585307099
0.004377274934086017
0.0041924811084754765
0.0034533058060333133
0.0025293366779806092
0.0014205737243173644
-0.00024257070617750287
-0.0019057151366723701
-0.003938447218388319
-0.006155973125714809
-0.00855829285865184
-0.010036643463536166
-0.011699787894031033
-0.012438963196473196
-0.011884581719641574
-0.010775818765978329
-0.009667055812315084
-0.007079942253767513
-0.00652556077693589
-0.0054167978232726455
-0.004308034869609401
-0.003938447218388319
-0.004308034869609401
-0.004308034869609401
-0.0035688595671672374
-0.003014478090335615
-0.003014478090335615
-0.0024600966135039926
-0.002090508962282911
0.004377274934086017
0.004377274934086017
0.004377274934086017
0.004377274934086017
0.004007687282864936
0.0030837181548122317
0.001790161375538446
0.0006813984218752012
-0.0013513336598407477
-0.003199271915946156
-0.005047210172051564
-0.007079942253767513
-0.00874308668426238
-0.010221437289146706
-0.011330200242809951
-0.01096061259158887
-0.010036643463536166
-0.00892788050987292
-0.006895148428156972
-0.004862416346441023
-0.0044928286952199414
-0.0033840657415566966
-0.003199271915946156
-0.003199271915946156
-0.005232003997662105
-0.004862416346441023
-0.004677622520830482
-0.0044928286952199414
-0.00412324104399886
-0.003938447218388319
-0.003199271915946156
0.003822893457254395
0.0034533058060333133
0.004007687282864936
0.0041924811084754765
0.004007687282864936
0.0034533058060333133
0.002898924329201691
0.0016053675499279052
-0.00024257070617750287
-0.002090508962282911
-0.003753653392777778
-0.005786385474493727
-0.007079942253767513
-0.00855829285865184
-0.00892788050987292
-0.010036643463536166
-0.00874308668426238
-0.0072647360793780535
-0.005786385474493727
-0.0035688595671672374
-0.0026448904391145334
-0.0017209213110618293
-0.0017209213110618293
-5.777688056696206e-05
-5.777688056696206e-05
-5.777688056696206e-05
-5.777688056696206e-05
-5.777688056696206e-05
-5.777688056696206e-05
-5.777688056696206e-05
-5.777688056696206e-05
-5.777688056696206e-05
-0.004862416346441023
-0.0035688595671672374
0.003638099631643854
0.0041924811084754765
0.0041924811084754765
0.004377274934086017
0.004377274934086017
0.004007687282864936
0.0030837181548122317
0.0014205737243173644
-5.777688056696206e-05
-5.777688056696206e-05
-0.003199271915946156
-0.004862416346441023
-0.0054167978232726455
-0.005971179300104268
-0.00652556077693589
-0.006155973125714809
-0.005047210172051564
-5.777688056696206e-05
-5.777688056696206e-05
-5.777688056696206e-05
-5.777688056696206e-05
-5.777688056696206e-05
-5.777688056696206e-05
-5.777688056696206e-05
-5.777688056696206e-05
-5.777688056696206e-05
-5.777688056696206e-05
-5.777688056696206e-05
-5.777688056696206e-05
-5.777688056696206e-05
-5.777688056696206e-05
-5.777688056696206e-05
-0.003753653392777778
-0.003938447218388319
-0.0019057151366723701
0.00271413050359115
0.003638099631643854
0.004377274934086017
0.00493165641091764
0.0051164502365281805
0.00493165641091764
0.003822893457254395
-5.777688056696206e-05
-5.777688056696206e-05
-5.777688056696206e-05
-5.777688056696206e-05
-5.777688056696206e-05
-5.777688056696206e-05
-0.004862416346441023
-0.004862416346441023
-0.003938447218388319
-5.777688056696206e-05
-5.777688056696206e-05
-5.777688056696206e-05
-5.777688056696206e-05
-5.777688056696206e-05
-5.777688056696206e-05
-5.777688056696206e-05
-5.777688056696206e-05
-5.777688056696206e-05
-5.777688056696206e-05
-5.777688056696206e-05
-5.777688056696206e-05
-5.777688056696206e-05
-5.777688056696206e-05
-5.777688056696206e-05
-5.777688056696206e-05
-0.0035688595671672374
-0.002829684264725074
-0.001166539834230207
0.0030837181548122317
0.0030837181548122317
0.0041924811084754765
0.005301244062138721
0.006040419364580885
0.006410007015801966
0.005670831713359803
-5.777688056696206e-05
-5.777688056696206e-05
-5.777688056696206e-05
-5.777688056696206e-05
-5.777688056696206e-05
-5.777688056696206e-05
-5.777688056696206e-05
-5.777688056696206e-05
-5.777688056696206e-05
-5.777688056696206e-05
-5.777688056696206e-05
-5.777688056696206e-05
-5.777688056696206e-05
-5.777688056696206e-05
-5.777688056696206e-05
-5.777688056696206e-05
-5.777688056696206e-05
-5.777688056696206e-05
-5.777688056696206e-05
-5.777688056696206e-05
-5.777688056696206e-05
-5.777688056696206e-05
-5.777688056696206e-05
-5.777688056696206e-05
-5.777688056696206e-05
-5.777688056696206e-05
-0.0015361274854512885
-0.0007969521830091253
0.000866192247485742
0.0025293366779806092
0.003638099631643854
0.0041924811084754765
0.005486037887749262
0.006779594667023048
0.007703563795075752
0.007518769969465211
0.007149182318244129
-5.777688056696206e-05
-5.777688056696206e-05
-5.777688056696206e-05
-5.777688056696206e-05
-5.777688056696206e-05
-5.777688056696206e-05
-5.777688056696206e-05
-5.777688056696206e-05
-5.777688056696206e-05
-5.777688056696206e-05
-5.777688056696206e-05
-5.777688056696206e-05
-5.777688056696206e-05
-5.777688056696206e-05
-5.777688056696206e-05
-5.777688056696206e-05
-5.777688056696206e-05
-5.777688056696206e-05
-5.777688056696206e-05
-5.777688056696206e-05
-5.777688056696206e-05
-5.777688056696206e-05
-5.777688056696206e-05
-5.777688056696206e-05
-5.777688056696206e-05
-5.777688056696206e-05
0.001790161375538446
0.003638099631643854
0.004377274934086017
0.0051164502365281805
0.0051164502365281805
0.004377274934086017
0.0051164502365281805
0.006594800841412507
0.008627532923128456
0.00955150205118116
0.0097362958767917
0.008997120574349537
-5.777688056696206e-05
-5.777688056696206e-05
-5.777688056696206e-05
-5.777688056696206e-05
-5.777688056696206e-05
-5.777688056696206e-05
-5.777688056696206e-05
-5.777688056696206e-05
-5.777688056696206e-05
-5.777688056696206e-05
-5.777688056696206e-05
-0.003199271915946156
-0.0019057151366723701
-0.0006121583573985845
-5.777688056696206e-05
-5.777688056696206e-05
-5.777688056696206e-05
-5.777688056696206e-05
-5.777688056696206e-05
-5.777688056696206e-05
-5.777688056696206e-05
-5.777688056696206e-05
-5.777688056696206e-05
-5.777688056696206e-05
-5.777688056696206e-05
0.005670831713359803
0.006964388492633589
0.007703563795075752
0.008073151446296833
0.008257945271907374
0.007518769969465211
0.005301244062138721
0.006410007015801966
0.008627532923128456
0.010845058830454946
0.012138615609728731
0.01195382178411819
-5.777688056696206e-05
-5.777688056696206e-05
-5.777688056696206e-05
-5.777688056696206e-05
-5.777688056696206e-05
-5.777688056696206e-05
-5.777688056696206e-05
-5.777688056696206e-05
-5.777688056696206e-05
-5.777688056696206e-05
-5.777688056696206e-05
-0.004308034869609401
-0.004308034869609401
-0.002829684264725074
-0.0017209213110618293
-5.777688056696206e-05
-5.777688056696206e-05
-5.777688056696206e-05
-5.777688056696206e-05
-5.777688056696206e-05
-5.777688056696206e-05
-5.777688056696206e-05
-5.777688056696206e-05
-5.777688056696206e-05
0.010105883528012782
0.010845058830454946
0.011584234132897109
0.01176902795850765
0.01176902795850765
0.011584234132897109
0.010660265004844405
0.009366708225570619
0.008257945271907374
0.006410007015801966
0.00733397614385467
0.010475471179233864
0.012692997086560354
0.01417134769144468
0.013801760040223598
-5.777688056696206e-05
-5.777688056696206e-05
-5.777688056696206e-05
-5.777688056696206e-05
-5.777688056696206e-05
-5.777688056696206e-05
-5.777688056696206e-05
-5.777688056696206e-05
-5.777688056696206e-05
-5.777688056696206e-05
-5.777688056696206e-05
-0.0044928286952199414
-0.00412324104399886
-0.002829684264725074
-0.000981746008619666
-5.777688056696206e-05
-5.777688056696206e-05
-5.777688056696206e-05
-5.777688056696206e-05
-5.777688056696206e-05
-5.777688056696206e-05
-5.777688056696206e-05
-5.777688056696206e-05
-5.777688056696206e-05
-5.777688056696206e-05
0.015834492121939547
0.015464904470718466
0.015095316819497384
0.014725729168276303
0.013801760040223598
0.012508203260949813
0.010290677353623323
0.009181914399960078
0.007703563795075752
0.00955150205118116
0.01176902795850765
0.014356141517055221
0.015649698296329007
-5.777688056696206e-05
-5.777688056696206e-05
-5.777688056696206e-05
-5.777688056696206e-05
-5.777688056696206e-05
-5.777688056696206e-05
-5.777688056696206e-05
-5.777688056696206e-05
-5.777688056696206e-05
-5.777688056696206e-05
-5.777688056696206e-05
-5.777688056696206e-05
-0.004308034869609401
-0.003199271915946156
-0.0017209213110618293
-5.777688056696206e-05
-5.777688056696206e-05
-5.777688056696206e-05
-5.777688056696206e-05
-5.777688056696206e-05
-5.777688056696206e-05
-5.777688056696206e-05
-5.777688056696206e-05
-5.777688056696206e-05
-5.777688056696206e-05
-5.777688056696206e-05
-5.777688056696206e-05
-5.777688056696206e-05
0.017128048901213333
0.01620407977316063
0.014910522993886843
0.013247378563391976
0.011214646481676027
0.00955150205118116
0.008627532923128456
0.010290677353623323
0.012877790912170894
0.015464904470718466
-5.777688056696206e-05
-5.777688056696206e-05
-5.777688056696206e-05
-5.777688056696206e-05
-5.777688056696206e-05
-5.777688056696206e-05
-5.777688056696206e-05
-5.777688056696206e-05
-5.777688056696206e-05
-5.777688056696206e-05
-5.777688056696206e-05
-5.777688056696206e-05
-5.777688056696206e-05
-0.0019057151366723701
-0.0015361274854512885
-5.777688056696206e-05
-5.777688056696206e-05
-5.777688056696206e-05
-5.777688056696206e-05
-5.777688056696206e-05
-5.777688056696206e-05
-5.777688056696206e-05
-5.777688056696206e-05
-5.777688056696206e-05
-5.777688056696206e-05
-5.777688056696206e-05
-5.777688056696206e-05
-5.777688056696206e-05
-5.777688056696206e-05
-5.777688056696206e-05
-5.777688056696206e-05
0.014540935342665762
0.013062584737781435
0.010845058830454946
0.008627532923128456
0.006964388492633589
0.008627532923128456
0.010660265004844405
0.013616966214613058
-5.777688056696206e-05
-5.777688056696206e-05
-5.777688056696206e-05
-5.777688056696206e-05
-5.777688056696206e-05
-5.777688056696206e-05
-5.777688056696206e-05
-5.777688056696206e-05
-5.777688056696206e-05
-5.777688056696206e-05
-5.777688056696206e-05
-5.777688056696206e-05
-5.777688056696206e-05
-5.777688056696206e-05
-5.777688056696206e-05
0.0006813984218752012
0.0014205737243173644
-5.777688056696206e-05
-5.777688056696206e-05
-5.777688056696206e-05
-5.777688056696206e-05
-5.777688056696206e-05
-5.777688056696206e-05
-5.777688056696206e-05
-5.777688056696206e-05
-5.777688056696206e-05
-5.777688056696206e-05
-5.777688056696206e-05
-5.777688056696206e-05
-5.777688056696206e-05
-5.777688056696206e-05
-5.777688056696206e-05
0.012877790912170894
0.011584234132897109
0.009366708225570619
0.007518769969465211
0.005855625538970344
0.009366708225570619
0.011214646481676027
-5.777688056696206e-05
-5.777688056696206e-05
-5.777688056696206e-05
-5.777688056696206e-05
-5.777688056696206e-05
-5.777688056696206e-05
-5.777688056696206e-05
-5.777688056696206e-05
-5.777688056696206e-05
-5.777688056696206e-05
-5.777688056696206e-05
-5.777688056696206e-05
-5.777688056696206e-05
-5.777688056696206e-05
-5.777688056696206e-05
-5.777688056696206e-05
-5.777688056696206e-05
-5.777688056696206e-05
-5.777688056696206e-05
-5.777688056696206e-05
-5.777688056696206e-05
-5.777688056696206e-05
-5.777688056696206e-05
-5.777688056696206e-05
-5.777688056696206e-05
-5.777688056696206e-05
-5.777688056696206e-05
-5.777688056696206e-05
-5.777688056696206e-05
-5.777688056696206e-05
-5.777688056696206e-05
-5.777688056696206e-05
-5.777688056696206e-05
-5.777688056696206e-05
0.008997120574349537
0.007149182318244129
0.006040419364580885
0.004746862585307099
0.008997120574349537
0.010105883528012782
-5.777688056696206e-05
-5.777688056696206e-05
-5.777688056696206e-05
-5.777688056696206e-05
-5.777688056696206e-05
-5.777688056696206e-05
-5.777688056696206e-05
-5.777688056696206e-05
-5.777688056696206e-05
-5.777688056696206e-05
-5.777688056696206e-05
-5.777688056696206e-05
0.0006813984218752012
-5.777688056696206e-05
-5.777688056696206e-05
-5.777688056696206e-05
-5.777688056696206e-05
-5.777688056696206e-05
-5.777688056696206e-05
0.0032685119804227725
-5.777688056696206e-05
-5.777688056696206e-05
-5.777688056696206e-05
-5.777688056696206e-05
-5.777688056696206e-05
-5.777688056696206e-05
-5.777688056696206e-05
-5.777688056696206e-05
-5.777688056696206e-05
-5.777688056696206e-05
-5.777688056696206e-05
-5.777688056696206e-05
-5.777688056696206e-05
-5.777688056696206e-05
-5.777688056696206e-05
0.006410007015801966
0.0051164502365281805
0.0041924811084754765
0.0030837181548122317
-5.777688056696206e-05
-5.777688056696206e-05
-5.777688056696206e-05
0.00012701694504357874
-5.777688056696206e-05
0.008812326748738997
0.008257945271907374
0.007149182318244129
0.005670831713359803
0.004562068759696558
-5.777688056696206e-05
0.0030837181548122317
0.0023445428523700684
0.004007687282864936
0.0012357798987068236
-5.777688056696206e-05
-5.777688056696206e-05
-5.777688056696206e-05
-5.777688056696206e-05
-5.777688056696206e-05
0.002898924329201691
0.0041924811084754765
0.003638099631643854
-5.777688056696206e-05
-5.777688056696206e-05
-5.777688056696206e-05
-5.777688056696206e-05
-5.777688056696206e-05
-5.777688056696206e-05
-5.777688056696206e-05
-5.777688056696206e-05
-5.777688056696206e-05
-5.777688056696206e-05
-5.777688056696206e-05
-5.777688056696206e-05
-5.777688056696206e-05
-5.777688056696206e-05
0.003638099631643854
0.00271413050359115
0.0023445428523700684
0.0016053675499279052
0.007703563795075752
-5.777688056696206e-05
-5.777688056696206e-05
-5.777688056696206e-05
0.008257945271907374
0.010475471179233864
0.010660265004844405
0.0097362958767917
0.008627532923128456
0.006964388492633589
0.005670831713359803
0.004377274934086017
0.003822893457254395
0.0030837181548122317
0.005301244062138721
-5.777688056696206e-05
-5.777688056696206e-05
-5.777688056696206e-05
-5.777688056696206e-05
0.001790161375538446
0.0030837181548122317
0.004377274934086017
0.0051164502365281805
0.0051164502365281805
0.0025293366779806092
-5.777688056696206e-05
-0.0022753027878934518
-0.0026448904391145334
-0.0013513336598407477
0.0010509860730962828
-5.777688056696206e-05
-5.777688056696206e-05
-5.777688056696206e-05
-5.777688056696206e-05
-5.777688056696206e-05
-5.777688056696206e-05
-5.777688056696206e-05
-5.777688056696206e-05
0.0010509860730962828
0.0006813984218752012
0.00031181077065411955
0.0004966045962646604
-5.777688056696206e-05
0.007518769969465211
-5.777688056696206e-05
-5.777688056696206e-05
-5.777688056696206e-05
0.0097362958767917
0.011399440307286568
0.011029852656065486
0.010475471179233864
0.008627532923128456
0.006964388492633589
0.005301244062138721
0.004377274934086017
0.0034533058060333133
-5.777688056696206e-05
0.005670831713359803
0.00271413050359115
0.0021597490267595276
0.001974955201148987
0.0023445428523700684
-5.777688056696206e-05
0.00493165641091764
0.006040419364580885
0.006594800841412507
0.005670831713359803
0.003638099631643854
0.000866192247485742
-0.0015361274854512885
-0.0024600966135039926
-0.0017209213110618293
0.0006813984218752012
-5.777688056696206e-05
-5.777688056696206e-05
-5.777688056696206e-05
-5.777688056696206e-05
-5.777688056696206e-05
-5.777688056696206e-05
-5.777688056696206e-05
-5.777688056696206e-05
-0.001166539834230207
-0.0013513336598407477
-0.0015361274854512885
-0.0007969521830091253
0.008812326748738997
0.008073151446296833
-5.777688056696206e-05
-5.777688056696206e-05
0.008627532923128456
0.011214646481676027
0.01176902795850765
0.011214646481676027
0.010105883528012782
0.008627532923128456
0.006594800841412507
0.004562068759696558
0.003638099631643854
0.0030837181548122317
0.0032685119804227725
0.002898924329201691
0.0030837181548122317
0.00271413050359115
0.00271413050359115
0.003638099631643854
0.004562068759696558
0.005670831713359803
0.006779594667023048
0.006594800841412507
0.006225213190191425
0.004746862585307099
0.0023445428523700684
-5.777688056696206e-05
-0.001166539834230207
-0.001166539834230207
-5.777688056696206e-05
-5.777688056696206e-05
-5.777688056696206e-05
-5.777688056696206e-05
-5.777688056696206e-05
-5.777688056696206e-05
-5.777688056696206e-05
-5.777688056696206e-05
-5.777688056696206e-05
-5.777688056696206e-05
-0.002829684264725074
-0.0024600966135039926
-0.0017209213110618293
0.00955150205118116
0.009181914399960078
0.008627532923128456
0.008997120574349537
0.010475471179233864
0.01195382178411819
0.012692997086560354
0.011584234132897109
0.009921089702402242
0.008073151446296833
0.006040419364580885
0.003822893457254395
0.0023445428523700684
0.001790161375538446
-5.777688056696206e-05
0.001974955201148987
0.001974955201148987
0.001974955201148987
0.0021597490267595276
0.00271413050359115
0.003638099631643854
0.004377274934086017
0.005301244062138721
0.005670831713359803
0.005486037887749262
0.00493165641091764
0.00271413050359115
0.0014205737243173644
-5.777688056696206e-05
-5.777688056696206e-05
-5.777688056696206e-05
-5.777688056696206e-05
-5.777688056696206e-05
-5.777688056696206e-05
-5.777688056696206e-05
-5.777688056696206e-05
-5.777688056696206e-05
-5.777688056696206e-05
-5.777688056696206e-05
-5.777688056696206e-05
-0.0035688595671672374
-0.0033840657415566966
-0.002829684264725074
0.007888357620686293
0.00955150205118116
0.010105883528012782
0.010660265004844405
0.011399440307286568
0.012508203260949813
0.012877790912170894
0.012138615609728731
0.011029852656065486
0.008997120574349537
0.00733397614385467
0.004562068759696558
0.00271413050359115
0.0010509860730962828
0.00031181077065411955
-5.777688056696206e-05
-5.777688056696206e-05
-0.0006121583573985845
-0.00024257070617750287
-0.00024257070617750287
-5.777688056696206e-05
0.0012357798987068236
0.001974955201148987
0.0032685119804227725
0.0034533058060333133
0.0041924811084754765
0.003822893457254395
0.0025293366779806092
-5.777688056696206e-05
-5.777688056696206e-05
-5.777688056696206e-05
-5.777688056696206e-05
-5.777688056696206e-05
-5.777688056696206e-05
-5.777688056696206e-05
-5.777688056696206e-05
-5.777688056696206e-05
-5.777688056696206e-05
-5.777688056696206e-05
-5.777688056696206e-05
-5.777688056696206e-05
-0.0044928286952199414
-0.004308034869609401
0.00733397614385467
0.00955150205118116
0.011029852656065486
0.01176902795850765
0.012692997086560354
0.012877790912170894
0.012877790912170894
0.012323409435339272
0.010290677353623323
0.008442739097517915
0.006225213190191425
0.003638099631643854
-5.777688056696206e-05
-0.0004273645317880437
-0.0013513336598407477
-0.002090508962282911
-0.003199271915946156
-0.0033840657415566966
-0.003753653392777778
-0.0033840657415566966
-0.003199271915946156
-0.0022753027878934518
-0.000981746008619666
-5.777688056696206e-05
0.0012357798987068236
0.001790161375538446
0.0023445428523700684
-5.777688056696206e-05
-5.777688056696206e-05
-5.777688056696206e-05
-5.777688056696206e-05
-5.777688056696206e-05
-5.777688056696206e-05
-5.777688056696206e-05
-5.777688056696206e-05
-5.777688056696206e-05
-5.777688056696206e-05
-5.777688056696206e-05
-5.777688056696206e-05
-5.777688056696206e-05
-0.003753653392777778
-0.004862416346441023
-0.004677622520830482
0.00493165641091764
0.00733397614385467
0.00955150205118116
0.011029852656065486
0.012508203260949813
0.012692997086560354
0.012692997086560354
0.01195382178411819
0.010475471179233864
0.00955150205118116
0.007149182318244129
0.00493165641091764
0.00271413050359115
-5.777688056696206e-05
-5.777688056696206e-05
-0.002829684264725074
-0.004308034869609401
-0.005786385474493727
-0.007079942253767513
-0.0072647360793780535
-0.006895148428156972
-0.005971179300104268
-0.0054167978232726455
-0.00412324104399886
-0.0022753027878934518
-0.0015361274854512885
0.00012701694504357874
0.000866192247485742
-5.777688056696206e-05
-5.777688056696206e-05
-5.777688056696206e-05
-5.777688056696206e-05
-5.777688056696206e-05
-5.777688056696206e-05
-5.777688056696206e-05
-5.777688056696206e-05
-5.777688056696206e-05
-5.777688056696206e-05
-5.777688056696206e-05
-5.777688056696206e-05
-0.002829684264725074
-0.004308034869609401
-0.005232003997662105
-0.004677622520830482
0.0030837181548122317
0.004562068759696558
0.006594800841412507
0.008812326748738997
0.010660265004844405
0.011399440307286568
0.01176902795850765
0.011214646481676027
0.009921089702402242
0.008442739097517915
0.006964388492633589
0.005486037887749262
0.003638099631643854
0.0010509860730962828
-0.000981746008619666
-5.777688056696206e-05
-5.777688056696206e-05
-0.006155973125714809
-0.007449529904988594
-0.00874308668426238
-0.010221437289146706
-0.009667055812315084
-0.00855829285865184
-0.007819117556209676
-0.006155973125714809
-0.004862416346441023
-0.002829684264725074
-0.001166539834230207
-5.777688056696206e-05
-5.777688056696206e-05
-5.777688056696206e-05
-5.777688056696206e-05
-5.777688056696206e-05
-5.777688056696206e-05
-5.777688056696206e-05
-5.777688056696206e-05
-5.777688056696206e-05
-5.777688056696206e-05
-5.777688056696206e-05
-5.777688056696206e-05
-5.777688056696206e-05
-0.0017209213110618293
-0.003938447218388319
-0.005232003997662105
0.002898924329201691
0.004007687282864936
0.005486037887749262
0.00733397614385467
0.008627532923128456
0.009366708225570619
0.008997120574349537
0.008627532923128456
0.007888357620686293
0.006410007015801966
0.00493165641091764
0.003822893457254395
0.001790161375538446
-5.777688056696206e-05
-5.777688056696206e-05
-5.777688056696206e-05
-5.777688056696206e-05
-0.007079942253767513
-0.00874308668426238
-0.010036643463536166
-0.010406231114757247
-0.009851849637925625
-0.010036643463536166
-0.009297468161094002
-0.007449529904988594
-0.0063407669513253495
-0.003938447218388319
-5.777688056696206e-05
-5.777688056696206e-05
-5.777688056696206e-05
-5.777688056696206e-05
-5.777688056696206e-05
-5.777688056696206e-05
-5.777688056696206e-05
-5.777688056696206e-05
-5.777688056696206e-05
-5.777688056696206e-05
-5.777688056696206e-05
-5.777688056696206e-05
0.004377274934086017
0.0014205737243173644
-0.0007969521830091253
-0.003014478090335615
-0.0044928286952199414
0.0021597490267595276
0.002898924329201691
0.0041924811084754765
0.0051164502365281805
0.005670831713359803
0.005855625538970344
0.006040419364580885
0.005855625538970344
0.0051164502365281805
0.004007687282864936
0.0032685119804227725
0.0016053675499279052
0.0006813984218752012
-0.0006121583573985845
-0.0026448904391145334
-0.003938447218388319
-0.005601591648883186
-0.007449529904988594
-0.00855829285865184
-0.009667055812315084
-0.009851849637925625
-0.009482261986704543
-0.010036643463536166
-0.009851849637925625
-0.009667055812315084
-0.0072647360793780535
-0.003938447218388319
-5.777688056696206e-05
-5.777688056696206e-05
-5.777688056696206e-05
-5.777688056696206e-05
-5.777688056696206e-05
-5.777688056696206e-05
-5.777688056696206e-05
-5.777688056696206e-05
-5.777688056696206e-05
-5.777688056696206e-05
0.007518769969465211
0.007149182318244129
0.005670831713359803
0.0034533058060333133
0.00031181077065411955
-0.0017209213110618293
0.0014205737243173644
0.001974955201148987
0.0023445428523700684
0.001790161375538446
0.0021597490267595276
0.0023445428523700684
0.002898924329201691
0.002898924329201691
0.00271413050359115
0.0025293366779806092
0.001790161375538446
0.0006813984218752012
-0.00024257070617750287
-0.0013513336598407477
-0.0022753027878934518
-0.0035688595671672374
-0.005047210172051564
-0.00652556077693589
-0.008003911381820217
-0.00855829285865184
-0.00892788050987292
-0.009667055812315084
-0.009667055812315084
-0.009851849637925625
-0.009851849637925625
-0.0072647360793780535
-5.777688056696206e-05
-5.777688056696206e-05
-5.777688056696206e-05
-5.777688056696206e-05
-5.777688056696206e-05
-5.777688056696206e-05
-5.777688056696206e-05
-5.777688056696206e-05
-5.777688056696206e-05
-5.777688056696206e-05
0.00955150205118116
0.010290677353623323
0.009181914399960078
0.006964388492633589
0.004562068759696558
0.0023445428523700684
0.00012701694504357874
-5.777688056696206e-05
-0.00024257070617750287
-0.000981746008619666
-0.0007969521830091253
-0.0007969521830091253
-0.0006121583573985845
0.00012701694504357874
0.0004966045962646604
0.0006813984218752012
0.000866192247485742
0.00012701694504357874
-0.0004273645317880437
-0.001166539834230207
-0.0015361274854512885
-0.0026448904391145334
-0.003199271915946156
-0.0044928286952199414
-0.006155973125714809
-0.0072647360793780535
-0.008003911381820217
-0.008373499033041298
-0.00874308668426238
-0.009112674335483462
-0.007819117556209676
-0.006155973125714809
-5.777688056696206e-05
-5.777688056696206e-05
-5.777688056696206e-05
-5.777688056696206e-05
-5.777688056696206e-05
-5.777688056696206e-05
-5.777688056696206e-05
-5.777688056696206e-05
-5.777688056696206e-05
0.008627532923128456
0.010845058830454946
0.011214646481676027
0.010660265004844405
0.008627532923128456
0.006779594667023048
0.004746862585307099
-0.000981746008619666
-0.0015361274854512885
-0.002829684264725074
-0.003199271915946156
-0.003199271915946156
-0.003199271915946156
-0.003014478090335615
-0.0026448904391145334
-0.0013513336598407477
-0.0007969521830091253
-0.00024257070617750287
0.0004966045962646604
-5.777688056696206e-05
-0.00024257070617750287
-0.000981746008619666
-0.0015361274854512885
-0.002090508962282911
-0.003199271915946156
-0.004308034869609401
-0.005047210172051564
-0.005786385474493727
-0.00652556077693589
-0.007079942253767513
-0.007079942253767513
-0.006895148428156972
-5.777688056696206e-05
-5.777688056696206e-05
-5.777688056696206e-05
-5.777688056696206e-05
-5.777688056696206e-05
-5.777688056696206e-05
-5.777688056696206e-05
-5.777688056696206e-05
-5.777688056696206e-05
-5.777688056696206e-05
0.007888357620686293
0.0097362958767917
0.010845058830454946
0.010845058830454946
0.0097362958767917
0.008627532923128456
0.00733397614385467
-0.0019057151366723701
-0.0033840657415566966
-0.00412324104399886
-0.004308034869609401
-0.0044928286952199414
-0.004862416346441023
-0.0044928286952199414
-0.0035688595671672374
-0.0026448904391145334
-0.000981746008619666
-0.00024257070617750287
-5.777688056696206e-05
0.0004966045962646604
0.00031181077065411955
-5.777688056696206e-05
-0.0007969521830091253
-0.000981746008619666
-0.0017209213110618293
-0.0024600966135039926
-0.003199271915946156
-0.003938447218388319
-0.004862416346441023
-0.005786385474493727
-0.006155973125714809
-0.006155973125714809
-5.777688056696206e-05
-5.777688056696206e-05
-5.777688056696206e-05
-5.777688056696206e-05
-5.777688056696206e-05
-5.777688056696206e-05
-5.777688056696206e-05
-5.777688056696206e-05
-5.777688056696206e-05
-5.777688056696206e-05
0.005855625538970344
0.008257945271907374
0.010105883528012782
0.010290677353623323
0.010290677353623323
0.00955150205118116
0.009181914399960078
-0.003199271915946156
-0.004308034869609401
-0.005232003997662105
-0.0054167978232726455
-0.005971179300104268
-0.005786385474493727
-0.0054167978232726455
-0.004677622520830482
-0.003199271915946156
-0.0017209213110618293
-0.00024257070617750287
0.0006813984218752012
0.0014205737243173644
0.0010509860730962828
-5.777688056696206e-05
-5.777688056696206e-05
-0.00024257070617750287
-0.0006121583573985845
-0.0007969521830091253
-0.0015361274854512885
-0.0022753027878934518
-0.003199271915946156
-0.003938447218388319
-0.0054167978232726455
-0.005786385474493727
-0.0054167978232726455
-0.004308034869609401
-5.777688056696206e-05
-5.777688056696206e-05
-5.777688056696206e-05
-5.777688056696206e-05
-5.777688056696206e-05
-5.777688056696206e-05
-5.777688056696206e-05
-5.777688056696206e-05
0.004377274934086017
0.005855625538970344
0.007518769969465211
0.009181914399960078
0.010105883528012782
0.009921089702402242
0.0097362958767917
-0.003753653392777778
-0.004308034869609401
-0.005786385474493727
-0.0063407669513253495
-0.006155973125714809
-0.005786385474493727
-0.0054167978232726455
-0.0044928286952199414
-0.0035688595671672374
-0.002090508962282911
-0.00024257070617750287
0.0014205737243173644
0.001790161375538446
0.0016053675499279052
0.000866192247485742
-5.777688056696206e-05
-5.777688056696206e-05
0.0010509860730962828
0.0006813984218752012
0.00031181077065411955
-0.00024257070617750287
-0.0019057151366723701
-0.003014478090335615
-0.0044928286952199414
-0.005786385474493727
-0.00652556077693589
-0.005601591648883186
-0.004677622520830482
-5.777688056696206e-05
-5.777688056696206e-05
-5.777688056696206e-05
-5.777688056696206e-05
-5.777688056696206e-05
-5.777688056696206e-05
-5.777688056696206e-05
0.0021597490267595276
0.004377274934086017
0.006040419364580885
0.007888357620686293
0.008812326748738997
0.010105883528012782
0.00955150205118116
-0.004308034869609401
-0.004862416346441023
-0.005601591648883186
-0.005786385474493727
-0.004862416346441023
-0.004308034869609401
-0.0035688595671672374
-0.002829684264725074
-0.001166539834230207
0.00012701694504357874
0.001790161375538446
0.0025293366779806092
0.0014205737243173644
-5.777688056696206e-05
-5.777688056696206e-05
-5.777688056696206e-05
0.000866192247485742
0.001790161375538446
0.0014205737243173644
0.0006813984218752012
-5.777688056696206e-05
-0.0022753027878934518
-0.003938447218388319
-0.005971179300104268
-0.006895148428156972
-0.00652556077693589
-0.005786385474493727
-0.004862416346441023
-5.777688056696206e-05
-5.777688056696206e-05
-5.777688056696206e-05
-5.777688056696206e-05
-5.777688056696206e-05
-5.777688056696206e-05
0.00012701694504357874
0.0021597490267595276
0.004377274934086017
0.006410007015801966
0.007888357620686293
-0.004862416346441023
-0.005047210172051564
-0.004308034869609401
-0.0035688595671672374
-0.0033840657415566966
-0.0026448904391145334
-0.0019057151366723701
-0.0004273645317880437
0.0010509860730962828
0.0016053675499279052
0.001974955201148987
-5.777688056696206e-05
-5.777688056696206e-05
-5.777688056696206e-05
-5.777688056696206e-05
0.0014205737243173644
0.0023445428523700684
0.001974955201148987
0.0012357798987068236
-0.00024257070617750287
-0.0015361274854512885
-0.004308034869609401
-0.005971179300104268
-0.007079942253767513
-0.007634323730599135
-0.006895148428156972
-0.005786385474493727
-5.777688056696206e-05
-5.777688056696206e-05
-5.777688056696206e-05
-5.777688056696206e-05
-5.777688056696206e-05
-5.777688056696206e-05
-0.00024257070617750287
0.0004966045962646604
0.00271413050359115
0.0051164502365281805
-0.004308034869609401
-0.003938447218388319
-0.0035688595671672374
-0.0026448904391145334
-0.0026448904391145334
-0.0019057151366723701
-0.0015361274854512885
-0.001166539834230207
0.0006813984218752012
0.0012357798987068236
-5.777688056696206e-05
-5.777688056696206e-05
-5.777688056696206e-05
-5.777688056696206e-05
-5.777688056696206e-05
0.00271413050359115
0.002898924329201691
0.001790161375538446
0.000866192247485742
-0.0006121583573985845
-0.0026448904391145334
-0.0035688595671672374
-0.005971179300104268
-0.007079942253767513
-0.007819117556209676
-0.007079942253767513
-0.00652556077693589
-0.0044928286952199414
-5.777688056696206e-05
-5.777688056696206e-05
-5.777688056696206e-05
-5.777688056696206e-05
-5.777688056696206e-05
-5.777688056696206e-05
-5.777688056696206e-05
0.001974955201148987
0.004007687282864936
-0.003199271915946156
-0.002829684264725074
-0.0024600966135039926
-0.002090508962282911
-0.0015361274854512885
-0.0004273645317880437
-5.777688056696206e-05
-5.777688056696206e-05
-5.777688056696206e-05
-5.777688056696206e-05
-5.777688056696206e-05
-5.777688056696206e-05
0.0021597490267595276
0.002898924329201691
0.00271413050359115
0.001974955201148987
0.00031181077065411955
-0.0006121583573985845
-0.002090508962282911
-0.004308034869609401
-0.006155973125714809
-0.0072647360793780535
-0.008003911381820217
-0.007819117556209676
-0.006710354602546431
-0.004308034869609401
-5.777688056696206e-05
-5.777688056696206e-05
-5.777688056696206e-05
-5.777688056696206e-05
-5.777688056696206e-05
-5.777688056696206e-05
0.0006813984218752012
0.0023445428523700684
-0.0017209213110618293
-5.777688056696206e-05
-5.777688056696206e-05
-5.777688056696206e-05
-5.777688056696206e-05
-5.777688056696206e-05
-5.777688056696206e-05
-5.777688056696206e-05
0.002898924329201691
0.0032685119804227725
0.00271413050359115
0.001790161375538446
0.00031181077065411955
-0.001166539834230207
-0.0026448904391145334
-0.0044928286952199414
-0.005971179300104268
-0.0072647360793780535
-0.0072647360793780535
-0.007449529904988594
-0.006710354602546431
-0.005047210172051564
-5.777688056696206e-05
-5.777688056696206e-05
-5.777688056696206e-05
-5.777688056696206e-05
-5.777688056696206e-05
0.00031181077065411955
0.0021597490267595276
-5.777688056696206e-05
-5.777688056696206e-05
-5.777688056696206e-05
-5.777688056696206e-05
0.0021597490267595276
0.002898924329201691
0.0034533058060333133
0.0023445428523700684
0.0014205737243173644
-5.777688056696206e-05
-0.0013513336598407477
-0.003014478090335615
-0.0044928286952199414
-0.006155973125714809
-0.006895148428156972
-0.006895148428156972
-0.00652556077693589
-0.005232003997662105
-0.0035688595671672374
-5.777688056696206e-05
-5.777688056696206e-05
-5.777688056696206e-05
0.0006813984218752012
0.0021597490267595276
0.00271413050359115
-5.777688056696206e-05
-5.777688056696206e-05
-5.777688056696206e-05
-0.003199271915946156
-0.004677622520830482
-0.005786385474493727
-0.005971179300104268
-0.005232003997662105
-5.777688056696206e-05
-5.777688056696206e-05
-5.777688056696206e-05
-5.777688056696206e-05
-5.777688056696206e-05
0.00031181077065411955
0.001974955201148987
-5.777688056696206e-05
-5.777688056696206e-05
-5.777688056696206e-05
-5.777688056696206e-05
-5.777688056696206e-05
-5.777688056696206e-05
-5.777688056696206e-05
-5.777688056696206e-05
-5.777688056696206e-05
-5.777688056696206e-05
-5.777688056696206e-05
-5.777688056696206e-05
-5.777688056696206e-05
0.0010509860730962828
-5.777688056696206e-05
-5.777688056696206e-05
-5.777688056696206e-05
-5.777688056696206e-05
-5.777688056696206e-05
-5.777688056696206e-05
-5.777688056696206e-05
-5.777688056696206e-05
-5.777688056696206e-05
-5.777688056696206e-05
-5.777688056696206e-05
-5.777688056696206e-05
0.0014205737243173644
-5.777688056696206e-05
-5.777688056696206e-05
-5.777688056696206e-05
-5.777688056696206e-05
-5.777688056696206e-05
-5.777688056696206e-05
-5.777688056696206e-05
-5.777688056696206e-05
-0.0024600966135039926
-0.0017209213110618293
-5.777688056696206e-05
-5.777688056696206e-05
-5.777688056696206e-05
-5.777688056696206e-05
-5.777688056696206e-05
-5.777688056696206e-05
-5.777688056696206e-05
-0.005047210172051564
-0.0033840657415566966
-0.0017209213110618293
-5.777688056696206e-05
-5.777688056696206e-05
-5.777688056696206e-05
-5.777688056696206e-05
-5.777688056696206e-05
-5.777688056696206e-05
-5.777688056696206e-05
-0.005971179300104268
-0.00412324104399886
-5.777688056696206e-05
-5.777688056696206e-05
-5.777688056696206e-05
-5.777688056696206e-05
-5.777688056696206e-05
-5.777688056696206e-05
-5.777688056696206e-05
-5.777688056696206e-05
-5.777688056696206e-05
-5.777688056696206e-05
-5.777688056696206e-05
-5.777688056696206e-05
-5.777688056696206e-05
-5.777688056696206e-05
-5.777688056696206e-05
0.0023445428523700684
0.0023445428523700684
0.0016053675499279052
0.0014205737243173644
0.000866192247485742
-0.0004273645317880437
-0.0015361274854512885
-0.0033840657415566966
-0.005786385474493727
-0.007449529904988594
-0.00855829285865184
-0.00855829285865184
0.004377274934086017
0.003822893457254395
0.004007687282864936
0.002898924329201691
0.001974955201148987
0.0014205737243173644
0.00031181077065411955
-0.0006121583573985845
-0.0019057151366723701
-0.003753653392777778
-0.005786385474493727
-0.007819117556209676
-0.009297468161094002
-0.010036643463536166
-0.010591024940367788
-0.010591024940367788
-0.010775818765978329
-0.010591024940367788
-0.010036643463536166
-0.00892788050987292
-0.007819117556209676
0.00493165641091764
0.005301244062138721
0.005670831713359803
0.0051164502365281805
0.004377274934086017
0.0034533058060333133
0.0023445428523700684
0.000866192247485742
-0.0007969521830091253
-0.002090508962282911
-0.00412324104399886
-0.005971179300104268
-0.008373499033041298
-0.010036643463536166
-0.01114540641719941
-0.011514994068420492
-0.011884581719641574
-0.011514994068420492
-0.011330200242809951
-0.010775818765978329
-0.009851849637925625
-0.00855829285865184
-0.007079942253767513
-0.005786385474493727
-0.004308034869609401
-0.0024600966135039926
0.00493165641091764
0.0051164502365281805
0.005670831713359803
0.005670831713359803
0.005301244062138721
0.004562068759696558
0.0034533058060333133
0.001790161375538446
0.00012701694504357874
-0.0013513336598407477
-0.00412324104399886
-0.005971179300104268
-0.008188705207430758
-0.010406231114757247
-0.011884581719641574
-0.012623757022083737
-0.012993344673304819
-0.012623757022083737
-0.011884581719641574
-0.01114540641719941
-0.010221437289146706
-0.009112674335483462
-0.007634323730599135
-0.006710354602546431
-0.005232003997662105
-0.0035688595671672374
-0.0024600966135039926
-0.0015361274854512885
0.005301244062138721
0.005301244062138721
0.0051164502365281805
0.005301244062138721
0.005670831713359803
0.005486037887749262
0.00493165641091764
0.003822893457254395
0.00271413050359115
0.000866192247485742
-0.001166539834230207
-0.003014478090335615
-0.005047210172051564
-0.007079942253767513
-0.009482261986704543
-0.011699787894031033
-0.012808550847694278
-0.0133629323245259
-0.012993344673304819
-0.011514994068420492
-0.01114540641719941
-0.009851849637925625
-0.009297468161094002
-0.007819117556209676
-0.00652556077693589
-0.005971179300104268
-0.005601591648883186
-0.003753653392777778
-0.002829684264725074
-0.0017209213110618293
-0.0006121583573985845
-5.777688056696206e-05
0.005670831713359803
0.005301244062138721
0.005670831713359803
0.0051164502365281805
0.005301244062138721
0.005855625538970344
0.00493165641091764
0.004377274934086017
0.002898924329201691
0.001790161375538446
-5.777688056696206e-05
-0.0019057151366723701
-0.004308034869609401
-0.005786385474493727
-0.007449529904988594
-0.009667055812315084
-0.011884581719641574
-0.012623757022083737
-0.012438963196473196
-0.011884581719641574
-0.010591024940367788
-0.009112674335483462
-0.008188705207430758
-0.0072647360793780535
-0.005786385474493727
-0.005601591648883186
-0.005971179300104268
-0.0054167978232726455
-0.004862416346441023
-0.003753653392777778
-0.002829684264725074
-0.0017209213110618293
-0.0013513336598407477
-0.000981746008619666
0.005486037887749262
0.005670831713359803
0.00493165641091764
0.00493165641091764
0.0051164502365281805
0.00493165641091764
0.004377274934086017
0.004007687282864936
0.00271413050359115
0.0014205737243173644
-0.0007969521830091253
-0.0026448904391145334
-0.004308034869609401
-0.005786385474493727
-0.007079942253767513
-0.00874308668426238
-0.010591024940367788
-0.011514994068420492
-0.01114540641719941
-0.009482261986704543
-0.008373499033041298
-0.006710354602546431
-0.005601591648883186
-0.004677622520830482
-0.003938447218388319
-0.005232003997662105
-0.00652556077693589
-0.005971179300104268
-5.777688056696206e-05
-5.777688056696206e-05
-5.777688056696206e-05
-5.777688056696206e-05
-5.777688056696206e-05
-5.777688056696206e-05
-0.0015361274854512885
0.0051164502365281805
0.00493165641091764
0.005855625538970344
0.0051164502365281805
0.005670831713359803
0.005301244062138721
0.005301244062138721
0.004746862585307099
-5.777688056696206e-05
-5.777688056696206e-05
-5.777688056696206e-05
-0.0015361274854512885
-0.002829684264725074
-0.004308034869609401
-0.005971179300104268
-0.00652556077693589
-0.0072647360793780535
-0.007634323730599135
-0.005786385474493727
-5.777688056696206e-05
-5.777688056696206e-05
-5.777688056696206e-05
-5.777688056696206e-05
-5.777688056696206e-05
-5.777688056696206e-05
-5.777688056696206e-05
-5.777688056696206e-05
-5.777688056696206e-05
-5.777688056696206e-05
-5.777688056696206e-05
-5.777688056696206e-05
-5.777688056696206e-05
-5.777688056696206e-05
-5.777688056696206e-05
-5.777688056696206e-05
-5.777688056696206e-05
-0.0017209213110618293
0.004007687282864936
0.0041924811084754765
0.004746862585307099
0.005301244062138721
0.005670831713359803
0.005855625538970344
0.005855625538970344
-5.777688056696206e-05
-5.777688056696206e-05
-5.777688056696206e-05
-5.777688056696206e-05
-5.777688056696206e-05
-0.00412324104399886
-0.0044928286952199414
-0.005047210172051564
-5.777688056696206e-05
-5.777688056696206e-05
-5.777688056696206e-05
-5.777688056696206e-05
-5.777688056696206e-05
-5.777688056696206e-05
-5.777688056696206e-05
-5.777688056696206e-05
-5.777688056696206e-05
-5.777688056696206e-05
-5.777688056696206e-05
-5.777688056696206e-05
-5.777688056696206e-05
-5.777688056696206e-05
-5.777688056696206e-05
-5.777688056696206e-05
-5.777688056696206e-05
-5.777688056696206e-05
-5.777688056696206e-05
-5.777688056696206e-05
-0.0022753027878934518
0.00012701694504357874
0.0032685119804227725
0.003822893457254395
0.004377274934086017
0.0051164502365281805
0.006410007015801966
0.006594800841412507
-5.777688056696206e-05
-5.777688056696206e-05
-5.777688056696206e-05
-5.777688056696206e-05
-5.777688056696206e-05
-5.777688056696206e-05
-5.777688056696206e-05
-5.777688056696206e-05
-5.777688056696206e-05
-5.777688056696206e-05
-5.777688056696206e-05
-5.777688056696206e-05
-5.777688056696206e-05
-5.777688056696206e-05
-5.777688056696206e-05
-5.777688056696206e-05
-5.777688056696206e-05
-5.777688056696206e-05
-5.777688056696206e-05
-5.777688056696206e-05
-5.777688056696206e-05
-5.777688056696206e-05
-5.777688056696206e-05
-5.777688056696206e-05
-5.777688056696206e-05
-5.777688056696206e-05
-5.777688056696206e-05
-5.777688056696206e-05
-0.0033840657415566966
-0.0019057151366723701
0.0006813984218752012
0.00271413050359115
0.0030837181548122317
0.0034533058060333133
0.004377274934086017
0.006410007015801966
0.007518769969465211
0.008257945271907374
-5.777688056696206e-05
-5.777688056696206e-05
-5.777688056696206e-05
-5.777688056696206e-05
-5.777688056696206e-05
-5.777688056696206e-05
-5.777688056696206e-05
-5.777688056696206e-05
-5.777688056696206e-05
-5.777688056696206e-05
-5.777688056696206e-05
-5.777688056696206e-05
-5.777688056696206e-05
-5.777688056696206e-05
-5.777688056696206e-05
-5.777688056696206e-05
-5.777688056696206e-05
-5.777688056696206e-05
-5.777688056696206e-05
-5.777688056696206e-05
-5.777688056696206e-05
-5.777688056696206e-05
-5.777688056696206e-05
-5.777688056696206e-05
-5.777688056696206e-05
-5.777688056696206e-05
-5.777688056696206e-05
-5.777688056696206e-05
-0.002090508962282911
-0.00024257070617750287
0.0021597490267595276
0.004007687282864936
0.00493165641091764
0.002898924329201691
0.003638099631643854
0.005670831713359803
0.007518769969465211
0.008627532923128456
-5.777688056696206e-05
-5.777688056696206e-05
-5.777688056696206e-05
-5.777688056696206e-05
-5.777688056696206e-05
-5.777688056696206e-05
-5.777688056696206e-05
-5.777688056696206e-05
-5.777688056696206e-05
-5.777688056696206e-05
-5.777688056696206e-05
-5.777688056696206e-05
-5.777688056696206e-05
-5.777688056696206e-05
-5.777688056696206e-05
-5.777688056696206e-05
-5.777688056696206e-05
-5.777688056696206e-05
-5.777688056696206e-05
-5.777688056696206e-05
-5.777688056696206e-05
-5.777688056696206e-05
-5.777688056696206e-05
-5.777688056696206e-05
-5.777688056696206e-05
-5.777688056696206e-05
-5.777688056696206e-05
-5.777688056696206e-05
-5.777688056696206e-05
0.000866192247485742
0.00271413050359115
0.004562068759696558
0.005486037887749262
0.006225213190191425
0.003638099631643854
0.004746862585307099
0.006964388492633589
0.00955150205118116
0.011214646481676027
-5.777688056696206e-05
-5.777688056696206e-05
-5.777688056696206e-05
-5.777688056696206e-05
-5.777688056696206e-05
-5.777688056696206e-05
-5.777688056696206e-05
-5.777688056696206e-05
-5.777688056696206e-05
-5.777688056696206e-05
-5.777688056696206e-05
-5.777688056696206e-05
-5.777688056696206e-05
-5.777688056696206e-05
-5.777688056696206e-05
-5.777688056696206e-05
-5.777688056696206e-05
-5.777688056696206e-05
-5.777688056696206e-05
-5.777688056696206e-05
-5.777688056696206e-05
-5.777688056696206e-05
-5.777688056696206e-05
-5.777688056696206e-05
-5.777688056696206e-05
-5.777688056696206e-05
-5.777688056696206e-05
-5.777688056696206e-05
-5.777688056696206e-05
0.005670831713359803
0.006964388492633589
0.008627532923128456
0.008073151446296833
0.008073151446296833
0.005301244062138721
0.006779594667023048
0.008997120574349537
0.011584234132897109
0.013801760040223598
-5.777688056696206e-05
-5.777688056696206e-05
-5.777688056696206e-05
-5.777688056696206e-05
-5.777688056696206e-05
-5.777688056696206e-05
-5.777688056696206e-05
-5.777688056696206e-05
-5.777688056696206e-05
-5.777688056696206e-05
-5.777688056696206e-05
-5.777688056696206e-05
-5.777688056696206e-05
-0.003014478090335615
-0.0019057151366723701
-5.777688056696206e-05
-5.777688056696206e-05
-5.777688056696206e-05
-5.777688056696206e-05
-5.777688056696206e-05
-5.777688056696206e-05
-5.777688056696206e-05
-5.777688056696206e-05
-5.777688056696206e-05
-5.777688056696206e-05
-5.777688056696206e-05
-5.777688056696206e-05
-5.777688056696206e-05
0.007703563795075752
0.00955150205118116
0.010845058830454946
0.011029852656065486
0.010290677353623323
0.009181914399960078
0.008812326748738997
0.006594800841412507
0.008442739097517915
0.011029852656065486
0.013801760040223598
-5.777688056696206e-05
-5.777688056696206e-05
-5.777688056696206e-05
-5.777688056696206e-05
-5.777688056696206e-05
-5.777688056696206e-05
-5.777688056696206e-05
-5.777688056696206e-05
-5.777688056696206e-05
-5.777688056696206e-05
-5.777688056696206e-05
-5.777688056696206e-05
-5.777688056696206e-05
-0.002829684264725074
-0.0033840657415566966
-0.002090508962282911
-5.777688056696206e-05
-5.777688056696206e-05
-5.777688056696206e-05
-5.777688056696206e-05
-5.777688056696206e-05
-5.777688056696206e-05
-5.777688056696206e-05
-5.777688056696206e-05
-5.777688056696206e-05
-5.777688056696206e-05
-5.777688056696206e-05
-5.777688056696206e-05
-5.777688056696206e-05
0.012138615609728731
0.012323409435339272
0.013432172389002517
0.013247378563391976
0.012138615609728731
0.010660265004844405
0.0097362958767917
0.008073151446296833
0.010105883528012782
0.012877790912170894
-5.777688056696206e-05
-5.777688056696206e-05
-5.777688056696206e-05
-5.777688056696206e-05
-5.777688056696206e-05
-5.777688056696206e-05
-5.777688056696206e-05
-5.777688056696206e-05
-5.777688056696206e-05
-5.777688056696206e-05
-5.777688056696206e-05
-5.777688056696206e-05
-5.777688056696206e-05
-5.777688056696206e-05
-0.0026448904391145334
-0.002829684264725074
-0.0017209213110618293
-5.777688056696206e-05
-5.777688056696206e-05
-5.777688056696206e-05
-5.777688056696206e-05
-5.777688056696206e-05
-5.777688056696206e-05
-5.777688056696206e-05
-5.777688056696206e-05
-5.777688056696206e-05
-5.777688056696206e-05
-5.777688056696206e-05
-5.777688056696206e-05
-5.777688056696206e-05
-5.777688056696206e-05
-5.777688056696206e-05
0.014356141517055221
0.01417134769144468
0.012877790912170894
0.011214646481676027
0.009921089702402242
0.008997120574349537
0.011214646481676027
0.013801760040223598
-5.777688056696206e-05
-5.777688056696206e-05
-5.777688056696206e-05
-5.777688056696206e-05
-5.777688056696206e-05
-5.777688056696206e-05
-5.777688056696206e-05
-5.777688056696206e-05
-5.777688056696206e-05
-5.777688056696206e-05
-5.777688056696206e-05
-5.777688056696206e-05
-5.777688056696206e-05
-5.777688056696206e-05
-5.777688056696206e-05
-0.0017209213110618293
-0.0007969521830091253
-5.777688056696206e-05
-5.777688056696206e-05
-5.777688056696206e-05
-5.777688056696206e-05
-5.777688056696206e-05
-5.777688056696206e-05
-5.777688056696206e-05
-5.777688056696206e-05
-5.777688056696206e-05
-5.777688056696206e-05
-5.777688056696206e-05
-5.777688056696206e-05
-5.777688056696206e-05
-5.777688056696206e-05
-5.777688056696206e-05
-5.777688056696206e-05
-5.777688056696206e-05
0.012508203260949813
0.010845058830454946
0.0097362958767917
0.008812326748738997
0.009366708225570619
0.01176902795850765
-5.777688056696206e-05
-5.777688056696206e-05
-5.777688056696206e-05
-5.777688056696206e-05
-5.777688056696206e-05
-5.777688056696206e-05
-5.777688056696206e-05
-5.777688056696206e-05
-5.777688056696206e-05
-5.777688056696206e-05
-5.777688056696206e-05
-5.777688056696206e-05
-5.777688056696206e-05
-5.777688056696206e-05
-0.00024257070617750287
-5.777688056696206e-05
0.00012701694504357874
0.0004966045962646604
0.000866192247485742
-5.777688056696206e-05
-5.777688056696206e-05
-5.777688056696206e-05
-5.777688056696206e-05
-5.777688056696206e-05
-5.777688056696206e-05
-5.777688056696206e-05
-5.777688056696206e-05
-5.777688056696206e-05
-5.777688056696206e-05
-5.777688056696206e-05
-5.777688056696206e-05
-5.777688056696206e-05
-5.777688056696206e-05
-5.777688056696206e-05
-5.777688056696206e-05
0.010845058830454946
0.0097362958767917
0.008442739097517915
0.007888357620686293
0.007703563795075752
0.009366708225570619
-5.777688056696206e-05
-5.777688056696206e-05
-5.777688056696206e-05
-5.777688056696206e-05
-5.777688056696206e-05
-5.777688056696206e-05
-5.777688056696206e-05
-5.777688056696206e-05
-5.777688056696206e-05
-5.777688056696206e-05
-5.777688056696206e-05
-5.777688056696206e-05
-5.777688056696206e-05
-5.777688056696206e-05
-5.777688056696206e-05
0.00031181077065411955
-5.777688056696206e-05
0.0006813984218752012
0.0012357798987068236
0.001790161375538446
-5.777688056696206e-05
-5.777688056696206e-05
-5.777688056696206e-05
-5.777688056696206e-05
-5.777688056696206e-05
-5.777688056696206e-05
-5.777688056696206e-05
-5.777688056696206e-05
-5.777688056696206e-05
-5.777688056696206e-05
-5.777688056696206e-05
-5.777688056696206e-05
-5.777688056696206e-05
-5.777688056696206e-05
-5.777688056696206e-05
-5.777688056696206e-05
-5.777688056696206e-05
0.008073151446296833
0.006779594667023048
0.006225213190191425
0.004562068759696558
-5.777688056696206e-05
-5.777688056696206e-05
-5.777688056696206e-05
-5.777688056696206e-05
-5.777688056696206e-05
0.008073151446296833
0.007703563795075752
-5.777688056696206e-05
0.005486037887749262
0.00493165641091764
0.003638099631643854
-5.777688056696206e-05
-5.777688056696206e-05
-5.777688056696206e-05
0.0006813984218752012
0.0006813984218752012
-5.777688056696206e-05
-5.777688056696206e-05
-5.777688056696206e-05
0.0023445428523700684
0.002898924329201691
0.0021597490267595276
-5.777688056696206e-05
-5.777688056696206e-05
-5.777688056696206e-05
-5.777688056696206e-05
-5.777688056696206e-05
-5.777688056696206e-05
-5.777688056696206e-05
-5.777688056696206e-05
-5.777688056696206e-05
-5.777688056696206e-05
-5.777688056696206e-05
-5.777688056696206e-05
-5.777688056696206e-05
-5.777688056696206e-05
-5.777688056696206e-05
-5.777688056696206e-05
-5.777688056696206e-05
0.00493165641091764
0.004746862585307099
0.005486037887749262
-5.777688056696206e-05
-5.777688056696206e-05
-5.777688056696206e-05
-5.777688056696206e-05
-5.777688056696206e-05
0.010845058830454946
0.010845058830454946
0.009921089702402242
0.008257945271907374
0.007149182318244129
0.005855625538970344
0.00493165641091764
0.0032685119804227725
-5.777688056696206e-05
0.001790161375538446
-5.777688056696206e-05
0.0012357798987068236
-5.777688056696206e-05
0.0016053675499279052
0.0025293366779806092
0.0032685119804227725
0.003822893457254395
0.002898924329201691
0.0004966045962646604
-5.777688056696206e-05
-5.777688056696206e-05
-5.777688056696206e-05
-5.777688056696206e-05
-5.777688056696206e-05
-5.777688056696206e-05
-5.777688056696206e-05
-5.777688056696206e-05
-5.777688056696206e-05
-5.777688056696206e-05
-5.777688056696206e-05
-5.777688056696206e-05
-5.777688056696206e-05
-5.777688056696206e-05
-5.777688056696206e-05
-5.777688056696206e-05
0.002898924329201691
0.0030837181548122317
0.004007687282864936
-5.777688056696206e-05
-5.777688056696206e-05
-5.777688056696206e-05
-5.777688056696206e-05
0.011214646481676027
0.011399440307286568
0.011584234132897109
0.010290677353623323
0.008997120574349537
0.007703563795075752
0.006410007015801966
0.005301244062138721
0.004562068759696558
0.003638099631643854
0.0023445428523700684
0.001790161375538446
-5.777688056696206e-05
0.001790161375538446
0.0023445428523700684
0.0034533058060333133
0.004377274934086017
0.00493165641091764
0.004007687282864936
0.0012357798987068236
-0.0017209213110618293
-0.003938447218388319
-0.004308034869609401
-0.002829684264725074
-5.777688056696206e-05
-5.777688056696206e-05
-5.777688056696206e-05
-5.777688056696206e-05
-5.777688056696206e-05
-5.777688056696206e-05
-5.777688056696206e-05
-5.777688056696206e-05
-5.777688056696206e-05
-5.777688056696206e-05
-5.777688056696206e-05
-5.777688056696206e-05
0.0014205737243173644
0.0014205737243173644
0.005670831713359803
-5.777688056696206e-05
-5.777688056696206e-05
-5.777688056696206e-05
-5.777688056696206e-05
0.00955150205118116
0.012138615609728731
0.012508203260949813
0.012323409435339272
0.010290677353623323
0.008627532923128456
0.006594800841412507
0.005670831713359803
0.004746862585307099
0.004377274934086017
0.002898924329201691
0.00271413050359115
0.001974955201148987
0.001790161375538446
0.00271413050359115
-5.777688056696206e-05
0.004562068759696558
0.005670831713359803
0.005670831713359803
0.00493165641091764
0.0025293366779806092
-0.0006121583573985845
-0.0035688595671672374
-0.0044928286952199414
-0.002829684264725074
-0.000981746008619666
-5.777688056696206e-05
-5.777688056696206e-05
-5.777688056696206e-05
-5.777688056696206e-05
-5.777688056696206e-05
-5.777688056696206e-05
-5.777688056696206e-05
-5.777688056696206e-05
-5.777688056696206e-05
-5.777688056696206e-05
-5.777688056696206e-05
-0.0004273645317880437
-5.777688056696206e-05
0.004562068759696558
-5.777688056696206e-05
-5.777688056696206e-05
-5.777688056696206e-05
0.005855625538970344
0.010845058830454946
0.012508203260949813
0.012692997086560354
0.01176902795850765
0.0097362958767917
0.007703563795075752
0.005670831713359803
0.004377274934086017
0.0032685119804227725
0.0030837181548122317
-5.777688056696206e-05
0.0025293366779806092
0.0021597490267595276
0.0021597490267595276
0.0025293366779806092
0.0034533058060333133
0.004562068759696558
0.005670831713359803
0.005855625538970344
0.005301244062138721
0.003638099631643854
0.0010509860730962828
-0.000981746008619666
-0.002829684264725074
-0.002829684264725074
-0.0007969521830091253
-5.777688056696206e-05
-5.777688056696206e-05
-5.777688056696206e-05
-5.777688056696206e-05
-5.777688056696206e-05
-5.777688056696206e-05
-5.777688056696206e-05
-5.777688056696206e-05
-5.777688056696206e-05
-5.777688056696206e-05
-5.777688056696206e-05
-0.002090508962282911
-0.000981746008619666
0.0051164502365281805
0.004377274934086017
-5.777688056696206e-05
0.006225213190191425
0.0097362958767917
0.012138615609728731
0.013062584737781435
0.012877790912170894
0.011214646481676027
0.00955150205118116
0.007149182318244129
0.004746862585307099
0.002898924329201691
0.001790161375538446
0.001790161375538446
0.0012357798987068236
0.0010509860730962828
0.000866192247485742
0.0010509860730962828
0.001790161375538446
0.00271413050359115
0.004007687282864936
0.004377274934086017
0.004377274934086017
0.004562068759696558
0.003822893457254395
0.0023445428523700684
0.0004966045962646604
-0.0015361274854512885
-5.777688056696206e-05
-5.777688056696206e-05
-5.777688056696206e-05
-5.777688056696206e-05
-5.777688056696206e-05
-5.777688056696206e-05
-5.777688056696206e-05
-5.777688056696206e-05
-5.777688056696206e-05
-5.777688056696206e-05
-5.777688056696206e-05
-5.777688056696206e-05
-0.003938447218388319
-0.0033840657415566966
-0.0022753027878934518
0.004377274934086017
0.005670831713359803
0.006964388492633589
0.007703563795075752
0.009921089702402242
0.011584234132897109
0.012508203260949813
0.012877790912170894
0.012323409435339272
0.010845058830454946
0.008812326748738997
0.006040419364580885
0.00271413050359115
0.0014205737243173644
0.00012701694504357874
-0.0004273645317880437
-0.0013513336598407477
-0.0015361274854512885
-0.002090508962282911
-0.0013513336598407477
-0.000981746008619666
-5.777688056696206e-05
0.0012357798987068236
0.001790161375538446
0.0025293366779806092
0.00271413050359115
0.00271413050359115
0.001974955201148987
0.000866192247485742
-5.777688056696206e-05
-5.777688056696206e-05
-5.777688056696206e-05
-5.777688056696206e-05
-5.777688056696206e-05
-5.777688056696206e-05
-5.777688056696206e-05
-5.777688056696206e-05
-5.777688056696206e-05
-5.777688056696206e-05
-5.777688056696206e-05
-5.777688056696206e-05
-5.777688056696206e-05
-0.004862416346441023
-0.004308034869609401
0.0032685119804227725
0.004746862585307099
0.006410007015801966
0.008257945271907374
0.010105883528012782
0.011584234132897109
0.012323409435339272
0.012692997086560354
0.01195382178411819
0.011214646481676027
0.0097362958767917
0.007703563795075752
0.00493165641091764
-5.777688056696206e-05
-5.777688056696206e-05
-0.000981746008619666
-0.002829684264725074
-0.003938447218388319
-0.004308034869609401
-0.005601591648883186
-0.004677622520830482
-0.003938447218388319
-0.0026448904391145334
-0.0015361274854512885
-0.0006121583573985845
0.0004966045962646604
0.0006813984218752012
0.0012357798987068236
0.0010509860730962828
-5.777688056696206e-05
-5.777688056696206e-05
-5.777688056696206e-05
-5.777688056696206e-05
-5.777688056696206e-05
-5.777688056696206e-05
-5.777688056696206e-05
-5.777688056696206e-05
-5.777688056696206e-05
-5.777688056696206e-05
-5.777688056696206e-05
-5.777688056696206e-05
-5.777688056696206e-05
-0.005786385474493727
-0.005786385474493727
-0.0054167978232726455
0.0021597490267595276
0.003638099631643854
0.00493165641091764
0.007149182318244129
0.008812326748738997
0.011029852656065486
0.012138615609728731
0.01195382178411819
0.011399440307286568
0.010290677353623323
0.009181914399960078
0.007888357620686293
0.006040419364580885
0.003638099631643854
-5.777688056696206e-05
-5.777688056696206e-05
-5.777688056696206e-05
-0.004677622520830482
-0.00652556077693589
-0.007079942253767513
-0.007819117556209676
-0.008003911381820217
-0.007079942253767513
-0.005601591648883186
-0.004308034869609401
-0.002829684264725074
-0.0015361274854512885
-0.0006121583573985845
0.00012701694504357874
-5.777688056696206e-05
-5.777688056696206e-05
-5.777688056696206e-05
-5.777688056696206e-05
-5.777688056696206e-05
-5.777688056696206e-05
-5.777688056696206e-05
-5.777688056696206e-05
-5.777688056696206e-05
-5.777688056696206e-05
-5.777688056696206e-05
-5.777688056696206e-05
-5.777688056696206e-05
-5.777688056696206e-05
-0.006710354602546431
-0.0063407669513253495
0.0023445428523700684
0.003638099631643854
0.005301244062138721
0.007518769969465211
0.009181914399960078
0.010475471179233864
0.011214646481676027
0.010475471179233864
0.009181914399960078
0.008073151446296833
0.006964388492633589
0.005301244062138721
0.003822893457254395
0.0021597490267595276
-5.777688056696206e-05
-5.777688056696206e-05
-5.777688056696206e-05
-0.00652556077693589
-0.008373499033041298
-0.009297468161094002
-0.009667055812315084
-0.010036643463536166
-0.00855829285865184
-0.00855829285865184
-0.005971179300104268
-0.004862416346441023
-0.003014478090335615
-5.777688056696206e-05
-5.777688056696206e-05
-5.777688056696206e-05
-5.777688056696206e-05
-5.777688056696206e-05
-5.777688056696206e-05
-5.777688056696206e-05
-5.777688056696206e-05
-5.777688056696206e-05
-5.777688056696206e-05
-5.777688056696206e-05
-5.777688056696206e-05
-5.777688056696206e-05
-5.777688056696206e-05
-0.004308034869609401
-0.005232003997662105
-0.007449529904988594
-0.007079942253767513
0.0014205737243173644
0.0025293366779806092
0.003638099631643854
0.0051164502365281805
0.006410007015801966
0.008073151446296833
0.009181914399960078
0.008997120574349537
0.008627532923128456
0.00733397614385467
0.005855625538970344
0.004746862585307099
0.0034533058060333133
0.001790161375538446
-5.777688056696206e-05
-0.002090508962282911
-5.777688056696206e-05
-0.005601591648883186
-0.007819117556209676
-0.010036643463536166
-0.010036643463536166
-0.010036643463536166
-0.010406231114757247
-0.010036643463536166
-0.009297468161094002
-0.0072647360793780535
-0.005601591648883186
-5.777688056696206e-05
-5.777688056696206e-05
-5.777688056696206e-05
-5.777688056696206e-05
-5.777688056696206e-05
-5.777688056696206e-05
-5.777688056696206e-05
-5.777688056696206e-05
-5.777688056696206e-05
-5.777688056696206e-05
-5.777688056696206e-05
-5.777688056696206e-05
-5.777688056696206e-05
0.0016053675499279052
-0.0006121583573985845
-0.002829684264725074
-0.005232003997662105
-0.0063407669513253495
-0.0063407669513253495
0.0021597490267595276
0.0021597490267595276
0.00271413050359115
0.003638099631643854
0.00493165641091764
0.005670831713359803
0.006594800841412507
0.006779594667023048
0.006410007015801966
0.00493165641091764
0.0041924811084754765
0.002898924329201691
0.0014205737243173644
-5.777688056696206e-05
-0.0017209213110618293
-0.003014478090335615
-0.005047210172051564
-0.006155973125714809
-0.008373499033041298
-0.009297468161094002
-0.009667055812315084
-0.009667055812315084
-0.010036643463536166
-0.009667055812315084
-0.009667055812315084
-0.008003911381820217
-5.777688056696206e-05
-5.777688056696206e-05
-5.777688056696206e-05
-5.777688056696206e-05
-5.777688056696206e-05
-5.777688056696206e-05
-5.777688056696206e-05
-5.777688056696206e-05
-5.777688056696206e-05
-5.777688056696206e-05
-5.777688056696206e-05
-5.777688056696206e-05
0.006964388492633589
0.005855625538970344
0.004007687282864936
0.0016053675499279052
-0.0007969521830091253
-0.0033840657415566966
-0.0044928286952199414
-0.004308034869609401
0.0014205737243173644
0.0014205737243173644
0.0014205737243173644
0.001790161375538446
0.0021597490267595276
0.002898924329201691
0.0034533058060333133
0.003822893457254395
0.003638099631643854
0.0032685119804227725
0.0023445428523700684
0.0014205737243173644
-5.777688056696206e-05
-0.0013513336598407477
-0.0022753027878934518
-0.003938447218388319
-0.004862416346441023
-0.005786385474493727
-0.006895148428156972
-0.008188705207430758
-0.00855829285865184
-0.009112674335483462
-0.00874308668426238
-0.009482261986704543
-0.009667055812315084
-0.007819117556209676
-0.005786385474493727
-5.777688056696206e-05
-5.777688056696206e-05
-5.777688056696206e-05
-5.777688056696206e-05
-5.777688056696206e-05
-5.777688056696206e-05
-5.777688056696206e-05
-5.777688056696206e-05
-5.777688056696206e-05
-5.777688056696206e-05
0.008442739097517915
0.009921089702402242
0.008442739097517915
0.006225213190191425
0.004007687282864936
0.0014205737243173644
-0.0006121583573985845
-0.0015361274854512885
0.0006813984218752012
-5.777688056696206e-05
-0.0004273645317880437
-0.001166539834230207
-5.777688056696206e-05
-0.0006121583573985845
0.00012701694504357874
0.000866192247485742
0.0010509860730962828
0.0016053675499279052
0.0010509860730962828
-5.777688056696206e-05
-0.0006121583573985845
-0.0015361274854512885
-0.002090508962282911
-0.003014478090335615
-0.0035688595671672374
-0.0044928286952199414
-0.005232003997662105
-0.006155973125714809
-0.006895148428156972
-0.008003911381820217
-0.008003911381820217
-0.008373499033041298
-0.00855829285865184
-0.007079942253767513
-5.777688056696206e-05
-5.777688056696206e-05
-5.777688056696206e-05
-5.777688056696206e-05
-5.777688056696206e-05
-5.777688056696206e-05
-5.777688056696206e-05
-5.777688056696206e-05
-5.777688056696206e-05
-5.777688056696206e-05
-5.777688056696206e-05
0.00955150205118116
0.010290677353623323
0.0097362958767917
0.008257945271907374
0.006410007015801966
0.004746862585307099
0.0030837181548122317
-0.00024257070617750287
-0.000981746008619666
-0.002090508962282911
-0.0026448904391145334
-0.002829684264725074
-0.0026448904391145334
-0.0022753027878934518
-0.0015361274854512885
-0.0013513336598407477
-0.0006121583573985845
-0.00024257070617750287
-5.777688056696206e-05
-0.0006121583573985845
-0.001166539834230207
-0.0013513336598407477
-0.0019057151366723701
-0.0024600966135039926
-0.002829684264725074
-0.003753653392777778
-0.004308034869609401
-0.005047210172051564
-0.005971179300104268
-0.0063407669513253495
-0.007079942253767513
-0.00652556077693589
-0.005971179300104268
-5.777688056696206e-05
-5.777688056696206e-05
-5.777688056696206e-05
-5.777688056696206e-05
-5.777688056696206e-05
-5.777688056696206e-05
-5.777688056696206e-05
-5.777688056696206e-05
-5.777688056696206e-05
-5.777688056696206e-05
-5.777688056696206e-05
0.008997120574349537
0.010105883528012782
0.010660265004844405
0.0097362958767917
0.008812326748738997
0.007149182318244129
0.006225213190191425
-0.0007969521830091253
-0.0026448904391145334
-0.0033840657415566966
-0.004308034869609401
-0.0044928286952199414
-0.004308034869609401
-0.004308034869609401
-0.00412324104399886
-0.003753653392777778
-0.0024600966135039926
-0.0006121583573985845
-0.0006121583573985845
-0.00024257070617750287
-5.777688056696206e-05
-0.0006121583573985845
-0.0007969521830091253
-0.001166539834230207
-0.0015361274854512885
-0.0019057151366723701
-0.0024600966135039926
-0.003014478090335615
-0.0035688595671672374
-0.004308034869609401
-0.004862416346441023
-0.005232003997662105
-0.005047210172051564
-5.777688056696206e-05
-5.777688056696206e-05
-5.777688056696206e-05
-5.777688056696206e-05
-5.777688056696206e-05
-5.777688056696206e-05
-5.777688056696206e-05
-5.777688056696206e-05
-5.777688056696206e-05
-5.777688056696206e-05
-5.777688056696206e-05
0.00733397614385467
0.008997120574349537
0.010290677353623323
0.010290677353623323
0.009921089702402242
0.009366708225570619
0.007888357620686293
-0.002829684264725074
-0.004308034869609401
-0.005232003997662105
-0.0054167978232726455
-0.005786385474493727
-0.005786385474493727
-0.0054167978232726455
-0.005047210172051564
-0.0033840657415566966
-0.0017209213110618293
-0.0006121583573985845
0.0006813984218752012
0.0006813984218752012
0.000866192247485742
0.00012701694504357874
-0.0004273645317880437
-0.0006121583573985845
-0.0004273645317880437
-0.0013513336598407477
-0.001166539834230207
-0.0019057151366723701
-0.0022753027878934518
-0.0033840657415566966
-0.004308034869609401
-0.005047210172051564
-0.004862416346441023
-5.777688056696206e-05
-5.777688056696206e-05
-5.777688056696206e-05
-5.777688056696206e-05
-5.777688056696206e-05
-5.777688056696206e-05
-5.777688056696206e-05
-5.777688056696206e-05
-5.777688056696206e-05
-5.777688056696206e-05
0.006040419364580885
0.007518769969465211
0.009366708225570619
0.010290677353623323
0.010475471179233864
0.009921089702402242
0.008627532923128456
-0.0033840657415566966
-0.004862416346441023
-0.005047210172051564
-0.0063407669513253495
-0.0063407669513253495
-0.005971179300104268
-0.005786385474493727
-0.005047210172051564
-0.003938447218388319
-0.002090508962282911
-0.00024257070617750287
0.0014205737243173644
0.0021597490267595276
0.0016053675499279052
0.0012357798987068236
-5.777688056696206e-05
-5.777688056696206e-05
0.00012701694504357874
0.0006813984218752012
0.00031181077065411955
-0.0006121583573985845
-0.0015361274854512885
-0.0026448904391145334
-0.003199271915946156
-0.005047210172051564
-0.0054167978232726455
-0.004308034869609401
-5.777688056696206e-05
-5.777688056696206e-05
-5.777688056696206e-05
-5.777688056696206e-05
-5.777688056696206e-05
-5.777688056696206e-05
-5.777688056696206e-05
-5.777688056696206e-05
-5.777688056696206e-05
0.003822893457254395
0.005855625538970344
0.007888357620686293
0.0097362958767917
0.010105883528012782
0.009921089702402242
-0.003199271915946156
-0.004308034869609401
-0.005047210172051564
-0.005786385474493727
-0.005601591648883186
-0.0054167978232726455
-0.005601591648883186
-0.004308034869609401
-0.0033840657415566966
-0.000981746008619666
0.0006813984218752012
0.0021597490267595276
0.0030837181548122317
0.0021597490267595276
-5.777688056696206e-05
-5.777688056696206e-05
-5.777688056696206e-05
0.0014205737243173644
0.0014205737243173644
0.0010509860730962828
0.0004966045962646604
-0.00024257070617750287
-0.0017209213110618293
-0.0033840657415566966
-0.005232003997662105
-0.00652556077693589
-0.006155973125714809
-5.777688056696206e-05
-5.777688056696206e-05
-5.777688056696206e-05
-5.777688056696206e-05
-5.777688056696206e-05
-5.777688056696206e-05
-5.777688056696206e-05
-5.777688056696206e-05
-5.777688056696206e-05
0.001974955201148987
0.0041924811084754765
0.006410007015801966
0.008257945271907374
0.008997120574349537
0.008627532923128456
-0.0026448904391145334
-0.003753653392777778
-0.0044928286952199414
-0.004862416346441023
-0.004308034869609401
-0.004308034869609401
-0.003753653392777778
-0.0033840657415566966
-0.002090508962282911
-0.0004273645317880437
0.0016053675499279052
0.0023445428523700684
0.00271413050359115
0.0021597490267595276
-5.777688056696206e-05
-5.777688056696206e-05
-5.777688056696206e-05
0.0014205737243173644
0.0023445428523700684
0.001790161375538446
0.000866192247485742
-0.00024257070617750287
-0.0019057151366723701
-0.0035688595671672374
-0.005601591648883186
-0.006710354602546431
-0.007079942253767513
-5.777688056696206e-05
-5.777688056696206e-05
-0.00024257070617750287
-5.777688056696206e-05
-5.777688056696206e-05
-5.777688056696206e-05
-5.777688056696206e-05
-5.777688056696206e-05
-5.777688056696206e-05
-5.777688056696206e-05
-5.777688056696206e-05
0.00493165641091764
0.006410007015801966
0.007888357620686293
-0.002090508962282911
-0.0024600966135039926
-0.0035688595671672374
-0.004308034869609401
-0.0035688595671672374
-0.003199271915946156
-0.003014478090335615
-0.0022753027878934518
-0.001166539834230207
0.0004966045962646604
0.0014205737243173644
0.0021597490267595276
-5.777688056696206e-05
-5.777688056696206e-05
-5.777688056696206e-05
-5.777688056696206e-05
-5.777688056696206e-05
0.0023445428523700684
0.0025293366779806092
0.0021597490267595276
0.0014205737243173644
-0.0004273645317880437
-0.0017209213110618293
-0.003938447218388319
-0.004862416346441023
-0.006895148428156972
-0.007079942253767513
-5.777688056696206e-05
-5.777688056696206e-05
-5.777688056696206e-05
-5.777688056696206e-05
-5.777688056696206e-05
-5.777688056696206e-05
-5.777688056696206e-05
-5.777688056696206e-05
-5.777688056696206e-05
-5.777688056696206e-05
-5.777688056696206e-05
-5.777688056696206e-05
-0.0033840657415566966
-0.003014478090335615
-0.0019057151366723701
-0.0019057151366723701
-0.0015361274854512885
-0.001166539834230207
-0.0006121583573985845
0.00012701694504357874
0.0006813984218752012
-5.777688056696206e-05
-5.777688056696206e-05
-5.777688056696206e-05
-5.777688056696206e-05
-5.777688056696206e-05
-5.777688056696206e-05
0.002898924329201691
0.002898924329201691
0.0023445428523700684
0.0010509860730962828
-0.00024257070617750287
-0.002090508962282911
-0.003938447218388319
-0.005601591648883186
-0.007079942253767513
-0.007079942253767513
-5.777688056696206e-05
-5.777688056696206e-05
-5.777688056696206e-05
-5.777688056696206e-05
-5.777688056696206e-05
-5.777688056696206e-05
-5.777688056696206e-05
-5.777688056696206e-05
-5.777688056696206e-05
-5.777688056696206e-05
-5.777688056696206e-05
-5.777688056696206e-05
-0.0026448904391145334
-0.0022753027878934518
-0.0017209213110618293
-0.0019057151366723701
-0.0013513336598407477
-0.000981746008619666
-0.0004273645317880437
-5.777688056696206e-05
-5.777688056696206e-05
-5.777688056696206e-05
-5.777688056696206e-05
-5.777688056696206e-05
-5.777688056696206e-05
0.002898924329201691
0.003638099631643854
-5.777688056696206e-05
-5.777688056696206e-05
0.0010509860730962828
-0.00024257070617750287
-0.002090508962282911
-0.003938447218388319
-0.005601591648883186
-0.0063407669513253495
-0.006155973125714809
-5.777688056696206e-05
-5.777688056696206e-05
-5.777688056696206e-05
-5.777688056696206e-05
-5.777688056696206e-05
-5.777688056696206e-05
-5.777688056696206e-05
-5.777688056696206e-05
-5.777688056696206e-05
-5.777688056696206e-05
-5.777688056696206e-05
-0.0024600966135039926
-0.0022753027878934518
-0.0017209213110618293
-5.777688056696206e-05
-5.777688056696206e-05
-5.777688056696206e-05
-5.777688056696206e-05
-5.777688056696206e-05
-5.777688056696206e-05
0.001790161375538446
-5.777688056696206e-05
-5.777688056696206e-05
-5.777688056696206e-05
-5.777688056696206e-05
-5.777688056696206e-05
-5.777688056696206e-05
-5.777688056696206e-05
-0.003753653392777778
-0.004862416346441023
-0.005047210172051564
-5.777688056696206e-05
-5.777688056696206e-05
-5.777688056696206e-05
-5.777688056696206e-05
-5.777688056696206e-05
-5.777688056696206e-05
-5.777688056696206e-05
-5.777688056696206e-05
-5.777688056696206e-05
-5.777688056696206e-05
0.004007687282864936
-5.777688056696206e-05
-5.777688056696206e-05
-5.777688056696206e-05
-5.777688056696206e-05
-5.777688056696206e-05
-5.777688056696206e-05
-5.777688056696206e-05
-5.777688056696206e-05
-5.777688056696206e-05
-5.777688056696206e-05
-5.777688056696206e-05
-5.777688056696206e-05
-5.777688056696206e-05
-5.777688056696206e-05
-5.777688056696206e-05
-5.777688056696206e-05
-5.777688056696206e-05
-5.777688056696206e-05
-5.777688056696206e-05
-5.777688056696206e-05
0.0030837181548122317
-5.777688056696206e-05
-5.777688056696206e-05
-5.777688056696206e-05
-5.777688056696206e-05
-5.777688056696206e-05
-5.777688056696206e-05
-5.777688056696206e-05
-5.777688056696206e-05
-5.777688056696206e-05
-5.777688056696206e-05
-5.777688056696206e-05
-5.777688056696206e-05
-5.777688056696206e-05
-5.777688056696206e-05
-5.777688056696206e-05
0.0032685119804227725
-5.777688056696206e-05
-5.777688056696206e-05
-5.777688056696206e-05
-5.777688056696206e-05
-5.777688056696206e-05
-5.777688056696206e-05
-5.777688056696206e-05
-5.777688056696206e-05
-5.777688056696206e-05
-5.777688056696206e-05
-5.777688056696206e-05
-5.777688056696206e-05
-5.777688056696206e-05
-5.777688056696206e-05
0.001974955201148987
0.003638099631643854
-5.777688056696206e-05
-5.777688056696206e-05
-5.777688056696206e-05
-5.777688056696206e-05
-5.777688056696206e-05
-5.777688056696206e-05
-5.777688056696206e-05
-5.777688056696206e-05
-5.777688056696206e-05
-5.777688056696206e-05
-5.777688056696206e-05
-5.777688056696206e-05
-5.777688056696206e-05
0.0006813984218752012
0.0021597490267595276
-5.777688056696206e-05
-5.777688056696206e-05
-5.777688056696206e-05
-5.777688056696206e-05
-5.777688056696206e-05
-5.777688056696206e-05
-5.777688056696206e-05
-5.777688056696206e-05
-5.777688056696206e-05
-5.777688056696206e-05
-5.777688056696206e-05
-5.777688056696206e-05
-0.0013513336598407477
0.0004966045962646604
0.0023445428523700684
-0.001166539834230207
-0.0017209213110618293
-5.777688056696206e-05
-5.777688056696206e-05
-5.777688056696206e-05
-5.777688056696206e-05
-5.777688056696206e-05
-5.777688056696206e-05
-5.777688056696206e-05
-5.777688056696206e-05
-5.777688056696206e-05
-0.003753653392777778
-0.0015361274854512885
0.00012701694504357874
-5.777688056696206e-05
-5.777688056696206e-05
-5.777688056696206e-05
-5.777688056696206e-05
-5.777688056696206e-05
-5.777688056696206e-05
-5.777688056696206e-05
-5.777688056696206e-05
-5.777688056696206e-05
-5.777688056696206e-05
-0.005047210172051564
-0.003938447218388319
-0.002829684264725074
-5.777688056696206e-05
-5.777688056696206e-05
-5.777688056696206e-05
-5.777688056696206e-05
-5.777688056696206e-05
-5.777688056696206e-05
-5.777688056696206e-05
-5.777688056696206e-05
-5.777688056696206e-05
-5.777688056696206e-05
-0.005047210172051564
-0.0035688595671672374
-0.003753653392777778
-0.0035688595671672374
-5.777688056696206e-05
-5.777688056696206e-05
-5.777688056696206e-05
-5.777688056696206e-05
-5.777688056696206e-05
-5.777688056696206e-05
-5.777688056696206e-05
-5.777688056696206e-05
-5.777688056696206e-05
-0.004862416346441023
-0.005047210172051564
-5.777688056696206e-05
-5.777688056696206e-05
-5.777688056696206e-05
-5.777688056696206e-05
-5.777688056696206e-05
-5.777688056696206e-05
-5.777688056696206e-05
-5.777688056696206e-05
-0.0054167978232726455
-5.777688056696206e-05
-5.777688056696206e-05
-5.777688056696206e-05
-5.777688056696206e-05
-5.777688056696206e-05
-5.777688056696206e-05
0.001974955201148987
0.0021597490267595276
0.001974955201148987
0.00012701694504357874
0.0004966045962646604
0.0012357798987068236
0.001974955201148987
0.0025293366779806092
0.002898924329201691
0.0025293366779806092
0.0012357798987068236
-0.00024257070617750287
-0.0019057151366723701
-0.003938447218388319
-0.005047210172051564
-0.0063407669513253495
-0.007449529904988594
-0.00855829285865184
-0.009297468161094002
0.0023445428523700684
0.0021597490267595276
0.001974955201148987
0.001974955201148987
0.0021597490267595276
0.0025293366779806092
0.0023445428523700684
0.0025293366779806092
0.001974955201148987
0.0006813984218752012
-0.0006121583573985845
-0.002829684264725074
-0.004308034869609401
-0.005786385474493727
-0.007634323730599135
-0.00892788050987292
-0.010036643463536166
-0.010591024940367788
-0.010775818765978329
-0.010406231114757247
-0.009297468161094002
0.003638099631643854
0.004007687282864936
0.004007687282864936
0.0041924811084754765
0.004377274934086017
0.0032685119804227725
0.002898924329201691
0.00271413050359115
0.0016053675499279052
0.0014205737243173644
0.00031181077065411955
-0.0004273645317880437
-0.0024600966135039926
-0.004308034869609401
-0.005971179300104268
-0.007449529904988594
-0.00855829285865184
-0.010036643463536166
-0.01114540641719941
-0.012069375545252115
-0.011884581719641574
-0.011514994068420492
-0.010036643463536166
-0.007819117556209676
-0.005786385474493727
-0.003753653392777778
0.0004966045962646604
0.0016053675499279052
0.002898924329201691
0.0034533058060333133
0.003638099631643854
0.003638099631643854
0.0030837181548122317
0.00271413050359115
0.0032685119804227725
0.0041924811084754765
0.004746862585307099
0.005301244062138721
0.005670831713359803
0.005855625538970344
0.004562068759696558
0.004007687282864936
0.0032685119804227725
0.0021597490267595276
0.0014205737243173644
-5.777688056696206e-05
-0.0015361274854512885
-0.003014478090335615
-0.005047210172051564
-0.006710354602546431
-0.008003911381820217
-0.009297468161094002
-0.010221437289146706
-0.01114540641719941
-0.012254169370862655
-0.012993344673304819
-0.012808550847694278
-0.011884581719641574
-0.010406231114757247
-0.007819117556209676
-0.005601591648883186
-0.0035688595671672374
-0.0017209213110618293
-5.777688056696206e-05
0.000866192247485742
-0.0017209213110618293
0.00012701694504357874
0.0016053675499279052
0.0030837181548122317
0.004377274934086017
0.00493165641091764
0.0051164502365281805
0.00493165641091764
0.004377274934086017
0.004377274934086017
0.00493165641091764
0.005301244062138721
0.005855625538970344
0.006040419364580885
0.005670831713359803
0.004746862585307099
0.004007687282864936
0.00271413050359115
0.0012357798987068236
-0.00024257070617750287
-0.002090508962282911
-0.0035688595671672374
-0.005786385474493727
-0.007819117556209676
-0.009482261986704543
-0.01096061259158887
-0.011330200242809951
-0.011699787894031033
-0.012438963196473196
-0.012993344673304819
-0.013547726150136441
-0.012623757022083737
-0.011514994068420492
-0.009851849637925625
-0.008188705207430758
-0.0054167978232726455
-0.0035688595671672374
-0.001166539834230207
0.0004966045962646604
0.0016053675499279052
-0.0044928286952199414
-0.0022753027878934518
-0.00024257070617750287
0.001974955201148987
0.004377274934086017
0.0051164502365281805
0.005855625538970344
0.005670831713359803
0.005670831713359803
0.005486037887749262
0.00493165641091764
0.005301244062138721
0.005301244062138721
0.005670831713359803
0.005855625538970344
0.005486037887749262
0.004377274934086017
0.0030837181548122317
0.001790161375538446
-5.777688056696206e-05
-0.0019057151366723701
-0.0035688595671672374
-0.0054167978232726455
-0.0072647360793780535
-0.00892788050987292
-0.011699787894031033
-0.012438963196473196
-0.012993344673304819
-0.012993344673304819
-0.012993344673304819
-0.01317813849891536
-0.012993344673304819
-0.012254169370862655
-0.010591024940367788
-0.00874308668426238
-0.007079942253767513
-0.004862416346441023
-0.003014478090335615
-0.000981746008619666
0.0006813984218752012
0.001790161375538446
0.0023445428523700684
0.00271413050359115
-0.005971179300104268
-0.004308034869609401
-0.0026448904391145334
-0.00024257070617750287
0.001974955201148987
0.004007687282864936
0.005486037887749262
0.006594800841412507
0.006964388492633589
0.006225213190191425
0.005855625538970344
0.0051164502365281805
0.005670831713359803
0.005670831713359803
0.0051164502365281805
0.005301244062138721
0.004746862585307099
0.0030837181548122317
0.0023445428523700684
0.0006813984218752012
-0.0015361274854512885
-0.0026448904391145334
-0.005047210172051564
-0.00652556077693589
-0.00855829285865184
-0.010221437289146706
-0.011330200242809951
-0.012993344673304819
-0.0133629323245259
-0.012808550847694278
-0.012069375545252115
-0.011330200242809951
-0.011514994068420492
-0.010036643463536166
-0.00892788050987292
-0.008373499033041298
-0.007079942253767513
-0.004677622520830482
-0.003014478090335615
-5.777688056696206e-05
-5.777688056696206e-05
-5.777688056696206e-05
0.0004966045962646604
0.0014205737243173644
0.0021597490267595276
-0.005601591648883186
-0.0044928286952199414
-0.0026448904391145334
-0.00024257070617750287
0.001974955201148987
0.004377274934086017
0.005670831713359803
0.007149182318244129
0.006964388492633589
0.006779594667023048
0.006410007015801966
0.005670831713359803
0.005486037887749262
0.005670831713359803
0.004377274934086017
0.004377274934086017
0.003638099631643854
0.00271413050359115
0.0010509860730962828
-0.00024257070617750287
-0.0019057151366723701
-0.003938447218388319
-0.0054167978232726455
-0.0072647360793780535
-0.00855829285865184
-0.010221437289146706
-0.010406231114757247
-0.00874308668426238
-5.777688056696206e-05
-5.777688056696206e-05
-5.777688056696206e-05
-0.009667055812315084
-0.00855829285865184
-5.777688056696206e-05
-5.777688056696206e-05
-0.007449529904988594
-0.006895148428156972
-5.777688056696206e-05
-5.777688056696206e-05
-5.777688056696206e-05
-5.777688056696206e-05
-5.777688056696206e-05
-5.777688056696206e-05
-5.777688056696206e-05
0.0006813984218752012
-0.004862416346441023
-0.003938447218388319
-0.002090508962282911
-5.777688056696206e-05
0.001974955201148987
0.0041924811084754765
0.005486037887749262
0.006410007015801966
0.006594800841412507
0.006594800841412507
0.006040419364580885
0.005670831713359803
0.005486037887749262
0.005301244062138721
0.004377274934086017
0.004377274934086017
0.001974955201148987
0.000866192247485742
-5.777688056696206e-05
-0.0017209213110618293
-0.003014478090335615
-0.004308034869609401
-0.005601591648883186
-0.00652556077693589
-0.008188705207430758
-0.00892788050987292
-0.008003911381820217
-5.777688056696206e-05
-5.777688056696206e-05
-5.777688056696206e-05
-5.777688056696206e-05
-5.777688056696206e-05
-5.777688056696206e-05
-5.777688056696206e-05
-5.777688056696206e-05
-5.777688056696206e-05
-5.777688056696206e-05
-5.777688056696206e-05
-5.777688056696206e-05
-5.777688056696206e-05
-5.777688056696206e-05
-5.777688056696206e-05
-5.777688056696206e-05
-5.777688056696206e-05
-5.777688056696206e-05
0.0012357798987068236
-0.0033840657415566966
-0.0035688595671672374
-0.003014478090335615
-0.0015361274854512885
0.00031181077065411955
0.0021597490267595276
0.003822893457254395
0.0051164502365281805
0.005486037887749262
0.005855625538970344
0.005301244062138721
0.005670831713359803
0.005670831713359803
0.005670831713359803
0.005670831713359803
0.005301244062138721
-5.777688056696206e-05
-5.777688056696206e-05
-5.777688056696206e-05
-5.777688056696206e-05
-0.002090508962282911
-0.0035688595671672374
-0.004308034869609401
-0.005786385474493727
-0.005786385474493727
-0.00652556077693589
-0.0063407669513253495
-5.777688056696206e-05
-5.777688056696206e-05
-5.777688056696206e-05
-5.777688056696206e-05
-5.777688056696206e-05
-5.777688056696206e-05
-5.777688056696206e-05
-5.777688056696206e-05
-5.777688056696206e-05
-5.777688056696206e-05
-5.777688056696206e-05
-5.777688056696206e-05
-5.777688056696206e-05
-5.777688056696206e-05
-5.777688056696206e-05
-5.777688056696206e-05
-5.777688056696206e-05
-5.777688056696206e-05
-5.777688056696206e-05
0.0006813984218752012
0.00271413050359115
0.003638099631643854
-0.002090508962282911
-0.002090508962282911
-0.0015361274854512885
-0.00024257070617750287
0.0014205737243173644
0.0025293366779806092
0.003638099631643854
0.004377274934086017
0.004746862585307099
0.004377274934086017
0.004377274934086017
0.004377274934086017
0.004377274934086017
0.005670831713359803
0.006225213190191425
-5.777688056696206e-05
-5.777688056696206e-05
-5.777688056696206e-05
-5.777688056696206e-05
-5.777688056696206e-05
-5.777688056696206e-05
-5.777688056696206e-05
-0.0035688595671672374
-0.003753653392777778
-0.00412324104399886
-5.777688056696206e-05
-5.777688056696206e-05
-5.777688056696206e-05
-5.777688056696206e-05
-5.777688056696206e-05
-5.777688056696206e-05
-5.777688056696206e-05
-5.777688056696206e-05
-5.777688056696206e-05
-5.777688056696206e-05
-5.777688056696206e-05
-5.777688056696206e-05
-5.777688056696206e-05
-5.777688056696206e-05
-5.777688056696206e-05
-5.777688056696206e-05
-5.777688056696206e-05
-5.777688056696206e-05
-5.777688056696206e-05
-5.777688056696206e-05
-5.777688056696206e-05
-5.777688056696206e-05
0.00271413050359115
0.004377274934086017
-0.0004273645317880437
-0.0006121583573985845
-5.777688056696206e-05
0.0010509860730962828
0.001974955201148987
0.002898924329201691
0.003638099631643854
0.003638099631643854
0.003822893457254395
0.0032685119804227725
0.0030837181548122317
0.003638099631643854
0.004746862585307099
0.005486037887749262
0.006779594667023048
-5.777688056696206e-05
-5.777688056696206e-05
-5.777688056696206e-05
-5.777688056696206e-05
-5.777688056696206e-05
-5.777688056696206e-05
-5.777688056696206e-05
-5.777688056696206e-05
-5.777688056696206e-05
-5.777688056696206e-05
-5.777688056696206e-05
-5.777688056696206e-05
-5.777688056696206e-05
-5.777688056696206e-05
-5.777688056696206e-05
-5.777688056696206e-05
-5.777688056696206e-05
-5.777688056696206e-05
-5.777688056696206e-05
-5.777688056696206e-05
-5.777688056696206e-05
-5.777688056696206e-05
-5.777688056696206e-05
-5.777688056696206e-05
-5.777688056696206e-05
-5.777688056696206e-05
-5.777688056696206e-05
-5.777688056696206e-05
-5.777688056696206e-05
-5.777688056696206e-05
-0.0019057151366723701
-5.777688056696206e-05
0.0034533058060333133
0.00493165641091764
0.0014205737243173644
0.001790161375538446
0.0025293366779806092
0.0032685119804227725
0.0034533058060333133
0.003822893457254395
0.0032685119804227725
0.002898924329201691
0.0025293366779806092
0.00271413050359115
0.0032685119804227725
0.004377274934086017
0.006964388492633589
0.00733397614385467
-5.777688056696206e-05
-5.777688056696206e-05
-5.777688056696206e-05
-5.777688056696206e-05
-5.777688056696206e-05
-5.777688056696206e-05
-5.777688056696206e-05
-5.777688056696206e-05
-5.777688056696206e-05
-5.777688056696206e-05
-5.777688056696206e-05
-5.777688056696206e-05
-5.777688056696206e-05
-5.777688056696206e-05
-5.777688056696206e-05
-5.777688056696206e-05
-5.777688056696206e-05
-5.777688056696206e-05
-5.777688056696206e-05
-5.777688056696206e-05
-5.777688056696206e-05
-5.777688056696206e-05
-5.777688056696206e-05
-5.777688056696206e-05
-5.777688056696206e-05
-5.777688056696206e-05
-5.777688056696206e-05
-5.777688056696206e-05
-5.777688056696206e-05
-5.777688056696206e-05
-0.0015361274854512885
0.001790161375538446
0.004007687282864936
0.005670831713359803
0.006040419364580885
0.00271413050359115
0.0034533058060333133
0.003638099631643854
0.004562068759696558
0.004377274934086017
0.0041924811084754765
0.0032685119804227725
0.0025293366779806092
0.0023445428523700684
0.0023445428523700684
0.0034533058060333133
0.00493165641091764
0.006964388492633589
0.009181914399960078
-5.777688056696206e-05
-5.777688056696206e-05
-5.777688056696206e-05
-5.777688056696206e-05
-5.777688056696206e-05
-5.777688056696206e-05
-5.777688056696206e-05
-5.777688056696206e-05
-5.777688056696206e-05
-5.777688056696206e-05
-5.777688056696206e-05
-5.777688056696206e-05
-5.777688056696206e-05
-5.777688056696206e-05
-5.777688056696206e-05
-5.777688056696206e-05
-5.777688056696206e-05
-5.777688056696206e-05
-5.777688056696206e-05
-5.777688056696206e-05
-5.777688056696206e-05
-5.777688056696206e-05
-5.777688056696206e-05
-5.777688056696206e-05
-5.777688056696206e-05
-5.777688056696206e-05
-5.777688056696206e-05
-5.777688056696206e-05
-5.777688056696206e-05
-5.777688056696206e-05
0.0016053675499279052
0.004007687282864936
0.005855625538970344
0.006594800841412507
0.007149182318244129
0.00733397614385467
0.005301244062138721
0.003638099631643854
0.002898924329201691
0.0023445428523700684
0.0030837181548122317
0.0041924811084754765
0.006225213190191425
0.008627532923128456
-5.777688056696206e-05
-5.777688056696206e-05
-5.777688056696206e-05
-5.777688056696206e-05
-5.777688056696206e-05
-5.777688056696206e-05
-5.777688056696206e-05
-5.777688056696206e-05
-5.777688056696206e-05
-5.777688056696206e-05
-5.777688056696206e-05
-5.777688056696206e-05
-5.777688056696206e-05
-5.777688056696206e-05
-5.777688056696206e-05
-5.777688056696206e-05
-5.777688056696206e-05
-5.777688056696206e-05
-5.777688056696206e-05
-5.777688056696206e-05
-5.777688056696206e-05
-5.777688056696206e-05
-5.777688056696206e-05
-5.777688056696206e-05
-5.777688056696206e-05
-5.777688056696206e-05
-5.777688056696206e-05
-5.777688056696206e-05
-5.777688056696206e-05
-5.777688056696206e-05
0.0025293366779806092
0.006040419364580885
0.00733397614385467
0.007888357620686293
0.007888357620686293
0.007888357620686293
0.008257945271907374
0.0041924811084754765
0.004746862585307099
0.006040419364580885
0.008257945271907374
0.011214646481676027
-5.777688056696206e-05
-5.777688056696206e-05
-5.777688056696206e-05
-5.777688056696206e-05
-5.777688056696206e-05
-5.777688056696206e-05
-5.777688056696206e-05
-5.777688056696206e-05
-5.777688056696206e-05
-5.777688056696206e-05
-5.777688056696206e-05
-5.777688056696206e-05
-5.777688056696206e-05
-5.777688056696206e-05
-5.777688056696206e-05
-5.777688056696206e-05
-5.777688056696206e-05
-5.777688056696206e-05
-5.777688056696206e-05
-5.777688056696206e-05
-5.777688056696206e-05
-5.777688056696206e-05
-5.777688056696206e-05
-5.777688056696206e-05
-5.777688056696206e-05
-5.777688056696206e-05
-5.777688056696206e-05
-5.777688056696206e-05
-5.777688056696206e-05
-5.777688056696206e-05
0.006779594667023048
0.00955150205118116
0.010475471179233864
0.010660265004844405
0.010105883528012782
0.0097362958767917
0.00955150205118116
0.010105883528012782
0.005301244062138721
0.006410007015801966
0.008073151446296833
0.010290677353623323
-5.777688056696206e-05
-5.777688056696206e-05
-5.777688056696206e-05
-5.777688056696206e-05
-5.777688056696206e-05
-5.777688056696206e-05
-5.777688056696206e-05
-5.777688056696206e-05
-5.777688056696206e-05
-5.777688056696206e-05
-5.777688056696206e-05
-5.777688056696206e-05
-5.777688056696206e-05
-5.777688056696206e-05
-5.777688056696206e-05
-0.0022753027878934518
-0.0015361274854512885
-5.777688056696206e-05
-5.777688056696206e-05
-5.777688056696206e-05
-5.777688056696206e-05
-5.777688056696206e-05
-5.777688056696206e-05
-5.777688056696206e-05
-5.777688056696206e-05
-5.777688056696206e-05
-5.777688056696206e-05
-5.777688056696206e-05
-5.777688056696206e-05
-5.777688056696206e-05
-5.777688056696206e-05
-5.777688056696206e-05
0.01176902795850765
0.012877790912170894
0.012508203260949813
0.011399440307286568
0.010845058830454946
0.010660265004844405
0.010845058830454946
0.006594800841412507
0.007888357620686293
0.009921089702402242
0.012323409435339272
-5.777688056696206e-05
-5.777688056696206e-05
-5.777688056696206e-05
-5.777688056696206e-05
-5.777688056696206e-05
-5.777688056696206e-05
-5.777688056696206e-05
-5.777688056696206e-05
-5.777688056696206e-05
-5.777688056696206e-05
-5.777688056696206e-05
-5.777688056696206e-05
-5.777688056696206e-05
-5.777688056696206e-05
-0.002090508962282911
-0.002090508962282911
-0.0019057151366723701
-5.777688056696206e-05
-5.777688056696206e-05
-5.777688056696206e-05
-5.777688056696206e-05
-5.777688056696206e-05
-5.777688056696206e-05
-5.777688056696206e-05
-5.777688056696206e-05
-5.777688056696206e-05
-5.777688056696206e-05
-5.777688056696206e-05
-5.777688056696206e-05
-5.777688056696206e-05
-5.777688056696206e-05
-5.777688056696206e-05
-5.777688056696206e-05
-5.777688056696206e-05
0.013247378563391976
0.012323409435339272
0.011214646481676027
0.010845058830454946
0.011214646481676027
0.007149182318244129
0.009181914399960078
0.011214646481676027
-5.777688056696206e-05
-5.777688056696206e-05
-5.777688056696206e-05
-5.777688056696206e-05
-5.777688056696206e-05
-5.777688056696206e-05
-5.777688056696206e-05
-5.777688056696206e-05
-5.777688056696206e-05
-5.777688056696206e-05
-5.777688056696206e-05
-5.777688056696206e-05
-5.777688056696206e-05
-5.777688056696206e-05
-5.777688056696206e-05
-5.777688056696206e-05
-0.0017209213110618293
-0.0013513336598407477
-5.777688056696206e-05
-5.777688056696206e-05
-5.777688056696206e-05
-5.777688056696206e-05
-5.777688056696206e-05
-5.777688056696206e-05
-5.777688056696206e-05
-5.777688056696206e-05
-5.777688056696206e-05
-5.777688056696206e-05
-5.777688056696206e-05
-5.777688056696206e-05
-5.777688056696206e-05
-5.777688056696206e-05
-5.777688056696206e-05
-5.777688056696206e-05
-5.777688056696206e-05
-5.777688056696206e-05
0.01195382178411819
0.011029852656065486
0.010845058830454946
0.010290677353623323
0.00733397614385467
0.009366708225570619
-5.777688056696206e-05
-5.777688056696206e-05
-5.777688056696206e-05
-5.777688056696206e-05
-5.777688056696206e-05
-5.777688056696206e-05
-5.777688056696206e-05
-5.777688056696206e-05
-5.777688056696206e-05
-5.777688056696206e-05
-5.777688056696206e-05
-5.777688056696206e-05
-5.777688056696206e-05
-5.777688056696206e-05
-5.777688056696206e-05
-5.777688056696206e-05
-0.00024257070617750287
-5.777688056696206e-05
-5.777688056696206e-05
-5.777688056696206e-05
-5.777688056696206e-05
-5.777688056696206e-05
-5.777688056696206e-05
-5.777688056696206e-05
-5.777688056696206e-05
-5.777688056696206e-05
-5.777688056696206e-05
-5.777688056696206e-05
-5.777688056696206e-05
-5.777688056696206e-05
-5.777688056696206e-05
-5.777688056696206e-05
-5.777688056696206e-05
-5.777688056696206e-05
-5.777688056696206e-05
-5.777688056696206e-05
-5.777688056696206e-05
0.010845058830454946
0.009921089702402242
0.009366708225570619
0.008997120574349537
0.006779594667023048
-5.777688056696206e-05
-5.777688056696206e-05
-5.777688056696206e-05
0.00031181077065411955
-5.777688056696206e-05
-5.777688056696206e-05
-5.777688056696206e-05
0.007149182318244129
0.005855625538970344
0.004562068759696558
-5.777688056696206e-05
-5.777688056696206e-05
-5.777688056696206e-05
-5.777688056696206e-05
-5.777688056696206e-05
0.00031181077065411955
0.000866192247485742
0.0006813984218752012
0.0012357798987068236
0.0014205737243173644
0.0010509860730962828
-5.777688056696206e-05
-5.777688056696206e-05
-5.777688056696206e-05
-5.777688056696206e-05
-5.777688056696206e-05
-5.777688056696206e-05
-5.777688056696206e-05
-5.777688056696206e-05
-5.777688056696206e-05
-5.777688056696206e-05
-5.777688056696206e-05
-5.777688056696206e-05
-5.777688056696206e-05
-5.777688056696206e-05
-5.777688056696206e-05
-5.777688056696206e-05
-5.777688056696206e-05
-5.777688056696206e-05
-5.777688056696206e-05
0.007703563795075752
0.00733397614385467
0.004377274934086017
0.0030837181548122317
-5.777688056696206e-05
-5.777688056696206e-05
-5.777688056696206e-05
0.008627532923128456
0.010105883528012782
0.010475471179233864
0.009921089702402242
0.008627532923128456
0.008073151446296833
0.006779594667023048
0.005486037887749262
0.003638099631643854
0.0023445428523700684
0.0012357798987068236
-5.777688056696206e-05
0.0010509860730962828
0.0006813984218752012
0.0010509860730962828
0.001790161375538446
0.0025293366779806092
0.001974955201148987
0.0010509860730962828
-0.001166539834230207
-5.777688056696206e-05
-5.777688056696206e-05
-5.777688056696206e-05
-5.777688056696206e-05
-5.777688056696206e-05
-5.777688056696206e-05
-5.777688056696206e-05
-5.777688056696206e-05
-5.777688056696206e-05
-5.777688056696206e-05
-5.777688056696206e-05
-5.777688056696206e-05
-5.777688056696206e-05
-5.777688056696206e-05
-5.777688056696206e-05
-5.777688056696206e-05
-5.777688056696206e-05
-5.777688056696206e-05
0.005670831713359803
0.004007687282864936
-5.777688056696206e-05
-5.777688056696206e-05
-5.777688056696206e-05
-5.777688056696206e-05
0.010475471179233864
0.01195382178411819
0.011584234132897109
0.011029852656065486
0.009921089702402242
0.008812326748738997
0.00733397614385467
0.006410007015801966
0.00493165641091764
0.002898924329201691
0.0025293366779806092
-5.777688056696206e-05
0.0010509860730962828
0.000866192247485742
0.0014205737243173644
0.0023445428523700684
0.0030837181548122317
0.0030837181548122317
0.001790161375538446
-0.0006121583573985845
-0.003014478090335615
-0.0035688595671672374
-5.777688056696206e-05
-5.777688056696206e-05
-5.777688056696206e-05
-5.777688056696206e-05
-5.777688056696206e-05
-5.777688056696206e-05
-5.777688056696206e-05
-5.777688056696206e-05
-5.777688056696206e-05
-5.777688056696206e-05
-5.777688056696206e-05
-5.777688056696206e-05
-5.777688056696206e-05
-5.777688056696206e-05
-5.777688056696206e-05
0.004007687282864936
0.004377274934086017
-5.777688056696206e-05
-5.777688056696206e-05
-5.777688056696206e-05
-5.777688056696206e-05
0.007888357620686293
0.010845058830454946
0.012508203260949813
0.01195382178411819
0.011399440307286568
0.0097362958767917
0.008442739097517915
0.006964388492633589
0.006040419364580885
0.004377274934086017
0.0032685119804227725
0.0025293366779806092
-5.777688056696206e-05
0.0014205737243173644
0.0014205737243173644
0.001974955201148987
0.0030837181548122317
0.003822893457254395
0.004007687282864936
0.002898924329201691
-5.777688056696206e-05
-0.002829684264725074
-0.005232003997662105
-0.005786385474493727
-0.004308034869609401
-5.777688056696206e-05
-5.777688056696206e-05
-5.777688056696206e-05
-5.777688056696206e-05
-5.777688056696206e-05
-5.777688056696206e-05
-5.777688056696206e-05
-5.777688056696206e-05
-5.777688056696206e-05
-5.777688056696206e-05
-5.777688056696206e-05
-5.777688056696206e-05
-5.777688056696206e-05
0.0025293366779806092
0.00271413050359115
0.001974955201148987
-5.777688056696206e-05
-5.777688056696206e-05
-5.777688056696206e-05
-5.777688056696206e-05
0.008627532923128456
0.012138615609728731
0.012877790912170894
0.012138615609728731
0.010845058830454946
0.008997120574349537
0.007149182318244129
0.005670831713359803
0.00493165641091764
0.004007687282864936
0.0030837181548122317
-5.777688056696206e-05
-5.777688056696206e-05
0.0014205737243173644
0.001790161375538446
0.0025293366779806092
0.003638099631643854
0.004377274934086017
0.004377274934086017
0.003638099631643854
0.0014205737243173644
-0.002090508962282911
-0.0044928286952199414
-0.005786385474493727
-0.004677622520830482
-0.002090508962282911
-5.777688056696206e-05
-5.777688056696206e-05
-5.777688056696206e-05
-5.777688056696206e-05
-5.777688056696206e-05
-5.777688056696206e-05
-5.777688056696206e-05
-5.777688056696206e-05
-5.777688056696206e-05
-5.777688056696206e-05
-5.777688056696206e-05
-5.777688056696206e-05
0.00012701694504357874
0.000866192247485742
-5.777688056696206e-05
-5.777688056696206e-05
-5.777688056696206e-05
-5.777688056696206e-05
-5.777688056696206e-05
0.008997120574349537
0.012323409435339272
0.012877790912170894
0.012138615609728731
0.010475471179233864
0.008257945271907374
0.005670831713359803
0.004007687282864936
0.0030837181548122317
0.0021597490267595276
0.0021597490267595276
0.001790161375538446
0.0014205737243173644
0.0021597490267595276
0.00271413050359115
0.0023445428523700684
0.0034533058060333133
0.0041924811084754765
0.004377274934086017
0.002898924329201691
0.0025293366779806092
-5.777688056696206e-05
-0.0026448904391145334
-0.004308034869609401
-0.003938447218388319
-0.0017209213110618293
-5.777688056696206e-05
-5.777688056696206e-05
-5.777688056696206e-05
-5.777688056696206e-05
-5.777688056696206e-05
-5.777688056696206e-05
-5.777688056696206e-05
-5.777688056696206e-05
-5.777688056696206e-05
-5.777688056696206e-05
-5.777688056696206e-05
-5.777688056696206e-05
-5.777688056696206e-05
-0.0007969521830091253
-5.777688056696206e-05
-5.777688056696206e-05
-5.777688056696206e-05
-5.777688056696206e-05
0.007703563795075752
0.010845058830454946
0.012877790912170894
0.012877790912170894
0.01176902795850765
0.010290677353623323
0.007518769969465211
0.004377274934086017
0.00271413050359115
0.0014205737243173644
0.0010509860730962828
0.00031181077065411955
-5.777688056696206e-05
-0.0006121583573985845
-0.0004273645317880437
0.0006813984218752012
0.0012357798987068236
0.0023445428523700684
0.002898924329201691
0.002898924329201691
0.002898924329201691
0.0023445428523700684
0.0016053675499279052
-0.00024257070617750287
-0.0019057151366723701
-0.0019057151366723701
-5.777688056696206e-05
-5.777688056696206e-05
-5.777688056696206e-05
-5.777688056696206e-05
-5.777688056696206e-05
-5.777688056696206e-05
-5.777688056696206e-05
-5.777688056696206e-05
-5.777688056696206e-05
-5.777688056696206e-05
-0.00024257070617750287
-5.777688056696206e-05
-5.777688056696206e-05
-0.002829684264725074
-0.002090508962282911
0.0012357798987068236
0.001974955201148987
0.002898924329201691
0.004562068759696558
0.006964388492633589
0.009921089702402242
0.011399440307286568
0.012138615609728731
0.012323409435339272
0.011214646481676027
0.00955150205118116
-5.777688056696206e-05
-5.777688056696206e-05
-5.777688056696206e-05
-5.777688056696206e-05
-0.0013513336598407477
-0.0019057151366723701
-0.0026448904391145334
-0.0033840657415566966
-0.003014478090335615
-0.002090508962282911
-0.0006121583573985845
-5.777688056696206e-05
0.000866192247485742
0.0012357798987068236
0.0016053675499279052
0.0014205737243173644
0.001790161375538446
0.00031181077065411955
-0.00024257070617750287
-5.777688056696206e-05
-5.777688056696206e-05
-5.777688056696206e-05
-5.777688056696206e-05
-5.777688056696206e-05
-5.777688056696206e-05
-5.777688056696206e-05
-5.777688056696206e-05
-5.777688056696206e-05
-5.777688056696206e-05
-5.777688056696206e-05
-5.777688056696206e-05
-5.777688056696206e-05
-0.005047210172051564
-0.00412324104399886
-0.003014478090335615
0.00031181077065411955
0.000866192247485742
0.001790161375538446
0.0030837181548122317
0.004377274934086017
0.006594800841412507
0.008627532923128456
0.010290677353623323
0.011029852656065486
0.011399440307286568
0.011214646481676027
0.010290677353623323
0.008442739097517915
0.005855625538970344
-5.777688056696206e-05
-5.777688056696206e-05
-0.001166539834230207
-0.0033840657415566966
-0.0044928286952199414
-0.005786385474493727
-0.00652556077693589
-0.006155973125714809
-0.005047210172051564
-0.003014478090335615
-0.0015361274854512885
-0.000981746008619666
-0.0004273645317880437
-5.777688056696206e-05
0.00031181077065411955
0.0006813984218752012
0.0004966045962646604
-5.777688056696206e-05
-5.777688056696206e-05
-5.777688056696206e-05
-5.777688056696206e-05
-5.777688056696206e-05
-5.777688056696206e-05
-5.777688056696206e-05
-5.777688056696206e-05
-5.777688056696206e-05
-5.777688056696206e-05
-5.777688056696206e-05
-5.777688056696206e-05
-5.777688056696206e-05
-0.0063407669513253495
-0.005786385474493727
-0.004308034869609401
-0.003753653392777778
0.000866192247485742
0.0014205737243173644
0.00271413050359115
0.004377274934086017
0.006225213190191425
0.008257945271907374
0.00955150205118116
0.009921089702402242
0.009921089702402242
0.00955150205118116
0.008997120574349537
0.008627532923128456
0.006040419364580885
0.004007687282864936
-5.777688056696206e-05
-5.777688056696206e-05
-0.003199271915946156
-0.005047210172051564
-0.007079942253767513
-0.007819117556209676
-0.00855829285865184
-0.008188705207430758
-0.007449529904988594
-0.004862416346441023
-0.003753653392777778
-0.0026448904391145334
-0.0015361274854512885
-0.001166539834230207
-0.0006121583573985845
-5.777688056696206e-05
-5.777688056696206e-05
-5.777688056696206e-05
-5.777688056696206e-05
-5.777688056696206e-05
-5.777688056696206e-05
-5.777688056696206e-05
-5.777688056696206e-05
-5.777688056696206e-05
-5.777688056696206e-05
-5.777688056696206e-05
-5.777688056696206e-05
-5.777688056696206e-05
-5.777688056696206e-05
-0.007634323730599135
-0.0072647360793780535
-0.00652556077693589
-0.005047210172051564
0.0012357798987068236
0.000866192247485742
0.0014205737243173644
0.0021597490267595276
0.0034533058060333133
0.005301244062138721
0.006964388492633589
0.008442739097517915
0.008997120574349537
0.008997120574349537
0.008073151446296833
0.006964388492633589
0.006040419364580885
0.00493165641091764
0.0034533058060333133
0.001790161375538446
-5.777688056696206e-05
-5.777688056696206e-05
-0.004677622520830482
-0.006710354602546431
-0.00855829285865184
-0.009297468161094002
-0.010036643463536166
-0.009297468161094002
-0.00874308668426238
-0.007634323730599135
-0.0054167978232726455
-0.0033840657415566966
-0.002090508962282911
-5.777688056696206e-05
-5.777688056696206e-05
-5.777688056696206e-05
-5.777688056696206e-05
-5.777688056696206e-05
-5.777688056696206e-05
-5.777688056696206e-05
-5.777688056696206e-05
-5.777688056696206e-05
-5.777688056696206e-05
-5.777688056696206e-05
-5.777688056696206e-05
-5.777688056696206e-05
-5.777688056696206e-05
-5.777688056696206e-05
-0.006710354602546431
-0.00855829285865184
-0.007819117556209676
-0.00652556077693589
-0.004308034869609401
0.0014205737243173644
0.0014205737243173644
0.0014205737243173644
0.001790161375538446
0.0023445428523700684
0.003638099631643854
0.0051164502365281805
0.006964388492633589
0.007149182318244129
0.007888357620686293
0.00733397614385467
0.006410007015801966
0.0051164502365281805
0.004007687282864936
0.00271413050359115
0.000866192247485742
-0.000981746008619666
-0.0022753027878934518
-5.777688056696206e-05
-0.005786385474493727
-0.007449529904988594
-0.009112674335483462
-0.009667055812315084
-0.010406231114757247
-0.009851849637925625
-0.00855829285865184
-0.008373499033041298
-0.0063407669513253495
-5.777688056696206e-05
-5.777688056696206e-05
-5.777688056696206e-05
-5.777688056696206e-05
-5.777688056696206e-05
-5.777688056696206e-05
-5.777688056696206e-05
-5.777688056696206e-05
-5.777688056696206e-05
-5.777688056696206e-05
-5.777688056696206e-05
-5.777688056696206e-05
-5.777688056696206e-05
-5.777688056696206e-05
-5.777688056696206e-05
-0.0015361274854512885
-0.004308034869609401
-0.00652556077693589
-0.007819117556209676
-0.007079942253767513
-0.005786385474493727
-0.00412324104399886
0.001974955201148987
0.0016053675499279052
0.0014205737243173644
0.0014205737243173644
0.001974955201148987
0.0023445428523700684
0.003638099631643854
0.004562068759696558
0.005301244062138721
0.006040419364580885
0.005670831713359803
0.004746862585307099
0.0030837181548122317
0.0021597490267595276
0.00031181077065411955
-0.0007969521830091253
-0.0022753027878934518
-0.003753653392777778
-0.005047210172051564
-0.00652556077693589
-0.008373499033041298
-0.00855829285865184
-0.009851849637925625
-0.009112674335483462
-0.009297468161094002
-0.00892788050987292
-0.00855829285865184
-0.007079942253767513
-5.777688056696206e-05
-5.777688056696206e-05
-5.777688056696206e-05
-5.777688056696206e-05
-5.777688056696206e-05
-5.777688056696206e-05
-5.777688056696206e-05
-5.777688056696206e-05
-5.777688056696206e-05
-5.777688056696206e-05
-5.777688056696206e-05
-5.777688056696206e-05
0.005486037887749262
0.004562068759696558
0.00271413050359115
0.0004966045962646604
-0.0019057151366723701
-0.004308034869609401
-0.005047210172051564
-0.005047210172051564
-0.003938447218388319
0.0021597490267595276
0.001790161375538446
0.0010509860730962828
0.000866192247485742
0.0006813984218752012
0.000866192247485742
0.0016053675499279052
0.00271413050359115
0.0032685119804227725
0.003638099631643854
0.003638099631643854
0.0032685119804227725
0.0021597490267595276
0.0006813984218752012
-0.001166539834230207
-0.0024600966135039926
-0.0035688595671672374
-0.004308034869609401
-0.004862416346441023
-0.005971179300104268
-0.006895148428156972
-0.0072647360793780535
-0.008373499033041298
-0.00855829285865184
-0.008188705207430758
-0.008373499033041298
-0.008373499033041298
-0.00652556077693589
-5.777688056696206e-05
-5.777688056696206e-05
-5.777688056696206e-05
-5.777688056696206e-05
-5.777688056696206e-05
-5.777688056696206e-05
-5.777688056696206e-05
-5.777688056696206e-05
-5.777688056696206e-05
-5.777688056696206e-05
-5.777688056696206e-05
0.006779594667023048
0.007518769969465211
0.006964388492633589
0.005301244062138721
0.0030837181548122317
0.0010509860730962828
-0.0006121583573985845
-0.0022753027878934518
-0.0022753027878934518
0.00271413050359115
0.0016053675499279052
0.001790161375538446
-0.0004273645317880437
-0.001166539834230207
-0.000981746008619666
-0.0006121583573985845
-5.777688056696206e-05
0.0006813984218752012
0.000866192247485742
0.0014205737243173644
0.0014205737243173644
0.0006813984218752012
-0.0007969521830091253
-0.0017209213110618293
-0.002829684264725074
-0.0033840657415566966
-0.0035688595671672374
-0.004308034869609401
-0.004308034869609401
-0.0054167978232726455
-0.005786385474493727
-0.00652556077693589
-0.006895148428156972
-0.006895148428156972
-0.0072647360793780535
-0.0072647360793780535
-0.005786385474493727
-5.777688056696206e-05
-5.777688056696206e-05
-5.777688056696206e-05
-5.777688056696206e-05
-5.777688056696206e-05
-5.777688056696206e-05
-5.777688056696206e-05
-5.777688056696206e-05
-5.777688056696206e-05
-5.777688056696206e-05
-5.777688056696206e-05
0.008257945271907374
0.008997120574349537
0.008812326748738997
0.007703563795075752
0.005855625538970344
0.004377274934086017
0.002898924329201691
0.001790161375538446
0.0010509860730962828
0.0030837181548122317
0.0016053675499279052
-5.777688056696206e-05
-0.0013513336598407477
-0.002829684264725074
-0.002829684264725074
-0.0026448904391145334
-0.002090508962282911
-0.002090508962282911
-0.0015361274854512885
-0.0004273645317880437
-0.0006121583573985845
-0.00024257070617750287
-0.001166539834230207
-0.0015361274854512885
-0.0019057151366723701
-0.0026448904391145334
-0.002829684264725074
-0.002829684264725074
-0.003014478090335615
-0.0035688595671672374
-0.003938447218388319
-0.0044928286952199414
-0.004677622520830482
-0.004862416346441023
-0.005601591648883186
-0.005786385474493727
-5.777688056696206e-05
-5.777688056696206e-05
-5.777688056696206e-05
-5.777688056696206e-05
-5.777688056696206e-05
-5.777688056696206e-05
-5.777688056696206e-05
-5.777688056696206e-05
-5.777688056696206e-05
-5.777688056696206e-05
-5.777688056696206e-05
-5.777688056696206e-05
0.007888357620686293
0.0097362958767917
0.009921089702402242
0.009366708225570619
0.008257945271907374
0.007149182318244129
0.005855625538970344
0.004377274934086017
0.00271413050359115
0.0034533058060333133
0.0014205737243173644
-0.0006121583573985845
-0.0022753027878934518
-0.0033840657415566966
-0.004308034869609401
-0.003938447218388319
-0.00412324104399886
-0.004308034869609401
-0.004308034869609401
-0.0033840657415566966
-0.0026448904391145334
-0.0015361274854512885
-0.000981746008619666
-0.0007969521830091253
-0.0007969521830091253
-0.0013513336598407477
-0.0019057151366723701
-0.0022753027878934518
-0.002090508962282911
-0.002090508962282911
-0.002090508962282911
-0.0022753027878934518
-0.002829684264725074
-0.003014478090335615
-0.0035688595671672374
-0.004308034869609401
-0.003753653392777778
-5.777688056696206e-05
-5.777688056696206e-05
-5.777688056696206e-05
-5.777688056696206e-05
-5.777688056696206e-05
-5.777688056696206e-05
-5.777688056696206e-05
-5.777688056696206e-05
-5.777688056696206e-05
-5.777688056696206e-05
-5.777688056696206e-05
0.006964388492633589
0.008812326748738997
0.009921089702402242
0.010105883528012782
0.010105883528012782
0.008997120574349537
0.008073151446296833
0.006040419364580885
0.004377274934086017
0.0041924811084754765
0.0014205737243173644
-0.000981746008619666
-0.002829684264725074
-0.00412324104399886
-0.004308034869609401
-0.004862416346441023
-0.0054167978232726455
-0.005786385474493727
-0.005786385474493727
-0.005786385474493727
-0.003753653392777778
-0.002090508962282911
-0.001166539834230207
0.00031181077065411955
-5.777688056696206e-05
-0.00024257070617750287
-0.001166539834230207
-0.001166539834230207
-0.0007969521830091253
-0.0015361274854512885
-0.000981746008619666
-0.000981746008619666
-0.0007969521830091253
-0.0017209213110618293
-0.0022753027878934518
-0.002829684264725074
-0.0035688595671672374
-0.003753653392777778
-5.777688056696206e-05
-5.777688056696206e-05
-5.777688056696206e-05
-5.777688056696206e-05
-5.777688056696206e-05
-5.777688056696206e-05
-5.777688056696206e-05
-5.777688056696206e-05
-5.777688056696206e-05
-5.777688056696206e-05
0.005301244062138721
0.007518769969465211
0.008627532923128456
0.010105883528012782
0.010290677353623323
0.00955150205118116
0.008627532923128456
0.006594800841412507
0.004007687282864936
0.0041924811084754765
0.0016053675499279052
-0.001166539834230207
-0.002829684264725074
-0.00412324104399886
-0.0044928286952199414
-0.005786385474493727
-0.006155973125714809
-0.00652556077693589
-0.0063407669513253495
-0.005786385474493727
-0.004308034869609401
-0.0022753027878934518
-0.0004273645317880437
0.0010509860730962828
0.0016053675499279052
0.0010509860730962828
-5.777688056696206e-05
-5.777688056696206e-05
-5.777688056696206e-05
-0.00024257070617750287
-5.777688056696206e-05
0.00031181077065411955
-0.00024257070617750287
-0.000981746008619666
-0.0015361274854512885
-0.0026448904391145334
-0.0033840657415566966
-0.0033840657415566966
-0.003753653392777778
-5.777688056696206e-05
-5.777688056696206e-05
-5.777688056696206e-05
-5.777688056696206e-05
-5.777688056696206e-05
-5.777688056696206e-05
-5.777688056696206e-05
-5.777688056696206e-05
-5.777688056696206e-05
0.003638099631643854
0.005670831713359803
0.007518769969465211
0.009181914399960078
0.0097362958767917
0.009181914399960078
0.008257945271907374
0.006040419364580885
0.003638099631643854
0.001790161375538446
-0.0013513336598407477
-0.0022753027878934518
-0.0035688595671672374
-0.004308034869609401
-0.005601591648883186
-0.005601591648883186
-0.005971179300104268
-0.005971179300104268
-0.005047210172051564
-0.0033840657415566966
-0.0013513336598407477
0.0004966045962646604
0.0023445428523700684
0.00271413050359115
0.001790161375538446
-5.777688056696206e-05
-5.777688056696206e-05
-5.777688056696206e-05
-5.777688056696206e-05
0.000866192247485742
0.0006813984218752012
0.0006813984218752012
-0.00024257070617750287
-0.0015361274854512885
-0.0026448904391145334
-0.004308034869609401
-0.0054167978232726455
-0.004677622520830482
-5.777688056696206e-05
-5.777688056696206e-05
-5.777688056696206e-05
-5.777688056696206e-05
-5.777688056696206e-05
-5.777688056696206e-05
-5.777688056696206e-05
-5.777688056696206e-05
-5.777688056696206e-05
-5.777688056696206e-05
-5.777688056696206e-05
-5.777688056696206e-05
-5.777688056696206e-05
-5.777688056696206e-05
0.008627532923128456
0.007149182318244129
0.0051164502365281805
0.001974955201148987
-5.777688056696206e-05
-0.0015361274854512885
-0.0026448904391145334
-0.003753653392777778
-0.004308034869609401
-0.0044928286952199414
-0.0035688595671672374
-0.003938447218388319
-0.003199271915946156
-0.0013513336598407477
0.0006813984218752012
0.0021597490267595276
0.0030837181548122317
0.00271413050359115
-5.777688056696206e-05
-5.777688056696206e-05
-5.777688056696206e-05
-5.777688056696206e-05
-5.777688056696206e-05
0.0014205737243173644
0.0014205737243173644
0.000866192247485742
-0.0004273645317880437
-0.0015361274854512885
-0.003199271915946156
-0.004862416346441023
-0.005786385474493727
-5.777688056696206e-05
-5.777688056696206e-05
-5.777688056696206e-05
-5.777688056696206e-05
-5.777688056696206e-05
-5.777688056696206e-05
-5.777688056696206e-05
-5.777688056696206e-05
-5.777688056696206e-05
-5.777688056696206e-05
-5.777688056696206e-05
-5.777688056696206e-05
-5.777688056696206e-05
-5.777688056696206e-05
-5.777688056696206e-05
0.007149182318244129
0.005855625538970344
0.0023445428523700684
0.00031181077065411955
-0.001166539834230207
-0.0013513336598407477
-0.0024600966135039926
-0.002829684264725074
-0.0024600966135039926
-0.002829684264725074
-0.002090508962282911
-0.0019057151366723701
-0.0006121583573985845
0.000866192247485742
0.0021597490267595276
-5.777688056696206e-05
-5.777688056696206e-05
-5.777688056696206e-05
-5.777688056696206e-05
-5.777688056696206e-05
-5.777688056696206e-05
-5.777688056696206e-05
0.001790161375538446
0.0014205737243173644
0.000866192247485742
-0.00024257070617750287
-0.0019057151366723701
-0.0033840657415566966
-0.005047210172051564
-0.006155973125714809
-5.777688056696206e-05
-5.777688056696206e-05
-5.777688056696206e-05
-5.777688056696206e-05
-5.777688056696206e-05
-5.777688056696206e-05
-5.777688056696206e-05
-5.777688056696206e-05
-5.777688056696206e-05
-5.777688056696206e-05
-5.777688056696206e-05
-5.777688056696206e-05
-5.777688056696206e-05
-5.777688056696206e-05
0.006225213190191425
0.006594800841412507
0.0051164502365281805
-0.0006121583573985845
-0.0013513336598407477
-0.0015361274854512885
-0.0015361274854512885
-0.0019057151366723701
-0.002090508962282911
-0.0019057151366723701
-0.001166539834230207
-5.777688056696206e-05
0.0006813984218752012
-5.777688056696206e-05
-5.777688056696206e-05
-5.777688056696206e-05
-5.777688056696206e-05
-5.777688056696206e-05
-5.777688056696206e-05
-5.777688056696206e-05
-5.777688056696206e-05
-5.777688056696206e-05
-5.777688056696206e-05
-5.777688056696206e-05
-0.0004273645317880437
-0.0019057151366723701
-0.0035688595671672374
-0.004308034869609401
-5.777688056696206e-05
-5.777688056696206e-05
-5.777688056696206e-05
-5.777688056696206e-05
-5.777688056696206e-05
-5.777688056696206e-05
-5.777688056696206e-05
-5.777688056696206e-05
-5.777688056696206e-05
-5.777688056696206e-05
-5.777688056696206e-05
-5.777688056696206e-05
-5.777688056696206e-05
-5.777688056696206e-05
-5.777688056696206e-05
0.005855625538970344
-0.0006121583573985845
-0.0013513336598407477
-0.0015361274854512885
-0.0017209213110618293
-0.0017209213110618293
-0.0015361274854512885
-0.0017209213110618293
-0.0013513336598407477
-0.0004273645317880437
-5.777688056696206e-05
-5.777688056696206e-05
-5.777688056696206e-05
-5.777688056696206e-05
-5.777688056696206e-05
-5.777688056696206e-05
-5.777688056696206e-05
-5.777688056696206e-05
-5.777688056696206e-05
-5.777688056696206e-05
-5.777688056696206e-05
-5.777688056696206e-05
-5.777688056696206e-05
-5.777688056696206e-05
-5.777688056696206e-05
-5.777688056696206e-05
-5.777688056696206e-05
-5.777688056696206e-05
-5.777688056696206e-05
-5.777688056696206e-05
-5.777688056696206e-05
-5.777688056696206e-05
-5.777688056696206e-05
-5.777688056696206e-05
-5.777688056696206e-05
-5.777688056696206e-05
-5.777688056696206e-05
-5.777688056696206e-05
-5.777688056696206e-05
-5.777688056696206e-05
0.0051164502365281805
-0.0015361274854512885
-0.002090508962282911
-0.003014478090335615
-0.0026448904391145334
-0.002829684264725074
-0.0024600966135039926
-0.0024600966135039926
-0.0024600966135039926
-0.0019057151366723701
-0.0007969521830091253
-5.777688056696206e-05
-5.777688056696206e-05
-5.777688056696206e-05
-5.777688056696206e-05
-5.777688056696206e-05
-5.777688056696206e-05
-5.777688056696206e-05
-5.777688056696206e-05
-5.777688056696206e-05
-5.777688056696206e-05
-5.777688056696206e-05
-5.777688056696206e-05
-5.777688056696206e-05
-5.777688056696206e-05
-5.777688056696206e-05
-5.777688056696206e-05
-5.777688056696206e-05
-5.777688056696206e-05
-5.777688056696206e-05
-5.777688056696206e-05
-5.777688056696206e-05
-5.777688056696206e-05
-5.777688056696206e-05
-5.777688056696206e-05
-5.777688056696206e-05
-5.777688056696206e-05
-5.777688056696206e-05
-5.777688056696206e-05
0.0041924811084754765
-0.003938447218388319
-0.003753653392777778
-0.0033840657415566966
-0.003199271915946156
-0.003014478090335615
-0.0019057151366723701
-5.777688056696206e-05
-5.777688056696206e-05
-5.777688056696206e-05
-5.777688056696206e-05
-5.777688056696206e-05
-5.777688056696206e-05
-5.777688056696206e-05
-5.777688056696206e-05
-5.777688056696206e-05
-5.777688056696206e-05
-5.777688056696206e-05
-5.777688056696206e-05
-5.777688056696206e-05
-5.777688056696206e-05
-5.777688056696206e-05
-5.777688056696206e-05
-5.777688056696206e-05
-5.777688056696206e-05
-5.777688056696206e-05
-5.777688056696206e-05
-5.777688056696206e-05
-5.777688056696206e-05
-5.777688056696206e-05
-5.777688056696206e-05
-5.777688056696206e-05
-5.777688056696206e-05
0.004562068759696558
0.004377274934086017
-0.005971179300104268
-0.005047210172051564
-0.004308034869609401
-0.0033840657415566966
-5.777688056696206e-05
-5.777688056696206e-05
-5.777688056696206e-05
-5.777688056696206e-05
-5.777688056696206e-05
-5.777688056696206e-05
-5.777688056696206e-05
-5.777688056696206e-05
-5.777688056696206e-05
-5.777688056696206e-05
-5.777688056696206e-05
-5.777688056696206e-05
-5.777688056696206e-05
-5.777688056696206e-05
-5.777688056696206e-05
-5.777688056696206e-05
-5.777688056696206e-05
-5.777688056696206e-05
-5.777688056696206e-05
-5.777688056696206e-05
-5.777688056696206e-05
-5.777688056696206e-05
-5.777688056696206e-05
-5.777688056696206e-05
0.004562068759696558
0.005486037887749262
0.005855625538970344
-0.006895148428156972
-0.00652556077693589
-0.005971179300104268
-5.777688056696206e-05
-5.777688056696206e-05
-5.777688056696206e-05
-5.777688056696206e-05
-5.777688056696206e-05
-5.777688056696206e-05
-5.777688056696206e-05
-5.777688056696206e-05
-5.777688056696206e-05
-5.777688056696206e-05
-5.777688056696206e-05
-5.777688056696206e-05
-5.777688056696206e-05
-5.777688056696206e-05
-5.777688056696206e-05
-5.777688056696206e-05
-5.777688056696206e-05
-5.777688056696206e-05
-5.777688056696206e-05
-5.777688056696206e-05
-5.777688056696206e-05
0.004377274934086017
0.005670831713359803
0.006225213190191425
-5.777688056696206e-05
-5.777688056696206e-05
-5.777688056696206e-05
-5.777688056696206e-05
-5.777688056696206e-05
-5.777688056696206e-05
-5.777688056696206e-05
-5.777688056696206e-05
-5.777688056696206e-05
-5.777688056696206e-05
-5.777688056696206e-05
-5.777688056696206e-05
-5.777688056696206e-05
-5.777688056696206e-05
-5.777688056696206e-05
-5.777688056696206e-05
-5.777688056696206e-05
0.0034533058060333133
0.004377274934086017
0.005855625538970344
0.006779594667023048
-5.777688056696206e-05
-5.777688056696206e-05
-5.777688056696206e-05
-5.777688056696206e-05
-5.777688056696206e-05
-5.777688056696206e-05
-5.777688056696206e-05
-5.777688056696206e-05
-5.777688056696206e-05
-5.777688056696206e-05
-5.777688056696206e-05
-5.777688056696206e-05
-5.777688056696206e-05
-5.777688056696206e-05
-5.777688056696206e-05
-5.777688056696206e-05
0.0006813984218752012
0.00271413050359115
0.00493165641091764
0.005855625538970344
0.006964388492633589
-5.777688056696206e-05
-5.777688056696206e-05
-5.777688056696206e-05
-5.777688056696206e-05
-5.777688056696206e-05
-5.777688056696206e-05
-5.777688056696206e-05
-5.777688056696206e-05
-5.777688056696206e-05
-5.777688056696206e-05
-5.777688056696206e-05
-5.777688056696206e-05
-5.777688056696206e-05
-5.777688056696206e-05
-5.777688056696206e-05
-0.0013513336598407477
0.0004966045962646604
0.00271413050359115
0.004746862585307099
0.006040419364580885
0.006964388492633589
-5.777688056696206e-05
-5.777688056696206e-05
-5.777688056696206e-05
-5.777688056696206e-05
-5.777688056696206e-05
-5.777688056696206e-05
-5.777688056696206e-05
-5.777688056696206e-05
-5.777688056696206e-05
-5.777688056696206e-05
-5.777688056696206e-05
-5.777688056696206e-05
-5.777688056696206e-05
-5.777688056696206e-05
-5.777688056696206e-05
-5.777688056696206e-05
-0.003938447218388319
-0.002090508962282911
0.00031181077065411955
0.002898924329201691
0.004562068759696558
0.006040419364580885
-0.002829684264725074
-5.777688056696206e-05
-5.777688056696206e-05
-5.777688056696206e-05
-5.777688056696206e-05
-5.777688056696206e-05
-5.777688056696206e-05
-5.777688056696206e-05
-5.777688056696206e-05
-5.777688056696206e-05
-5.777688056696206e-05
-5.777688056696206e-05
-5.777688056696206e-05
-5.777688056696206e-05
-5.777688056696206e-05
-5.777688056696206e-05
-0.003938447218388319
-0.0019057151366723701
0.000866192247485742
0.0030837181548122317
0.00493165641091764
-0.0035688595671672374
-0.003199271915946156
-0.0026448904391145334
-5.777688056696206e-05
-5.777688056696206e-05
-5.777688056696206e-05
-5.777688056696206e-05
-5.777688056696206e-05
-5.777688056696206e-05
-5.777688056696206e-05
-5.777688056696206e-05
-5.777688056696206e-05
-5.777688056696206e-05
-5.777688056696206e-05
-5.777688056696206e-05
-5.777688056696206e-05
-0.003938447218388319
-0.0015361274854512885
0.000866192247485742
0.0030837181548122317
-0.005971179300104268
-0.005786385474493727
-0.004677622520830482
-0.003938447218388319
-0.003753653392777778
-5.777688056696206e-05
-5.777688056696206e-05
-5.777688056696206e-05
-5.777688056696206e-05
-5.777688056696206e-05
-5.777688056696206e-05
-5.777688056696206e-05
-5.777688056696206e-05
-5.777688056696206e-05
-5.777688056696206e-05
-5.777688056696206e-05
-0.004677622520830482
-0.003199271915946156
-0.001166539834230207
-0.0072647360793780535
-0.007449529904988594
-0.005601591648883186
-0.0054167978232726455
-0.005232003997662105
-5.777688056696206e-05
-5.777688056696206e-05
-5.777688056696206e-05
-5.777688056696206e-05
-5.777688056696206e-05
-5.777688056696206e-05
-5.777688056696206e-05
-5.777688056696206e-05
-5.777688056696206e-05
-5.777688056696206e-05
-0.005601591648883186
-0.004308034869609401
-0.002829684264725074
-0.008003911381820217
-0.008373499033041298
-0.008188705207430758
-0.007449529904988594
-0.006155973125714809
-5.777688056696206e-05
-5.777688056696206e-05
-5.777688056696206e-05
-5.777688056696206e-05
-5.777688056696206e-05
-5.777688056696206e-05
-5.777688056696206e-05
-5.777688056696206e-05
-5.777688056696206e-05
-5.777688056696206e-05
-0.005232003997662105
-0.004308034869609401
-0.00855829285865184
-0.00855829285865184
-0.00855829285865184
-0.008003911381820217
-0.0063407669513253495
-0.005786385474493727
-0.004677622520830482
-5.777688056696206e-05
-5.777688056696206e-05
-5.777688056696206e-05
-5.777688056696206e-05
-5.777688056696206e-05
-5.777688056696206e-05
-0.00874308668426238
-0.00855829285865184
-0.008003911381820217
-0.007634323730599135
-0.00652556077693589
-0.005971179300104268
-0.005786385474493727
-0.005786385474493727
-0.008003911381820217
-0.007079942253767513
0.0014205737243173644
0.0021597490267595276
0.0025293366779806092
0.001974955201148987
0.0010509860730962828
-0.0004273645317880437
-0.0026448904391145334
-0.004308034869609401
-5.777688056696206e-05
0.0014205737243173644
0.0021597490267595276
0.002898924329201691
0.0030837181548122317
0.002898924329201691
0.0021597490267595276
0.0004966045962646604
-0.0013513336598407477
-0.004308034869609401
-0.005232003997662105
-0.006155973125714809
-0.0072647360793780535
0.0021597490267595276
0.001790161375538446
0.0016053675499279052
0.0016053675499279052
0.001974955201148987
0.0021597490267595276
0.00271413050359115
0.0034533058060333133
0.003822893457254395
0.0034533058060333133
0.0025293366779806092
0.0012357798987068236
-0.0007969521830091253
-0.002829684264725074
-0.004862416346441023
-0.006155973125714809
-0.007819117556209676
-0.009297468161094002
-0.010406231114757247
-0.010591024940367788
-0.010036643463536166
-0.009667055812315084
-0.007449529904988594
0.001974955201148987
0.002898924329201691
0.0030837181548122317
0.002898924329201691
0.002898924329201691
0.00271413050359115
0.0030837181548122317
0.0041924811084754765
0.004007687282864936
0.004007687282864936
0.003638099631643854
0.0030837181548122317
0.0030837181548122317
0.0032685119804227725
0.0030837181548122317
0.0034533058060333133
0.0034533058060333133
0.002898924329201691
0.001974955201148987
0.00031181077065411955
-0.0015361274854512885
-0.0033840657415566966
-0.005047210172051564
-0.007079942253767513
-0.00874308668426238
-0.010406231114757247
-0.012069375545252115
-0.010221437289146706
-0.009482261986704543
-0.00855829285865184
-0.0063407669513253495
-0.004677622520830482
-0.003199271915946156
0.000866192247485742
0.0025293366779806092
0.0034533058060333133
0.004007687282864936
0.004007687282864936
0.003822893457254395
0.003638099631643854
0.00271413050359115
0.0032685119804227725
0.004007687282864936
0.004746862585307099
0.005301244062138721
0.004746862585307099
0.0051164502365281805
0.004562068759696558
0.004007687282864936
0.003822893457254395
0.0030837181548122317
0.0025293366779806092
0.0021597490267595276
0.0014205737243173644
0.0006813984218752012
-0.001166539834230207
-0.002829684264725074
-0.004677622520830482
-0.0063407669513253495
-0.008188705207430758
-0.010036643463536166
-0.012069375545252115
-0.01096061259158887
-0.010775818765978329
-0.010036643463536166
-0.00855829285865184
-0.00652556077693589
-0.004677622520830482
-0.003014478090335615
-0.0015361274854512885
-5.777688056696206e-05
-0.006155973125714809
-0.004308034869609401
-0.0013513336598407477
-5.777688056696206e-05
0.00271413050359115
0.004007687282864936
0.004377274934086017
0.00493165641091764
0.00493165641091764
0.004746862585307099
0.0041924811084754765
0.004377274934086017
0.004746862585307099
0.0051164502365281805
0.005855625538970344
0.006225213190191425
0.005855625538970344
0.005301244062138721
0.004377274934086017
0.0032685119804227725
0.0021597490267595276
0.0012357798987068236
0.00031181077065411955
-0.0006121583573985845
-0.0019057151366723701
-0.0033840657415566966
-0.005232003997662105
-0.006895148428156972
-0.008003911381820217
-0.009851849637925625
-0.011514994068420492
-0.0133629323245259
-0.011699787894031033
-0.010591024940367788
-0.009667055812315084
-0.008373499033041298
-0.00652556077693589
-0.004862416346441023
-0.003199271915946156
-0.0015361274854512885
0.0006813984218752012
0.0016053675499279052
0.0021597490267595276
-0.006895148428156972
-0.004677622520830482
-0.0026448904391145334
0.000866192247485742
0.002898924329201691
0.004562068759696558
0.005670831713359803
0.005855625538970344
0.005670831713359803
0.005301244062138721
0.00493165641091764
0.004746862585307099
0.00493165641091764
0.005670831713359803
0.005486037887749262
0.005855625538970344
0.005301244062138721
0.004377274934086017
0.004377274934086017
0.00271413050359115
0.0014205737243173644
-5.777688056696206e-05
-0.0022753027878934518
-0.003014478090335615
-0.004308034869609401
-0.006155973125714809
-0.007819117556209676
-0.00855829285865184
-0.009112674335483462
-0.010036643463536166
-0.009851849637925625
-0.010036643463536166
-0.009851849637925625
-0.00892788050987292
-0.007449529904988594
-0.0063407669513253495
-0.005971179300104268
-0.004677622520830482
-0.002829684264725074
-0.0013513336598407477
0.0006813984218752012
0.001790161375538446
0.0025293366779806092
0.0032685119804227725
-0.007079942253767513
-0.005047210172051564
-0.0024600966135039926
0.00031181077065411955
0.002898924329201691
0.0051164502365281805
0.006410007015801966
0.006779594667023048
0.006225213190191425
0.006225213190191425
0.005855625538970344
0.0051164502365281805
0.00493165641091764
0.00493165641091764
0.00493165641091764
0.004746862585307099
0.004377274934086017
0.003638099631643854
0.002898924329201691
0.0014205737243173644
-5.777688056696206e-05
-0.0015361274854512885
-0.003199271915946156
-0.004862416346441023
-0.007079942253767513
-0.008188705207430758
-0.010221437289146706
-0.010221437289146706
-0.009667055812315084
-0.008373499033041298
-0.007079942253767513
-0.006895148428156972
-0.005601591648883186
-5.777688056696206e-05
-5.777688056696206e-05
-5.777688056696206e-05
-5.777688056696206e-05
-5.777688056696206e-05
-5.777688056696206e-05
-5.777688056696206e-05
-5.777688056696206e-05
-5.777688056696206e-05
-5.777688056696206e-05
0.0025293366779806092
0.0032685119804227725
-0.007819117556209676
-0.007819117556209676
-0.0072647360793780535
-0.005232003997662105
-0.0022753027878934518
0.0006813984218752012
0.002898924329201691
0.00493165641091764
0.006410007015801966
0.00733397614385467
0.00733397614385467
0.006964388492633589
0.006225213190191425
0.005301244062138721
0.00493165641091764
0.004377274934086017
0.004377274934086017
0.003638099631643854
0.0030837181548122317
0.001790161375538446
0.0012357798987068236
-0.00024257070617750287
-0.0017209213110618293
-0.003199271915946156
-0.004308034869609401
-0.0063407669513253495
-0.008003911381820217
-0.010036643463536166
-0.010221437289146706
-0.009482261986704543
-0.007079942253767513
-5.777688056696206e-05
-5.777688056696206e-05
-5.777688056696206e-05
-5.777688056696206e-05
-5.777688056696206e-05
-5.777688056696206e-05
-5.777688056696206e-05
-5.777688056696206e-05
-5.777688056696206e-05
-5.777688056696206e-05
-5.777688056696206e-05
-5.777688056696206e-05
-5.777688056696206e-05
-5.777688056696206e-05
-5.777688056696206e-05
-5.777688056696206e-05
0.00271413050359115
-0.006895148428156972
-0.007079942253767513
-0.006895148428156972
-0.004862416346441023
-0.0024600966135039926
-5.777688056696206e-05
0.002898924329201691
0.00493165641091764
0.006594800841412507
0.007149182318244129
0.007149182318244129
0.006964388492633589
0.006225213190191425
0.005301244062138721
0.00493165641091764
0.004746862585307099
0.004377274934086017
0.0030837181548122317
0.001790161375538446
0.0006813984218752012
-0.00024257070617750287
-0.0015361274854512885
-0.003014478090335615
-0.004308034869609401
-0.005601591648883186
-0.006710354602546431
-0.008003911381820217
-0.009112674335483462
-0.00855829285865184
-5.777688056696206e-05
-5.777688056696206e-05
-5.777688056696206e-05
-5.777688056696206e-05
-5.777688056696206e-05
-5.777688056696206e-05
-5.777688056696206e-05
-5.777688056696206e-05
-5.777688056696206e-05
-5.777688056696206e-05
-5.777688056696206e-05
-5.777688056696206e-05
-5.777688056696206e-05
-5.777688056696206e-05
-5.777688056696206e-05
-5.777688056696206e-05
-5.777688056696206e-05
-5.777688056696206e-05
-5.777688056696206e-05
0.0034533058060333133
-0.005601591648883186
-0.005971179300104268
-0.005971179300104268
-0.004308034869609401
-0.002090508962282911
0.00031181077065411955
0.00271413050359115
0.00493165641091764
0.006040419364580885
0.006964388492633589
0.006779594667023048
0.006410007015801966
0.005855625538970344
0.005301244062138721
0.0051164502365281805
0.00493165641091764
0.0014205737243173644
-5.777688056696206e-05
-5.777688056696206e-05
-5.777688056696206e-05
-5.777688056696206e-05
-0.0026448904391145334
-0.003753653392777778
-0.004862416346441023
-0.0054167978232726455
-0.006155973125714809
-0.0072647360793780535
-0.0072647360793780535
-5.777688056696206e-05
-5.777688056696206e-05
-5.777688056696206e-05
-5.777688056696206e-05
-5.777688056696206e-05
-5.777688056696206e-05
-5.777688056696206e-05
-5.777688056696206e-05
-5.777688056696206e-05
-5.777688056696206e-05
-5.777688056696206e-05
-5.777688056696206e-05
-5.777688056696206e-05
-5.777688056696206e-05
-5.777688056696206e-05
-5.777688056696206e-05
-5.777688056696206e-05
-5.777688056696206e-05
-5.777688056696206e-05
-5.777688056696206e-05
0.0032685119804227725
0.004746862585307099
-0.0026448904391145334
-0.00412324104399886
-0.004308034869609401
-0.005047210172051564
-0.0035688595671672374
-0.0015361274854512885
0.0004966045962646604
0.0023445428523700684
0.0041924811084754765
0.005301244062138721
0.005670831713359803
0.005301244062138721
0.005670831713359803
0.0051164502365281805
0.0051164502365281805
0.0051164502365281805
0.0051164502365281805
-5.777688056696206e-05
-5.777688056696206e-05
-5.777688056696206e-05
-5.777688056696206e-05
-5.777688056696206e-05
-5.777688056696206e-05
-0.0033840657415566966
-0.004308034869609401
-0.0044928286952199414
-0.004677622520830482
-0.005047210172051564
-5.777688056696206e-05
-5.777688056696206e-05
-5.777688056696206e-05
-5.777688056696206e-05
-5.777688056696206e-05
-5.777688056696206e-05
-5.777688056696206e-05
-5.777688056696206e-05
-5.777688056696206e-05
-5.777688056696206e-05
-5.777688056696206e-05
-5.777688056696206e-05
-5.777688056696206e-05
-5.777688056696206e-05
-5.777688056696206e-05
-5.777688056696206e-05
-5.777688056696206e-05
-5.777688056696206e-05
-5.777688056696206e-05
-5.777688056696206e-05
-5.777688056696206e-05
0.00271413050359115
0.004746862585307099
-0.000981746008619666
-0.0022753027878934518
-0.0026448904391145334
-0.003199271915946156
-0.0022753027878934518
-0.001166539834230207
0.00012701694504357874
0.0021597490267595276
0.003638099631643854
0.0041924811084754765
0.004007687282864936
0.004377274934086017
0.0041924811084754765
0.0041924811084754765
0.004377274934086017
0.0051164502365281805
0.005855625538970344
-5.777688056696206e-05
-5.777688056696206e-05
-5.777688056696206e-05
-5.777688056696206e-05
-5.777688056696206e-05
-5.777688056696206e-05
-5.777688056696206e-05
-5.777688056696206e-05
-0.002829684264725074
-5.777688056696206e-05
-5.777688056696206e-05
-5.777688056696206e-05
-5.777688056696206e-05
-5.777688056696206e-05
-5.777688056696206e-05
-5.777688056696206e-05
-5.777688056696206e-05
-5.777688056696206e-05
-5.777688056696206e-05
-5.777688056696206e-05
-5.777688056696206e-05
-5.777688056696206e-05
-5.777688056696206e-05
-5.777688056696206e-05
-5.777688056696206e-05
-5.777688056696206e-05
-5.777688056696206e-05
-5.777688056696206e-05
-5.777688056696206e-05
-5.777688056696206e-05
-5.777688056696206e-05
-5.777688056696206e-05
0.0034533058060333133
0.004562068759696558
0.005670831713359803
0.00031181077065411955
-0.0006121583573985845
-0.0013513336598407477
-0.0013513336598407477
-0.0006121583573985845
0.00012701694504357874
0.0014205737243173644
0.0025293366779806092
0.002898924329201691
0.0030837181548122317
0.0030837181548122317
0.00271413050359115
0.00271413050359115
0.0034533058060333133
0.004377274934086017
0.0051164502365281805
0.005670831713359803
-5.777688056696206e-05
-5.777688056696206e-05
-5.777688056696206e-05
-5.777688056696206e-05
-5.777688056696206e-05
-5.777688056696206e-05
-5.777688056696206e-05
-5.777688056696206e-05
-5.777688056696206e-05
-5.777688056696206e-05
-5.777688056696206e-05
-5.777688056696206e-05
-5.777688056696206e-05
-5.777688056696206e-05
-5.777688056696206e-05
-5.777688056696206e-05
-5.777688056696206e-05
-5.777688056696206e-05
-5.777688056696206e-05
-5.777688056696206e-05
-5.777688056696206e-05
-5.777688056696206e-05
-5.777688056696206e-05
-5.777688056696206e-05
-5.777688056696206e-05
-5.777688056696206e-05
-5.777688056696206e-05
-5.777688056696206e-05
-5.777688056696206e-05
-5.777688056696206e-05
-5.777688056696206e-05
0.00031181077065411955
0.0034533058060333133
0.005301244062138721
0.006225213190191425
0.0010509860730962828
0.00031181077065411955
0.00031181077065411955
0.000866192247485742
0.0014205737243173644
0.0021597490267595276
0.00271413050359115
0.00271413050359115
0.0025293366779806092
0.0021597490267595276
0.001790161375538446
0.001790161375538446
0.00271413050359115
0.0041924811084754765
0.00493165641091764
0.006410007015801966
-5.777688056696206e-05
-5.777688056696206e-05
-5.777688056696206e-05
-5.777688056696206e-05
-5.777688056696206e-05
-5.777688056696206e-05
-5.777688056696206e-05
-5.777688056696206e-05
-5.777688056696206e-05
-5.777688056696206e-05
-5.777688056696206e-05
-5.777688056696206e-05
-5.777688056696206e-05
-5.777688056696206e-05
-5.777688056696206e-05
-5.777688056696206e-05
-5.777688056696206e-05
-5.777688056696206e-05
-5.777688056696206e-05
-5.777688056696206e-05
-5.777688056696206e-05
-5.777688056696206e-05
-5.777688056696206e-05
-5.777688056696206e-05
-5.777688056696206e-05
-5.777688056696206e-05
-5.777688056696206e-05
-5.777688056696206e-05
-5.777688056696206e-05
-5.777688056696206e-05
-5.777688056696206e-05
0.0021597490267595276
0.004377274934086017
0.006040419364580885
0.006594800841412507
0.007149182318244129
0.0023445428523700684
0.001974955201148987
0.0021597490267595276
0.001790161375538446
0.0030837181548122317
0.0030837181548122317
0.002898924329201691
0.00271413050359115
0.0023445428523700684
0.0014205737243173644
0.0014205737243173644
0.0016053675499279052
0.0023445428523700684
0.003822893457254395
0.005855625538970344
-5.777688056696206e-05
-5.777688056696206e-05
-5.777688056696206e-05
-5.777688056696206e-05
-5.777688056696206e-05
-5.777688056696206e-05
-5.777688056696206e-05
-5.777688056696206e-05
-5.777688056696206e-05
-5.777688056696206e-05
-5.777688056696206e-05
-5.777688056696206e-05
-5.777688056696206e-05
-5.777688056696206e-05
-5.777688056696206e-05
-5.777688056696206e-05
-5.777688056696206e-05
-5.777688056696206e-05
-5.777688056696206e-05
-5.777688056696206e-05
-5.777688056696206e-05
-5.777688056696206e-05
-5.777688056696206e-05
-5.777688056696206e-05
-5.777688056696206e-05
-5.777688056696206e-05
-5.777688056696206e-05
-5.777688056696206e-05
-5.777688056696206e-05
-5.777688056696206e-05
-5.777688056696206e-05
-5.777688056696206e-05
0.0034533058060333133
0.006040419364580885
0.006964388492633589
0.00733397614385467
0.007888357620686293
0.007888357620686293
0.0034533058060333133
0.004007687282864936
0.004377274934086017
0.004007687282864936
0.0034533058060333133
0.002898924329201691
0.0021597490267595276
0.0014205737243173644
0.0014205737243173644
0.001974955201148987
0.0032685119804227725
0.004746862585307099
0.006964388492633589
-5.777688056696206e-05
-5.777688056696206e-05
-5.777688056696206e-05
-5.777688056696206e-05
-5.777688056696206e-05
-5.777688056696206e-05
-5.777688056696206e-05
-5.777688056696206e-05
-5.777688056696206e-05
-5.777688056696206e-05
-5.777688056696206e-05
-5.777688056696206e-05
-5.777688056696206e-05
-5.777688056696206e-05
-5.777688056696206e-05
-5.777688056696206e-05
-5.777688056696206e-05
-5.777688056696206e-05
-5.777688056696206e-05
-5.777688056696206e-05
-5.777688056696206e-05
-5.777688056696206e-05
-5.777688056696206e-05
-5.777688056696206e-05
-5.777688056696206e-05
-5.777688056696206e-05
-5.777688056696206e-05
-5.777688056696206e-05
-5.777688056696206e-05
-5.777688056696206e-05
-5.777688056696206e-05
0.004377274934086017
0.007149182318244129
0.008073151446296833
0.008627532923128456
0.008627532923128456
0.008997120574349537
0.009366708225570619
0.0023445428523700684
0.00271413050359115
0.0032685119804227725
0.0051164502365281805
0.006594800841412507
0.004562068759696558
-5.777688056696206e-05
-5.777688056696206e-05
-5.777688056696206e-05
-5.777688056696206e-05
-5.777688056696206e-05
-5.777688056696206e-05
-5.777688056696206e-05
-5.777688056696206e-05
-5.777688056696206e-05
-5.777688056696206e-05
-5.777688056696206e-05
-5.777688056696206e-05
-5.777688056696206e-05
-5.777688056696206e-05
-5.777688056696206e-05
-5.777688056696206e-05
-5.777688056696206e-05
-5.777688056696206e-05
-5.777688056696206e-05
-5.777688056696206e-05
-5.777688056696206e-05
-5.777688056696206e-05
-5.777688056696206e-05
-5.777688056696206e-05
-5.777688056696206e-05
-5.777688056696206e-05
-5.777688056696206e-05
-5.777688056696206e-05
-5.777688056696206e-05
-5.777688056696206e-05
-5.777688056696206e-05
0.008073151446296833
0.009921089702402242
0.010660265004844405
0.010105883528012782
0.010105883528012782
0.010105883528012782
0.010660265004844405
0.004377274934086017
0.005301244062138721
0.006964388492633589
0.004746862585307099
0.00493165641091764
-5.777688056696206e-05
-5.777688056696206e-05
-5.777688056696206e-05
-5.777688056696206e-05
-5.777688056696206e-05
-5.777688056696206e-05
-5.777688056696206e-05
-5.777688056696206e-05
-5.777688056696206e-05
-5.777688056696206e-05
-5.777688056696206e-05
-5.777688056696206e-05
-5.777688056696206e-05
-5.777688056696206e-05
-5.777688056696206e-05
-5.777688056696206e-05
-5.777688056696206e-05
-5.777688056696206e-05
-5.777688056696206e-05
-5.777688056696206e-05
-5.777688056696206e-05
-5.777688056696206e-05
-5.777688056696206e-05
-5.777688056696206e-05
-5.777688056696206e-05
-5.777688056696206e-05
-5.777688056696206e-05
-5.777688056696206e-05
-5.777688056696206e-05
-5.777688056696206e-05
-5.777688056696206e-05
-5.777688056696206e-05
-5.777688056696206e-05
0.01195382178411819
0.011584234132897109
0.011214646481676027
0.011584234132897109
0.012323409435339272
0.005855625538970344
0.007149182318244129
0.008812326748738997
-5.777688056696206e-05
-5.777688056696206e-05
-5.777688056696206e-05
-5.777688056696206e-05
-5.777688056696206e-05
-5.777688056696206e-05
-5.777688056696206e-05
-5.777688056696206e-05
-5.777688056696206e-05
-5.777688056696206e-05
-5.777688056696206e-05
-5.777688056696206e-05
-5.777688056696206e-05
-5.777688056696206e-05
-5.777688056696206e-05
-0.0015361274854512885
-0.0019057151366723701
-0.0015361274854512885
-5.777688056696206e-05
-5.777688056696206e-05
-5.777688056696206e-05
-5.777688056696206e-05
-5.777688056696206e-05
-5.777688056696206e-05
-5.777688056696206e-05
-5.777688056696206e-05
-5.777688056696206e-05
-5.777688056696206e-05
-5.777688056696206e-05
-5.777688056696206e-05
-5.777688056696206e-05
-5.777688056696206e-05
-5.777688056696206e-05
-5.777688056696206e-05
-5.777688056696206e-05
-5.777688056696206e-05
0.012138615609728731
0.01176902795850765
0.01176902795850765
0.012323409435339272
0.006040419364580885
0.008073151446296833
-5.777688056696206e-05
-5.777688056696206e-05
-5.777688056696206e-05
-5.777688056696206e-05
-5.777688056696206e-05
-5.777688056696206e-05
-5.777688056696206e-05
-5.777688056696206e-05
-5.777688056696206e-05
-5.777688056696206e-05
-5.777688056696206e-05
-5.777688056696206e-05
-5.777688056696206e-05
-5.777688056696206e-05
-5.777688056696206e-05
-5.777688056696206e-05
-0.001166539834230207
-0.0015361274854512885
-0.001166539834230207
-0.001166539834230207
-5.777688056696206e-05
-5.777688056696206e-05
-5.777688056696206e-05
-5.777688056696206e-05
-5.777688056696206e-05
-5.777688056696206e-05
-5.777688056696206e-05
-5.777688056696206e-05
-5.777688056696206e-05
-5.777688056696206e-05
-5.777688056696206e-05
-5.777688056696206e-05
-5.777688056696206e-05
-5.777688056696206e-05
-5.777688056696206e-05
-5.777688056696206e-05
-5.777688056696206e-05
0.011399440307286568
0.011399440307286568
0.011399440307286568
0.011399440307286568
0.006040419364580885
0.004746862585307099
-5.777688056696206e-05
-5.777688056696206e-05
-5.777688056696206e-05
-5.777688056696206e-05
0.007888357620686293
0.008073151446296833
0.00733397614385467
0.005855625538970344
-5.777688056696206e-05
-5.777688056696206e-05
-5.777688056696206e-05
-5.777688056696206e-05
-5.777688056696206e-05
-5.777688056696206e-05
-5.777688056696206e-05
-5.777688056696206e-05
-5.777688056696206e-05
-0.00024257070617750287
-0.00024257070617750287
-0.0006121583573985845
-0.0006121583573985845
-5.777688056696206e-05
-5.777688056696206e-05
-5.777688056696206e-05
-5.777688056696206e-05
-5.777688056696206e-05
-5.777688056696206e-05
-5.777688056696206e-05
-5.777688056696206e-05
-5.777688056696206e-05
-5.777688056696206e-05
-5.777688056696206e-05
-5.777688056696206e-05
-5.777688056696206e-05
-5.777688056696206e-05
-5.777688056696206e-05
-5.777688056696206e-05
-5.777688056696206e-05
0.009921089702402242
0.010105883528012782
0.010105883528012782
0.0034533058060333133
-5.777688056696206e-05
-5.777688056696206e-05
-5.777688056696206e-05
0.007518769969465211
0.008997120574349537
0.009921089702402242
0.009366708225570619
0.009181914399960078
0.007703563795075752
0.010660265004844405
0.008997120574349537
0.007149182318244129
-5.777688056696206e-05
-5.777688056696206e-05
-5.777688056696206e-05
0.0006813984218752012
0.0006813984218752012
0.000866192247485742
0.000866192247485742
0.0010509860730962828
0.00031181077065411955
-0.001166539834230207
-0.0015361274854512885
-5.777688056696206e-05
-5.777688056696206e-05
-5.777688056696206e-05
-5.777688056696206e-05
-5.777688056696206e-05
-5.777688056696206e-05
-5.777688056696206e-05
-5.777688056696206e-05
-5.777688056696206e-05
-5.777688056696206e-05
-5.777688056696206e-05
-5.777688056696206e-05
-5.777688056696206e-05
-5.777688056696206e-05
-5.777688056696206e-05
-5.777688056696206e-05
-5.777688056696206e-05
-5.777688056696206e-05
0.008257945271907374
0.001974955201148987
0.001790161375538446
-5.777688056696206e-05
-5.777688056696206e-05
0.006410007015801966
0.008997120574349537
0.010660265004844405
0.011214646481676027
0.010845058830454946
0.009921089702402242
0.01176902795850765
0.010475471179233864
0.010105883528012782
0.004377274934086017
0.0023445428523700684
-5.777688056696206e-05
-5.777688056696206e-05
-5.777688056696206e-05
0.0004966045962646604
0.0004966045962646604
0.0014205737243173644
0.0014205737243173644
0.000866192247485742
-5.777688056696206e-05
-0.0017209213110618293
-0.0026448904391145334
-5.777688056696206e-05
-5.777688056696206e-05
-5.777688056696206e-05
-5.777688056696206e-05
-5.777688056696206e-05
-5.777688056696206e-05
-5.777688056696206e-05
-5.777688056696206e-05
-5.777688056696206e-05
-5.777688056696206e-05
-5.777688056696206e-05
0.00012701694504357874
-5.777688056696206e-05
-5.777688056696206e-05
-5.777688056696206e-05
-5.777688056696206e-05
-5.777688056696206e-05
-5.777688056696206e-05
0.000866192247485742
0.0004966045962646604
-5.777688056696206e-05
-5.777688056696206e-05
0.006594800841412507
0.009921089702402242
0.011214646481676027
0.011399440307286568
0.011214646481676027
0.010105883528012782
0.008627532923128456
0.008257945271907374
0.006594800841412507
0.00493165641091764
0.002898924329201691
0.001790161375538446
0.0014205737243173644
-5.777688056696206e-05
0.0012357798987068236
-5.777688056696206e-05
0.001974955201148987
0.001974955201148987
0.0016053675499279052
0.0006813984218752012
-0.0019057151366723701
-0.003938447218388319
-0.005047210172051564
-0.004308034869609401
-5.777688056696206e-05
-5.777688056696206e-05
-5.777688056696206e-05
-5.777688056696206e-05
-5.777688056696206e-05
-5.777688056696206e-05
-5.777688056696206e-05
-5.777688056696206e-05
-5.777688056696206e-05
-5.777688056696206e-05
-5.777688056696206e-05
-5.777688056696206e-05
-5.777688056696206e-05
-5.777688056696206e-05
-5.777688056696206e-05
-5.777688056696206e-05
-5.777688056696206e-05
-5.777688056696206e-05
-5.777688056696206e-05
-5.777688056696206e-05
0.006779594667023048
0.010290677353623323
0.01176902795850765
0.01195382178411819
0.011029852656065486
0.009181914399960078
0.008257945271907374
0.006964388492633589
0.005670831713359803
0.004377274934086017
0.0032685119804227725
0.0021597490267595276
0.0014205737243173644
-5.777688056696206e-05
-5.777688056696206e-05
0.003638099631643854
0.004007687282864936
0.0021597490267595276
0.0023445428523700684
0.0010509860730962828
-0.001166539834230207
-0.00412324104399886
-0.0063407669513253495
-0.006895148428156972
-0.005601591648883186
-0.0017209213110618293
-5.777688056696206e-05
-5.777688056696206e-05
-5.777688056696206e-05
0.00012701694504357874
-5.777688056696206e-05
-5.777688056696206e-05
-5.777688056696206e-05
-5.777688056696206e-05
-5.777688056696206e-05
-5.777688056696206e-05
-5.777688056696206e-05
-5.777688056696206e-05
-5.777688056696206e-05
0.00271413050359115
-5.777688056696206e-05
-5.777688056696206e-05
-5.777688056696206e-05
-5.777688056696206e-05
-5.777688056696206e-05
0.007149182318244129
0.010290677353623323
0.012138615609728731
0.011584234132897109
0.010660265004844405
0.008997120574349537
0.007149182318244129
0.00493165641091764
0.004377274934086017
-5.777688056696206e-05
0.00271413050359115
0.001790161375538446
0.0014205737243173644
0.0021597490267595276
0.0025293366779806092
0.002898924329201691
0.0034533058060333133
0.003638099631643854
0.0032685119804227725
0.0014205737243173644
-5.777688056696206e-05
-0.003014478090335615
-0.005232003997662105
-0.0063407669513253495
-0.005786385474493727
-0.002829684264725074
-5.777688056696206e-05
-5.777688056696206e-05
-5.777688056696206e-05
-5.777688056696206e-05
-5.777688056696206e-05
-5.777688056696206e-05
-5.777688056696206e-05
-5.777688056696206e-05
-5.777688056696206e-05
-5.777688056696206e-05
-5.777688056696206e-05
-5.777688056696206e-05
-5.777688056696206e-05
0.000866192247485742
0.0014205737243173644
-5.777688056696206e-05
-5.777688056696206e-05
-5.777688056696206e-05
-5.777688056696206e-05
-5.777688056696206e-05
0.007518769969465211
0.010845058830454946
0.01195382178411819
0.012138615609728731
0.010660265004844405
0.008073151446296833
0.005486037887749262
0.003638099631643854
0.0021597490267595276
0.0016053675499279052
0.0016053675499279052
0.0010509860730962828
0.0006813984218752012
0.00012701694504357874
0.0006813984218752012
0.0014205737243173644
0.00271413050359115
0.0032685119804227725
0.0030837181548122317
0.0021597490267595276
0.000866192247485742
-0.0015361274854512885
-0.003014478090335615
-0.0044928286952199414
-0.004308034869609401
-0.0022753027878934518
-5.777688056696206e-05
-5.777688056696206e-05
-5.777688056696206e-05
-5.777688056696206e-05
-5.777688056696206e-05
-5.777688056696206e-05
-5.777688056696206e-05
-5.777688056696206e-05
-5.777688056696206e-05
-5.777688056696206e-05
-5.777688056696206e-05
-5.777688056696206e-05
-5.777688056696206e-05
-0.001166539834230207
-5.777688056696206e-05
-5.777688056696206e-05
-5.777688056696206e-05
-5.777688056696206e-05
0.0041924811084754765
0.008257945271907374
0.011399440307286568
0.01195382178411819
0.01195382178411819
0.010290677353623323
0.00733397614385467
0.00493165641091764
0.0021597490267595276
-5.777688056696206e-05
0.00031181077065411955
-0.00024257070617750287
-0.001166539834230207
-0.0019057151366723701
-0.0019057151366723701
-0.0015361274854512885
-0.00024257070617750287
0.0010509860730962828
0.0014205737243173644
0.0021597490267595276
0.0023445428523700684
0.000866192247485742
-5.777688056696206e-05
-0.0015361274854512885
-0.0026448904391145334
-0.0024600966135039926
-0.0015361274854512885
-5.777688056696206e-05
-5.777688056696206e-05
-5.777688056696206e-05
-5.777688056696206e-05
-5.777688056696206e-05
-5.777688056696206e-05
-5.777688056696206e-05
-5.777688056696206e-05
-5.777688056696206e-05
-5.777688056696206e-05
-5.777688056696206e-05
-5.777688056696206e-05
-5.777688056696206e-05
-0.0026448904391145334
-5.777688056696206e-05
-5.777688056696206e-05
-5.777688056696206e-05
-5.777688056696206e-05
-5.777688056696206e-05
0.006410007015801966
0.008627532923128456
0.010845058830454946
0.011584234132897109
0.010845058830454946
0.00955150205118116
-5.777688056696206e-05
-5.777688056696206e-05
-5.777688056696206e-05
-5.777688056696206e-05
-0.001166539834230207
-0.0026448904391145334
-0.003938447218388319
-0.0044928286952199414
-0.004308034869609401
-0.0033840657415566966
-0.0026448904391145334
-0.0006121583573985845
-0.00024257070617750287
-5.777688056696206e-05
-5.777688056696206e-05
0.00012701694504357874
0.00012701694504357874
-5.777688056696206e-05
-0.001166539834230207
-0.000981746008619666
-5.777688056696206e-05
-5.777688056696206e-05
-5.777688056696206e-05
-5.777688056696206e-05
-5.777688056696206e-05
-5.777688056696206e-05
-5.777688056696206e-05
-5.777688056696206e-05
-5.777688056696206e-05
-5.777688056696206e-05
-5.777688056696206e-05
-5.777688056696206e-05
-5.777688056696206e-05
-5.777688056696206e-05
-0.0035688595671672374
-5.777688056696206e-05
-5.777688056696206e-05
-0.001166539834230207
-0.0004273645317880437
0.0006813984218752012
0.002898924329201691
0.0051164502365281805
0.007149182318244129
0.008812326748738997
0.009921089702402242
0.010105883528012782
0.0097362958767917
0.008442739097517915
-5.777688056696206e-05
-5.777688056696206e-05
-5.777688056696206e-05
-0.0013513336598407477
-0.003014478090335615
-0.004862416346441023
-0.006710354602546431
-0.006895148428156972
-0.006710354602546431
-0.005971179300104268
-0.004308034869609401
-0.002090508962282911
-0.0017209213110618293
-0.0007969521830091253
-0.0007969521830091253
-0.00024257070617750287
-0.00024257070617750287
-0.00024257070617750287
-0.00024257070617750287
-5.777688056696206e-05
-5.777688056696206e-05
-5.777688056696206e-05
-5.777688056696206e-05
-5.777688056696206e-05
-5.777688056696206e-05
-5.777688056696206e-05
-5.777688056696206e-05
-5.777688056696206e-05
-5.777688056696206e-05
-5.777688056696206e-05
-5.777688056696206e-05
-0.004677622520830482
-0.005971179300104268
-0.004677622520830482
-0.003753653392777778
-0.00024257070617750287
-0.0004273645317880437
-0.00024257070617750287
0.0010509860730962828
0.00271413050359115
0.004007687282864936
0.006040419364580885
0.007149182318244129
0.007703563795075752
0.007518769969465211
0.007703563795075752
0.007149182318244129
0.006040419364580885
0.004007687282864936
-5.777688056696206e-05
-5.777688056696206e-05
-0.002829684264725074
-0.004862416346441023
-0.006710354602546431
-0.00855829285865184
-0.009297468161094002
-0.008373499033041298
-0.007634323730599135
-0.006155973125714809
-0.0033840657415566966
-0.0022753027878934518
-0.0017209213110618293
-0.0019057151366723701
-0.0015361274854512885
-0.0006121583573985845
-5.777688056696206e-05
-5.777688056696206e-05
-5.777688056696206e-05
-5.777688056696206e-05
-5.777688056696206e-05
-5.777688056696206e-05
-5.777688056696206e-05
-5.777688056696206e-05
-5.777688056696206e-05
-5.777688056696206e-05
-5.777688056696206e-05
-5.777688056696206e-05
-5.777688056696206e-05
-0.007079942253767513
-0.007449529904988594
-0.0063407669513253495
-0.004308034869609401
-0.003199271915946156
0.0012357798987068236
0.0010509860730962828
0.00012701694504357874
0.00031181077065411955
0.00031181077065411955
0.0010509860730962828
0.0021597490267595276
0.004007687282864936
0.0051164502365281805
0.005670831713359803
0.006040419364580885
0.005855625538970344
0.005301244062138721
0.004746862585307099
0.0041924811084754765
0.0030837181548122317
0.0014205737243173644
-5.777688056696206e-05
-0.002829684264725074
-0.004308034869609401
-0.006155973125714809
-0.008003911381820217
-0.009667055812315084
-0.009482261986704543
-0.00892788050987292
-0.008373499033041298
-0.0072647360793780535
-0.004308034869609401
-0.0024600966135039926
-5.777688056696206e-05
-5.777688056696206e-05
-5.777688056696206e-05
-0.0007969521830091253
-5.777688056696206e-05
-5.777688056696206e-05
-5.777688056696206e-05
-5.777688056696206e-05
-5.777688056696206e-05
-5.777688056696206e-05
-5.777688056696206e-05
-5.777688056696206e-05
-5.777688056696206e-05
-5.777688056696206e-05
-5.777688056696206e-05
-5.777688056696206e-05
-0.006710354602546431
-0.007819117556209676
-0.007079942253767513
-0.005786385474493727
-0.003938447218388319
-0.002829684264725074
-5.777688056696206e-05
0.0012357798987068236
0.0006813984218752012
0.00031181077065411955
0.000866192247485742
0.0016053675499279052
0.0021597490267595276
0.004377274934086017
0.004377274934086017
0.005301244062138721
0.00493165641091764
0.004377274934086017
0.0034533058060333133
0.0025293366779806092
0.0014205737243173644
0.00031181077065411955
-0.000981746008619666
-0.0024600966135039926
-0.003753653392777778
-0.005601591648883186
-0.007079942253767513
-0.00855829285865184
-0.009851849637925625
-0.009297468161094002
-0.00892788050987292
-0.008373499033041298
-0.007819117556209676
-0.004308034869609401
-5.777688056696206e-05
-5.777688056696206e-05
-5.777688056696206e-05
-5.777688056696206e-05
-5.777688056696206e-05
-5.777688056696206e-05
-5.777688056696206e-05
-5.777688056696206e-05
-5.777688056696206e-05
-5.777688056696206e-05
-5.777688056696206e-05
-5.777688056696206e-05
-5.777688056696206e-05
-5.777688056696206e-05
-5.777688056696206e-05
-5.777688056696206e-05
-0.005047210172051564
-0.0072647360793780535
-0.007819117556209676
-0.006710354602546431
-0.0054167978232726455
-0.0033840657415566966
-0.0019057151366723701
0.0021597490267595276
0.0016053675499279052
0.0010509860730962828
0.00031181077065411955
0.0006813984218752012
0.0012357798987068236
0.0021597490267595276
0.0034533058060333133
0.003822893457254395
0.004007687282864936
0.0041924811084754765
0.0034533058060333133
0.0021597490267595276
0.0006813984218752012
-0.0006121583573985845
-0.0019057151366723701
-0.002829684264725074
-0.003938447218388319
-0.005047210172051564
-0.005786385474493727
-0.006895148428156972
-0.00855829285865184
-0.00892788050987292
-0.008373499033041298
-0.008003911381820217
-0.007449529904988594
-0.0072647360793780535
-0.006895148428156972
-5.777688056696206e-05
-5.777688056696206e-05
-5.777688056696206e-05
-5.777688056696206e-05
-5.777688056696206e-05
-5.777688056696206e-05
-5.777688056696206e-05
-5.777688056696206e-05
-5.777688056696206e-05
-5.777688056696206e-05
-5.777688056696206e-05
-5.777688056696206e-05
0.004377274934086017
0.002898924329201691
0.0012357798987068236
-5.777688056696206e-05
-0.0026448904391145334
-0.004677622520830482
-0.005232003997662105
-0.004677622520830482
-0.0035688595671672374
-0.002090508962282911
0.00271413050359115
0.001790161375538446
0.0010509860730962828
-5.777688056696206e-05
-0.0004273645317880437
-0.00024257070617750287
0.0006813984218752012
0.0012357798987068236
0.0023445428523700684
0.00271413050359115
0.00271413050359115
0.0021597490267595276
0.0016053675499279052
-0.0006121583573985845
-0.0019057151366723701
-0.004308034869609401
-0.004308034869609401
-0.004308034869609401
-0.004862416346441023
-0.0054167978232726455
-0.006155973125714809
-0.007079942253767513
-0.007449529904988594
-0.007079942253767513
-0.006895148428156972
-0.00652556077693589
-0.00652556077693589
-0.00652556077693589
-5.777688056696206e-05
-5.777688056696206e-05
-5.777688056696206e-05
-5.777688056696206e-05
-5.777688056696206e-05
-5.777688056696206e-05
-5.777688056696206e-05
-5.777688056696206e-05
-5.777688056696206e-05
-5.777688056696206e-05
-5.777688056696206e-05
-5.777688056696206e-05
0.005855625538970344
0.00493165641091764
0.0034533058060333133
0.0023445428523700684
0.0006813984218752012
-0.0007969521830091253
-0.002090508962282911
-0.002090508962282911
-0.0013513336598407477
-0.000981746008619666
0.004377274934086017
0.003638099631643854
0.0025293366779806092
0.0010509860730962828
-0.0006121583573985845
-0.0015361274854512885
-0.0015361274854512885
-0.0007969521830091253
-0.00024257070617750287
0.00031181077065411955
0.0006813984218752012
0.000866192247485742
0.0006813984218752012
-0.0004273645317880437
-0.0015361274854512885
-0.002829684264725074
-0.004308034869609401
-0.004677622520830482
-0.004677622520830482
-0.0044928286952199414
-0.004677622520830482
-0.004677622520830482
-0.005232003997662105
-0.0054167978232726455
-0.0054167978232726455
-0.005601591648883186
-0.005786385474493727
-0.005047210172051564
-0.005232003997662105
-5.777688056696206e-05
-5.777688056696206e-05
-5.777688056696206e-05
-5.777688056696206e-05
-5.777688056696206e-05
-5.777688056696206e-05
-5.777688056696206e-05
-5.777688056696206e-05
-5.777688056696206e-05
-5.777688056696206e-05
-5.777688056696206e-05
0.006040419364580885
0.007703563795075752
0.007149182318244129
0.006410007015801966
0.006040419364580885
0.003822893457254395
0.002898924329201691
0.0021597490267595276
0.0014205737243173644
0.00012701694504357874
0.0051164502365281805
0.0041924811084754765
0.0025293366779806092
0.00031181077065411955
-0.0015361274854512885
-0.0024600966135039926
-0.0026448904391145334
-0.0022753027878934518
-0.0017209213110618293
-0.0019057151366723701
-0.0015361274854512885
-0.0015361274854512885
-0.001166539834230207
-0.0015361274854512885
-0.0017209213110618293
-0.002829684264725074
-0.0035688595671672374
-0.003938447218388319
-0.0035688595671672374
-0.0035688595671672374
-0.0035688595671672374
-0.003199271915946156
-0.003199271915946156
-0.0033840657415566966
-0.0035688595671672374
-0.0035688595671672374
-0.00412324104399886
-0.003753653392777778
-0.003199271915946156
-5.777688056696206e-05
-5.777688056696206e-05
-5.777688056696206e-05
-5.777688056696206e-05
-5.777688056696206e-05
-5.777688056696206e-05
-5.777688056696206e-05
-5.777688056696206e-05
-5.777688056696206e-05
-5.777688056696206e-05
-5.777688056696206e-05
0.006964388492633589
0.008073151446296833
0.008627532923128456
0.007888357620686293
0.008627532923128456
0.006964388492633589
0.005670831713359803
0.004377274934086017
0.0030837181548122317
0.001974955201148987
0.004562068759696558
0.0025293366779806092
-5.777688056696206e-05
-0.0013513336598407477
-0.002829684264725074
-0.002829684264725074
-0.0035688595671672374
-0.0035688595671672374
-0.0035688595671672374
-0.0033840657415566966
-0.003199271915946156
-0.003199271915946156
-0.0024600966135039926
-0.0019057151366723701
-0.0019057151366723701
-0.0022753027878934518
-0.0026448904391145334
-0.002829684264725074
-0.0022753027878934518
-0.0022753027878934518
-0.002090508962282911
-0.002090508962282911
-0.0017209213110618293
-0.0017209213110618293
-0.0015361274854512885
-0.0022753027878934518
-0.0022753027878934518
-0.0024600966135039926
-0.0022753027878934518
-5.777688056696206e-05
-5.777688056696206e-05
-5.777688056696206e-05
-5.777688056696206e-05
-5.777688056696206e-05
-5.777688056696206e-05
-5.777688056696206e-05
-5.777688056696206e-05
-5.777688056696206e-05
-5.777688056696206e-05
0.006225213190191425
0.008257945271907374
0.009181914399960078
0.00955150205118116
0.009181914399960078
0.008442739097517915
0.00733397614385467
0.005301244062138721
0.003638099631643854
0.001790161375538446
0.005301244062138721
0.00271413050359115
0.00012701694504357874
-0.002090508962282911
-0.0033840657415566966
-0.003199271915946156
-0.004677622520830482
-0.005232003997662105
-0.005047210172051564
-0.005601591648883186
-0.0054167978232726455
-0.00412324104399886
-0.002829684264725074
-0.0019057151366723701
-0.001166539834230207
-0.0006121583573985845
-0.000981746008619666
-0.0015361274854512885
-0.0015361274854512885
-5.777688056696206e-05
-0.0015361274854512885
-0.0007969521830091253
-0.0007969521830091253
-0.0006121583573985845
-0.0007969521830091253
-0.0015361274854512885
-0.0013513336598407477
-0.0019057151366723701
-0.0024600966135039926
-5.777688056696206e-05
-5.777688056696206e-05
-5.777688056696206e-05
-5.777688056696206e-05
-5.777688056696206e-05
-5.777688056696206e-05
-5.777688056696206e-05
-5.777688056696206e-05
-5.777688056696206e-05
-5.777688056696206e-05
0.005486037887749262
0.007703563795075752
0.008627532923128456
0.00955150205118116
-5.777688056696206e-05
-5.777688056696206e-05
0.007888357620686293
0.005486037887749262
0.0032685119804227725
0.0014205737243173644
0.00493165641091764
0.00271413050359115
-5.777688056696206e-05
-0.0019057151366723701
-0.003014478090335615
-0.003938447218388319
-0.004862416346441023
-0.004862416346441023
-0.005786385474493727
-0.005971179300104268
-0.0054167978232726455
-0.004308034869609401
-0.0024600966135039926
-0.0007969521830091253
0.0006813984218752012
0.000866192247485742
0.0006813984218752012
-0.00024257070617750287
-5.777688056696206e-05
-5.777688056696206e-05
-5.777688056696206e-05
-0.0004273645317880437
-0.00024257070617750287
-0.0004273645317880437
-0.0004273645317880437
-0.0006121583573985845
-0.0013513336598407477
-0.0022753027878934518
-0.0026448904391145334
-0.002829684264725074
-5.777688056696206e-05
-5.777688056696206e-05
-5.777688056696206e-05
-5.777688056696206e-05
-5.777688056696206e-05
-5.777688056696206e-05
-5.777688056696206e-05
-5.777688056696206e-05
-5.777688056696206e-05
0.003638099631643854
0.005486037887749262
-5.777688056696206e-05
-5.777688056696206e-05
-5.777688056696206e-05
-5.777688056696206e-05
-5.777688056696206e-05
0.004746862585307099
0.0021597490267595276
0.005670831713359803
0.00271413050359115
0.0004966045962646604
-0.001166539834230207
-0.0026448904391145334
-0.0035688595671672374
-0.004862416346441023
-0.004677622520830482
-0.005232003997662105
-0.004862416346441023
-0.004677622520830482
-0.002829684264725074
-0.0007969521830091253
0.0010509860730962828
0.001974955201148987
0.0023445428523700684
0.0014205737243173644
-5.777688056696206e-05
-5.777688056696206e-05
-5.777688056696206e-05
-5.777688056696206e-05
-5.777688056696206e-05
-5.777688056696206e-05
-5.777688056696206e-05
-0.00024257070617750287
-0.001166539834230207
-0.0019057151366723701
-0.002829684264725074
-0.003753653392777778
-0.00412324104399886
-5.777688056696206e-05
-5.777688056696206e-05
-5.777688056696206e-05
-5.777688056696206e-05
-5.777688056696206e-05
-5.777688056696206e-05
-5.777688056696206e-05
-5.777688056696206e-05
-5.777688056696206e-05
-5.777688056696206e-05
-5.777688056696206e-05
-5.777688056696206e-05
-5.777688056696206e-05
-5.777688056696206e-05
-5.777688056696206e-05
0.005670831713359803
0.003638099631643854
0.0012357798987068236
0.005670831713359803
0.0034533058060333133
0.0010509860730962828
-0.0004273645317880437
-0.0015361274854512885
-0.0024600966135039926
-0.003014478090335615
-0.0033840657415566966
-0.003938447218388319
-0.003753653392777778
-0.003014478090335615
-0.0017209213110618293
0.00012701694504357874
0.0023445428523700684
0.00271413050359115
0.0025293366779806092
-5.777688056696206e-05
-5.777688056696206e-05
-5.777688056696206e-05
-5.777688056696206e-05
-5.777688056696206e-05
-5.777688056696206e-05
-5.777688056696206e-05
-0.0004273645317880437
-5.777688056696206e-05
-0.0015361274854512885
-0.002829684264725074
-0.004308034869609401
-0.005047210172051564
-5.777688056696206e-05
-5.777688056696206e-05
-5.777688056696206e-05
-5.777688056696206e-05
-5.777688056696206e-05
-5.777688056696206e-05
-5.777688056696206e-05
-5.777688056696206e-05
-5.777688056696206e-05
-5.777688056696206e-05
-5.777688056696206e-05
-5.777688056696206e-05
-5.777688056696206e-05
-5.777688056696206e-05
-5.777688056696206e-05
0.006040419364580885
0.004746862585307099
0.0023445428523700684
-5.777688056696206e-05
0.005670831713359803
0.003638099631643854
0.0012357798987068236
-5.777688056696206e-05
-0.0015361274854512885
-0.0015361274854512885
-0.0019057151366723701
-0.0026448904391145334
-0.0026448904391145334
-0.0026448904391145334
-0.002090508962282911
-5.777688056696206e-05
0.0010509860730962828
0.0021597490267595276
0.0025293366779806092
-5.777688056696206e-05
-5.777688056696206e-05
-5.777688056696206e-05
-5.777688056696206e-05
-5.777688056696206e-05
-5.777688056696206e-05
-5.777688056696206e-05
-5.777688056696206e-05
-5.777688056696206e-05
-0.0006121583573985845
-0.0017209213110618293
-0.003014478090335615
-0.004862416346441023
-5.777688056696206e-05
-5.777688056696206e-05
-5.777688056696206e-05
-5.777688056696206e-05
-5.777688056696206e-05
-5.777688056696206e-05
-5.777688056696206e-05
-5.777688056696206e-05
-5.777688056696206e-05
-5.777688056696206e-05
-5.777688056696206e-05
-5.777688056696206e-05
-5.777688056696206e-05
-5.777688056696206e-05
-5.777688056696206e-05
0.004746862585307099
0.00493165641091764
0.003822893457254395
0.001790161375538446
0.004377274934086017
0.0006813984218752012
-5.777688056696206e-05
-0.0006121583573985845
-0.0007969521830091253
-0.001166539834230207
-0.0015361274854512885
-0.0017209213110618293
-0.0017209213110618293
-0.0015361274854512885
-0.00024257070617750287
0.0006813984218752012
0.0010509860730962828
-5.777688056696206e-05
-5.777688056696206e-05
-5.777688056696206e-05
-5.777688056696206e-05
-5.777688056696206e-05
-5.777688056696206e-05
-5.777688056696206e-05
-5.777688056696206e-05
-5.777688056696206e-05
-5.777688056696206e-05
-5.777688056696206e-05
-5.777688056696206e-05
-5.777688056696206e-05
-5.777688056696206e-05
-5.777688056696206e-05
-5.777688056696206e-05
-5.777688056696206e-05
-5.777688056696206e-05
-5.777688056696206e-05
-5.777688056696206e-05
-5.777688056696206e-05
-5.777688056696206e-05
-5.777688056696206e-05
-5.777688056696206e-05
-5.777688056696206e-05
-5.777688056696206e-05
-5.777688056696206e-05
-5.777688056696206e-05
-5.777688056696206e-05
0.004007687282864936
0.004377274934086017
0.0021597490267595276
-5.777688056696206e-05
-0.0004273645317880437
-0.001166539834230207
-0.0013513336598407477
-0.0019057151366723701
-0.0019057151366723701
-0.0017209213110618293
-0.0013513336598407477
-0.0007969521830091253
-5.777688056696206e-05
-5.777688056696206e-05
-5.777688056696206e-05
-5.777688056696206e-05
-5.777688056696206e-05
-5.777688056696206e-05
-5.777688056696206e-05
-5.777688056696206e-05
-5.777688056696206e-05
-5.777688056696206e-05
-5.777688056696206e-05
-5.777688056696206e-05
-5.777688056696206e-05
-5.777688056696206e-05
-5.777688056696206e-05
-5.777688056696206e-05
-5.777688056696206e-05
-5.777688056696206e-05
-5.777688056696206e-05
-5.777688056696206e-05
-5.777688056696206e-05
-5.777688056696206e-05
-5.777688056696206e-05
-5.777688056696206e-05
-5.777688056696206e-05
-5.777688056696206e-05
-5.777688056696206e-05
-5.777688056696206e-05
-5.777688056696206e-05
-5.777688056696206e-05
-5.777688056696206e-05
0.004007687282864936
0.004377274934086017
-0.0004273645317880437
-5.777688056696206e-05
-0.0015361274854512885
-0.002090508962282911
-0.0024600966135039926
-0.0022753027878934518
-0.0022753027878934518
-0.0026448904391145334
-0.002090508962282911
-0.0013513336598407477
-5.777688056696206e-05
-5.777688056696206e-05
-5.777688056696206e-05
-5.777688056696206e-05
-5.777688056696206e-05
-5.777688056696206e-05
-5.777688056696206e-05
-5.777688056696206e-05
-5.777688056696206e-05
-5.777688056696206e-05
-5.777688056696206e-05
-5.777688056696206e-05
-5.777688056696206e-05
-5.777688056696206e-05
-5.777688056696206e-05
-5.777688056696206e-05
-5.777688056696206e-05
-5.777688056696206e-05
-5.777688056696206e-05
-5.777688056696206e-05
-5.777688056696206e-05
-5.777688056696206e-05
-5.777688056696206e-05
-5.777688056696206e-05
-5.777688056696206e-05
-5.777688056696206e-05
-5.777688056696206e-05
-5.777688056696206e-05
0.0023445428523700684
0.0032685119804227725
0.004377274934086017
-0.0033840657415566966
-0.003199271915946156
-0.0035688595671672374
-0.00412324104399886
-0.004308034869609401
-0.00412324104399886
-0.0035688595671672374
-0.0022753027878934518
-5.777688056696206e-05
-5.777688056696206e-05
-5.777688056696206e-05
-5.777688056696206e-05
-5.777688056696206e-05
-5.777688056696206e-05
-5.777688056696206e-05
-5.777688056696206e-05
-5.777688056696206e-05
-5.777688056696206e-05
-5.777688056696206e-05
-5.777688056696206e-05
-5.777688056696206e-05
-5.777688056696206e-05
-5.777688056696206e-05
-5.777688056696206e-05
-5.777688056696206e-05
-5.777688056696206e-05
-5.777688056696206e-05
-5.777688056696206e-05
-5.777688056696206e-05
-5.777688056696206e-05
-5.777688056696206e-05
-5.777688056696206e-05
-5.777688056696206e-05
-5.777688056696206e-05
0.002898924329201691
0.002898924329201691
0.0030837181548122317
0.003638099631643854
-0.0054167978232726455
-0.006155973125714809
-0.006155973125714809
-0.0054167978232726455
-0.005047210172051564
-0.005232003997662105
-0.003753653392777778
-5.777688056696206e-05
-5.777688056696206e-05
-5.777688056696206e-05
-5.777688056696206e-05
-5.777688056696206e-05
-5.777688056696206e-05
-5.777688056696206e-05
-5.777688056696206e-05
-5.777688056696206e-05
-5.777688056696206e-05
-5.777688056696206e-05
-5.777688056696206e-05
-5.777688056696206e-05
-5.777688056696206e-05
-5.777688056696206e-05
-5.777688056696206e-05
-5.777688056696206e-05
-5.777688056696206e-05
-5.777688056696206e-05
-5.777688056696206e-05
-5.777688056696206e-05
-5.777688056696206e-05
-5.777688056696206e-05
-5.777688056696206e-05
-5.777688056696206e-05
0.00493165641091764
0.004377274934086017
0.004377274934086017
0.0041924811084754765
-0.008003911381820217
-0.007634323730599135
-0.007819117556209676
-0.004677622520830482
-5.777688056696206e-05
-5.777688056696206e-05
-5.777688056696206e-05
-5.777688056696206e-05
-5.777688056696206e-05
-5.777688056696206e-05
-5.777688056696206e-05
-5.777688056696206e-05
-5.777688056696206e-05
-5.777688056696206e-05
-5.777688056696206e-05
-5.777688056696206e-05
-5.777688056696206e-05
-5.777688056696206e-05
-5.777688056696206e-05
-5.777688056696206e-05
-5.777688056696206e-05
-5.777688056696206e-05
-5.777688056696206e-05
-5.777688056696206e-05
-5.777688056696206e-05
-5.777688056696206e-05
-5.777688056696206e-05
0.0051164502365281805
0.006040419364580885
0.006040419364580885
0.006040419364580885
0.005486037887749262
0.0051164502365281805
-5.777688056696206e-05
-5.777688056696206e-05
-5.777688056696206e-05
-5.777688056696206e-05
-5.777688056696206e-05
-5.777688056696206e-05
-5.777688056696206e-05
-5.777688056696206e-05
-5.777688056696206e-05
-5.777688056696206e-05
-5.777688056696206e-05
-5.777688056696206e-05
-5.777688056696206e-05
-5.777688056696206e-05
-5.777688056696206e-05
-5.777688056696206e-05
-5.777688056696206e-05
-5.777688056696206e-05
-5.777688056696206e-05
-5.777688056696206e-05
-5.777688056696206e-05
0.006040419364580885
0.006594800841412507
0.006964388492633589
0.007149182318244129
0.006779594667023048
-5.777688056696206e-05
-5.777688056696206e-05
-5.777688056696206e-05
-5.777688056696206e-05
-5.777688056696206e-05
-5.777688056696206e-05
-5.777688056696206e-05
-5.777688056696206e-05
-5.777688056696206e-05
-5.777688056696206e-05
-5.777688056696206e-05
-5.777688056696206e-05
-5.777688056696206e-05
-5.777688056696206e-05
-5.777688056696206e-05
-5.777688056696206e-05
-5.777688056696206e-05
-5.777688056696206e-05
-5.777688056696206e-05
-5.777688056696206e-05
0.004007687282864936
0.005670831713359803
0.006779594667023048
0.007518769969465211
0.007149182318244129
0.007518769969465211
-5.777688056696206e-05
-5.777688056696206e-05
-5.777688056696206e-05
-5.777688056696206e-05
-5.777688056696206e-05
-5.777688056696206e-05
-5.777688056696206e-05
-5.777688056696206e-05
-5.777688056696206e-05
-5.777688056696206e-05
-5.777688056696206e-05
-5.777688056696206e-05
-5.777688056696206e-05
-5.777688056696206e-05
-5.777688056696206e-05
-5.777688056696206e-05
-5.777688056696206e-05
-5.777688056696206e-05
-5.777688056696206e-05
0.0006813984218752012
0.0032685119804227725
0.004377274934086017
0.006779594667023048
0.008073151446296833
0.008257945271907374
-5.777688056696206e-05
-5.777688056696206e-05
-5.777688056696206e-05
-5.777688056696206e-05
-5.777688056696206e-05
-5.777688056696206e-05
-5.777688056696206e-05
-5.777688056696206e-05
-5.777688056696206e-05
-5.777688056696206e-05
-5.777688056696206e-05
-5.777688056696206e-05
-5.777688056696206e-05
-5.777688056696206e-05
-5.777688056696206e-05
-5.777688056696206e-05
-5.777688056696206e-05
-5.777688056696206e-05
-0.002090508962282911
-5.777688056696206e-05
0.0025293366779806092
0.00493165641091764
0.006225213190191425
0.007518769969465211
-0.002090508962282911
-5.777688056696206e-05
-5.777688056696206e-05
-5.777688056696206e-05
-5.777688056696206e-05
-5.777688056696206e-05
-5.777688056696206e-05
-5.777688056696206e-05
-5.777688056696206e-05
-5.777688056696206e-05
-5.777688056696206e-05
-5.777688056696206e-05
-5.777688056696206e-05
-5.777688056696206e-05
-5.777688056696206e-05
-5.777688056696206e-05
-5.777688056696206e-05
-5.777688056696206e-05
-0.0024600966135039926
-0.0006121583573985845
0.001974955201148987
0.004007687282864936
0.005670831713359803
0.006594800841412507
-0.002829684264725074
-5.777688056696206e-05
-5.777688056696206e-05
-5.777688056696206e-05
-5.777688056696206e-05
-5.777688056696206e-05
-5.777688056696206e-05
-5.777688056696206e-05
-5.777688056696206e-05
-5.777688056696206e-05
-5.777688056696206e-05
-5.777688056696206e-05
-5.777688056696206e-05
-5.777688056696206e-05
-5.777688056696206e-05
-5.777688056696206e-05
-5.777688056696206e-05
-5.777688056696206e-05
-0.0024600966135039926
-0.00024257070617750287
0.0014205737243173644
0.003822893457254395
0.00493165641091764
-0.005601591648883186
-0.00412324104399886
-0.0035688595671672374
-0.002829684264725074
-5.777688056696206e-05
-5.777688056696206e-05
-5.777688056696206e-05
-5.777688056696206e-05
-5.777688056696206e-05
-5.777688056696206e-05
-5.777688056696206e-05
-5.777688056696206e-05
-5.777688056696206e-05
-5.777688056696206e-05
-5.777688056696206e-05
-5.777688056696206e-05
-5.777688056696206e-05
-5.777688056696206e-05
-0.003753653392777778
-0.0019057151366723701
-5.777688056696206e-05
0.0014205737243173644
-0.007079942253767513
-0.00652556077693589
-0.005232003997662105
-0.004677622520830482
-0.004308034869609401
-5.777688056696206e-05
-5.777688056696206e-05
-5.777688056696206e-05
-5.777688056696206e-05
-5.777688056696206e-05
-5.777688056696206e-05
-5.777688056696206e-05
-5.777688056696206e-05
-5.777688056696206e-05
-5.777688056696206e-05
-5.777688056696206e-05
-5.777688056696206e-05
-0.00412324104399886
-0.003014478090335615
-0.0013513336598407477
-5.777688056696206e-05
-0.008003911381820217
-0.007634323730599135
-0.0072647360793780535
-0.006155973125714809
-0.005601591648883186
-0.00412324104399886
-5.777688056696206e-05
-5.777688056696206e-05
-5.777688056696206e-05
-5.777688056696206e-05
-5.777688056696206e-05
-5.777688056696206e-05
-5.777688056696206e-05
-5.777688056696206e-05
-5.777688056696206e-05
-5.777688056696206e-05
-5.777688056696206e-05
-0.003938447218388319
-0.002829684264725074
-0.0013513336598407477
-0.008188705207430758
-0.00855829285865184
-0.008188705207430758
-0.00652556077693589
-0.005786385474493727
-0.004308034869609401
-5.777688056696206e-05
-5.777688056696206e-05
-5.777688056696206e-05
-5.777688056696206e-05
-5.777688056696206e-05
-5.777688056696206e-05
-5.777688056696206e-05
-5.777688056696206e-05
-5.777688056696206e-05
-0.004308034869609401
-0.008188705207430758
-0.008373499033041298
-0.008373499033041298
-0.00855829285865184
-0.00855829285865184
-0.0063407669513253495
-0.005232003997662105
-0.0044928286952199414
-5.777688056696206e-05
-5.777688056696206e-05
-5.777688056696206e-05
-5.777688056696206e-05
-5.777688056696206e-05
-5.777688056696206e-05
-0.0044928286952199414
-0.008003911381820217
-0.008003911381820217
-0.007819117556209676
-0.007819117556209676
-0.007634323730599135
-0.007449529904988594
-0.007634323730599135
-0.0072647360793780535
-0.005786385474493727
-0.005786385474493727
-0.0054167978232726455
-0.0054167978232726455
0.0016053675499279052
0.001974955201148987
0.0023445428523700684
0.0021597490267595276
0.0016053675499279052
0.00012701694504357874
-0.0015361274854512885
-0.003014478090335615
-0.00412324104399886
-0.005047210172051564
0.0012357798987068236
0.0014205737243173644
0.001974955201148987
0.0023445428523700684
0.002898924329201691
0.0030837181548122317
0.002898924329201691
0.0012357798987068236
-5.777688056696206e-05
-0.0017209213110618293
-0.003753653392777778
-0.004677622520830482
-0.005786385474493727
-0.00652556077693589
-0.008373499033041298
0.0023445428523700684
0.001790161375538446
0.001790161375538446
0.0021597490267595276
0.00271413050359115
0.0032685119804227725
0.003638099631643854
0.004377274934086017
0.003638099631643854
0.00271413050359115
0.0010509860730962828
-0.0006121583573985845
-0.0024600966135039926
-0.004308034869609401
-0.005786385474493727
-0.007079942253767513
-0.007449529904988594
-0.008373499033041298
-0.00874308668426238
-0.008188705207430758
0.0014205737243173644
0.00271413050359115
0.0032685119804227725
0.003822893457254395
0.004377274934086017
0.003638099631643854
0.003638099631643854
0.003638099631643854
0.003822893457254395
0.004377274934086017
0.0041924811084754765
0.004377274934086017
0.0041924811084754765
0.004007687282864936
0.003638099631643854
0.0034533058060333133
0.003638099631643854
0.003638099631643854
0.004377274934086017
0.004377274934086017
0.004007687282864936
0.0034533058060333133
0.0021597490267595276
0.00012701694504357874
-0.0019057151366723701
-0.003938447218388319
-0.005232003997662105
-0.006895148428156972
-0.008373499033041298
-0.009667055812315084
-0.009482261986704543
-0.008373499033041298
-0.006895148428156972
-0.005786385474493727
-0.004308034869609401
-0.003014478090335615
-5.777688056696206e-05
0.0014205737243173644
0.0032685119804227725
0.0041924811084754765
0.004562068759696558
0.004562068759696558
0.004377274934086017
0.0041924811084754765
0.004377274934086017
0.004377274934086017
0.004377274934086017
0.005301244062138721
0.005301244062138721
0.005301244062138721
0.005301244062138721
0.00493165641091764
0.004377274934086017
0.004007687282864936
0.0041924811084754765
0.004007687282864936
0.004007687282864936
0.0034533058060333133
0.002898924329201691
0.0016053675499279052
-0.00024257070617750287
-0.002090508962282911
-0.003753653392777778
-0.005786385474493727
-0.007079942253767513
-0.009667055812315084
-0.010406231114757247
-0.009851849637925625
-0.008003911381820217
-0.006155973125714809
-5.777688056696206e-05
-0.003938447218388319
-0.0024600966135039926
-0.0017209213110618293
-0.000981746008619666
-0.005971179300104268
-0.003199271915946156
-0.0006121583573985845
0.0014205737243173644
0.003638099631643854
0.004377274934086017
0.006040419364580885
0.005301244062138721
0.005301244062138721
0.005301244062138721
0.00493165641091764
0.004746862585307099
0.00493165641091764
0.005670831713359803
0.006040419364580885
0.006040419364580885
0.006040419364580885
0.00493165641091764
0.00493165641091764
0.004377274934086017
0.003822893457254395
0.0032685119804227725
0.002898924329201691
0.0023445428523700684
0.0014205737243173644
0.00012701694504357874
-0.0013513336598407477
-0.0033840657415566966
-0.005047210172051564
-0.006710354602546431
-0.00855829285865184
-0.010036643463536166
-0.010591024940367788
-0.009297468161094002
-0.007449529904988594
-5.777688056696206e-05
-5.777688056696206e-05
-5.777688056696206e-05
-0.002090508962282911
-5.777688056696206e-05
-0.00024257070617750287
0.000866192247485742
-0.00855829285865184
-0.007079942253767513
-0.003938447218388319
-0.000981746008619666
0.0014205737243173644
0.004007687282864936
0.0051164502365281805
0.006040419364580885
0.0051164502365281805
0.005301244062138721
0.0051164502365281805
0.005301244062138721
0.004377274934086017
0.00493165641091764
0.005301244062138721
0.005855625538970344
0.005855625538970344
0.005670831713359803
0.005670831713359803
0.004377274934086017
0.0030837181548122317
0.00271413050359115
0.0016053675499279052
0.0012357798987068236
-5.777688056696206e-05
-0.000981746008619666
-0.0024600966135039926
-0.003753653392777778
-0.005232003997662105
-0.00652556077693589
-0.007819117556209676
-0.00892788050987292
-0.009851849637925625
-0.010036643463536166
-0.009297468161094002
-0.006895148428156972
-5.777688056696206e-05
-5.777688056696206e-05
-5.777688056696206e-05
-5.777688056696206e-05
-5.777688056696206e-05
-0.00024257070617750287
0.0010509860730962828
0.0021597490267595276
0.00271413050359115
0.0034533058060333133
-0.009851849637925625
-0.00855829285865184
-0.0072647360793780535
-0.004677622520830482
-0.001166539834230207
-5.777688056696206e-05
-5.777688056696206e-05
-5.777688056696206e-05
0.00493165641091764
0.006040419364580885
0.006410007015801966
0.005670831713359803
0.00493165641091764
0.00493165641091764
0.004562068759696558
0.00493165641091764
0.00493165641091764
0.004377274934086017
0.004562068759696558
0.0041924811084754765
0.0032685119804227725
0.0023445428523700684
0.0014205737243173644
0.00031181077065411955
-0.001166539834230207
-0.0022753027878934518
-0.003938447218388319
-0.0054167978232726455
-0.00652556077693589
-0.007449529904988594
-0.00855829285865184
-0.008003911381820217
-0.008373499033041298
-0.00855829285865184
-0.008373499033041298
-5.777688056696206e-05
-5.777688056696206e-05
-5.777688056696206e-05
-5.777688056696206e-05
-5.777688056696206e-05
-5.777688056696206e-05
-5.777688056696206e-05
-5.777688056696206e-05
-5.777688056696206e-05
-5.777688056696206e-05
0.0025293366779806092
0.0032685119804227725
-0.010036643463536166
-0.009297468161094002
-0.008003911381820217
-0.004677622520830482
-5.777688056696206e-05
-5.777688056696206e-05
-5.777688056696206e-05
0.002898924329201691
0.0051164502365281805
0.006040419364580885
0.006410007015801966
0.006225213190191425
0.005486037887749262
0.0051164502365281805
0.004377274934086017
0.0041924811084754765
0.0034533058060333133
0.0034533058060333133
0.0023445428523700684
0.0023445428523700684
0.0014205737243173644
-5.777688056696206e-05
-0.0006121583573985845
-0.002090508962282911
-0.0033840657415566966
-0.004862416346441023
-0.005786385474493727
-0.0072647360793780535
-0.008003911381820217
-0.008003911381820217
-0.007079942253767513
-0.006710354602546431
-5.777688056696206e-05
-5.777688056696206e-05
-5.777688056696206e-05
-5.777688056696206e-05
-5.777688056696206e-05
-5.777688056696206e-05
-5.777688056696206e-05
-5.777688056696206e-05
-5.777688056696206e-05
-5.777688056696206e-05
-5.777688056696206e-05
-5.777688056696206e-05
-5.777688056696206e-05
-5.777688056696206e-05
-5.777688056696206e-05
0.002898924329201691
-0.008373499033041298
-0.009297468161094002
-0.00855829285865184
-0.007449529904988594
-0.004862416346441023
-5.777688056696206e-05
-5.777688056696206e-05
-5.777688056696206e-05
0.0041924811084754765
0.005855625538970344
0.006594800841412507
0.006594800841412507
0.006040419364580885
0.005670831713359803
0.004746862585307099
0.004377274934086017
0.0034533058060333133
0.002898924329201691
0.0016053675499279052
0.0006813984218752012
0.00012701694504357874
-0.0004273645317880437
-0.0017209213110618293
-0.0026448904391145334
-0.003938447218388319
-0.004862416346441023
-0.005786385474493727
-0.007079942253767513
-0.007079942253767513
-0.007449529904988594
-0.00652556077693589
-5.777688056696206e-05
-5.777688056696206e-05
-5.777688056696206e-05
-5.777688056696206e-05
-5.777688056696206e-05
-5.777688056696206e-05
-5.777688056696206e-05
-5.777688056696206e-05
-5.777688056696206e-05
-5.777688056696206e-05
-5.777688056696206e-05
-5.777688056696206e-05
-5.777688056696206e-05
-5.777688056696206e-05
-5.777688056696206e-05
-5.777688056696206e-05
-5.777688056696206e-05
-5.777688056696206e-05
0.0030837181548122317
-0.0072647360793780535
-0.008188705207430758
-0.008373499033041298
-0.006710354602546431
-0.004308034869609401
-0.001166539834230207
-5.777688056696206e-05
0.0025293366779806092
0.004562068759696558
0.005855625538970344
0.006410007015801966
0.006410007015801966
0.005855625538970344
0.00493165641091764
0.004377274934086017
0.0041924811084754765
0.0021597490267595276
0.0010509860730962828
0.00012701694504357874
-0.000981746008619666
-0.0013513336598407477
-0.0022753027878934518
-0.003014478090335615
-0.003753653392777778
-0.005047210172051564
-0.005786385474493727
-0.006155973125714809
-0.006155973125714809
-5.777688056696206e-05
-5.777688056696206e-05
-5.777688056696206e-05
-5.777688056696206e-05
-5.777688056696206e-05
-5.777688056696206e-05
-5.777688056696206e-05
-5.777688056696206e-05
-5.777688056696206e-05
-5.777688056696206e-05
-5.777688056696206e-05
-5.777688056696206e-05
-5.777688056696206e-05
-5.777688056696206e-05
-5.777688056696206e-05
-5.777688056696206e-05
-5.777688056696206e-05
-5.777688056696206e-05
-5.777688056696206e-05
-5.777688056696206e-05
-5.777688056696206e-05
-5.777688056696206e-05
0.004377274934086017
-0.005786385474493727
-0.006895148428156972
-0.007079942253767513
-0.005971179300104268
-0.004308034869609401
-0.0015361274854512885
0.0006813984218752012
0.0023445428523700684
0.0041924811084754765
0.005486037887749262
0.005855625538970344
0.005855625538970344
0.005301244062138721
0.00493165641091764
0.004746862585307099
0.004377274934086017
0.0014205737243173644
-5.777688056696206e-05
-5.777688056696206e-05
-5.777688056696206e-05
-5.777688056696206e-05
-5.777688056696206e-05
-0.003938447218388319
-0.004862416346441023
-0.005232003997662105
-0.005601591648883186
-0.0054167978232726455
-5.777688056696206e-05
-5.777688056696206e-05
-5.777688056696206e-05
-5.777688056696206e-05
-5.777688056696206e-05
-5.777688056696206e-05
-5.777688056696206e-05
-5.777688056696206e-05
-5.777688056696206e-05
-5.777688056696206e-05
-5.777688056696206e-05
-5.777688056696206e-05
-5.777688056696206e-05
-5.777688056696206e-05
-5.777688056696206e-05
-5.777688056696206e-05
-5.777688056696206e-05
-5.777688056696206e-05
-5.777688056696206e-05
-5.777688056696206e-05
-5.777688056696206e-05
-5.777688056696206e-05
-5.777688056696206e-05
0.004377274934086017
-0.002090508962282911
-0.003938447218388319
-0.005047210172051564
-0.0054167978232726455
-0.005047210172051564
-0.003753653392777778
-0.001166539834230207
0.0004966045962646604
0.0025293366779806092
0.0041924811084754765
0.004746862585307099
0.0051164502365281805
0.004746862585307099
0.004562068759696558
0.004377274934086017
0.0041924811084754765
0.004377274934086017
-5.777688056696206e-05
-5.777688056696206e-05
-5.777688056696206e-05
-5.777688056696206e-05
-5.777688056696206e-05
-5.777688056696206e-05
-5.777688056696206e-05
-0.004308034869609401
-0.004677622520830482
-0.00412324104399886
-0.004308034869609401
-5.777688056696206e-05
-5.777688056696206e-05
-5.777688056696206e-05
-5.777688056696206e-05
-5.777688056696206e-05
-5.777688056696206e-05
-5.777688056696206e-05
-5.777688056696206e-05
-5.777688056696206e-05
-5.777688056696206e-05
-5.777688056696206e-05
-5.777688056696206e-05
-5.777688056696206e-05
-5.777688056696206e-05
-5.777688056696206e-05
-5.777688056696206e-05
-5.777688056696206e-05
-5.777688056696206e-05
-5.777688056696206e-05
-5.777688056696206e-05
-5.777688056696206e-05
-5.777688056696206e-05
0.0023445428523700684
0.004746862585307099
0.006040419364580885
-0.0006121583573985845
-0.002090508962282911
-0.003014478090335615
-0.003753653392777778
-0.003753653392777778
-0.002829684264725074
-0.001166539834230207
0.0006813984218752012
0.001790161375538446
0.0030837181548122317
0.0030837181548122317
0.0032685119804227725
0.0032685119804227725
0.0032685119804227725
0.00271413050359115
0.003638099631643854
0.004007687282864936
-5.777688056696206e-05
-5.777688056696206e-05
-5.777688056696206e-05
-5.777688056696206e-05
-5.777688056696206e-05
-5.777688056696206e-05
-5.777688056696206e-05
-0.003014478090335615
-0.003014478090335615
-0.0026448904391145334
-5.777688056696206e-05
-5.777688056696206e-05
-5.777688056696206e-05
-5.777688056696206e-05
-5.777688056696206e-05
-5.777688056696206e-05
-5.777688056696206e-05
-5.777688056696206e-05
-5.777688056696206e-05
-5.777688056696206e-05
-5.777688056696206e-05
-5.777688056696206e-05
-5.777688056696206e-05
-5.777688056696206e-05
-5.777688056696206e-05
-5.777688056696206e-05
-5.777688056696206e-05
-5.777688056696206e-05
-5.777688056696206e-05
-5.777688056696206e-05
-5.777688056696206e-05
-5.777688056696206e-05
-5.777688056696206e-05
0.002898924329201691
0.004746862585307099
0.006410007015801966
0.006594800841412507
-5.777688056696206e-05
-0.0015361274854512885
-0.0022753027878934518
-0.0022753027878934518
-0.0015361274854512885
-0.00024257070617750287
0.0006813984218752012
0.0016053675499279052
0.0021597490267595276
0.001790161375538446
0.001790161375538446
0.001974955201148987
0.001974955201148987
0.0023445428523700684
0.0030837181548122317
0.0030837181548122317
0.0041924811084754765
-5.777688056696206e-05
-5.777688056696206e-05
-5.777688056696206e-05
-5.777688056696206e-05
-5.777688056696206e-05
-5.777688056696206e-05
-5.777688056696206e-05
-5.777688056696206e-05
-5.777688056696206e-05
-5.777688056696206e-05
-5.777688056696206e-05
-5.777688056696206e-05
-5.777688056696206e-05
-5.777688056696206e-05
-5.777688056696206e-05
-5.777688056696206e-05
-5.777688056696206e-05
-5.777688056696206e-05
-5.777688056696206e-05
-5.777688056696206e-05
-5.777688056696206e-05
-5.777688056696206e-05
-5.777688056696206e-05
-5.777688056696206e-05
-5.777688056696206e-05
-5.777688056696206e-05
-5.777688056696206e-05
-5.777688056696206e-05
-5.777688056696206e-05
-5.777688056696206e-05
-5.777688056696206e-05
-5.777688056696206e-05
0.003638099631643854
0.005486037887749262
0.006410007015801966
0.007149182318244129
0.0010509860730962828
0.00031181077065411955
-0.00024257070617750287
-0.0004273645317880437
-0.00024257070617750287
0.0004966045962646604
0.0012357798987068236
0.0014205737243173644
0.0021597490267595276
0.0010509860730962828
0.00012701694504357874
0.000866192247485742
0.0010509860730962828
0.001790161375538446
0.001790161375538446
0.0032685119804227725
0.004007687282864936
-5.777688056696206e-05
-5.777688056696206e-05
-5.777688056696206e-05
-5.777688056696206e-05
-5.777688056696206e-05
-5.777688056696206e-05
-5.777688056696206e-05
-5.777688056696206e-05
-5.777688056696206e-05
-5.777688056696206e-05
-5.777688056696206e-05
-5.777688056696206e-05
-5.777688056696206e-05
-5.777688056696206e-05
-5.777688056696206e-05
-5.777688056696206e-05
-5.777688056696206e-05
-5.777688056696206e-05
-5.777688056696206e-05
-5.777688056696206e-05
-5.777688056696206e-05
-5.777688056696206e-05
-5.777688056696206e-05
-5.777688056696206e-05
-5.777688056696206e-05
-5.777688056696206e-05
-5.777688056696206e-05
-5.777688056696206e-05
-5.777688056696206e-05
-5.777688056696206e-05
-5.777688056696206e-05
0.0006813984218752012
0.004377274934086017
0.006225213190191425
0.007149182318244129
0.007518769969465211
0.007518769969465211
0.0025293366779806092
0.001790161375538446
0.0014205737243173644
0.0010509860730962828
0.0012357798987068236
0.0014205737243173644
0.001790161375538446
0.0016053675499279052
0.0012357798987068236
0.0004966045962646604
0.00012701694504357874
0.00012701694504357874
0.0006813984218752012
0.0012357798987068236
0.0023445428523700684
0.0034533058060333133
0.0051164502365281805
-5.777688056696206e-05
-5.777688056696206e-05
-5.777688056696206e-05
-5.777688056696206e-05
-5.777688056696206e-05
-5.777688056696206e-05
-5.777688056696206e-05
-5.777688056696206e-05
-5.777688056696206e-05
-5.777688056696206e-05
-5.777688056696206e-05
-5.777688056696206e-05
-5.777688056696206e-05
-5.777688056696206e-05
-5.777688056696206e-05
-5.777688056696206e-05
-5.777688056696206e-05
-5.777688056696206e-05
-5.777688056696206e-05
-5.777688056696206e-05
-5.777688056696206e-05
-5.777688056696206e-05
-5.777688056696206e-05
-5.777688056696206e-05
-5.777688056696206e-05
-5.777688056696206e-05
-5.777688056696206e-05
-5.777688056696206e-05
-5.777688056696206e-05
-5.777688056696206e-05
-5.777688056696206e-05
0.003822893457254395
0.006225213190191425
0.007149182318244129
0.007888357620686293
0.008073151446296833
0.008627532923128456
0.004377274934086017
0.002898924329201691
0.0025293366779806092
0.0023445428523700684
0.0025293366779806092
0.0021597490267595276
0.0016053675499279052
0.000866192247485742
0.00031181077065411955
-5.777688056696206e-05
0.00031181077065411955
0.0010509860730962828
0.001790161375538446
0.002898924329201691
0.004562068759696558
0.004007687282864936
0.0051164502365281805
0.004746862585307099
-5.777688056696206e-05
-5.777688056696206e-05
-5.777688056696206e-05
-5.777688056696206e-05
-5.777688056696206e-05
-5.777688056696206e-05
-5.777688056696206e-05
-5.777688056696206e-05
-5.777688056696206e-05
-5.777688056696206e-05
-5.777688056696206e-05
-5.777688056696206e-05
-5.777688056696206e-05
-5.777688056696206e-05
-5.777688056696206e-05
-5.777688056696206e-05
-5.777688056696206e-05
-5.777688056696206e-05
-5.777688056696206e-05
-5.777688056696206e-05
-5.777688056696206e-05
-5.777688056696206e-05
-5.777688056696206e-05
-5.777688056696206e-05
-5.777688056696206e-05
-5.777688056696206e-05
-5.777688056696206e-05
-5.777688056696206e-05
-5.777688056696206e-05
0.006594800841412507
0.007703563795075752
0.008627532923128456
0.008812326748738997
0.009181914399960078
0.0097362958767917
0.0025293366779806092
0.001974955201148987
0.0010509860730962828
0.0004966045962646604
0.0004966045962646604
0.0010509860730962828
0.0021597490267595276
0.002898924329201691
0.004377274934086017
0.004377274934086017
0.005301244062138721
0.006040419364580885
0.006040419364580885
-5.777688056696206e-05
-5.777688056696206e-05
-5.777688056696206e-05
-5.777688056696206e-05
-5.777688056696206e-05
-5.777688056696206e-05
-5.777688056696206e-05
-5.777688056696206e-05
-5.777688056696206e-05
-5.777688056696206e-05
-5.777688056696206e-05
-5.777688056696206e-05
-5.777688056696206e-05
-5.777688056696206e-05
-5.777688056696206e-05
-5.777688056696206e-05
-5.777688056696206e-05
-5.777688056696206e-05
-5.777688056696206e-05
-5.777688056696206e-05
-5.777688056696206e-05
-5.777688056696206e-05
-5.777688056696206e-05
-5.777688056696206e-05
-5.777688056696206e-05
-5.777688056696206e-05
-5.777688056696206e-05
-5.777688056696206e-05
0.009181914399960078
0.010105883528012782
0.010105883528012782
0.010105883528012782
0.010290677353623323
0.010845058830454946
0.0012357798987068236
0.0021597490267595276
0.0032685119804227725
0.004746862585307099
0.004377274934086017
0.00493165641091764
0.006410007015801966
0.00733397614385467
0.007703563795075752
-5.777688056696206e-05
-5.777688056696206e-05
-5.777688056696206e-05
-5.777688056696206e-05
-5.777688056696206e-05
-5.777688056696206e-05
-5.777688056696206e-05
-5.777688056696206e-05
-5.777688056696206e-05
-5.777688056696206e-05
-5.777688056696206e-05
-5.777688056696206e-05
-5.777688056696206e-05
-5.777688056696206e-05
-5.777688056696206e-05
-5.777688056696206e-05
-5.777688056696206e-05
-5.777688056696206e-05
-5.777688056696206e-05
-5.777688056696206e-05
-5.777688056696206e-05
-5.777688056696206e-05
-5.777688056696206e-05
-5.777688056696206e-05
-5.777688056696206e-05
-5.777688056696206e-05
-5.777688056696206e-05
-5.777688056696206e-05
-5.777688056696206e-05
0.011584234132897109
0.010845058830454946
0.011214646481676027
0.011399440307286568
0.01195382178411819
0.001790161375538446
0.0032685119804227725
0.0034533058060333133
0.004377274934086017
-5.777688056696206e-05
0.006040419364580885
0.007149182318244129
0.008257945271907374
-5.777688056696206e-05
0.007149182318244129
0.005301244062138721
-5.777688056696206e-05
-5.777688056696206e-05
-5.777688056696206e-05
-5.777688056696206e-05
-5.777688056696206e-05
-5.777688056696206e-05
-5.777688056696206e-05
-5.777688056696206e-05
-0.001166539834230207
-0.001166539834230207
-0.001166539834230207
-0.0006121583573985845
-0.00024257070617750287
-5.777688056696206e-05
-5.777688056696206e-05
-5.777688056696206e-05
-5.777688056696206e-05
-5.777688056696206e-05
-5.777688056696206e-05
-5.777688056696206e-05
-5.777688056696206e-05
-5.777688056696206e-05
-5.777688056696206e-05
-5.777688056696206e-05
-5.777688056696206e-05
-5.777688056696206e-05
-5.777688056696206e-05
-5.777688056696206e-05
-5.777688056696206e-05
0.011584234132897109
0.011399440307286568
0.011584234132897109
0.012138615609728731
0.003638099631643854
0.003822893457254395
0.004746862585307099
0.005855625538970344
0.006594800841412507
0.00733397614385467
0.008627532923128456
0.008997120574349537
0.008627532923128456
0.006410007015801966
0.004377274934086017
-5.777688056696206e-05
-5.777688056696206e-05
-5.777688056696206e-05
-5.777688056696206e-05
-5.777688056696206e-05
-5.777688056696206e-05
-0.0004273645317880437
-0.0006121583573985845
-0.001166539834230207
-0.001166539834230207
-0.001166539834230207
-0.0006121583573985845
-5.777688056696206e-05
-5.777688056696206e-05
-5.777688056696206e-05
-5.777688056696206e-05
-5.777688056696206e-05
-5.777688056696206e-05
-5.777688056696206e-05
-5.777688056696206e-05
-5.777688056696206e-05
-5.777688056696206e-05
-5.777688056696206e-05
-5.777688056696206e-05
-5.777688056696206e-05
-5.777688056696206e-05
-5.777688056696206e-05
-5.777688056696206e-05
-5.777688056696206e-05
0.010475471179233864
0.010845058830454946
0.011584234132897109
0.01195382178411819
0.0025293366779806092
0.0034533058060333133
0.004377274934086017
0.005670831713359803
0.007149182318244129
0.008257945271907374
0.009366708225570619
0.00955150205118116
0.006225213190191425
0.00493165641091764
0.005855625538970344
-5.777688056696206e-05
-5.777688056696206e-05
-5.777688056696206e-05
-5.777688056696206e-05
-5.777688056696206e-05
-0.00024257070617750287
-0.0004273645317880437
-0.0004273645317880437
-0.001166539834230207
-0.001166539834230207
-0.0015361274854512885
-5.777688056696206e-05
-5.777688056696206e-05
-5.777688056696206e-05
0.003638099631643854
0.006410007015801966
-5.777688056696206e-05
-5.777688056696206e-05
-5.777688056696206e-05
-5.777688056696206e-05
-5.777688056696206e-05
-5.777688056696206e-05
-5.777688056696206e-05
-5.777688056696206e-05
-5.777688056696206e-05
-5.777688056696206e-05
-5.777688056696206e-05
-5.777688056696206e-05
0.010290677353623323
0.010105883528012782
0.010660265004844405
0.0014205737243173644
0.0023445428523700684
0.002898924329201691
0.005670831713359803
0.007703563795075752
0.008997120574349537
0.009921089702402242
0.011029852656065486
0.009366708225570619
0.008257945271907374
0.006964388492633589
-5.777688056696206e-05
-5.777688056696206e-05
-5.777688056696206e-05
-5.777688056696206e-05
0.0006813984218752012
0.0004966045962646604
0.0004966045962646604
-5.777688056696206e-05
-0.0006121583573985845
-0.0013513336598407477
-0.0024600966135039926
-0.0022753027878934518
-5.777688056696206e-05
-5.777688056696206e-05
0.00031181077065411955
0.00271413050359115
-5.777688056696206e-05
-5.777688056696206e-05
-5.777688056696206e-05
-5.777688056696206e-05
-5.777688056696206e-05
-5.777688056696206e-05
-5.777688056696206e-05
-5.777688056696206e-05
-5.777688056696206e-05
-5.777688056696206e-05
-5.777688056696206e-05
-5.777688056696206e-05
-5.777688056696206e-05
0.007888357620686293
0.008257945271907374
-0.00024257070617750287
0.00012701694504357874
0.0010509860730962828
0.002898924329201691
0.005486037887749262
0.007518769969465211
0.008997120574349537
0.010105883528012782
0.011399440307286568
0.010105883528012782
0.00955150205118116
0.008627532923128456
0.004377274934086017
-5.777688056696206e-05
-5.777688056696206e-05
-5.777688056696206e-05
-5.777688056696206e-05
0.0006813984218752012
-5.777688056696206e-05
0.0016053675499279052
-5.777688056696206e-05
-0.00024257070617750287
-0.0013513336598407477
-0.003014478090335615
-0.003753653392777778
-0.003014478090335615
-5.777688056696206e-05
-0.0019057151366723701
0.00012701694504357874
-5.777688056696206e-05
-5.777688056696206e-05
-5.777688056696206e-05
-5.777688056696206e-05
-5.777688056696206e-05
-5.777688056696206e-05
-5.777688056696206e-05
-5.777688056696206e-05
-5.777688056696206e-05
-5.777688056696206e-05
-5.777688056696206e-05
-5.777688056696206e-05
-5.777688056696206e-05
-5.777688056696206e-05
-5.777688056696206e-05
-0.0013513336598407477
-0.001166539834230207
-5.777688056696206e-05
0.001974955201148987
0.00493165641091764
0.007888357620686293
0.009366708225570619
0.010105883528012782
0.009921089702402242
0.009366708225570619
0.009921089702402242
0.00733397614385467
0.005855625538970344
0.004377274934086017
0.0021597490267595276
-5.777688056696206e-05
-5.777688056696206e-05
-5.777688056696206e-05
-5.777688056696206e-05
0.0021597490267595276
0.0021597490267595276
0.0010509860730962828
-5.777688056696206e-05
-0.001166539834230207
-0.003199271915946156
-0.005232003997662105
-0.005786385474493727
-0.005601591648883186
-0.003938447218388319
-0.0015361274854512885
-5.777688056696206e-05
-5.777688056696206e-05
-5.777688056696206e-05
-5.777688056696206e-05
-5.777688056696206e-05
-5.777688056696206e-05
-5.777688056696206e-05
-5.777688056696206e-05
-5.777688056696206e-05
-5.777688056696206e-05
-5.777688056696206e-05
-5.777688056696206e-05
-5.777688056696206e-05
-5.777688056696206e-05
-5.777688056696206e-05
-0.0024600966135039926
-0.0017209213110618293
-0.0006121583573985845
-5.777688056696206e-05
0.004377274934086017
0.006964388492633589
0.009366708225570619
0.009921089702402242
0.0097362958767917
0.008627532923128456
0.007149182318244129
0.006225213190191425
0.004377274934086017
0.002898924329201691
0.0023445428523700684
-5.777688056696206e-05
0.0012357798987068236
-5.777688056696206e-05
0.0014205737243173644
0.001974955201148987
0.001974955201148987
0.0010509860730962828
0.00012701694504357874
-0.001166539834230207
-0.0026448904391145334
-0.005232003997662105
-0.006895148428156972
-0.006895148428156972
-0.005786385474493727
-0.003014478090335615
0.00012701694504357874
-5.777688056696206e-05
-5.777688056696206e-05
-5.777688056696206e-05
-5.777688056696206e-05
-5.777688056696206e-05
-5.777688056696206e-05
-5.777688056696206e-05
-5.777688056696206e-05
-5.777688056696206e-05
-5.777688056696206e-05
-5.777688056696206e-05
-5.777688056696206e-05
-5.777688056696206e-05
-5.777688056696206e-05
-5.777688056696206e-05
-5.777688056696206e-05
-5.777688056696206e-05
-5.777688056696206e-05
-5.777688056696206e-05
0.003822893457254395
0.00733397614385467
0.009366708225570619
0.010290677353623323
0.00955150205118116
0.008073151446296833
0.006225213190191425
0.004377274934086017
0.002898924329201691
0.001790161375538446
0.0016053675499279052
0.0014205737243173644
0.0014205737243173644
0.000866192247485742
0.0004966045962646604
0.0004966045962646604
0.000866192247485742
0.0004966045962646604
0.00012701694504357874
-0.0006121583573985845
-0.0024600966135039926
-0.0035688595671672374
-0.005786385474493727
-0.00652556077693589
-0.005786385474493727
-0.002829684264725074
-0.0004273645317880437
-5.777688056696206e-05
-5.777688056696206e-05
-5.777688056696206e-05
-5.777688056696206e-05
-5.777688056696206e-05
-5.777688056696206e-05
-5.777688056696206e-05
-5.777688056696206e-05
-5.777688056696206e-05
-5.777688056696206e-05
-5.777688056696206e-05
-5.777688056696206e-05
-5.777688056696206e-05
0.0004966045962646604
-5.777688056696206e-05
-5.777688056696206e-05
-5.777688056696206e-05
-5.777688056696206e-05
-5.777688056696206e-05
0.0041924811084754765
0.007888357620686293
0.0097362958767917
0.010660265004844405
0.010105883528012782
0.007703563795075752
0.004562068759696558
0.00271413050359115
-5.777688056696206e-05
-5.777688056696206e-05
0.000866192247485742
0.00031181077065411955
-0.0004273645317880437
-0.0013513336598407477
-0.001166539834230207
-0.0007969521830091253
-5.777688056696206e-05
0.00012701694504357874
-5.777688056696206e-05
-0.0006121583573985845
-0.0015361274854512885
-0.003199271915946156
-0.003753653392777778
-0.0044928286952199414
-0.004308034869609401
-0.0026448904391145334
-0.0006121583573985845
-5.777688056696206e-05
-5.777688056696206e-05
-5.777688056696206e-05
-5.777688056696206e-05
-5.777688056696206e-05
-5.777688056696206e-05
-5.777688056696206e-05
-5.777688056696206e-05
-5.777688056696206e-05
-5.777688056696206e-05
-5.777688056696206e-05
-5.777688056696206e-05
-5.777688056696206e-05
-0.000981746008619666
-5.777688056696206e-05
-5.777688056696206e-05
-5.777688056696206e-05
-5.777688056696206e-05
-5.777688056696206e-05
0.004377274934086017
0.008073151446296833
0.009921089702402242
0.010290677353623323
0.009921089702402242
0.00733397614385467
-5.777688056696206e-05
-5.777688056696206e-05
-5.777688056696206e-05
-5.777688056696206e-05
-0.0006121583573985845
-0.0015361274854512885
-0.003199271915946156
-0.003938447218388319
-0.002829684264725074
-0.0019057151366723701
-0.0013513336598407477
-0.0006121583573985845
-0.00024257070617750287
-5.777688056696206e-05
-0.001166539834230207
-0.002090508962282911
-0.0024600966135039926
-0.002829684264725074
-0.002829684264725074
-0.0017209213110618293
-5.777688056696206e-05
-5.777688056696206e-05
-5.777688056696206e-05
-5.777688056696206e-05
-5.777688056696206e-05
-5.777688056696206e-05
-5.777688056696206e-05
-5.777688056696206e-05
-5.777688056696206e-05
-5.777688056696206e-05
-5.777688056696206e-05
-5.777688056696206e-05
-5.777688056696206e-05
-5.777688056696206e-05
-0.002090508962282911
-5.777688056696206e-05
-5.777688056696206e-05
-5.777688056696206e-05
-5.777688056696206e-05
-5.777688056696206e-05
-5.777688056696206e-05
-5.777688056696206e-05
0.0051164502365281805
0.008627532923128456
0.009181914399960078
0.0097362958767917
-5.777688056696206e-05
-5.777688056696206e-05
-5.777688056696206e-05
-5.777688056696206e-05
-5.777688056696206e-05
-0.0015361274854512885
-0.0026448904391145334
-0.004677622520830482
-0.005232003997662105
-0.005601591648883186
-0.004862416346441023
-0.003938447218388319
-0.0022753027878934518
-0.0015361274854512885
-0.0013513336598407477
-0.0013513336598407477
-0.000981746008619666
-0.0015361274854512885
-0.0015361274854512885
-0.0019057151366723701
-5.777688056696206e-05
-5.777688056696206e-05
-5.777688056696206e-05
-5.777688056696206e-05
-5.777688056696206e-05
-5.777688056696206e-05
-5.777688056696206e-05
-5.777688056696206e-05
-5.777688056696206e-05
-5.777688056696206e-05
-5.777688056696206e-05
-5.777688056696206e-05
-5.777688056696206e-05
-5.777688056696206e-05
-5.777688056696206e-05
-0.002829684264725074
-5.777688056696206e-05
-5.777688056696206e-05
-5.777688056696206e-05
-5.777688056696206e-05
-5.777688056696206e-05
-5.777688056696206e-05
-5.777688056696206e-05
0.0025293366779806092
0.005301244062138721
0.007149182318244129
0.008073151446296833
-5.777688056696206e-05
0.00733397614385467
-5.777688056696206e-05
-5.777688056696206e-05
-5.777688056696206e-05
-0.0015361274854512885
-0.003199271915946156
-0.004677622520830482
-0.007079942253767513
-0.0072647360793780535
-0.0072647360793780535
-0.0063407669513253495
-0.004862416346441023
-0.0033840657415566966
-0.0024600966135039926
-0.0022753027878934518
-0.002090508962282911
-0.0019057151366723701
-0.0017209213110618293
-0.001166539834230207
-0.0013513336598407477
-0.0006121583573985845
-5.777688056696206e-05
-5.777688056696206e-05
-5.777688056696206e-05
-5.777688056696206e-05
-5.777688056696206e-05
-5.777688056696206e-05
-5.777688056696206e-05
-5.777688056696206e-05
-5.777688056696206e-05
-5.777688056696206e-05
-5.777688056696206e-05
-5.777688056696206e-05
-5.777688056696206e-05
-0.0033840657415566966
-0.003199271915946156
-0.0024600966135039926
-5.777688056696206e-05
-5.777688056696206e-05
-0.002090508962282911
-0.0017209213110618293
-5.777688056696206e-05
-5.777688056696206e-05
-5.777688056696206e-05
0.0030837181548122317
0.004377274934086017
0.005670831713359803
0.005670831713359803
0.005855625538970344
0.004746862585307099
-5.777688056696206e-05
-5.777688056696206e-05
-0.00024257070617750287
-0.002090508962282911
-0.004308034869609401
-0.007079942253767513
-0.008373499033041298
-0.00855829285865184
-0.008373499033041298
-0.0072647360793780535
-0.005786385474493727
-0.004308034869609401
-0.00412324104399886
-0.0033840657415566966
-0.003014478090335615
-0.0026448904391145334
-0.0019057151366723701
-0.000981746008619666
-0.0007969521830091253
-0.0006121583573985845
-5.777688056696206e-05
-5.777688056696206e-05
-5.777688056696206e-05
-5.777688056696206e-05
-5.777688056696206e-05
-5.777688056696206e-05
-5.777688056696206e-05
-5.777688056696206e-05
-5.777688056696206e-05
-5.777688056696206e-05
-5.777688056696206e-05
-0.006155973125714809
-0.005232003997662105
-0.004308034869609401
-0.002829684264725074
-0.0017209213110618293
-5.777688056696206e-05
-5.777688056696206e-05
-5.777688056696206e-05
-0.0013513336598407477
-0.0015361274854512885
-0.0015361274854512885
-0.0004273645317880437
0.00031181077065411955
0.0010509860730962828
-5.777688056696206e-05
0.002898924329201691
0.0032685119804227725
0.0034533058060333133
0.0034533058060333133
0.00271413050359115
0.0021597490267595276
0.0010509860730962828
-0.0004273645317880437
-0.0019057151366723701
-0.003938447218388319
-0.005601591648883186
-0.007819117556209676
-0.00874308668426238
-0.00892788050987292
-0.008188705207430758
-0.007449529904988594
-0.006155973125714809
-0.005232003997662105
-0.0044928286952199414
-0.003938447218388319
-0.0033840657415566966
-0.003014478090335615
-0.0017209213110618293
-0.0006121583573985845
0.00031181077065411955
0.0004966045962646604
0.0006813984218752012
-5.777688056696206e-05
-5.777688056696206e-05
-5.777688056696206e-05
-5.777688056696206e-05
-5.777688056696206e-05
-5.777688056696206e-05
-5.777688056696206e-05
-5.777688056696206e-05
-5.777688056696206e-05
-0.006895148428156972
-0.006155973125714809
-0.005047210172051564
-0.0033840657415566966
-0.0013513336598407477
-5.777688056696206e-05
-5.777688056696206e-05
-0.00024257070617750287
-5.777688056696206e-05
-0.0007969521830091253
-0.0007969521830091253
-5.777688056696206e-05
0.0010509860730962828
0.0016053675499279052
0.001974955201148987
0.0025293366779806092
0.0021597490267595276
0.001790161375538446
0.000866192247485742
0.0004966045962646604
-0.0006121583573985845
-0.001166539834230207
-0.0017209213110618293
-0.003199271915946156
-0.004677622520830482
-0.005971179300104268
-0.007819117556209676
-0.00855829285865184
-0.00855829285865184
-0.007449529904988594
-0.007079942253767513
-0.00652556077693589
-0.005232003997662105
-0.005047210172051564
-0.00412324104399886
-0.0033840657415566966
-0.0026448904391145334
-0.0015361274854512885
0.00031181077065411955
0.0014205737243173644
0.0021597490267595276
-5.777688056696206e-05
-5.777688056696206e-05
-5.777688056696206e-05
-5.777688056696206e-05
-5.777688056696206e-05
-5.777688056696206e-05
-5.777688056696206e-05
-5.777688056696206e-05
-5.777688056696206e-05
-0.007079942253767513
-0.0072647360793780535
-0.005786385474493727
-0.003938447218388319
-0.0019057151366723701
-0.0006121583573985845
-5.777688056696206e-05
-5.777688056696206e-05
0.0010509860730962828
-5.777688056696206e-05
-0.00024257070617750287
-0.000981746008619666
-0.00024257070617750287
-5.777688056696206e-05
0.0010509860730962828
0.0016053675499279052
0.001974955201148987
0.0014205737243173644
0.0014205737243173644
0.0006813984218752012
-0.0004273645317880437
-0.0015361274854512885
-0.0022753027878934518
-0.003014478090335615
-0.0033840657415566966
-0.0033840657415566966
-0.004862416346441023
-0.005601591648883186
-0.007079942253767513
-0.007449529904988594
-0.0072647360793780535
-0.00652556077693589
-0.006155973125714809
-0.005601591648883186
-0.005232003997662105
-0.0044928286952199414
-5.777688056696206e-05
-0.003199271915946156
-0.0019057151366723701
-0.0006121583573985845
0.0014205737243173644
0.0021597490267595276
0.004377274934086017
-5.777688056696206e-05
-5.777688056696206e-05
-5.777688056696206e-05
-5.777688056696206e-05
-5.777688056696206e-05
-5.777688056696206e-05
-5.777688056696206e-05
-5.777688056696206e-05
-0.002090508962282911
-0.004308034869609401
-0.0044928286952199414
-0.0035688595671672374
-0.0022753027878934518
-0.0007969521830091253
0.00012701694504357874
-5.777688056696206e-05
0.0030837181548122317
0.0023445428523700684
0.0004966045962646604
-0.0007969521830091253
-0.000981746008619666
-0.001166539834230207
-0.0006121583573985845
0.00031181077065411955
0.0006813984218752012
0.0012357798987068236
0.0010509860730962828
0.000866192247485742
-0.00024257070617750287
-0.0017209213110618293
-0.003199271915946156
-0.004308034869609401
-0.004308034869609401
-0.004308034869609401
-0.004308034869609401
-0.0044928286952199414
-0.004677622520830482
-0.005601591648883186
-0.005786385474493727
-0.005786385474493727
-0.005232003997662105
-0.004862416346441023
-0.0044928286952199414
-0.00412324104399886
-0.00412324104399886
-5.777688056696206e-05
-5.777688056696206e-05
-0.0013513336598407477
0.0004966045962646604
0.001974955201148987
0.004007687282864936
0.00493165641091764
0.006040419364580885
-5.777688056696206e-05
-5.777688056696206e-05
-5.777688056696206e-05
0.0032685119804227725
0.002898924329201691
0.001974955201148987
0.000866192247485742
-5.777688056696206e-05
-0.0007969521830091253
-0.0013513336598407477
-0.001166539834230207
-0.0004273645317880437
0.00012701694504357874
0.0014205737243173644
0.005301244062138721
0.0051164502365281805
0.004377274934086017
0.0030837181548122317
0.0016053675499279052
-0.000981746008619666
-0.0015361274854512885
-0.0019057151366723701
-0.001166539834230207
-0.0006121583573985845
-0.0007969521830091253
0.00031181077065411955
-5.777688056696206e-05
-0.001166539834230207
-0.002090508962282911
-0.0026448904391145334
-0.003938447218388319
-0.004862416346441023
-0.004862416346441023
-0.0044928286952199414
-0.003938447218388319
-0.00412324104399886
-0.0035688595671672374
-0.003938447218388319
-0.00412324104399886
-0.003938447218388319
-0.0035688595671672374
-0.003199271915946156
-0.003199271915946156
-0.003014478090335615
-0.0026448904391145334
-5.777688056696206e-05
-5.777688056696206e-05
-5.777688056696206e-05
-5.777688056696206e-05
0.0025293366779806092
0.004377274934086017
0.006040419364580885
-5.777688056696206e-05
-5.777688056696206e-05
-5.777688056696206e-05
0.004746862585307099
0.005486037887749262
0.005301244062138721
0.004746862585307099
0.004007687282864936
-5.777688056696206e-05
0.0023445428523700684
0.001790161375538446
0.0014205737243173644
0.000866192247485742
0.000866192247485742
0.008627532923128456
0.006779594667023048
0.005486037887749262
0.003822893457254395
0.0010509860730962828
-0.000981746008619666
-0.002090508962282911
-0.002829684264725074
-0.0022753027878934518
-0.0015361274854512885
-0.0017209213110618293
-0.0015361274854512885
-0.0019057151366723701
-0.0022753027878934518
-0.0026448904391145334
-0.003753653392777778
-0.00412324104399886
-0.004308034869609401
-0.004308034869609401
-0.00412324104399886
-0.003753653392777778
-0.003014478090335615
-0.002829684264725074
-0.0024600966135039926
-0.0022753027878934518
-0.0019057151366723701
-0.0019057151366723701
-0.0017209213110618293
-0.0017209213110618293
-0.0013513336598407477
-0.001166539834230207
-5.777688056696206e-05
-5.777688056696206e-05
-5.777688056696206e-05
-5.777688056696206e-05
-5.777688056696206e-05
-5.777688056696206e-05
-5.777688056696206e-05
-5.777688056696206e-05
-5.777688056696206e-05
-5.777688056696206e-05
0.006410007015801966
0.007149182318244129
0.007149182318244129
0.006410007015801966
0.006594800841412507
0.005670831713359803
0.004562068759696558
0.004007687282864936
0.00271413050359115
0.0016053675499279052
0.000866192247485742
0.008627532923128456
0.007703563795075752
0.006225213190191425
0.0032685119804227725
0.0010509860730962828
-0.0015361274854512885
-0.002090508962282911
-0.002829684264725074
-0.003014478090335615
-0.003014478090335615
-0.003199271915946156
-0.0033840657415566966
-0.0035688595671672374
-0.0033840657415566966
-0.0035688595671672374
-0.0033840657415566966
-0.0035688595671672374
-0.003199271915946156
-0.003199271915946156
-0.003199271915946156
-0.003014478090335615
-0.0026448904391145334
-0.0017209213110618293
-0.0015361274854512885
-0.001166539834230207
-0.0004273645317880437
-0.00024257070617750287
-0.0006121583573985845
-0.00024257070617750287
-0.00024257070617750287
-0.00024257070617750287
-0.0007969521830091253
-5.777688056696206e-05
-5.777688056696206e-05
-5.777688056696206e-05
-5.777688056696206e-05
-5.777688056696206e-05
-5.777688056696206e-05
-5.777688056696206e-05
-5.777688056696206e-05
-5.777688056696206e-05
0.006594800841412507
0.007888357620686293
0.008257945271907374
0.008257945271907374
-5.777688056696206e-05
-5.777688056696206e-05
-5.777688056696206e-05
0.004377274934086017
0.002898924329201691
0.0014205737243173644
0.00031181077065411955
0.008442739097517915
0.006410007015801966
0.004007687282864936
0.0012357798987068236
-0.0006121583573985845
-0.0019057151366723701
-0.003014478090335615
-0.0033840657415566966
-0.00412324104399886
-0.0044928286952199414
-0.004677622520830482
-0.0044928286952199414
-0.004677622520830482
-0.0035688595671672374
-0.003014478090335615
-0.0022753027878934518
-0.0022753027878934518
-0.002090508962282911
-5.777688056696206e-05
-0.0019057151366723701
-5.777688056696206e-05
-0.0019057151366723701
-0.001166539834230207
-0.001166539834230207
-0.0006121583573985845
-5.777688056696206e-05
-5.777688056696206e-05
0.00031181077065411955
0.00031181077065411955
-0.00024257070617750287
-0.0007969521830091253
-5.777688056696206e-05
-5.777688056696206e-05
-5.777688056696206e-05
-5.777688056696206e-05
-5.777688056696206e-05
-5.777688056696206e-05
-5.777688056696206e-05
-5.777688056696206e-05
-5.777688056696206e-05
0.005486037887749262
0.007149182318244129
0.007888357620686293
-5.777688056696206e-05
-5.777688056696206e-05
-5.777688056696206e-05
-5.777688056696206e-05
-5.777688056696206e-05
0.0021597490267595276
0.0004966045962646604
-0.00024257070617750287
0.008627532923128456
0.006779594667023048
0.004377274934086017
0.0014205737243173644
-0.00024257070617750287
-0.0015361274854512885
-0.003199271915946156
-0.003753653392777778
-0.004677622520830482
-0.004862416346441023
-0.0054167978232726455
-0.004862416346441023
-0.0044928286952199414
-0.002829684264725074
-0.0019057151366723701
-0.0006121583573985845
-0.0004273645317880437
-0.000981746008619666
-0.0015361274854512885
-5.777688056696206e-05
-5.777688056696206e-05
-5.777688056696206e-05
-0.000981746008619666
-0.0007969521830091253
-0.00024257070617750287
-0.00024257070617750287
-5.777688056696206e-05
-5.777688056696206e-05
-0.00024257070617750287
-0.0007969521830091253
-0.0013513336598407477
-5.777688056696206e-05
-5.777688056696206e-05
-5.777688056696206e-05
-5.777688056696206e-05
-5.777688056696206e-05
-5.777688056696206e-05
-5.777688056696206e-05
-5.777688056696206e-05
-5.777688056696206e-05
-5.777688056696206e-05
0.005486037887749262
-5.777688056696206e-05
-5.777688056696206e-05
-5.777688056696206e-05
-5.777688056696206e-05
-5.777688056696206e-05
-5.777688056696206e-05
0.0010509860730962828
-0.0004273645317880437
0.008627532923128456
0.007149182318244129
0.004746862585307099
0.001974955201148987
-5.777688056696206e-05
-0.001166539834230207
-0.0022753027878934518
-0.002829684264725074
-0.0035688595671672374
-0.004677622520830482
-0.004862416346441023
-0.004308034869609401
-0.002829684264725074
-0.0015361274854512885
0.0004966045962646604
0.0014205737243173644
0.0014205737243173644
0.00031181077065411955
-5.777688056696206e-05
-5.777688056696206e-05
-5.777688056696206e-05
-5.777688056696206e-05
-5.777688056696206e-05
-0.000981746008619666
-0.0006121583573985845
-0.0007969521830091253
-0.0007969521830091253
-0.001166539834230207
-0.002090508962282911
-0.002829684264725074
-0.002829684264725074
-5.777688056696206e-05
-5.777688056696206e-05
-5.777688056696206e-05
-5.777688056696206e-05
-5.777688056696206e-05
-5.777688056696206e-05
-5.777688056696206e-05
-5.777688056696206e-05
-5.777688056696206e-05
-5.777688056696206e-05
-5.777688056696206e-05
-5.777688056696206e-05
-5.777688056696206e-05
-5.777688056696206e-05
-5.777688056696206e-05
-5.777688056696206e-05
-5.777688056696206e-05
-0.00024257070617750287
-0.002090508962282911
0.006964388492633589
0.00493165641091764
0.0025293366779806092
0.0006813984218752012
-0.0013513336598407477
-0.0013513336598407477
-0.002090508962282911
-0.003014478090335615
-0.0033840657415566966
-0.0035688595671672374
-0.003014478090335615
-0.0015361274854512885
0.0006813984218752012
0.0021597490267595276
0.0023445428523700684
-5.777688056696206e-05
-5.777688056696206e-05
-5.777688056696206e-05
-5.777688056696206e-05
-5.777688056696206e-05
-5.777688056696206e-05
-5.777688056696206e-05
-5.777688056696206e-05
-0.0013513336598407477
-0.0015361274854512885
-0.0017209213110618293
-0.002829684264725074
-0.0033840657415566966
-0.003938447218388319
-5.777688056696206e-05
-5.777688056696206e-05
-5.777688056696206e-05
-5.777688056696206e-05
-5.777688056696206e-05
-5.777688056696206e-05
-5.777688056696206e-05
-5.777688056696206e-05
-5.777688056696206e-05
-5.777688056696206e-05
-5.777688056696206e-05
-5.777688056696206e-05
-5.777688056696206e-05
-5.777688056696206e-05
-5.777688056696206e-05
-5.777688056696206e-05
-5.777688056696206e-05
0.0006813984218752012
-0.0015361274854512885
0.006410007015801966
0.004562068759696558
0.0023445428523700684
0.0010509860730962828
-5.777688056696206e-05
-0.00024257070617750287
-0.0013513336598407477
-0.0019057151366723701
-0.002090508962282911
-0.0022753027878934518
-0.0019057151366723701
-0.0004273645317880437
0.00031181077065411955
0.0014205737243173644
-5.777688056696206e-05
-5.777688056696206e-05
-5.777688056696206e-05
-5.777688056696206e-05
-5.777688056696206e-05
-5.777688056696206e-05
-5.777688056696206e-05
-5.777688056696206e-05
-5.777688056696206e-05
-5.777688056696206e-05
-5.777688056696206e-05
-0.0022753027878934518
-0.0033840657415566966
-0.004308034869609401
-5.777688056696206e-05
-5.777688056696206e-05
-5.777688056696206e-05
-5.777688056696206e-05
-5.777688056696206e-05
-5.777688056696206e-05
-5.777688056696206e-05
-5.777688056696206e-05
-5.777688056696206e-05
-5.777688056696206e-05
-5.777688056696206e-05
-5.777688056696206e-05
-5.777688056696206e-05
-5.777688056696206e-05
-5.777688056696206e-05
-5.777688056696206e-05
-5.777688056696206e-05
0.001790161375538446
-0.00024257070617750287
-0.0017209213110618293
0.006964388492633589
0.003822893457254395
0.001790161375538446
0.000866192247485742
-5.777688056696206e-05
-5.777688056696206e-05
-5.777688056696206e-05
-0.000981746008619666
-0.0015361274854512885
-0.0017209213110618293
-0.0015361274854512885
-0.0004273645317880437
0.0012357798987068236
-5.777688056696206e-05
-5.777688056696206e-05
-5.777688056696206e-05
-5.777688056696206e-05
-5.777688056696206e-05
-5.777688056696206e-05
-5.777688056696206e-05
-5.777688056696206e-05
-5.777688056696206e-05
-5.777688056696206e-05
-5.777688056696206e-05
-5.777688056696206e-05
-5.777688056696206e-05
-5.777688056696206e-05
-5.777688056696206e-05
-5.777688056696206e-05
-5.777688056696206e-05
-5.777688056696206e-05
-5.777688056696206e-05
-5.777688056696206e-05
-5.777688056696206e-05
-5.777688056696206e-05
-5.777688056696206e-05
-5.777688056696206e-05
-5.777688056696206e-05
-5.777688056696206e-05
-5.777688056696206e-05
-5.777688056696206e-05
-5.777688056696206e-05
-5.777688056696206e-05
-5.777688056696206e-05
0.0023445428523700684
0.0016053675499279052
-0.00024257070617750287
-5.777688056696206e-05
-5.777688056696206e-05
-5.777688056696206e-05
0.00031181077065411955
-5.777688056696206e-05
-0.0004273645317880437
-0.0004273645317880437
-0.0015361274854512885
-0.0015361274854512885
-0.0015361274854512885
-0.0006121583573985845
-5.777688056696206e-05
-5.777688056696206e-05
-5.777688056696206e-05
-5.777688056696206e-05
-5.777688056696206e-05
-5.777688056696206e-05
-5.777688056696206e-05
-5.777688056696206e-05
-5.777688056696206e-05
-5.777688056696206e-05
-5.777688056696206e-05
-5.777688056696206e-05
-5.777688056696206e-05
-5.777688056696206e-05
-5.777688056696206e-05
-5.777688056696206e-05
-5.777688056696206e-05
-5.777688056696206e-05
-5.777688056696206e-05
-5.777688056696206e-05
-5.777688056696206e-05
-5.777688056696206e-05
-5.777688056696206e-05
-5.777688056696206e-05
-5.777688056696206e-05
-5.777688056696206e-05
-5.777688056696206e-05
-5.777688056696206e-05
-5.777688056696206e-05
-5.777688056696206e-05
-5.777688056696206e-05
0.001790161375538446
0.0021597490267595276
0.0014205737243173644
0.0025293366779806092
-5.777688056696206e-05
-5.777688056696206e-05
-0.0007969521830091253
-0.0013513336598407477
-0.0015361274854512885
-0.0024600966135039926
-0.0024600966135039926
-0.002829684264725074
-0.002090508962282911
-0.0015361274854512885
-5.777688056696206e-05
-5.777688056696206e-05
-5.777688056696206e-05
-5.777688056696206e-05
-5.777688056696206e-05
-5.777688056696206e-05
-5.777688056696206e-05
-5.777688056696206e-05
-5.777688056696206e-05
-5.777688056696206e-05
-5.777688056696206e-05
-5.777688056696206e-05
-5.777688056696206e-05
-5.777688056696206e-05
-5.777688056696206e-05
-5.777688056696206e-05
-5.777688056696206e-05
-5.777688056696206e-05
-5.777688056696206e-05
-5.777688056696206e-05
-5.777688056696206e-05
-5.777688056696206e-05
-5.777688056696206e-05
-5.777688056696206e-05
-5.777688056696206e-05
-5.777688056696206e-05
-5.777688056696206e-05
-5.777688056696206e-05
-5.777688056696206e-05
0.0010509860730962828
0.001790161375538446
0.0025293366779806092
-0.0006121583573985845
-0.0013513336598407477
-0.0015361274854512885
-0.0026448904391145334
-0.003199271915946156
-0.003938447218388319
-0.004308034869609401
-0.004308034869609401
-0.003938447218388319
-0.0026448904391145334
-5.777688056696206e-05
-5.777688056696206e-05
-5.777688056696206e-05
-5.777688056696206e-05
-5.777688056696206e-05
-5.777688056696206e-05
-5.777688056696206e-05
-5.777688056696206e-05
-5.777688056696206e-05
-5.777688056696206e-05
-5.777688056696206e-05
-5.777688056696206e-05
-5.777688056696206e-05
-5.777688056696206e-05
-5.777688056696206e-05
-5.777688056696206e-05
-5.777688056696206e-05
-5.777688056696206e-05
-5.777688056696206e-05
-5.777688056696206e-05
-5.777688056696206e-05
-5.777688056696206e-05
-5.777688056696206e-05
-5.777688056696206e-05
-5.777688056696206e-05
-5.777688056696206e-05
-5.777688056696206e-05
0.00012701694504357874
0.00031181077065411955
0.0014205737243173644
0.0025293366779806092
0.0030837181548122317
-0.003753653392777778
-0.005047210172051564
-0.005786385474493727
-0.00652556077693589
-0.005786385474493727
-0.005971179300104268
-0.0054167978232726455
-0.003753653392777778
-5.777688056696206e-05
-5.777688056696206e-05
-5.777688056696206e-05
-5.777688056696206e-05
-5.777688056696206e-05
-5.777688056696206e-05
-5.777688056696206e-05
-5.777688056696206e-05
-5.777688056696206e-05
-5.777688056696206e-05
-5.777688056696206e-05
-5.777688056696206e-05
-5.777688056696206e-05
-5.777688056696206e-05
-5.777688056696206e-05
-5.777688056696206e-05
-5.777688056696206e-05
-5.777688056696206e-05
-5.777688056696206e-05
-5.777688056696206e-05
-5.777688056696206e-05
-5.777688056696206e-05
-5.777688056696206e-05
-5.777688056696206e-05
-5.777688056696206e-05
0.003822893457254395
0.0032685119804227725
0.0021597490267595276
0.001790161375538446
0.0023445428523700684
0.00271413050359115
-0.006155973125714809
-0.007449529904988594
-0.008003911381820217
-0.00855829285865184
-0.00892788050987292
-0.00652556077693589
-0.005047210172051564
-5.777688056696206e-05
-5.777688056696206e-05
-5.777688056696206e-05
-5.777688056696206e-05
-5.777688056696206e-05
-5.777688056696206e-05
-5.777688056696206e-05
-5.777688056696206e-05
-5.777688056696206e-05
-5.777688056696206e-05
-5.777688056696206e-05
-5.777688056696206e-05
-5.777688056696206e-05
-5.777688056696206e-05
-5.777688056696206e-05
-5.777688056696206e-05
-5.777688056696206e-05
-5.777688056696206e-05
-5.777688056696206e-05
-5.777688056696206e-05
-5.777688056696206e-05
-5.777688056696206e-05
-5.777688056696206e-05
-5.777688056696206e-05
0.006040419364580885
0.005670831713359803
0.00493165641091764
0.004007687282864936
0.0032685119804227725
0.003638099631643854
-0.009851849637925625
-0.00855829285865184
-0.005786385474493727
-0.00412324104399886
-5.777688056696206e-05
-5.777688056696206e-05
-5.777688056696206e-05
-5.777688056696206e-05
-5.777688056696206e-05
-5.777688056696206e-05
-5.777688056696206e-05
-5.777688056696206e-05
-5.777688056696206e-05
-5.777688056696206e-05
-5.777688056696206e-05
-5.777688056696206e-05
-5.777688056696206e-05
-5.777688056696206e-05
-5.777688056696206e-05
-5.777688056696206e-05
-5.777688056696206e-05
-5.777688056696206e-05
-5.777688056696206e-05
-5.777688056696206e-05
-5.777688056696206e-05
-5.777688056696206e-05
0.006594800841412507
0.00733397614385467
0.007149182318244129
0.006410007015801966
0.005855625538970344
0.0051164502365281805
0.0051164502365281805
-5.777688056696206e-05
-5.777688056696206e-05
-5.777688056696206e-05
-5.777688056696206e-05
-5.777688056696206e-05
-5.777688056696206e-05
-5.777688056696206e-05
-5.777688056696206e-05
-5.777688056696206e-05
-5.777688056696206e-05
-5.777688056696206e-05
-5.777688056696206e-05
-5.777688056696206e-05
-5.777688056696206e-05
-5.777688056696206e-05
-5.777688056696206e-05
-5.777688056696206e-05
-5.777688056696206e-05
-5.777688056696206e-05
-5.777688056696206e-05
-5.777688056696206e-05
0.0041924811084754765
0.006779594667023048
0.007518769969465211
0.008257945271907374
0.007888357620686293
0.007703563795075752
0.006594800841412507
-0.0022753027878934518
-5.777688056696206e-05
-5.777688056696206e-05
-5.777688056696206e-05
-5.777688056696206e-05
-5.777688056696206e-05
-5.777688056696206e-05
-5.777688056696206e-05
-5.777688056696206e-05
-5.777688056696206e-05
-5.777688056696206e-05
-5.777688056696206e-05
-5.777688056696206e-05
-5.777688056696206e-05
-5.777688056696206e-05
-5.777688056696206e-05
-5.777688056696206e-05
-5.777688056696206e-05
-5.777688056696206e-05
-5.777688056696206e-05
-5.777688056696206e-05
0.0030837181548122317
0.005486037887749262
0.007149182318244129
0.008257945271907374
0.008442739097517915
0.008442739097517915
0.007703563795075752
-0.0017209213110618293
-5.777688056696206e-05
-5.777688056696206e-05
-5.777688056696206e-05
-5.777688056696206e-05
-5.777688056696206e-05
-5.777688056696206e-05
-5.777688056696206e-05
-5.777688056696206e-05
-5.777688056696206e-05
-5.777688056696206e-05
-5.777688056696206e-05
-5.777688056696206e-05
-5.777688056696206e-05
-5.777688056696206e-05
-5.777688056696206e-05
-5.777688056696206e-05
-5.777688056696206e-05
-5.777688056696206e-05
-5.777688056696206e-05
-5.777688056696206e-05
-5.777688056696206e-05
0.004007687282864936
0.006040419364580885
0.007703563795075752
0.008627532923128456
0.008812326748738997
-0.0019057151366723701
-5.777688056696206e-05
-5.777688056696206e-05
-5.777688056696206e-05
-5.777688056696206e-05
-5.777688056696206e-05
-5.777688056696206e-05
-5.777688056696206e-05
-5.777688056696206e-05
-5.777688056696206e-05
-5.777688056696206e-05
-5.777688056696206e-05
-5.777688056696206e-05
-5.777688056696206e-05
-5.777688056696206e-05
-5.777688056696206e-05
-5.777688056696206e-05
-5.777688056696206e-05
-5.777688056696206e-05
-5.777688056696206e-05
-0.0017209213110618293
0.0006813984218752012
0.00271413050359115
0.0051164502365281805
0.006594800841412507
0.008257945271907374
-0.004308034869609401
-0.0024600966135039926
-5.777688056696206e-05
-5.777688056696206e-05
-5.777688056696206e-05
-5.777688056696206e-05
-5.777688056696206e-05
-5.777688056696206e-05
-5.777688056696206e-05
-5.777688056696206e-05
-5.777688056696206e-05
-5.777688056696206e-05
-5.777688056696206e-05
-5.777688056696206e-05
-5.777688056696206e-05
-5.777688056696206e-05
-5.777688056696206e-05
-5.777688056696206e-05
-5.777688056696206e-05
-5.777688056696206e-05
-5.777688056696206e-05
-0.002090508962282911
-0.0006121583573985845
0.001974955201148987
0.004377274934086017
0.005855625538970344
-0.005232003997662105
-0.00412324104399886
-0.003199271915946156
-0.0024600966135039926
-5.777688056696206e-05
-5.777688056696206e-05
-5.777688056696206e-05
-5.777688056696206e-05
-5.777688056696206e-05
-5.777688056696206e-05
-5.777688056696206e-05
-5.777688056696206e-05
-5.777688056696206e-05
-5.777688056696206e-05
-5.777688056696206e-05
-5.777688056696206e-05
-5.777688056696206e-05
-5.777688056696206e-05
-5.777688056696206e-05
-5.777688056696206e-05
-5.777688056696206e-05
-0.002090508962282911
-0.00024257070617750287
0.0012357798987068236
0.0030837181548122317
-0.006155973125714809
-0.005786385474493727
-0.0044928286952199414
-5.777688056696206e-05
-5.777688056696206e-05
-5.777688056696206e-05
-5.777688056696206e-05
-5.777688056696206e-05
-5.777688056696206e-05
-5.777688056696206e-05
-5.777688056696206e-05
-5.777688056696206e-05
-5.777688056696206e-05
-5.777688056696206e-05
-5.777688056696206e-05
-5.777688056696206e-05
-5.777688056696206e-05
-5.777688056696206e-05
-5.777688056696206e-05
-0.004677622520830482
-0.0033840657415566966
-0.0019057151366723701
-0.0004273645317880437
0.000866192247485742
-0.007079942253767513
-0.006710354602546431
-0.00652556077693589
-0.005786385474493727
-0.005047210172051564
-5.777688056696206e-05
-5.777688056696206e-05
-5.777688056696206e-05
-5.777688056696206e-05
-5.777688056696206e-05
-5.777688056696206e-05
-5.777688056696206e-05
-5.777688056696206e-05
-5.777688056696206e-05
-5.777688056696206e-05
-5.777688056696206e-05
-5.777688056696206e-05
-5.777688056696206e-05
-0.004862416346441023
-0.0035688595671672374
-0.0024600966135039926
-0.0017209213110618293
-0.00024257070617750287
-0.007079942253767513
-0.0072647360793780535
-0.008003911381820217
-0.005971179300104268
-0.004862416346441023
-5.777688056696206e-05
-5.777688056696206e-05
-5.777688056696206e-05
-5.777688056696206e-05
-5.777688056696206e-05
-5.777688056696206e-05
-5.777688056696206e-05
-5.777688056696206e-05
-5.777688056696206e-05
-5.777688056696206e-05
-5.777688056696206e-05
-5.777688056696206e-05
-0.0035688595671672374
-0.0022753027878934518
-0.007449529904988594
-0.007634323730599135
-0.006895148428156972
-0.008003911381820217
-0.005601591648883186
-0.004862416346441023
-5.777688056696206e-05
-5.777688056696206e-05
-5.777688056696206e-05
-5.777688056696206e-05
-5.777688056696206e-05
-5.777688056696206e-05
-5.777688056696206e-05
-0.00024257070617750287
-5.777688056696206e-05
-5.777688056696206e-05
-0.0026448904391145334
-0.0022753027878934518
-0.001166539834230207
-0.007079942253767513
-0.007449529904988594
-0.007819117556209676
-0.007079942253767513
-0.005786385474493727
-0.0054167978232726455
-0.005232003997662105
-0.005047210172051564
-0.004862416346441023
-0.004308034869609401
-0.004308034869609401
-0.00412324104399886
-0.004862416346441023
-0.004677622520830482
-0.0033840657415566966
-0.0022753027878934518
-0.006710354602546431
-0.006895148428156972
-0.006895148428156972
-0.00652556077693589
-0.006710354602546431
-0.006895148428156972
-0.00652556077693589
-0.006710354602546431
-0.00652556077693589
-0.005971179300104268
-0.005786385474493727
-0.00652556077693589
-0.0063407669513253495
-0.00652556077693589
-0.006895148428156972
0.002898924329201691
0.0032685119804227725
0.00271413050359115
0.0025293366779806092
0.0016053675499279052
0.00031181077065411955
-0.001166539834230207
-0.0024600966135039926
-0.003753653392777778
0.002898924329201691
0.0034533058060333133
0.002898924329201691
0.002898924329201691
0.00271413050359115
0.0025293366779806092
0.0010509860730962828
-0.0006121583573985845
-0.0019057151366723701
-0.0033840657415566966
-0.0044928286952199414
-0.005232003997662105
-0.0054167978232726455
-0.006155973125714809
0.0030837181548122317
0.002898924329201691
0.0032685119804227725
0.003638099631643854
0.003822893457254395
0.0034533058060333133
0.003638099631643854
0.00271413050359115
0.00271413050359115
0.001790161375538446
0.0006813984218752012
-0.0007969521830091253
-0.0022753027878934518
-0.0035688595671672374
-0.004677622520830482
-0.0054167978232726455
-0.005971179300104268
-0.006710354602546431
-0.007079942253767513
-0.007449529904988594
-0.007449529904988594
-0.006895148428156972
0.0023445428523700684
0.0030837181548122317
0.0032685119804227725
0.0034533058060333133
0.004007687282864936
0.004377274934086017
0.004746862585307099
0.0051164502365281805
0.004377274934086017
0.004562068759696558
0.004377274934086017
0.004377274934086017
0.004007687282864936
0.004377274934086017
0.004007687282864936
0.004007687282864936
0.004007687282864936
0.004007687282864936
0.004007687282864936
0.0032685119804227725
0.002898924329201691
0.001974955201148987
0.0004966045962646604
-0.0013513336598407477
-0.002829684264725074
-0.0044928286952199414
-0.004862416346441023
-0.0063407669513253495
-0.007449529904988594
-0.008188705207430758
-0.008188705207430758
-0.007819117556209676
-0.0072647360793780535
-0.006155973125714809
-0.004677622520830482
0.000866192247485742
0.00271413050359115
0.0034533058060333133
0.004562068759696558
0.004377274934086017
0.004377274934086017
0.0051164502365281805
0.0051164502365281805
0.00493165641091764
0.005486037887749262
0.005486037887749262
0.005486037887749262
0.005670831713359803
0.005301244062138721
0.004377274934086017
0.0051164502365281805
0.004562068759696558
0.004377274934086017
0.004377274934086017
0.004377274934086017
0.004377274934086017
0.003822893457254395
0.0030837181548122317
0.001790161375538446
-5.777688056696206e-05
-0.002090508962282911
-0.002829684264725074
-0.004862416346441023
-0.00652556077693589
-0.008003911381820217
-0.00892788050987292
-5.777688056696206e-05
-5.777688056696206e-05
-0.005601591648883186
-0.005047210172051564
-0.004308034869609401
-0.003014478090335615
-0.003753653392777778
-0.0015361274854512885
0.000866192247485742
0.00271413050359115
0.004377274934086017
0.00493165641091764
0.00493165641091764
0.00493165641091764
0.005486037887749262
0.0051164502365281805
0.005301244062138721
0.005670831713359803
0.006040419364580885
0.006410007015801966
0.006594800841412507
0.006594800841412507
0.006225213190191425
0.005855625538970344
0.005301244062138721
0.005670831713359803
0.004746862585307099
0.004746862585307099
0.00493165641091764
0.004377274934086017
0.003822893457254395
0.002898924329201691
0.0006813984218752012
-0.001166539834230207
-0.002829684264725074
-0.005232003997662105
-0.0072647360793780535
-0.00874308668426238
-0.00892788050987292
-0.006710354602546431
-5.777688056696206e-05
-5.777688056696206e-05
-5.777688056696206e-05
-5.777688056696206e-05
-0.0019057151366723701
-5.777688056696206e-05
-0.0006121583573985845
0.0006813984218752012
-0.00855829285865184
-0.007449529904988594
-0.005232003997662105
-0.0022753027878934518
0.0006813984218752012
0.002898924329201691
0.004562068759696558
0.005670831713359803
0.006410007015801966
-5.777688056696206e-05
0.0041924811084754765
0.00493165641091764
0.005486037887749262
0.005670831713359803
0.006040419364580885
0.006594800841412507
0.006964388492633589
0.006964388492633589
0.006594800841412507
0.006225213190191425
0.005855625538970344
0.0051164502365281805
0.004746862585307099
0.00493165641091764
0.004562068759696558
0.004007687282864936
0.002898924329201691
0.001790161375538446
-5.777688056696206e-05
-0.0013513336598407477
-0.003199271915946156
-0.005971179300104268
-0.007634323730599135
-0.009112674335483462
-0.00892788050987292
-5.777688056696206e-05
-5.777688056696206e-05
-5.777688056696206e-05
-5.777688056696206e-05
-5.777688056696206e-05
-5.777688056696206e-05
-5.777688056696206e-05
-0.0006121583573985845
-5.777688056696206e-05
0.0014205737243173644
0.0025293366779806092
-0.010036643463536166
-0.009851849637925625
-0.00855829285865184
-0.005786385474493727
-0.002829684264725074
0.0004966045962646604
0.002898924329201691
-5.777688056696206e-05
-5.777688056696206e-05
-5.777688056696206e-05
-5.777688056696206e-05
0.004377274934086017
0.004377274934086017
0.005301244062138721
0.0051164502365281805
0.005855625538970344
0.006225213190191425
0.006594800841412507
0.006410007015801966
0.005855625538970344
0.005670831713359803
0.0051164502365281805
0.00493165641091764
0.004377274934086017
0.004007687282864936
0.0032685119804227725
0.0023445428523700684
0.0014205737243173644
0.00012701694504357874
-0.000981746008619666
-0.002829684264725074
-0.004308034869609401
-0.00652556077693589
-0.007819117556209676
-0.00892788050987292
-5.777688056696206e-05
-5.777688056696206e-05
-5.777688056696206e-05
-5.777688056696206e-05
-5.777688056696206e-05
-5.777688056696206e-05
-5.777688056696206e-05
-5.777688056696206e-05
-5.777688056696206e-05
0.0004966045962646604
0.0014205737243173644
0.0023445428523700684
0.003638099631643854
-0.010775818765978329
-0.010406231114757247
-0.00855829285865184
-0.00652556077693589
-0.003199271915946156
0.00031181077065411955
-5.777688056696206e-05
-5.777688056696206e-05
-5.777688056696206e-05
-5.777688056696206e-05
-5.777688056696206e-05
0.004377274934086017
0.005301244062138721
0.0051164502365281805
0.00493165641091764
0.005670831713359803
0.005670831713359803
0.005301244062138721
0.005301244062138721
0.00493165641091764
0.004377274934086017
0.003638099631643854
0.0030837181548122317
0.002898924329201691
0.0021597490267595276
0.0010509860730962828
0.00031181077065411955
-0.000981746008619666
-0.0019057151366723701
-0.003014478090335615
-0.0044928286952199414
-0.005786385474493727
-0.006710354602546431
-0.007634323730599135
-0.008188705207430758
-5.777688056696206e-05
-5.777688056696206e-05
-5.777688056696206e-05
-5.777688056696206e-05
-5.777688056696206e-05
-5.777688056696206e-05
-5.777688056696206e-05
-5.777688056696206e-05
-5.777688056696206e-05
-5.777688056696206e-05
-5.777688056696206e-05
0.0014205737243173644
-5.777688056696206e-05
0.0030837181548122317
-0.010036643463536166
-0.010775818765978329
-0.010591024940367788
-0.009112674335483462
-0.007079942253767513
-0.002829684264725074
-5.777688056696206e-05
-5.777688056696206e-05
-5.777688056696206e-05
-5.777688056696206e-05
-5.777688056696206e-05
-5.777688056696206e-05
0.004377274934086017
0.00493165641091764
0.00493165641091764
0.004746862585307099
0.003822893457254395
0.003638099631643854
0.003638099631643854
0.002898924329201691
0.0021597490267595276
0.001974955201148987
0.001790161375538446
0.0012357798987068236
0.0006813984218752012
-0.0006121583573985845
-0.001166539834230207
-0.0022753027878934518
-0.003199271915946156
-0.003938447218388319
-0.005047210172051564
-0.005786385474493727
-0.00652556077693589
-0.0063407669513253495
-0.00652556077693589
-5.777688056696206e-05
-5.777688056696206e-05
-5.777688056696206e-05
-5.777688056696206e-05
-5.777688056696206e-05
-5.777688056696206e-05
-5.777688056696206e-05
-5.777688056696206e-05
-5.777688056696206e-05
-5.777688056696206e-05
-5.777688056696206e-05
-5.777688056696206e-05
-5.777688056696206e-05
-5.777688056696206e-05
0.0030837181548122317
0.0032685119804227725
-0.008373499033041298
-0.009667055812315084
-0.010406231114757247
-0.010036643463536166
-0.00892788050987292
-0.006710354602546431
-5.777688056696206e-05
-5.777688056696206e-05
-5.777688056696206e-05
-5.777688056696206e-05
-5.777688056696206e-05
-5.777688056696206e-05
-5.777688056696206e-05
0.0041924811084754765
0.00493165641091764
0.004377274934086017
0.0041924811084754765
0.002898924329201691
0.001790161375538446
0.0012357798987068236
0.0004966045962646604
-0.0004273645317880437
-0.00024257070617750287
-0.0007969521830091253
-0.0013513336598407477
-0.0019057151366723701
-0.002829684264725074
-0.0033840657415566966
-0.004308034869609401
-0.003938447218388319
-0.0044928286952199414
-0.005232003997662105
-0.005601591648883186
-0.005786385474493727
-0.0044928286952199414
-5.777688056696206e-05
-5.777688056696206e-05
-5.777688056696206e-05
-5.777688056696206e-05
-5.777688056696206e-05
-5.777688056696206e-05
-5.777688056696206e-05
-5.777688056696206e-05
-5.777688056696206e-05
-5.777688056696206e-05
-5.777688056696206e-05
-5.777688056696206e-05
-5.777688056696206e-05
-5.777688056696206e-05
-5.777688056696206e-05
-5.777688056696206e-05
0.002898924329201691
0.004007687282864936
-0.005601591648883186
-0.006895148428156972
-0.00874308668426238
-0.010036643463536166
-0.009112674335483462
-0.00874308668426238
-0.00652556077693589
-5.777688056696206e-05
-5.777688056696206e-05
-5.777688056696206e-05
-5.777688056696206e-05
-5.777688056696206e-05
-5.777688056696206e-05
0.0032685119804227725
0.004377274934086017
0.004377274934086017
0.004377274934086017
0.002898924329201691
0.0016053675499279052
0.0004966045962646604
-0.0004273645317880437
-0.001166539834230207
-0.0019057151366723701
-0.0024600966135039926
-0.002829684264725074
-0.0035688595671672374
-0.003938447218388319
-0.004677622520830482
-0.005601591648883186
-0.004677622520830482
-5.777688056696206e-05
-5.777688056696206e-05
-5.777688056696206e-05
-5.777688056696206e-05
-5.777688056696206e-05
-5.777688056696206e-05
-5.777688056696206e-05
-5.777688056696206e-05
-5.777688056696206e-05
-5.777688056696206e-05
-5.777688056696206e-05
-5.777688056696206e-05
-5.777688056696206e-05
-5.777688056696206e-05
-5.777688056696206e-05
-5.777688056696206e-05
-5.777688056696206e-05
-5.777688056696206e-05
-5.777688056696206e-05
-5.777688056696206e-05
-5.777688056696206e-05
-5.777688056696206e-05
-5.777688056696206e-05
0.0030837181548122317
0.004377274934086017
-0.004308034869609401
-0.0054167978232726455
-0.0072647360793780535
-0.00874308668426238
-0.00874308668426238
-0.008003911381820217
-0.005047210172051564
-5.777688056696206e-05
-5.777688056696206e-05
-5.777688056696206e-05
-5.777688056696206e-05
-5.777688056696206e-05
0.0025293366779806092
0.0041924811084754765
0.004377274934086017
0.003822893457254395
0.0032685119804227725
0.0023445428523700684
0.0012357798987068236
-5.777688056696206e-05
-5.777688056696206e-05
-5.777688056696206e-05
-5.777688056696206e-05
-5.777688056696206e-05
-0.00412324104399886
-0.004677622520830482
-0.005232003997662105
-0.0054167978232726455
-0.005786385474493727
-5.777688056696206e-05
-5.777688056696206e-05
-5.777688056696206e-05
-5.777688056696206e-05
-5.777688056696206e-05
-5.777688056696206e-05
-5.777688056696206e-05
-5.777688056696206e-05
-5.777688056696206e-05
-5.777688056696206e-05
-5.777688056696206e-05
-5.777688056696206e-05
-5.777688056696206e-05
-5.777688056696206e-05
-5.777688056696206e-05
-5.777688056696206e-05
-5.777688056696206e-05
-5.777688056696206e-05
-5.777688056696206e-05
-5.777688056696206e-05
-5.777688056696206e-05
-5.777688056696206e-05
-5.777688056696206e-05
-5.777688056696206e-05
0.002898924329201691
0.004007687282864936
-0.002090508962282911
-0.003199271915946156
-0.005786385474493727
-0.007079942253767513
-0.007449529904988594
-0.007079942253767513
-0.004677622520830482
-0.002090508962282911
-5.777688056696206e-05
-5.777688056696206e-05
-5.777688056696206e-05
-5.777688056696206e-05
0.003638099631643854
0.004377274934086017
0.003822893457254395
0.0032685119804227725
0.002898924329201691
0.001790161375538446
0.0006813984218752012
-5.777688056696206e-05
-5.777688056696206e-05
-5.777688056696206e-05
-5.777688056696206e-05
-5.777688056696206e-05
-5.777688056696206e-05
-0.0054167978232726455
-0.005786385474493727
-0.006155973125714809
-0.005601591648883186
-5.777688056696206e-05
-5.777688056696206e-05
-5.777688056696206e-05
-5.777688056696206e-05
-5.777688056696206e-05
-5.777688056696206e-05
-5.777688056696206e-05
-5.777688056696206e-05
-5.777688056696206e-05
-5.777688056696206e-05
-5.777688056696206e-05
-5.777688056696206e-05
-5.777688056696206e-05
-5.777688056696206e-05
-5.777688056696206e-05
-5.777688056696206e-05
-5.777688056696206e-05
-5.777688056696206e-05
-5.777688056696206e-05
-5.777688056696206e-05
-5.777688056696206e-05
-5.777688056696206e-05
-5.777688056696206e-05
-5.777688056696206e-05
0.0030837181548122317
0.004377274934086017
0.006594800841412507
-0.00024257070617750287
-0.0015361274854512885
-0.0035688595671672374
-0.005601591648883186
-0.006155973125714809
-0.005786385474493727
-0.004308034869609401
-0.0026448904391145334
-0.001166539834230207
0.00031181077065411955
0.0012357798987068236
0.0023445428523700684
0.0030837181548122317
0.0030837181548122317
0.002898924329201691
0.00271413050359115
0.0023445428523700684
0.0025293366779806092
-5.777688056696206e-05
-5.777688056696206e-05
-5.777688056696206e-05
-5.777688056696206e-05
-5.777688056696206e-05
-5.777688056696206e-05
-5.777688056696206e-05
-0.004308034869609401
-0.0054167978232726455
-0.005047210172051564
-0.0044928286952199414
-0.00412324104399886
-5.777688056696206e-05
-5.777688056696206e-05
-5.777688056696206e-05
-5.777688056696206e-05
-5.777688056696206e-05
-5.777688056696206e-05
-5.777688056696206e-05
-5.777688056696206e-05
-5.777688056696206e-05
-5.777688056696206e-05
-5.777688056696206e-05
-5.777688056696206e-05
-5.777688056696206e-05
-5.777688056696206e-05
-5.777688056696206e-05
-5.777688056696206e-05
-5.777688056696206e-05
-5.777688056696206e-05
-5.777688056696206e-05
-5.777688056696206e-05
-5.777688056696206e-05
-5.777688056696206e-05
-5.777688056696206e-05
-5.777688056696206e-05
0.006964388492633589
0.007149182318244129
0.007149182318244129
0.0012357798987068236
0.0006813984218752012
-0.0013513336598407477
-0.0035688595671672374
-0.004308034869609401
-0.00412324104399886
-0.003938447218388319
-0.002090508962282911
-0.0007969521830091253
0.00012701694504357874
0.000866192247485742
0.0014205737243173644
0.001974955201148987
0.001790161375538446
0.001790161375538446
0.0014205737243173644
0.0014205737243173644
0.0014205737243173644
0.001790161375538446
-5.777688056696206e-05
-5.777688056696206e-05
-5.777688056696206e-05
-5.777688056696206e-05
-5.777688056696206e-05
-5.777688056696206e-05
-5.777688056696206e-05
-0.004308034869609401
-0.003753653392777778
-0.003014478090335615
-0.002090508962282911
-5.777688056696206e-05
-5.777688056696206e-05
-5.777688056696206e-05
-5.777688056696206e-05
-5.777688056696206e-05
-5.777688056696206e-05
-5.777688056696206e-05
-5.777688056696206e-05
-5.777688056696206e-05
-5.777688056696206e-05
-5.777688056696206e-05
-5.777688056696206e-05
-5.777688056696206e-05
-5.777688056696206e-05
-5.777688056696206e-05
-5.777688056696206e-05
-5.777688056696206e-05
-5.777688056696206e-05
-5.777688056696206e-05
-5.777688056696206e-05
-5.777688056696206e-05
-5.777688056696206e-05
-5.777688056696206e-05
0.003638099631643854
0.007149182318244129
0.007149182318244129
0.00733397614385467
0.002898924329201691
0.001790161375538446
0.00031181077065411955
-0.0013513336598407477
-0.0022753027878934518
-0.0024600966135039926
-0.0024600966135039926
-0.0015361274854512885
-0.0006121583573985845
0.00012701694504357874
0.0004966045962646604
0.000866192247485742
0.000866192247485742
-5.777688056696206e-05
0.00031181077065411955
0.0004966045962646604
0.0004966045962646604
0.0010509860730962828
0.0014205737243173644
-5.777688056696206e-05
-5.777688056696206e-05
-5.777688056696206e-05
-5.777688056696206e-05
-5.777688056696206e-05
-5.777688056696206e-05
-5.777688056696206e-05
-0.0024600966135039926
-0.0017209213110618293
-0.0015361274854512885
-5.777688056696206e-05
-5.777688056696206e-05
-5.777688056696206e-05
-5.777688056696206e-05
-5.777688056696206e-05
-5.777688056696206e-05
-5.777688056696206e-05
-5.777688056696206e-05
-5.777688056696206e-05
-5.777688056696206e-05
-5.777688056696206e-05
-5.777688056696206e-05
-5.777688056696206e-05
-5.777688056696206e-05
-5.777688056696206e-05
-5.777688056696206e-05
-5.777688056696206e-05
-5.777688056696206e-05
-5.777688056696206e-05
-5.777688056696206e-05
-5.777688056696206e-05
-5.777688056696206e-05
-5.777688056696206e-05
-5.777688056696206e-05
0.00493165641091764
0.006040419364580885
0.007703563795075752
0.008627532923128456
0.0032685119804227725
0.0016053675499279052
0.0004966045962646604
-0.00024257070617750287
-0.0007969521830091253
-0.00024257070617750287
-0.0015361274854512885
-0.0006121583573985845
-5.777688056696206e-05
0.0004966045962646604
0.0006813984218752012
-0.00024257070617750287
-0.000981746008619666
-0.0006121583573985845
-5.777688056696206e-05
-5.777688056696206e-05
0.0006813984218752012
0.0010509860730962828
0.0010509860730962828
-5.777688056696206e-05
0.0004966045962646604
0.00012701694504357874
-5.777688056696206e-05
-5.777688056696206e-05
-5.777688056696206e-05
-0.0004273645317880437
-5.777688056696206e-05
-5.777688056696206e-05
-5.777688056696206e-05
-5.777688056696206e-05
-5.777688056696206e-05
-5.777688056696206e-05
-5.777688056696206e-05
-5.777688056696206e-05
-5.777688056696206e-05
-5.777688056696206e-05
-5.777688056696206e-05
-5.777688056696206e-05
-5.777688056696206e-05
-5.777688056696206e-05
-5.777688056696206e-05
-5.777688056696206e-05
-5.777688056696206e-05
-5.777688056696206e-05
-5.777688056696206e-05
-5.777688056696206e-05
-5.777688056696206e-05
-5.777688056696206e-05
-5.777688056696206e-05
-5.777688056696206e-05
0.006040419364580885
0.006779594667023048
0.00733397614385467
0.00733397614385467
0.003822893457254395
0.0034533058060333133
0.0021597490267595276
0.0014205737243173644
0.0006813984218752012
-5.777688056696206e-05
0.00012701694504357874
-5.777688056696206e-05
0.00012701694504357874
-5.777688056696206e-05
-0.00024257070617750287
-0.0013513336598407477
-0.0013513336598407477
-0.0013513336598407477
-0.0006121583573985845
-0.0004273645317880437
0.00031181077065411955
0.0006813984218752012
0.0014205737243173644
0.0012357798987068236
0.0016053675499279052
0.0014205737243173644
-5.777688056696206e-05
-5.777688056696206e-05
-5.777688056696206e-05
-5.777688056696206e-05
-5.777688056696206e-05
-5.777688056696206e-05
-5.777688056696206e-05
-5.777688056696206e-05
-5.777688056696206e-05
-5.777688056696206e-05
-5.777688056696206e-05
-5.777688056696206e-05
-5.777688056696206e-05
-5.777688056696206e-05
-5.777688056696206e-05
-5.777688056696206e-05
-5.777688056696206e-05
-5.777688056696206e-05
-5.777688056696206e-05
-5.777688056696206e-05
-5.777688056696206e-05
-5.777688056696206e-05
-5.777688056696206e-05
-5.777688056696206e-05
-5.777688056696206e-05
0.005855625538970344
0.007149182318244129
0.007703563795075752
0.008257945271907374
0.008257945271907374
0.004007687282864936
0.0032685119804227725
0.0025293366779806092
0.001974955201148987
0.0012357798987068236
0.0006813984218752012
0.0004966045962646604
0.0004966045962646604
-0.00024257070617750287
-0.0007969521830091253
-0.0019057151366723701
-0.0019057151366723701
-0.0015361274854512885
-0.0006121583573985845
-0.00024257070617750287
0.00031181077065411955
0.0012357798987068236
0.0025293366779806092
0.0025293366779806092
0.003638099631643854
0.003822893457254395
0.00271413050359115
-5.777688056696206e-05
-5.777688056696206e-05
-5.777688056696206e-05
-5.777688056696206e-05
-5.777688056696206e-05
-5.777688056696206e-05
-5.777688056696206e-05
-5.777688056696206e-05
-5.777688056696206e-05
-5.777688056696206e-05
-5.777688056696206e-05
-5.777688056696206e-05
-5.777688056696206e-05
-5.777688056696206e-05
-5.777688056696206e-05
-5.777688056696206e-05
-5.777688056696206e-05
-5.777688056696206e-05
-5.777688056696206e-05
-5.777688056696206e-05
-5.777688056696206e-05
-5.777688056696206e-05
-5.777688056696206e-05
-5.777688056696206e-05
0.005301244062138721
0.008627532923128456
0.008257945271907374
0.008627532923128456
0.008997120574349537
0.008997120574349537
0.009921089702402242
0.0034533058060333133
0.002898924329201691
0.0023445428523700684
0.0016053675499279052
0.0010509860730962828
0.00031181077065411955
-0.00024257070617750287
-0.001166539834230207
-0.0019057151366723701
-0.0015361274854512885
-0.0013513336598407477
-0.0004273645317880437
0.0006813984218752012
0.0014205737243173644
0.0023445428523700684
0.0032685119804227725
0.004377274934086017
0.006964388492633589
0.005670831713359803
0.004562068759696558
-5.777688056696206e-05
-5.777688056696206e-05
-5.777688056696206e-05
-5.777688056696206e-05
-5.777688056696206e-05
-5.777688056696206e-05
-5.777688056696206e-05
-5.777688056696206e-05
-5.777688056696206e-05
-5.777688056696206e-05
-5.777688056696206e-05
-5.777688056696206e-05
-5.777688056696206e-05
-5.777688056696206e-05
-5.777688056696206e-05
-5.777688056696206e-05
-5.777688056696206e-05
-5.777688056696206e-05
-5.777688056696206e-05
-5.777688056696206e-05
-5.777688056696206e-05
-5.777688056696206e-05
-5.777688056696206e-05
-5.777688056696206e-05
0.008627532923128456
0.009181914399960078
0.009366708225570619
0.010105883528012782
0.010290677353623323
0.011029852656065486
0.00271413050359115
0.0021597490267595276
0.0014205737243173644
-0.0007969521830091253
-0.0015361274854512885
-0.0015361274854512885
-0.0015361274854512885
0.00031181077065411955
0.0012357798987068236
0.0021597490267595276
0.0032685119804227725
0.004746862585307099
0.006225213190191425
0.007149182318244129
0.006964388492633589
0.005855625538970344
-5.777688056696206e-05
-5.777688056696206e-05
-5.777688056696206e-05
-5.777688056696206e-05
-5.777688056696206e-05
-5.777688056696206e-05
-5.777688056696206e-05
-5.777688056696206e-05
-5.777688056696206e-05
0.0006813984218752012
0.0012357798987068236
-5.777688056696206e-05
-5.777688056696206e-05
-5.777688056696206e-05
-5.777688056696206e-05
-5.777688056696206e-05
-5.777688056696206e-05
-5.777688056696206e-05
-5.777688056696206e-05
-5.777688056696206e-05
-5.777688056696206e-05
-5.777688056696206e-05
-5.777688056696206e-05
-5.777688056696206e-05
-5.777688056696206e-05
-5.777688056696206e-05
0.00955150205118116
0.009921089702402242
0.010290677353623323
0.010845058830454946
0.011399440307286568
-0.0015361274854512885
-0.001166539834230207
-5.777688056696206e-05
0.0010509860730962828
0.001790161375538446
0.00271413050359115
0.0041924811084754765
0.005670831713359803
0.007149182318244129
0.00733397614385467
0.010290677353623323
0.006594800841412507
-5.777688056696206e-05
-5.777688056696206e-05
-5.777688056696206e-05
-5.777688056696206e-05
-5.777688056696206e-05
-0.0006121583573985845
-0.0007969521830091253
-0.0007969521830091253
-0.0006121583573985845
-5.777688056696206e-05
0.0010509860730962828
0.001974955201148987
-5.777688056696206e-05
-5.777688056696206e-05
-5.777688056696206e-05
-5.777688056696206e-05
-5.777688056696206e-05
-5.777688056696206e-05
-5.777688056696206e-05
-5.777688056696206e-05
-5.777688056696206e-05
-5.777688056696206e-05
-5.777688056696206e-05
-5.777688056696206e-05
-5.777688056696206e-05
-5.777688056696206e-05
-5.777688056696206e-05
0.009181914399960078
0.0097362958767917
0.010845058830454946
0.011584234132897109
-0.0006121583573985845
-5.777688056696206e-05
0.0012357798987068236
0.001974955201148987
0.003638099631643854
0.004562068759696558
0.006225213190191425
0.007518769969465211
0.008627532923128456
0.00271413050359115
-5.777688056696206e-05
-5.777688056696206e-05
-5.777688056696206e-05
-5.777688056696206e-05
-5.777688056696206e-05
-0.0007969521830091253
-0.0007969521830091253
-0.001166539834230207
-0.000981746008619666
-0.0013513336598407477
-5.777688056696206e-05
0.0006813984218752012
0.0023445428523700684
0.004377274934086017
0.006410007015801966
0.008257945271907374
0.009921089702402242
-5.777688056696206e-05
-5.777688056696206e-05
-5.777688056696206e-05
-5.777688056696206e-05
-5.777688056696206e-05
-5.777688056696206e-05
-5.777688056696206e-05
-5.777688056696206e-05
-5.777688056696206e-05
-5.777688056696206e-05
0.008257945271907374
0.009921089702402242
0.010290677353623323
0.010845058830454946
0.010845058830454946
-0.0006121583573985845
-5.777688056696206e-05
-5.777688056696206e-05
0.0016053675499279052
0.0030837181548122317
0.00493165641091764
0.006410007015801966
0.007518769969465211
0.009921089702402242
0.006040419364580885
0.004562068759696558
-5.777688056696206e-05
-5.777688056696206e-05
-5.777688056696206e-05
-5.777688056696206e-05
-0.00024257070617750287
-0.0007969521830091253
-0.000981746008619666
-0.0015361274854512885
-0.0019057151366723701
-0.0022753027878934518
-0.002090508962282911
-0.0015361274854512885
-0.0007969521830091253
0.0014205737243173644
0.004007687282864936
0.006040419364580885
0.008442739097517915
0.009181914399960078
-5.777688056696206e-05
-5.777688056696206e-05
-5.777688056696206e-05
-5.777688056696206e-05
-5.777688056696206e-05
-5.777688056696206e-05
-5.777688056696206e-05
-5.777688056696206e-05
-5.777688056696206e-05
0.007149182318244129
0.008073151446296833
0.008812326748738997
0.009366708225570619
0.009366708225570619
-0.0015361274854512885
-0.000981746008619666
-0.001166539834230207
0.000866192247485742
0.00271413050359115
0.004377274934086017
0.006040419364580885
0.00733397614385467
0.006964388492633589
0.006410007015801966
0.005486037887749262
-5.777688056696206e-05
-5.777688056696206e-05
-5.777688056696206e-05
-5.777688056696206e-05
-5.777688056696206e-05
0.00012701694504357874
-0.0004273645317880437
-0.000981746008619666
-0.002090508962282911
-0.003199271915946156
-0.003199271915946156
-0.00412324104399886
-0.002829684264725074
-0.0015361274854512885
0.0006813984218752012
0.0030837181548122317
0.005670831713359803
0.007703563795075752
-5.777688056696206e-05
-5.777688056696206e-05
-5.777688056696206e-05
-5.777688056696206e-05
-5.777688056696206e-05
-5.777688056696206e-05
-5.777688056696206e-05
-5.777688056696206e-05
-5.777688056696206e-05
-5.777688056696206e-05
-5.777688056696206e-05
0.006410007015801966
0.00733397614385467
-5.777688056696206e-05
-0.0022753027878934518
-0.0022753027878934518
-0.0015361274854512885
-5.777688056696206e-05
0.0021597490267595276
0.004007687282864936
0.005670831713359803
0.006964388492633589
0.006410007015801966
0.006779594667023048
0.003638099631643854
-5.777688056696206e-05
-5.777688056696206e-05
-5.777688056696206e-05
-5.777688056696206e-05
0.0006813984218752012
0.0004966045962646604
-5.777688056696206e-05
-0.0007969521830091253
-0.002090508962282911
-0.0035688595671672374
-0.004308034869609401
-0.005232003997662105
-0.005047210172051564
-0.004308034869609401
-0.0022753027878934518
0.0004966045962646604
0.0030837181548122317
0.005670831713359803
-5.777688056696206e-05
-5.777688056696206e-05
-5.777688056696206e-05
-5.777688056696206e-05
-5.777688056696206e-05
-5.777688056696206e-05
-5.777688056696206e-05
-5.777688056696206e-05
-5.777688056696206e-05
-5.777688056696206e-05
-5.777688056696206e-05
-5.777688056696206e-05
-5.777688056696206e-05
-5.777688056696206e-05
-0.0033840657415566966
-0.003199271915946156
-0.0024600966135039926
-5.777688056696206e-05
0.0012357798987068236
0.003638099631643854
0.005670831713359803
0.006779594667023048
0.006964388492633589
0.00493165641091764
0.004377274934086017
0.002898924329201691
-5.777688056696206e-05
-5.777688056696206e-05
-5.777688056696206e-05
0.0004966045962646604
0.000866192247485742
0.00031181077065411955
-5.777688056696206e-05
-0.0006121583573985845
-0.003014478090335615
-0.004308034869609401
-0.005601591648883186
-0.006155973125714809
-0.00652556077693589
-0.005971179300104268
-0.004308034869609401
-0.0017209213110618293
0.0014205737243173644
0.003822893457254395
0.005486037887749262
-5.777688056696206e-05
-5.777688056696206e-05
-5.777688056696206e-05
-5.777688056696206e-05
-5.777688056696206e-05
-5.777688056696206e-05
-5.777688056696206e-05
-5.777688056696206e-05
-5.777688056696206e-05
-5.777688056696206e-05
-5.777688056696206e-05
-5.777688056696206e-05
-5.777688056696206e-05
-0.004308034869609401
-0.00412324104399886
-0.003014478090335615
-0.0013513336598407477
-5.777688056696206e-05
0.0034533058060333133
0.005301244062138721
0.006594800841412507
0.006594800841412507
0.005301244062138721
0.004377274934086017
0.00271413050359115
0.0023445428523700684
-5.777688056696206e-05
-5.777688056696206e-05
0.0006813984218752012
0.0006813984218752012
-5.777688056696206e-05
-0.00024257070617750287
-0.0004273645317880437
-0.0015361274854512885
-0.0026448904391145334
-0.003753653392777778
-0.005601591648883186
-0.0063407669513253495
-0.006710354602546431
-0.006895148428156972
-0.0054167978232726455
-0.002829684264725074
-5.777688056696206e-05
0.0023445428523700684
0.003638099631643854
-5.777688056696206e-05
-5.777688056696206e-05
-5.777688056696206e-05
-5.777688056696206e-05
-5.777688056696206e-05
-5.777688056696206e-05
-5.777688056696206e-05
-5.777688056696206e-05
-5.777688056696206e-05
-5.777688056696206e-05
-5.777688056696206e-05
-5.777688056696206e-05
-5.777688056696206e-05
-5.777688056696206e-05
-5.777688056696206e-05
-5.777688056696206e-05
-5.777688056696206e-05
-5.777688056696206e-05
-5.777688056696206e-05
0.0034533058060333133
0.005855625538970344
0.00733397614385467
0.006040419364580885
0.004377274934086017
0.002898924329201691
-5.777688056696206e-05
-5.777688056696206e-05
0.0010509860730962828
0.000866192247485742
0.00012701694504357874
-0.0006121583573985845
-0.0013513336598407477
-0.0017209213110618293
-0.0015361274854512885
-0.002090508962282911
-0.003014478090335615
-0.004308034869609401
-0.005232003997662105
-0.006155973125714809
-0.007079942253767513
-0.006155973125714809
-0.005232003997662105
-0.003014478090335615
-0.0006121583573985845
0.0006813984218752012
0.0016053675499279052
-5.777688056696206e-05
-5.777688056696206e-05
-5.777688056696206e-05
-5.777688056696206e-05
-5.777688056696206e-05
-5.777688056696206e-05
-5.777688056696206e-05
-5.777688056696206e-05
-5.777688056696206e-05
-5.777688056696206e-05
-5.777688056696206e-05
-5.777688056696206e-05
-5.777688056696206e-05
0.000866192247485742
-5.777688056696206e-05
-5.777688056696206e-05
-5.777688056696206e-05
-5.777688056696206e-05
-5.777688056696206e-05
-5.777688056696206e-05
0.0030837181548122317
0.007518769969465211
0.006225213190191425
0.004007687282864936
-5.777688056696206e-05
-5.777688056696206e-05
-5.777688056696206e-05
0.0004966045962646604
-0.0004273645317880437
-0.0017209213110618293
-0.0026448904391145334
-0.003199271915946156
-0.0024600966135039926
-0.002090508962282911
-0.0026448904391145334
-0.002829684264725074
-0.0033840657415566966
-0.004308034869609401
-0.004862416346441023
-0.0054167978232726455
-0.005601591648883186
-0.003938447218388319
-0.0026448904391145334
-0.001166539834230207
-5.777688056696206e-05
-5.777688056696206e-05
-5.777688056696206e-05
-5.777688056696206e-05
-5.777688056696206e-05
-5.777688056696206e-05
-5.777688056696206e-05
-5.777688056696206e-05
-5.777688056696206e-05
-5.777688056696206e-05
-5.777688056696206e-05
-5.777688056696206e-05
-5.777688056696206e-05
-5.777688056696206e-05
-0.0006121583573985845
-0.0004273645317880437
-5.777688056696206e-05
-5.777688056696206e-05
-5.777688056696206e-05
-5.777688056696206e-05
-5.777688056696206e-05
-5.777688056696206e-05
-5.777688056696206e-05
0.007149182318244129
0.006040419364580885
-5.777688056696206e-05
-5.777688056696206e-05
-5.777688056696206e-05
-5.777688056696206e-05
-0.0007969521830091253
-0.0017209213110618293
-0.003753653392777778
-0.004308034869609401
-0.004308034869609401
-0.003938447218388319
-0.002829684264725074
-0.002829684264725074
-0.002829684264725074
-0.0035688595671672374
-0.0035688595671672374
-0.004308034869609401
-0.004308034869609401
-0.004308034869609401
-0.003014478090335615
-0.002090508962282911
-0.0015361274854512885
-5.777688056696206e-05
-5.777688056696206e-05
-5.777688056696206e-05
-5.777688056696206e-05
-5.777688056696206e-05
-5.777688056696206e-05
-5.777688056696206e-05
-5.777688056696206e-05
-5.777688056696206e-05
-5.777688056696206e-05
-5.777688056696206e-05
-5.777688056696206e-05
-5.777688056696206e-05
-0.0013513336598407477
-0.000981746008619666
-5.777688056696206e-05
-5.777688056696206e-05
-5.777688056696206e-05
-5.777688056696206e-05
-5.777688056696206e-05
-5.777688056696206e-05
-5.777688056696206e-05
-5.777688056696206e-05
0.0051164502365281805
0.006779594667023048
0.006964388492633589
0.005301244062138721
-5.777688056696206e-05
-5.777688056696206e-05
-5.777688056696206e-05
-5.777688056696206e-05
-0.0026448904391145334
-0.004308034869609401
-0.005601591648883186
-0.005786385474493727
-0.0054167978232726455
-0.0044928286952199414
-0.004308034869609401
-0.002829684264725074
-0.003014478090335615
-0.003199271915946156
-0.0035688595671672374
-0.003753653392777778
-0.0035688595671672374
-0.003014478090335615
-0.0026448904391145334
-5.777688056696206e-05
-5.777688056696206e-05
-5.777688056696206e-05
-5.777688056696206e-05
-5.777688056696206e-05
-5.777688056696206e-05
-5.777688056696206e-05
-5.777688056696206e-05
-5.777688056696206e-05
-5.777688056696206e-05
-5.777688056696206e-05
-0.0013513336598407477
-0.0006121583573985845
-5.777688056696206e-05
-5.777688056696206e-05
-5.777688056696206e-05
-5.777688056696206e-05
-5.777688056696206e-05
-5.777688056696206e-05
-5.777688056696206e-05
-5.777688056696206e-05
-5.777688056696206e-05
0.00271413050359115
0.004377274934086017
0.005301244062138721
0.00493165641091764
0.0041924811084754765
0.0021597490267595276
-5.777688056696206e-05
-0.0006121583573985845
-0.0024600966135039926
-0.005047210172051564
-0.006710354602546431
-0.007079942253767513
-0.0072647360793780535
-0.006155973125714809
-0.005232003997662105
-0.0035688595671672374
-0.003014478090335615
-0.003014478090335615
-0.0033840657415566966
-0.0033840657415566966
-0.0033840657415566966
-0.0033840657415566966
-0.002829684264725074
-0.002090508962282911
-5.777688056696206e-05
-5.777688056696206e-05
-5.777688056696206e-05
-5.777688056696206e-05
-5.777688056696206e-05
-5.777688056696206e-05
-5.777688056696206e-05
-5.777688056696206e-05
-5.777688056696206e-05
-5.777688056696206e-05
-5.777688056696206e-05
-0.0013513336598407477
-0.000981746008619666
-0.0007969521830091253
-5.777688056696206e-05
-5.777688056696206e-05
-5.777688056696206e-05
-5.777688056696206e-05
-5.777688056696206e-05
-5.777688056696206e-05
-5.777688056696206e-05
-5.777688056696206e-05
-5.777688056696206e-05
-5.777688056696206e-05
0.001974955201148987
0.002898924329201691
0.0030837181548122317
0.0032685119804227725
0.00271413050359115
0.0016053675499279052
0.00031181077065411955
-0.0017209213110618293
-0.004308034869609401
-0.00652556077693589
-0.008003911381820217
-0.008003911381820217
-0.007819117556209676
-0.006710354602546431
-0.005601591648883186
-0.003938447218388319
-0.0033840657415566966
-0.0033840657415566966
-0.003199271915946156
-0.00412324104399886
-0.0035688595671672374
-0.002829684264725074
-0.0022753027878934518
-0.0019057151366723701
-5.777688056696206e-05
-5.777688056696206e-05
-5.777688056696206e-05
-5.777688056696206e-05
-5.777688056696206e-05
-5.777688056696206e-05
-5.777688056696206e-05
-5.777688056696206e-05
-5.777688056696206e-05
-5.777688056696206e-05
-0.0019057151366723701
-0.0015361274854512885
-0.0006121583573985845
-0.0006121583573985845
-0.00024257070617750287
-5.777688056696206e-05
-5.777688056696206e-05
-5.777688056696206e-05
-5.777688056696206e-05
-5.777688056696206e-05
-5.777688056696206e-05
-5.777688056696206e-05
-5.777688056696206e-05
-5.777688056696206e-05
-5.777688056696206e-05
-5.777688056696206e-05
-0.00024257070617750287
0.0004966045962646604
0.0016053675499279052
0.0010509860730962828
0.0010509860730962828
0.0010509860730962828
-5.777688056696206e-05
-0.000981746008619666
-0.0024600966135039926
-0.005047210172051564
-0.007079942253767513
-0.007449529904988594
-0.008373499033041298
-0.007634323730599135
-0.006710354602546431
-0.005047210172051564
-0.003753653392777778
-0.003938447218388319
-0.003199271915946156
-0.0033840657415566966
-0.003014478090335615
-0.0022753027878934518
-0.002090508962282911
-0.0017209213110618293
-5.777688056696206e-05
0.00031181077065411955
-5.777688056696206e-05
-5.777688056696206e-05
-5.777688056696206e-05
-5.777688056696206e-05
-5.777688056696206e-05
-5.777688056696206e-05
-5.777688056696206e-05
-5.777688056696206e-05
-5.777688056696206e-05
-0.0033840657415566966
-0.002829684264725074
-0.002090508962282911
-0.0007969521830091253
0.00012701694504357874
0.00031181077065411955
-5.777688056696206e-05
-5.777688056696206e-05
-5.777688056696206e-05
-5.777688056696206e-05
-0.0017209213110618293
-0.0026448904391145334
-0.0024600966135039926
-0.0019057151366723701
-5.777688056696206e-05
-5.777688056696206e-05
-5.777688056696206e-05
-5.777688056696206e-05
-0.0007969521830091253
-0.0006121583573985845
-5.777688056696206e-05
-0.0007969521830091253
-0.000981746008619666
-0.001166539834230207
-0.0015361274854512885
-0.002090508962282911
-0.003199271915946156
-0.004862416346441023
-0.00652556077693589
-0.007079942253767513
-0.006895148428156972
-0.00652556077693589
-0.005786385474493727
-0.004308034869609401
-0.0035688595671672374
-0.002829684264725074
-0.0026448904391145334
-0.0024600966135039926
-0.002090508962282911
-0.0015361274854512885
-0.0006121583573985845
-5.777688056696206e-05
0.0006813984218752012
0.0010509860730962828
0.001790161375538446
-5.777688056696206e-05
-5.777688056696206e-05
-5.777688056696206e-05
-5.777688056696206e-05
-5.777688056696206e-05
-5.777688056696206e-05
-5.777688056696206e-05
-5.777688056696206e-05
-5.777688056696206e-05
-0.003199271915946156
-0.002090508962282911
-0.000981746008619666
0.00012701694504357874
0.0004966045962646604
-5.777688056696206e-05
-5.777688056696206e-05
-5.777688056696206e-05
-5.777688056696206e-05
-0.00024257070617750287
-0.0015361274854512885
-0.0017209213110618293
-0.0019057151366723701
-0.0015361274854512885
-5.777688056696206e-05
-5.777688056696206e-05
-5.777688056696206e-05
-0.0006121583573985845
-5.777688056696206e-05
-0.0013513336598407477
-0.0015361274854512885
-0.0022753027878934518
-0.002829684264725074
-0.0024600966135039926
-0.0026448904391145334
-0.002829684264725074
-0.003199271915946156
-0.0044928286952199414
-0.005232003997662105
-0.005601591648883186
-0.004862416346441023
-0.005232003997662105
-0.0044928286952199414
-0.0035688595671672374
-0.002829684264725074
-0.0022753027878934518
-0.002090508962282911
-0.0017209213110618293
-0.001166539834230207
-0.0004273645317880437
0.00031181077065411955
0.0014205737243173644
0.00271413050359115
0.0032685119804227725
0.0034533058060333133
-5.777688056696206e-05
-5.777688056696206e-05
-5.777688056696206e-05
-5.777688056696206e-05
-5.777688056696206e-05
-5.777688056696206e-05
-5.777688056696206e-05
-5.777688056696206e-05
-0.0026448904391145334
-0.002090508962282911
-0.0015361274854512885
0.00012701694504357874
0.0010509860730962828
0.0010509860730962828
-5.777688056696206e-05
-5.777688056696206e-05
-5.777688056696206e-05
-5.777688056696206e-05
-5.777688056696206e-05
0.0006813984218752012
-0.0006121583573985845
-0.0013513336598407477
-0.0015361274854512885
-0.0015361274854512885
-0.001166539834230207
-0.000981746008619666
-0.0006121583573985845
-0.0006121583573985845
-0.001166539834230207
-0.002090508962282911
-0.003199271915946156
-0.003753653392777778
-0.004308034869609401
-0.003938447218388319
-0.003199271915946156
-0.004308034869609401
-0.003199271915946156
-0.0035688595671672374
-0.003753653392777778
-0.00412324104399886
-0.003938447218388319
-0.0035688595671672374
-0.0035688595671672374
-0.0026448904391145334
-0.002090508962282911
-0.0015361274854512885
-0.001166539834230207
-0.000981746008619666
-5.777688056696206e-05
0.0010509860730962828
0.0021597490267595276
0.0032685119804227725
0.004377274934086017
0.005486037887749262
0.006040419364580885
-5.777688056696206e-05
-5.777688056696206e-05
-5.777688056696206e-05
-5.777688056696206e-05
-5.777688056696206e-05
-5.777688056696206e-05
-5.777688056696206e-05
-5.777688056696206e-05
-0.0006121583573985845
-0.00024257070617750287
0.00031181077065411955
0.0014205737243173644
0.0014205737243173644
0.00733397614385467
0.005855625538970344
0.00493165641091764
0.00493165641091764
0.003638099631643854
0.0016053675499279052
-0.00024257070617750287
-0.0015361274854512885
-0.0022753027878934518
-0.0026448904391145334
-0.0015361274854512885
-0.001166539834230207
-0.0007969521830091253
-0.0013513336598407477
-0.0022753027878934518
-0.003199271915946156
-0.004308034869609401
-0.005232003997662105
-0.004862416346441023
-0.0044928286952199414
-0.00412324104399886
-0.004308034869609401
-0.003014478090335615
-0.002829684264725074
-0.0026448904391145334
-0.0024600966135039926
-0.002090508962282911
-0.0019057151366723701
-0.0015361274854512885
-0.000981746008619666
-0.0006121583573985845
-0.00024257070617750287
0.00031181077065411955
0.00031181077065411955
0.0012357798987068236
0.001974955201148987
0.004746862585307099
0.006040419364580885
0.007518769969465211
0.008627532923128456
-5.777688056696206e-05
0.0034533058060333133
0.004007687282864936
0.0030837181548122317
-5.777688056696206e-05
-5.777688056696206e-05
-5.777688056696206e-05
0.001790161375538446
0.0016053675499279052
0.0014205737243173644
0.0014205737243173644
0.0016053675499279052
0.0016053675499279052
0.010660265004844405
0.009181914399960078
0.008073151446296833
0.006964388492633589
0.0051164502365281805
0.0023445428523700684
0.00031181077065411955
-0.0013513336598407477
-0.0019057151366723701
-0.002090508962282911
-0.0017209213110618293
-0.0017209213110618293
-0.0019057151366723701
-0.0026448904391145334
-0.003199271915946156
-0.00412324104399886
-0.004862416346441023
-0.0054167978232726455
-0.005786385474493727
-0.004677622520830482
-0.004308034869609401
-0.003938447218388319
-0.002829684264725074
-0.002090508962282911
-0.0015361274854512885
-0.001166539834230207
-0.0006121583573985845
-0.00024257070617750287
-5.777688056696206e-05
0.0006813984218752012
0.000866192247485742
0.0010509860730962828
0.0016053675499279052
0.0014205737243173644
0.0014205737243173644
0.005301244062138721
0.007149182318244129
-5.777688056696206e-05
-5.777688056696206e-05
0.004562068759696558
0.005855625538970344
0.005855625538970344
0.005486037887749262
0.004377274934086017
0.0034533058060333133
-5.777688056696206e-05
0.003638099631643854
0.0032685119804227725
0.0025293366779806092
0.001790161375538446
0.0014205737243173644
0.0014205737243173644
0.011584234132897109
0.009921089702402242
0.009181914399960078
0.007703563795075752
0.005670831713359803
0.0032685119804227725
0.000866192247485742
-0.0007969521830091253
-0.0017209213110618293
-0.0022753027878934518
-0.0024600966135039926
-0.0026448904391145334
-0.002829684264725074
-0.0035688595671672374
-0.003938447218388319
-0.00412324104399886
-0.0044928286952199414
-0.005047210172051564
-0.004862416346441023
-0.0044928286952199414
-0.00412324104399886
-0.003014478090335615
-0.002829684264725074
-5.777688056696206e-05
-0.0013513336598407477
-0.000981746008619666
-5.777688056696206e-05
0.0004966045962646604
0.000866192247485742
0.0014205737243173644
0.0023445428523700684
0.0025293366779806092
0.001790161375538446
0.0010509860730962828
-5.777688056696206e-05
-5.777688056696206e-05
-5.777688056696206e-05
0.004377274934086017
0.006410007015801966
0.006964388492633589
0.006779594667023048
0.006040419364580885
-5.777688056696206e-05
-5.777688056696206e-05
-5.777688056696206e-05
-5.777688056696206e-05
0.0021597490267595276
0.0012357798987068236
0.0004966045962646604
0.0010509860730962828
0.01176902795850765
0.011029852656065486
0.0097362958767917
0.008073151446296833
0.006040419364580885
0.0034533058060333133
0.0010509860730962828
-0.00024257070617750287
-0.0017209213110618293
-0.0026448904391145334
-0.002829684264725074
-0.0035688595671672374
-0.003938447218388319
-0.004308034869609401
-0.004308034869609401
-0.003938447218388319
-0.0035688595671672374
-0.003753653392777778
-0.0035688595671672374
-0.0035688595671672374
-0.0033840657415566966
-0.003199271915946156
-5.777688056696206e-05
-0.0022753027878934518
-0.0013513336598407477
-0.0007969521830091253
-0.00024257070617750287
0.0004966045962646604
0.000866192247485742
0.001790161375538446
0.001974955201148987
0.001790161375538446
0.0014205737243173644
-5.777688056696206e-05
-5.777688056696206e-05
-5.777688056696206e-05
-5.777688056696206e-05
-5.777688056696206e-05
0.005670831713359803
0.006779594667023048
0.00733397614385467
-5.777688056696206e-05
-5.777688056696206e-05
-5.777688056696206e-05
-5.777688056696206e-05
-5.777688056696206e-05
-5.777688056696206e-05
-0.00024257070617750287
-0.0006121583573985845
-0.00024257070617750287
0.011399440307286568
0.010660265004844405
0.009921089702402242
0.008442739097517915
0.005855625538970344
0.003638099631643854
0.0014205737243173644
-5.777688056696206e-05
-0.0015361274854512885
-0.0022753027878934518
-0.003199271915946156
-0.0035688595671672374
-0.00412324104399886
-0.003938447218388319
-0.003938447218388319
-0.003199271915946156
-0.0024600966135039926
-0.002090508962282911
-0.002090508962282911
-0.0024600966135039926
-5.777688056696206e-05
-5.777688056696206e-05
-5.777688056696206e-05
-5.777688056696206e-05
-0.0019057151366723701
-0.000981746008619666
-0.0006121583573985845
-5.777688056696206e-05
0.0004966045962646604
0.0006813984218752012
0.0012357798987068236
0.0006813984218752012
-5.777688056696206e-05
-0.00024257070617750287
-5.777688056696206e-05
-5.777688056696206e-05
-5.777688056696206e-05
-5.777688056696206e-05
-5.777688056696206e-05
-5.777688056696206e-05
0.00493165641091764
0.006040419364580885
-5.777688056696206e-05
-5.777688056696206e-05
-5.777688056696206e-05
-5.777688056696206e-05
-5.777688056696206e-05
-5.777688056696206e-05
-0.0017209213110618293
-0.0022753027878934518
-0.002090508962282911
0.010845058830454946
0.0097362958767917
0.008442739097517915
0.006225213190191425
0.004007687282864936
0.001974955201148987
0.0004966045962646604
-0.0007969521830091253
-0.0017209213110618293
-0.0026448904391145334
-0.002829684264725074
-0.0035688595671672374
-0.003199271915946156
-0.002829684264725074
-0.0019057151366723701
-0.0006121583573985845
-5.777688056696206e-05
-5.777688056696206e-05
-0.0006121583573985845
-5.777688056696206e-05
-5.777688056696206e-05
-5.777688056696206e-05
-5.777688056696206e-05
-5.777688056696206e-05
-5.777688056696206e-05
-0.001166539834230207
-0.0007969521830091253
-0.001166539834230207
-0.000981746008619666
-0.0015361274854512885
-0.0013513336598407477
-0.0013513336598407477
-5.777688056696206e-05
-5.777688056696206e-05
-5.777688056696206e-05
-5.777688056696206e-05
-5.777688056696206e-05
-5.777688056696206e-05
-5.777688056696206e-05
-5.777688056696206e-05
-5.777688056696206e-05
-5.777688056696206e-05
-5.777688056696206e-05
-5.777688056696206e-05
-5.777688056696206e-05
-5.777688056696206e-05
-5.777688056696206e-05
-5.777688056696206e-05
-5.777688056696206e-05
-5.777688056696206e-05
-0.002829684264725074
-0.004308034869609401
0.0097362958767917
0.008812326748738997
0.007518769969465211
0.006040419364580885
0.004377274934086017
0.0021597490267595276
0.0010509860730962828
-5.777688056696206e-05
-0.000981746008619666
-0.0015361274854512885
-0.0022753027878934518
-0.0024600966135039926
-0.002090508962282911
-0.0015361274854512885
-0.00024257070617750287
0.0006813984218752012
-5.777688056696206e-05
-5.777688056696206e-05
-5.777688056696206e-05
-5.777688056696206e-05
-5.777688056696206e-05
-5.777688056696206e-05
-5.777688056696206e-05
-5.777688056696206e-05
-5.777688056696206e-05
-5.777688056696206e-05
-0.002090508962282911
-0.0024600966135039926
-0.0024600966135039926
-0.002829684264725074
-0.003199271915946156
-0.0022753027878934518
-5.777688056696206e-05
-5.777688056696206e-05
-5.777688056696206e-05
-5.777688056696206e-05
-5.777688056696206e-05
-5.777688056696206e-05
-5.777688056696206e-05
-5.777688056696206e-05
-5.777688056696206e-05
-5.777688056696206e-05
-5.777688056696206e-05
-5.777688056696206e-05
-5.777688056696206e-05
-5.777688056696206e-05
-5.777688056696206e-05
-5.777688056696206e-05
-5.777688056696206e-05
-0.003014478090335615
-0.0054167978232726455
-0.005232003997662105
0.008073151446296833
0.006964388492633589
0.0051164502365281805
0.003638099631643854
0.0021597490267595276
0.0014205737243173644
-5.777688056696206e-05
-5.777688056696206e-05
-0.000981746008619666
-0.0015361274854512885
-0.0015361274854512885
-0.0017209213110618293
-0.0004273645317880437
0.00012701694504357874
-5.777688056696206e-05
-5.777688056696206e-05
-5.777688056696206e-05
-5.777688056696206e-05
-5.777688056696206e-05
-5.777688056696206e-05
-5.777688056696206e-05
-5.777688056696206e-05
-5.777688056696206e-05
-5.777688056696206e-05
-5.777688056696206e-05
-5.777688056696206e-05
-5.777688056696206e-05
-0.003753653392777778
-0.00412324104399886
-5.777688056696206e-05
-5.777688056696206e-05
-5.777688056696206e-05
-5.777688056696206e-05
-5.777688056696206e-05
-5.777688056696206e-05
-5.777688056696206e-05
-5.777688056696206e-05
-5.777688056696206e-05
-5.777688056696206e-05
-5.777688056696206e-05
-5.777688056696206e-05
-5.777688056696206e-05
-5.777688056696206e-05
-5.777688056696206e-05
-5.777688056696206e-05
-5.777688056696206e-05
-5.777688056696206e-05
-0.0024600966135039926
-0.004308034869609401
-0.005786385474493727
0.006225213190191425
0.004746862585307099
0.002898924329201691
0.0014205737243173644
0.0014205737243173644
0.001790161375538446
0.0004966045962646604
-5.777688056696206e-05
-0.0006121583573985845
-0.0013513336598407477
-0.000981746008619666
-0.0006121583573985845
-5.777688056696206e-05
-5.777688056696206e-05
-5.777688056696206e-05
-5.777688056696206e-05
-5.777688056696206e-05
-5.777688056696206e-05
-5.777688056696206e-05
-5.777688056696206e-05
-5.777688056696206e-05
-5.777688056696206e-05
-5.777688056696206e-05
-5.777688056696206e-05
-5.777688056696206e-05
-5.777688056696206e-05
-5.777688056696206e-05
-5.777688056696206e-05
-5.777688056696206e-05
-5.777688056696206e-05
-5.777688056696206e-05
-5.777688056696206e-05
-5.777688056696206e-05
-5.777688056696206e-05
-5.777688056696206e-05
-5.777688056696206e-05
-5.777688056696206e-05
-5.777688056696206e-05
-5.777688056696206e-05
-5.777688056696206e-05
-5.777688056696206e-05
-5.777688056696206e-05
-5.777688056696206e-05
-5.777688056696206e-05
-5.777688056696206e-05
-0.001166539834230207
-0.003199271915946156
-0.004308034869609401
0.00493165641091764
0.003822893457254395
-5.777688056696206e-05
0.0014205737243173644
0.0010509860730962828
0.0010509860730962828
0.0006813984218752012
-5.777688056696206e-05
-0.0006121583573985845
-0.0007969521830091253
-0.0015361274854512885
-0.0013513336598407477
-5.777688056696206e-05
-5.777688056696206e-05
-5.777688056696206e-05
-5.777688056696206e-05
-5.777688056696206e-05
-5.777688056696206e-05
-5.777688056696206e-05
-5.777688056696206e-05
-5.777688056696206e-05
-5.777688056696206e-05
-5.777688056696206e-05
-5.777688056696206e-05
-5.777688056696206e-05
-5.777688056696206e-05
-5.777688056696206e-05
-5.777688056696206e-05
-5.777688056696206e-05
-5.777688056696206e-05
-5.777688056696206e-05
-5.777688056696206e-05
-5.777688056696206e-05
-5.777688056696206e-05
-5.777688056696206e-05
-5.777688056696206e-05
-5.777688056696206e-05
-5.777688056696206e-05
-5.777688056696206e-05
-5.777688056696206e-05
-5.777688056696206e-05
-5.777688056696206e-05
-5.777688056696206e-05
-0.0006121583573985845
-5.777688056696206e-05
-0.0013513336598407477
-0.003014478090335615
-0.004308034869609401
0.00493165641091764
-5.777688056696206e-05
-5.777688056696206e-05
-5.777688056696206e-05
0.00031181077065411955
0.00012701694504357874
-0.0006121583573985845
-0.0007969521830091253
-0.0015361274854512885
-0.0022753027878934518
-0.0026448904391145334
-0.0024600966135039926
-5.777688056696206e-05
-5.777688056696206e-05
-5.777688056696206e-05
-5.777688056696206e-05
-5.777688056696206e-05
-5.777688056696206e-05
-5.777688056696206e-05
-5.777688056696206e-05
-5.777688056696206e-05
-5.777688056696206e-05
-5.777688056696206e-05
-5.777688056696206e-05
-5.777688056696206e-05
-5.777688056696206e-05
-5.777688056696206e-05
-5.777688056696206e-05
-5.777688056696206e-05
-5.777688056696206e-05
-5.777688056696206e-05
-5.777688056696206e-05
-5.777688056696206e-05
-5.777688056696206e-05
-5.777688056696206e-05
-5.777688056696206e-05
-5.777688056696206e-05
-5.777688056696206e-05
-5.777688056696206e-05
-5.777688056696206e-05
-5.777688056696206e-05
-5.777688056696206e-05
-0.0017209213110618293
-0.0007969521830091253
-0.00024257070617750287
-0.0013513336598407477
-0.0017209213110618293
-0.0033840657415566966
0.00271413050359115
-5.777688056696206e-05
-5.777688056696206e-05
-5.777688056696206e-05
-0.000981746008619666
-0.0017209213110618293
-0.0024600966135039926
-0.0033840657415566966
-0.004308034869609401
-0.0044928286952199414
-0.004308034869609401
-5.777688056696206e-05
-5.777688056696206e-05
-5.777688056696206e-05
-5.777688056696206e-05
-5.777688056696206e-05
-5.777688056696206e-05
-5.777688056696206e-05
-5.777688056696206e-05
-5.777688056696206e-05
-5.777688056696206e-05
-5.777688056696206e-05
-5.777688056696206e-05
-5.777688056696206e-05
-5.777688056696206e-05
-5.777688056696206e-05
-5.777688056696206e-05
-5.777688056696206e-05
-5.777688056696206e-05
-5.777688056696206e-05
-5.777688056696206e-05
-5.777688056696206e-05
-5.777688056696206e-05
-5.777688056696206e-05
-5.777688056696206e-05
-5.777688056696206e-05
-5.777688056696206e-05
-5.777688056696206e-05
-5.777688056696206e-05
-5.777688056696206e-05
-0.0015361274854512885
-0.001166539834230207
-0.0004273645317880437
0.00031181077065411955
0.00031181077065411955
-0.001166539834230207
-0.0022753027878934518
-0.0004273645317880437
-0.0015361274854512885
-0.0022753027878934518
-0.003753653392777778
-0.005601591648883186
-0.0063407669513253495
-0.005601591648883186
-0.00652556077693589
-0.005786385474493727
-0.00024257070617750287
-5.777688056696206e-05
-5.777688056696206e-05
-5.777688056696206e-05
-5.777688056696206e-05
-5.777688056696206e-05
-5.777688056696206e-05
-5.777688056696206e-05
-5.777688056696206e-05
-5.777688056696206e-05
-5.777688056696206e-05
-5.777688056696206e-05
-5.777688056696206e-05
-5.777688056696206e-05
-5.777688056696206e-05
-5.777688056696206e-05
-5.777688056696206e-05
-5.777688056696206e-05
-5.777688056696206e-05
-5.777688056696206e-05
-5.777688056696206e-05
-5.777688056696206e-05
-5.777688056696206e-05
-5.777688056696206e-05
-5.777688056696206e-05
-5.777688056696206e-05
-5.777688056696206e-05
-5.777688056696206e-05
-0.00024257070617750287
-0.0007969521830091253
-0.0006121583573985845
0.0006813984218752012
0.0010509860730962828
[truncated: 4,004,034 more chars]
