# Supplementary material for: A stable and replicable neural signature of lifespan adversity in the adult brain
Source: Nat Neurosci. 2023 Aug 21;26(9):1603–12. doi: 10.1038/s41593-023-01410-8 (PMC10471497; doi:10.1038/s41593-023-01410-8)
Supplement: Source Data Fig. 4 — Voxel-wise explained variance by the age-related normative model. [file 41593_2023_1410_MOESM6_ESM.zip]

Archive with 1 entries (1 files):
- EV_NM_age.txt
