# Supplementary material for: A stable and replicable neural signature of lifespan adversity in the adult brain
Source: Nat Neurosci. 2023 Aug 21;26(9):1603–12. doi: 10.1038/s41593-023-01410-8 (PMC10471497; doi:10.1038/s41593-023-01410-8)
Supplement: Source Data Fig. 4 — Voxel-wise explained variance by the age-related normative model. [file 41593_2023_1410_MOESM6_ESM.zip › EV_NM_age.txt]

0.08046609
0.08171928
0.08297765
0.082995
0.083550215
0.070527256
0.069592774
0.07100958
0.073384225
0.07359314
0.074258566
0.064166665
0.06049913
0.05997193
0.061543047
0.063646495
0.06425315
0.065478444
0.06909132
0.055318773
0.05218053
0.05120802
0.052310824
0.054109275
0.055073142
0.056896567
0.061028123
0.068102
0.047433317
0.04455322
0.043440104
0.043963194
0.04537195
0.04646218
0.04867667
0.053262174
0.060679913
0.04497844
0.040854335
0.037998855
0.036802888
0.03719437
0.038442135
0.039719045
0.04222864
0.046933174
0.054379284
0.063376606
0.04956287
0.04088825
0.03604573
0.032764018
0.031398535
0.031809688
0.033282816
0.03490776
0.037668467
0.042497218
0.049605906
0.05758667
0.050493777
0.039970696
0.033400536
0.029147804
0.027411103
0.027945817
0.029877901
0.03203845
0.035140038
0.03997332
0.046376467
0.052434504
0.07814634
0.05607134
0.042455316
0.033326566
0.027552128
0.024947166
0.025632083
0.028199673
0.031127393
0.03464991
0.03918487
0.08997762
0.064691246
0.047768354
0.03526485
0.027522922
0.024215102
0.024740636
0.027733088
0.031443954
0.035181344
0.13778853
0.10258275
0.07580912
0.05522895
0.0386768
0.028757334
0.024316132
0.024437249
0.027988672
0.03249955
0.03629613
0.14955282
0.11541867
0.087478876
0.063622355
0.043568075
0.031270325
0.02587992
0.025846064
0.16072065
0.12811708
0.0998072
0.07323474
0.05032128
0.035334766
0.028806984
0.028565764
0.17565143
0.14198041
0.11277634
0.08442676
0.058971405
0.041511416
0.1264053
0.08950764
0.08590448
0.08465922
0.08565676
0.086160064
0.08466184
0.08440548
0.08625972
0.090842664
0.09714037
0.080991685
0.0775373
0.07759023
0.07947439
0.08058506
0.079710186
0.0790416
0.08114594
0.08616537
0.09304124
0.096502125
0.09488207
0.07607782
0.07043791
0.06823248
0.06904727
0.07166052
0.07395232
0.073411286
0.07358438
0.076099575
0.08150774
0.088397145
0.09226179
0.09089553
0.087020576
0.07213318
0.065172136
0.061039746
0.059826434
0.06086296
0.06401372
0.067231655
0.067337215
0.06819755
0.07125491
0.07678288
0.084216595
0.08769876
0.08643341
0.08383441
0.061306417
0.056666195
0.053589642
0.052018702
0.053197145
0.056434333
0.060290694
0.061324716
0.06261444
0.06609172
0.072366655
0.079930484
0.08309102
0.08216429
0.080489635
0.07919544
0.05262208
0.049465656
0.04701954
0.04605621
0.047168195
0.05016917
0.053335667
0.054875612
0.05674535
0.06071496
0.0672645
0.074658334
0.0774914
0.07709938
0.07625532
0.075637996
0.07431072
0.045645118
0.043058693
0.04123807
0.0402897
0.041144848
0.043671846
0.046549737
0.04834497
0.050474226
0.054480553
0.060595155
0.06726694
0.070038676
0.07000983
0.069565594
0.06894654
0.06703478
0.06319624
0.049060225
0.04070294
0.038119912
0.036318064
0.035366595
0.036011994
0.03820324
0.040990233
0.04282564
0.044953942
0.048599303
0.05404061
0.059688807
0.0619663
0.061878502
0.061202288
0.060076773
0.057409763
0.052918494
0.10917902
0.06782985
0.047210336
0.038255155
0.03481382
0.03261566
0.03133613
0.031701148
0.03376907
0.036595643
0.03854829
0.04063189
0.04392451
0.048528075
0.052987754
0.054176092
0.053415835
0.052223265
0.050537407
0.047112107
0.11069238
0.070133805
0.04841286
0.038631916
0.033774674
0.03053832
0.02853936
0.02846247
0.03038156
0.033371985
0.035606205
0.0377329
0.040685475
0.044329226
0.047137618
0.046738625
0.045080304
0.04334241
0.041279256
0.114899576
0.075674176
0.053438604
0.041277945
0.034873605
0.030119002
0.027095735
0.026356101
0.027943254
0.03116262
0.034021974
0.03627473
0.03862697
0.040908217
0.041730165
0.04006678
0.037914336
0.03616172
0.1193527
0.081764996
0.058831096
0.045199156
0.037334323
0.03074181
0.026591003
0.025146246
0.026368916
0.029557347
0.032913387
0.035181522
0.037014782
0.038044572
0.03773856
0.035875738
0.034202814
0.033308387
0.12418252
0.08859217
0.065859795
0.050978303
0.040510595
0.032109678
0.026958585
0.024881959
0.0256477
0.029051125
0.032599688
0.03506702
0.036592245
0.03723091
0.03699273
0.035809636
0.03508848
0.17058635
0.12856835
0.095716596
0.07235867
0.05626011
0.04444164
0.034648895
0.028368235
0.02589935
0.026623666
0.030094206
0.033907354
0.03644705
0.038033783
0.03891635
0.0392648
0.17434233
0.13545531
0.10378188
0.08011562
0.06316376
0.049832344
0.03847021
0.03128785
0.02835989
0.029159725
0.03296566
0.036998928
0.03965932
0.0415408
0.0429644
0.04377526
0.18248993
0.14633673
0.11384326
0.08939797
0.071217895
0.05680573
0.04394132
0.035788953
0.032608688
0.033641398
0.03788531
0.042083204
0.04476905
0.046865404
0.04858458
0.15857154
0.12545246
0.099195
0.07991099
0.06381047
0.0499869
0.041228175
0.038102567
0.039603174
0.04437107
0.04847479
0.05088699
0.17061007
0.1370964
0.110129714
0.08924633
0.07118642
0.05598408
0.04685408
0.04391724
0.046081066
0.051452696
0.055606663
0.18328118
0.15015435
0.12237471
0.09973508
0.07892722
0.06190902
0.052056074
0.09618235
0.09441692
0.09296411
0.09216982
0.091653824
0.09042823
0.096028686
0.09105039
0.08878076
0.08778989
0.08660227
0.085914254
0.08597493
0.08658588
0.08687371
0.08464688
0.08011073
0.074597955
0.09536642
0.08774847
0.08400333
0.08277762
0.08250755
0.08142972
0.08058542
0.08083463
0.08224362
0.084001064
0.08343798
0.08012307
0.07515818
0.11195618
0.09739518
0.08688295
0.081133544
0.079300284
0.07949662
0.07966691
0.077988446
0.07670772
0.077037156
0.07918686
0.08241111
0.08351505
0.081311226
0.07670194
0.070571244
0.06366223
0.057043552
0.05240935
0.10015905
0.08757436
0.07963747
0.07619393
0.076283395
0.07773441
0.077736914
0.07590598
0.07433754
0.074763596
0.07731247
0.08200288
0.08455402
0.08316195
0.078570426
0.07193428
0.06450194
0.05798614
0.053568363
0.05123794
0.05021918
0.087801635
0.078252435
0.073275685
0.07202327
0.07337546
0.07535511
0.0758183
0.073480844
0.07191789
0.07264578
0.076209426
0.08200741
0.085612535
0.08445972
0.07962799
0.07283884
0.06582528
0.059980273
0.056319654
0.054570854
0.054056764
0.053394675
0.11403239
0.08897787
0.07542193
0.06931001
0.066545546
0.06639308
0.06827873
0.070780516
0.07158083
0.07024014
0.06930983
0.07059491
0.07480371
0.081514895
0.08545536
0.08408463
0.07913655
0.07287961
0.066889524
0.06200528
0.059016585
0.057519794
0.056563556
0.055069566
0.052008092
0.048366964
0.09680873
0.0747388
0.06498164
0.06140822
0.059647143
0.059828043
0.06194669
0.06509936
0.06752789
0.06701559
0.066835105
0.06885773
0.07380289
0.080821395
0.0846225
0.082626045
0.077556014
0.072301805
0.06764734
0.06359422
0.060810268
0.058917224
0.05710745
0.054632485
0.05068493
0.046090543
0.11851603
0.08094913
0.06296593
0.056869507
0.055054605
0.053315222
0.05339974
0.055628955
0.059446633
0.06323117
0.06410396
0.06479436
0.06759024
0.07316953
0.08022767
0.08267927
0.0798651
0.075421154
0.07138687
0.06780326
0.064334214
0.06135869
0.058839977
0.05623305
0.052922726
0.04830575
0.04309559
0.10321385
0.06785339
0.05399126
0.050738454
0.04974115
0.048139274
0.048212886
0.05062604
0.05497992
0.059388936
0.06118089
0.06272793
0.06620616
0.07217395
0.07874757
0.07965636
0.07613164
0.07223153
0.069280565
0.066652894
0.06338191
0.060142517
0.057145953
0.053985775
0.05015236
0.04506576
0.03944242
0.03405571
0.02949804
0.0911594
0.058319926
0.047204614
0.045650065
0.045049667
0.0434525
0.043507993
0.045935333
0.05047071
0.05543387
0.058012784
0.06017798
0.06395376
0.06963408
0.07494044
0.07440692
0.070791185
0.06771314
0.06553298
0.063290715
0.0598979
0.056495667
0.053362668
0.050049424
0.046031535
0.04069656
0.034836292
0.029292822
0.024604082
0.021650732
0.08207482
0.05180669
0.042005062
0.04071325
0.040477455
0.039245367
0.03945315
0.04184395
0.046257913
0.051273108
0.054168522
0.056427836
0.05974078
0.06416881
0.0676263
0.06640023
0.06336075
0.06098503
0.059225082
0.056874573
0.05329746
0.04998225
0.047137678
0.044183314
0.040537953
0.03547567
0.029753208
0.024310768
0.01973784
0.01693213
0.21786398
0.1373998
0.07559562
0.047781765
0.038863897
0.036974072
0.03667718
0.03575492
0.036034763
0.038289964
0.042507112
0.047412872
0.050272763
0.052162707
0.054521024
0.05742997
0.059277773
0.057771325
0.055177152
0.053208172
0.051574826
0.049099684
0.04546094
0.04239601
0.039985
0.0376696
0.034776807
0.030350864
0.025044262
0.019916475
0.015671313
0.013078451
0.013550937
0.20347476
0.12773931
0.071587265
0.046230733
0.03722787
0.034755826
0.034017265
0.03305942
0.033195972
0.03517449
0.03922808
0.044012547
0.046716332
0.04803908
0.0494138
0.051008105
0.051635087
0.049736142
0.047326505
0.04558897
0.04413742
0.041765034
0.038174927
0.0352872
0.03318447
0.03140074
0.029191911
0.025370717
0.020591617
0.015981257
0.012227118
0.010158122
0.011119962
0.18691272
0.119822085
0.07027453
0.046924055
0.03753066
0.034211993
0.032846093
0.031387687
0.031010866
0.032623768
0.036348283
0.04104352
0.04359466
0.0444901
0.04506296
0.045573354
0.045085013
0.042697072
0.040495336
0.03915447
0.03818673
0.03625858
0.032761633
0.02959019
0.027509034
0.025783539
0.023715794
0.020326376
0.016202986
0.012306571
0.009311438
0.0080682635
0.009832978
0.23233908
0.17143297
0.11381543
0.07074255
0.04923904
0.03954357
0.03546995
0.033284664
0.030976713
0.029824734
0.03066206
0.033743083
0.038293004
0.040717244
0.041377604
0.041324556
0.040818453
0.039375246
0.0370481
0.03556764
0.035211265
0.035275042
0.034210563
0.030701876
0.026790023
0.023496091
0.02075398
0.018059254
0.014921725
0.011634231
0.008776784
0.0068873763
0.006876707
0.009905815
0.21424401
0.15850937
0.109145224
0.07181054
0.05183983
0.042140543
0.037359893
0.034432948
0.03128594
0.029352129
0.029375553
0.03151506
0.035161614
0.03774947
0.03836578
0.03794819
0.03700763
0.035761833
0.034498572
0.034449995
0.035641074
0.03696263
0.03636253
0.031810045
0.026082993
0.020974457
0.016697645
0.012993634
0.01003027
0.007643163
0.0058707595
0.0051974654
0.0066822767
0.19912797
0.14933735
0.10628283
0.0734126
0.05466783
0.04442507
0.039453804
0.035868943
0.03215295
0.029570103
0.02886647
0.030221224
0.033212066
0.035971165
0.036757767
0.03658074
0.036074936
0.03586018
0.036051095
0.03723204
0.039450884
0.04058081
0.03848052
0.031458676
0.02383703
0.01758492
0.012726784
0.0090914965
0.006523967
0.004947901
0.004065752
0.00459671
0.0076981783
0.18682426
0.14297181
0.10550785
0.07583153
0.05758363
0.0469594
0.04136181
0.03793341
0.033842146
0.030796826
0.029559195
0.030431867
0.033511102
0.036274612
0.037522137
0.037929296
0.038259566
0.039154828
0.04032421
0.042086244
0.043304086
0.04272169
0.037107825
0.027505279
0.01894635
0.012713611
0.008529127
0.0057272315
0.004131198
0.0031031966
0.0031945705
0.0051689744
0.22483027
0.17809314
0.14038593
0.108064234
0.0798592
0.061261773
0.049711704
0.044235826
0.040996253
0.036687195
0.033324122
0.03191012
0.032824516
0.03606397
0.039210618
0.04088986
0.04201168
0.04319632
0.044628143
0.045628607
0.04591906
0.044912517
0.0406453
0.031827867
0.020951688
0.012834549
0.007667601
0.0047891736
0.003769517
0.0021587014
0.002080381
0.003194213
0.007043779
0.21334398
0.17389995
0.14217132
0.11372644
0.086278915
0.06649917
0.054091573
0.048140407
0.04476875
0.040653765
0.037448645
0.0362584
0.037588477
0.041371465
0.044725597
0.046629548
0.04816526
0.049684286
0.050506294
0.049539924
0.04674846
0.042267382
0.03532237
0.02538848
0.015357137
0.008631587
0.0049402714
0.0031531453
0.0026987195
0.0019853115
0.0019718409
0.004452884
0.17435539
0.14680988
0.121302545
0.09413576
0.07274073
0.059381843
0.052508354
0.048538446
0.04458636
0.041942656
0.041632295
0.043792367
0.048107505
0.051420093
0.05302316
0.054118216
0.054710805
0.053535998
0.04951191
0.04420811
0.038078368
0.030747056
0.022278905
0.014444172
0.00905472
0.0056931973
0.0034603477
0.002112031
0.0018572807
0.0028135777
0.1796192
0.15411419
0.12998253
0.10307038
0.08038497
0.06559861
0.05728233
0.051948965
0.047873616
0.046126485
0.04695618
0.050262332
0.055126965
0.058253646
0.05906576
0.058977485
0.05790031
0.05461955
0.048648417
0.042154253
0.03570479
0.029245317
0.022962391
0.017214835
0.01235503
0.008249581
0.0046981573
0.0021045208
0.0016880631
0.004312575
0.18927193
0.16478717
0.1405924
0.11352903
0.089924395
0.07340634
0.0628953
0.055429697
0.050551355
0.049349785
0.05156815
0.056086183
0.061702073
0.064549446
0.06430888
0.062755644
0.060117185
0.055446148
0.048701346
0.04207307
0.036052406
0.030726373
0.02632451
0.021970093
0.01684624
0.0114043355
0.0063925385
0.0031129718
0.00343889
0.0077429414
0.20543337
0.18117857
0.15615207
0.12752527
0.10241228
0.08319849
0.069661915
0.059519887
0.052904844
0.051608086
0.054727614
0.060465872
0.06687021
0.06945127
0.068176866
0.06539309
0.061734438
0.05662304
0.050111353
0.044146
0.03894615
0.03473407
0.031624436
0.027643085
0.021562696
0.014632702
0.00859046
0.005393207
0.006918192
0.23032856
0.2041328
0.17707157
0.14635915
0.117914796
0.09505993
0.07731056
0.06409556
0.055159867
0.053094387
0.05659038
0.06293911
0.06979203
0.07209653
0.070077956
0.06659055
0.06268251
0.058096707
0.052716017
0.047947228
0.04390955
0.040717244
0.038214743
0.033339918
0.025872469
0.017974913
0.01190418
0.009798586
0.25955892
0.23245221
0.20215452
0.16746265
0.1348077
0.10747594
0.08537173
0.06862652
0.05777991
0.055000722
0.05797839
0.06403911
0.0703944
0.072348595
0.07011324
0.066583276
0.06298292
0.059326828
0.05534476
0.051985502
0.049448133
0.04722619
0.04440534
0.038403273
0.029861629
0.021945119
0.01697737
0.18848634
0.1514954
0.119481444
0.09309685
0.073600054
0.061696768
0.05849719
0.060831606
0.06571329
0.07072979
0.058006108
0.05589509
0.054451823
0.052850485
0.049886763
0.043062508
0.03442824
0.05889505
0.057733834
0.09151924
0.090687394
0.08830994
0.085535884
0.08330178
0.081564605
0.07928789
0.108039916
0.096458495
0.08876449
0.08473647
0.08341551
0.08310956
0.08135599
0.07980901
0.07894176
0.07846254
0.07730508
0.07361913
0.068330705
0.06281954
0.057801843
0.053373158
0.049802125
0.10927898
0.09551036
0.08519536
0.07914293
0.07678145
0.076713026
0.07679278
0.075436175
0.07405907
0.07340622
0.07346958
0.07340491
0.07117301
0.067195415
0.06263149
0.05803758
0.05346614
0.04896164
0.04528761
0.042456925
0.097051084
0.0846445
0.076346755
0.0724076
0.07184684
0.072965026
0.07343209
0.07150036
0.07014525
0.06936169
0.06979567
0.07073349
0.07021582
0.0676586
0.063955784
0.05955267
0.054520965
0.049250007
0.04488629
0.04163927
0.039644837
0.10155362
0.085526645
0.07557958
0.07001245
0.06837386
0.06958789
0.071587324
0.07193345
0.069392204
0.067059696
0.0662809
0.06744605
0.0699783
0.071166694
0.06983316
0.06661266
0.061944783
0.05627078
0.05050206
0.046046317
0.042962432
0.041104794
0.040079355
0.03905189
0.038767517
0.08848941
0.07511902
0.068571806
0.06596017
0.06630498
0.06848484
0.070746005
0.07072806
0.067536294
0.06503683
0.06461984
0.066691995
0.07086927
0.07377881
0.07283872
0.06969881
0.06475443
0.058594525
0.05281824
0.04873675
0.04627198
0.045000732
0.04403293
0.0420869
0.040105104
0.03949374
0.09616268
0.076146066
0.066461384
0.063527584
0.062913656
0.06424123
0.06683451
0.06937021
0.06904203
0.065895855
0.06366438
0.06382948
0.066961825
0.07279891
0.076836646
0.0764423
0.07259029
0.06673992
0.061270952
0.055943787
0.052535713
0.050866246
0.050161898
0.049129367
0.0463444
0.042835474
0.03993547
0.038696647
0.11429876
0.08137441
0.0650149
0.059598923
0.05902034
0.059230387
0.060530305
0.06317198
0.065751135
0.06623536
0.063991904
0.062494814
0.06343061
0.067563176
0.07458711
0.07898235
0.0781737
0.07385433
0.06837666
0.06309134
0.05856234
0.05576104
0.054388225
0.053381503
0.051916122
0.04856068
0.044187307
0.03974843
0.036102176
0.034335613
0.09892094
0.06828219
0.05677408
0.054861367
0.05522114
0.054896295
0.055817783
0.058190107
0.061373413
0.0632875
0.06245196
0.06195104
0.06377137
0.068778396
0.07632363
0.08027369
0.078517914
0.073933005
0.068864346
0.06425619
0.06029606
0.057658553
0.055958867
0.054192603
0.05183959
0.048086643
0.04341638
0.03832704
0.033385754
0.029495835
0.08447981
0.05786872
0.051135063
0.05195594
0.05215913
0.050761104
0.050842166
0.05319059
0.057173967
0.060775816
0.06153691
0.062120795
0.06488299
0.070555925
0.07794362
0.08050817
0.077494144
0.072660446
0.068225205
0.064438105
0.06091076
0.058107734
0.055867612
0.05357313
0.050660253
0.046515584
0.041552424
0.03608513
0.030492723
0.025675416
0.07221329
0.050242484
0.04748726
0.049792767
0.049538016
0.046940982
0.046531975
0.048951924
0.05378425
0.058974385
0.061255336
0.06283963
0.06623536
0.072148085
0.07863146
0.07894319
0.07455766
0.069779456
0.06622577
0.063292265
0.059946895
0.05700606
0.05449575
0.05185461
0.04850906
0.043934762
0.038671374
0.033016205
0.027223885
0.022014558
0.01927948
0.020822585
0.11962664
0.0629558
0.044959545
0.044252336
0.047320306
0.046714485
0.043619156
0.043127
0.045783103
0.05121702
0.057653725
0.061109006
0.063406944
0.06702334
0.07232648
0.07666689
0.07437104
0.06919545
0.0650745
0.062428832
0.06002915
0.056809485
0.05396235
0.05153382
0.04881352
0.045175135
0.04014808
0.034511447
0.02875024
0.023063421
0.017975926
0.015090585
0.0161528
0.021882951
0.108504415
0.05629003
0.041235805
0.04112053
0.043793023
0.043173254
0.040512323
0.040326178
0.043242812
0.049027085
0.055989742
0.05997908
0.062268198
0.065098345
0.06844491
0.06979579
0.06604898
0.06132263
0.058161855
0.056227386
0.054160774
0.051216602
0.048770905
0.046744764
0.044392407
0.040854633
0.035606444
0.029800773
0.02403462
0.018575132
0.013876915
0.0112684965
0.01228255
0.017722547
0.25375575
0.17650384
0.09683931
0.051766455
0.039026797
0.038555562
0.040362358
0.039742827
0.03772813
0.037934363
0.04106438
0.04693252
0.053931713
0.057777047
0.05935335
0.060597897
0.06161207
0.060837567
0.05687064
0.05302167
0.050719142
0.049423575
0.047828197
0.04530555
0.043268025
0.041708887
0.039676666
0.036390662
0.031319797
0.025479257
0.019875288
0.01469022
0.010467529
0.008294046
0.009478211
0.014863014
0.23068005
0.15500367
0.08598119
0.048823476
0.038091898
0.03691554
0.037633717
0.036988556
0.03540325
0.03581631
0.038963437
0.044737995
0.05143702
0.054885685
0.05540228
0.055111527
0.05443901
0.052495062
0.04867828
0.045675695
0.04423195
0.04364842
0.04277146
0.040648937
0.03881365
0.037238777
0.035372615
0.03220588
0.027184486
0.021487117
0.015966833
0.011049867
0.007697046
0.0060873628
0.007633567
0.013296962
0.20052767
0.1324085
0.077091336
0.047809184
0.03840232
0.036547005
0.03644806
0.03550732
0.033936918
0.034190655
0.03701061
0.04242444
0.048743546
0.051658213
0.051184237
0.049700797
0.04797554
0.045423865
0.04195553
0.039860666
0.039450765
0.04002303
0.04005003
0.03799504
0.035503983
0.03333181
0.031108856
0.027810097
0.022885442
0.017554224
0.012597799
0.008341968
0.005322695
0.0044695735
0.006703615
0.01318109
0.1705367
0.11274707
0.07032496
0.04779339
0.039777696
0.03756237
0.037005246
0.035666585
0.03368783
0.033384383
0.035512805
0.040016353
0.045526564
0.047697067
0.046627045
0.044445217
0.04209155
0.03949201
0.037151814
0.036658406
0.037798703
0.039690137
0.040450633
0.0375337
0.033233166
0.029348612
0.025950551
0.022291303
0.017803371
0.013355792
0.009302974
0.0059612393
0.003937483
0.004131317
0.0075564384
0.015252888
0.14616364
0.09806687
0.06531197
0.04784417
0.040328383
0.038865328
0.038214803
0.036722362
0.034241676
0.033243358
0.0343315
0.037489712
0.04158604
0.043113172
0.041878283
0.039651096
0.03754431
0.03618461
0.035833597
0.037383616
0.041891813
0.042903125
0.042783022
0.037388504
0.030450523
0.024548173
0.019907057
0.016130805
0.012659669
0.009409249
0.006389618
0.0040555596
0.0032853484
0.0050127506
0.009965062
0.01924181
0.18775201
0.12904733
0.088780284
0.0621472
0.047037482
0.04089856
0.03978288
0.03936279
0.038056076
0.035416782
0.033734262
0.033785343
0.03559518
0.038570523
0.03995353
0.03919959
0.03774488
0.03682643
0.037145317
0.03867811
0.042838693
0.046706438
0.048740685
0.04333341
0.03450352
0.0256446
0.018901587
0.014320433
0.011229098
0.00880295
0.006485224
0.0043222904
0.0029044151
0.0035851002
0.007118404
0.0137168765
0.2380138
0.16745418
0.117194176
0.08326334
0.06074047
0.047143757
0.041639984
0.040233016
0.040459633
0.03992617
0.037329316
0.035144508
0.0343529
0.035283804
0.037802577
0.03961581
0.039700806
0.039431095
0.039815307
0.041496277
0.044035316
0.048660338
0.050827086
0.04741144
0.040172577
0.028684676
0.019357204
0.013237238
0.009721637
0.0077536106
0.006182134
0.004365504
0.0028294325
0.0027008057
0.0051413774
0.010639906
0.21201485
0.15238154
0.11023408
0.081325054
0.061605096
0.048284233
0.04221487
0.040713668
0.041695952
0.04235035
0.040284097
0.037849665
0.03664428
0.03730929
0.04012257
0.042566776
0.04362625
0.044497848
0.045859933
0.047818005
0.04944122
0.052258134
0.049145937
0.044070005
0.0337466
0.021769643
0.013532996
0.009002209
0.006840408
0.005725503
0.0043108463
0.0028085709
0.0020868182
0.0034444928
0.008174956
0.015728116
0.19231367
0.142672
0.107620955
0.08324236
0.065146446
0.051260173
0.043601036
0.041610837
0.04316026
0.04515797
0.043990195
0.041959107
0.041041315
0.0422225
0.04568684
0.048716366
0.05029732
0.05177754
0.053332984
0.054050565
0.052564144
0.049609125
0.044861972
0.037493825
0.02712071
0.017020404
0.010728896
0.007580757
0.0060622096
0.0050962567
0.0036306381
0.0023873448
0.002429843
0.006091535
0.0133469105
0.18179023
0.13937116
0.10916948
0.08746189
0.0706287
0.055967927
0.046901107
0.043719113
0.044763863
0.047086418
0.047113657
0.04623127
0.04656005
0.048749924
0.052859247
0.05587238
0.057147145
0.058034062
0.058269262
0.05627024
0.05111146
0.045194805
0.03884971
0.031833887
0.024032652
0.016857564
0.011985719
0.008894503
0.0065299273
0.0045096874
0.0029463172
0.0025717616
0.004626453
0.010370195
0.019680738
0.18172067
0.14309788
0.11564469
0.09492308
0.078291416
0.06261295
0.05174166
0.046855986
0.046557546
0.04825777
0.049000382
0.04964757
0.051735103
0.055392265
0.06006491
0.06262201
0.06295407
0.06252539
0.060609877
0.056091785
0.048711777
0.04152906
0.03514552
0.02947563
0.024362147
0.01959002
0.015202224
0.011104524
0.0071346164
0.0036917329
0.0020182133
0.0034848452
0.00743258
0.015480161
0.025836289
0.15428114
0.12717152
0.106483996
0.08921015
0.07185495
0.05873531
0.05151677
0.0490759
0.049056888
0.049690187
0.05180973
0.05573857
0.060958326
0.06630832
0.068339765
0.06747991
0.06521839
0.061695457
0.055618048
0.04753846
0.040376484
0.034646273
0.030232668
0.027039766
0.02363664
0.018839061
0.013161004
0.007506609
0.0031953454
0.002062142
0.0049224496
0.011562169
0.021051884
0.17273593
0.14552653
0.1238237
0.10477346
0.084793806
0.06854093
0.058163524
0.052782297
0.050555825
0.050122976
0.052717388
0.05787635
0.06438196
0.07043195
0.07205105
0.06975031
0.06613785
0.06175816
0.055568397
0.048056126
0.04180163
0.037050664
0.033690155
0.0315336
0.028195739
0.022062123
0.014603257
0.007755697
0.0035015345
0.00374645
0.008457005
0.016639292
0.20106965
0.17292744
0.1491127
0.12658727
0.102124035
0.081475735
0.06703925
0.05815077
0.05300623
0.050606847
0.052788854
0.05807078
0.06508416
0.07147348
0.072727144
0.06969583
0.06553656
0.061139643
0.055861473
0.050091743
0.045285642
0.041834533
0.039361954
0.037383437
0.03267628
0.024472654
0.015509069
0.008460939
0.005377412
0.007534325
0.013781667
0.022762954
0.23397982
0.20524073
0.17858046
0.15136534
0.12143576
0.09576726
0.07689744
0.06412119
0.056100965
0.05185461
0.052978992
0.05748099
0.063657284
0.06948972
0.07052475
0.067496
0.06376994
0.059927702
0.056068063
0.05204439
0.048969448
0.046708107
0.045174837
0.042938948
0.03600484
0.02577728
0.016494274
0.010632455
0.009513617
0.013631284
0.020856082
0.23617816
0.20732176
0.17568713
0.14091647
0.11015016
0.08682072
0.07030898
0.060133576
0.054804564
0.05473578
0.057919204
0.06241393
0.06679243
0.06742537
0.06484693
0.06186676
0.059161425
0.056724608
0.05402136
0.052173138
0.05060959
0.049732327
0.046433687
0.038006604
0.02746439
0.019073248
0.014904916
0.01603347
0.021566331
0.2628618
0.23313606
0.19866204
0.1595434
0.12408507
0.09625912
0.076387405
0.06450051
0.05850482
0.057621896
0.059356928
0.062009692
0.06463778
0.06470764
0.062821865
0.06062913
0.059055448
0.0580166
0.05649042
0.055814207
0.05479455
0.05254543
0.048882663
0.040401936
0.0306561
0.023787498
0.02161628
0.024989903
0.2200396
0.17745644
0.13692862
0.103796005
0.08167291
0.068618774
0.062110424
0.06067282
0.06126094
0.0625034
0.0637576
0.063241124
0.061848164
0.060649037
0.060121536
0.0600549
0.059536338
0.058534563
0.057221234
0.054748893
0.051421285
0.044059694
0.035889983
0.030596077
0.029987812
0.03499031
0.06235987
0.061029494
0.05940205
0.05756712
0.054532826
0.06490934
0.063118875
0.06102693
0.058935225
0.06253719
0.094442725
0.09034711
0.08511174
0.079878986
0.075176656
0.09708583
0.09195191
0.08955032
0.08840859
0.08524358
0.08139968
0.07795662
0.075282395
0.07226306
0.06726301
0.061478198
0.056013167
0.106256306
0.094579935
0.08681899
0.083061695
0.08221388
0.08221072
0.08002621
0.07753271
0.075840175
0.07477647
0.07288045
0.06817579
0.062224925
0.056533396
0.051804185
0.0480448
0.045294702
0.10604358
0.09216368
0.08172321
0.076134264
0.07461649
0.0756672
0.07643896
0.07488561
0.07305038
0.07197279
0.07151502
0.070363164
0.06650275
0.06144941
0.056670964
0.05254811
0.04884839
0.04535973
0.0426023
0.040703297
0.03967911
0.10611409
0.08934736
0.077711105
0.07051468
0.06775409
0.068418264
0.07083261
0.07183635
0.07005942
0.06835115
0.066926956
0.06640756
0.06585497
0.06332666
0.060058653
0.056697488
0.05347997
0.04994732
0.04584056
0.042143285
0.039270163
0.03727925
0.036020875
0.034877002
0.089781165
0.075615585
0.067601025
0.06363207
0.063325584
0.06538886
0.06840831
0.06954986
0.06709814
0.06430656
0.0626902
0.06251258
0.0630725
0.062290967
0.060551047
0.058293104
0.055597305
0.051933706
0.04731095
0.043156564
0.039955914
0.037705243
0.03600371
0.034119844
0.03263247
0.12478936
0.09529239
0.07607114
0.06561327
0.061381638
0.060085535
0.061454892
0.06464553
0.06788957
0.068131864
0.06472683
0.061493218
0.060011804
0.06058228
0.062717974
0.06374961
0.06309116
0.061316967
0.058976173
0.05491358
0.049962163
0.045812607
0.0428555
0.04095173
0.03948134
0.03695357
0.034193218
0.032556176
0.033204556
0.036979616
0.10918069
0.08084941
0.0652926
0.0590688
0.058072925
0.058927536
0.061246037
0.06476891
0.06757867
0.067070246
0.063063264
0.05977696
0.058780372
0.06051737
0.06462151
0.06749827
0.0676769
0.06599164
0.06276816
0.058828533
0.053844333
0.050095797
0.04789996
0.046874523
0.045901775
0.042902768
0.03885746
0.035291255
0.03337294
0.034154773
0.094510615
0.06850517
0.057665646
0.055452526
0.056972206
0.05854106
0.06085366
0.06382465
0.06621319
0.06555122
0.061664343
0.058799565
0.058608532
0.061733842
0.067991376
0.07245135
0.07281369
0.07058221
0.067047834
0.06279689
0.058332384
0.055293083
0.054044783
0.05398172
0.05310321
0.049720824
0.044797897
0.03968805
0.035227537
0.03239715
0.08096421
0.058925092
0.052766383
0.05398506
0.056186974
0.05702597
0.058334768
0.060621083
0.06297207
0.0630998
0.060239553
0.058274508
0.05896932
0.063278854
0.07089186
0.07606536
0.07610184
0.07327551
0.069571614
0.065501094
0.06154895
0.059121132
0.05816436
0.057723165
0.056426346
0.05289048
0.047962606
0.042353153
0.036418676
0.030551076
0.027937412
0.030484736
0.11656755
0.06945282
0.05215192
0.050792217
0.054005086
0.05547601
0.054459333
0.054533303
0.05634886
0.05921042
0.060889542
0.059602976
0.058641255
0.060231805
0.065437794
0.07370275
0.078573525
0.07779986
0.074427485
0.07059729
0.06674814
0.06313473
0.060813487
0.0594967
0.05831456
0.056376517
0.052761436
0.047985494
0.04230219
0.035737634
0.028875947
0.024208844
0.02417928
0.105950594
0.05989003
0.048065603
0.050664723
0.05523634
0.055030167
0.051683545
0.050510645
0.05211425
0.05585718
0.059530497
0.060024858
0.060168386
0.06261331
0.06845403
0.0766893
0.08023244
0.07803559
0.074024975
0.07020134
0.06690103
0.06350559
0.061028242
0.059285104
0.0575518
0.055158257
0.051345944
0.046532154
0.040818334
0.034092784
0.026808023
0.021172822
0.019554675
0.023014784
0.095692456
0.05263698
0.04587418
0.051522136
0.05664599
0.054742098
0.04926783
0.047129214
0.04877162
0.05355388
0.059272647
0.061611235
0.062779665
0.06589073
0.07200301
0.079313636
0.08024675
0.0761317
0.071635365
0.06843889
0.06575388
0.06248653
0.05991113
0.05803591
0.056092978
0.053332627
0.049105406
0.044040084
0.038300693
0.031703234
0.024506748
0.018518627
0.015976012
0.018060923
0.16549677
0.08636916
0.047686875
0.044529855
0.051466882
0.056490302
0.053662658
0.04723358
0.044790745
0.046782494
0.052633047
0.060221255
0.0639863
0.06587082
0.06928867
0.07476723
0.07941264
0.07673764
0.07117391
0.06693804
0.064593315
0.062512875
0.05950576
0.057189286
0.05556941
0.053648233
0.050471425
0.045597196
0.040079355
0.0342744
0.027998269
0.02131778
0.015533388
0.012679994
0.0140224695
0.15362692
0.07692462
0.044496894
0.04327017
0.049658418
0.053708315
0.0509153
0.044961393
0.04298055
0.04553044
0.052212715
0.06083119
0.06527156
0.067278385
0.06961787
0.07253283
0.07318431
0.06813985
0.06274259
0.059580147
0.05815357
0.05677432
0.054463565
0.052815676
0.051680624
0.049893916
0.04637426
0.04096961
0.03511262
0.029286027
0.023396254
0.017476857
0.012344599
0.009655535
0.010721028
0.21652883
0.13422352
0.067472994
0.042739213
0.042393386
0.047274172
0.04999906
0.04737413
0.042473316
0.041267514
0.044427276
0.051570773
0.06030947
0.06450117
0.06562048
0.06592423
0.0659284
0.06376457
0.05841899
0.05413437
0.052172482
0.05172801
0.051388383
0.049950063
0.04888028
0.04805696
0.046405137
0.04258561
0.036750793
0.030667543
0.024851918
0.019305766
0.014076412
0.009663582
0.0072839856
0.008294165
0.014130175
0.18526685
0.110812485
0.059485853
0.0422073
0.04211408
0.045218527
0.04654169
0.04397261
0.040076494
0.03963822
0.0433051
0.050606787
0.058983624
0.062275052
0.061902106
0.060207725
0.05822575
0.054867923
0.0500651
0.04706931
0.046434462
0.047237873
0.048081517
0.047332346
0.046335936
0.045449674
0.04346764
0.039329767
0.03307557
0.02674532
0.021064699
0.015847266
0.011220396
0.007394552
0.005376041
0.006621003
0.012811601
0.14857513
0.08859354
0.05373746
0.042723417
0.042719305
0.0443635
0.044505656
0.041782558
0.03842002
0.038317084
0.042034447
0.048983812
0.056845725
0.059069157
0.05716449
0.05405104
0.05101645
0.04747033
0.043655217
0.042088687
0.04294038
0.045356452
0.047472596
0.046746492
0.04502839
0.042830706
0.040284634
0.035835087
0.029422581
0.023247838
0.017739832
0.012780666
0.008798659
0.005445659
0.003940642
0.0058948994
0.013219774
0.027708292
0.18626064
0.11510813
0.07103628
0.04987341
0.04429835
0.044341147
0.045250535
0.044666708
0.0416106
0.03813511
0.03776896
0.04083574
0.046902776
0.05350554
0.054608703
0.05153948
0.047686398
0.04434824
0.0414356
0.039484084
0.04015249
0.042809427
0.046534836
0.04918933
0.046872675
0.04239118
0.0382604
0.03466493
0.030337155
0.024741113
0.019497037
0.014706373
0.010365665
0.0065134764
0.0037162304
0.0033897758
0.0067162514
0.01585102
0.15010422
0.09043157
0.059061646
0.046891928
0.044967294
0.04568547
0.046617568
0.045944214
0.04269278
0.03889954
0.037933588
0.039919376
0.04415393
0.04874158
0.048830092
0.045563817
0.041935325
0.039414406
0.03838128
0.039084613
0.042701244
0.04777795
0.052477837
0.0503878
0.044383943
0.036711335
0.030510783
0.026117384
0.022710264
0.01914084
0.015528858
0.011592686
0.007889509
0.004802406
0.0031656027
0.004089594
0.009406865
0.02093488
0.20639282
0.12338412
0.0749079
0.05178511
0.04437524
0.044367254
0.045692682
0.04704255
0.047047913
0.044438064
0.040543616
0.038876355
0.039514244
0.041908145
0.044781804
0.044747412
0.04233712
0.039979696
0.039171696
0.04026431
0.04310757
0.047789037
0.05255705
0.05510044
0.048889577
0.03877926
0.029215097
0.022524953
0.018671453
0.016557395
0.014581203
0.011986017
0.008817434
0.0056686997
0.0036405325
0.003681004
0.0064932704
0.013658881
0.027309537
0.27414405
0.17428291
0.10458988
0.065692425
0.047705352
0.04296142
0.042839408
0.044414878
0.04652375
0.047938704
0.04675269
0.043215513
0.04081887
0.04021114
0.04126662
0.043401897
0.044041812
0.04313785
0.042491376
0.043267548
0.045983374
0.049780905
0.053534627
0.056195557
0.054911852
0.044248223
0.03168243
0.022078991
0.016432405
0.013744414
0.012600541
0.011367261
0.009141982
0.0062751174
0.003829956
0.003354013
0.005512953
0.010351777
0.01928711
0.2323888
0.14887679
0.092620134
0.06101978
0.046225905
0.041442037
0.04141432
0.0426504
0.045420527
0.048495293
0.049551845
0.046848297
0.043980956
0.04258716
0.043068707
0.04547167
0.04733014
0.04802555
0.048962593
0.05063188
0.05429995
0.055712283
0.056551635
0.05550188
0.050430536
0.037572682
0.025139451
0.017063797
0.013058782
0.011490941
0.010766029
0.009230554
0.006703377
0.0042259693
0.0029808283
0.004681051
0.009201884
0.015785396
0.02575332
0.19856441
0.13110793
0.08602148
0.060136557
0.04730904
0.04241234
0.041202247
0.041598618
0.04441434
0.048757195
0.05204636
0.05088353
0.04835993
0.04697752
0.047843814
0.05121982
0.05411786
0.055740237
0.057381928
0.05893463
0.058864713
0.055781543
0.05401814
0.047733247
0.041069865
0.031407237
0.021633506
0.015671432
0.012806833
0.011401236
0.010139167
0.007854819
0.005139172
0.0032028556
0.0038864017
0.008436799
0.015099287
0.022626579
0.17782223
0.1221658
0.08501178
0.06265533
0.05093336
0.045533597
0.042824626
0.041392624
0.043926537
0.04828161
0.052709162
0.053331196
0.052303493
0.052176833
0.054208517
0.058486164
0.061461747
0.062728465
0.06351465
0.0632928
0.059859037
0.052980483
0.046265543
0.040331364
0.034528434
0.028256297
0.02208358
0.017656505
0.014635086
0.012051702
0.009319246
0.006324649
0.004063368
0.0039396286
0.006857753
0.013958991
0.02194339
0.17194885
0.123882174
0.09029293
0.069850445
0.057777405
0.05149585
0.04632348
0.04363203
0.0442456
0.047836185
0.052013695
0.05388719
0.05491531
0.056958795
0.060653806
0.0655936
0.06804854
0.068088055
0.067135274
0.064671636
0.058692813
0.049714923
0.041894674
0.035954654
0.0315336
0.028144777
0.024683654
0.020866573
0.016760051
0.012366295
0.007986009
0.0046319366
0.0037092566
0.0055729747
0.010867536
0.019693017
0.02799952
0.17827111
0.13419783
0.10217118
0.081762016
0.0690279
0.061314702
0.053694725
0.048330486
0.046572924
0.04801792
0.051020622
0.053117573
0.05584538
0.060168803
0.065795064
0.0715183
0.07330489
0.07194829
0.06923729
0.0650239
0.057812393
0.0483191
0.040551126
0.03516692
0.031927884
0.03041476
0.02837348
0.024163365
0.01841712
0.012147486
0.006554842
0.0032795072
0.0034723878
0.007585466
0.015275061
0.025071919
0.15356654
0.121854484
0.10015988
0.08605838
0.07597202
0.06485379
0.055876195
0.05092621
0.04962951
0.05059123
0.051826656
0.055204928
0.061062813
0.068288326
0.074913085
0.07629633
0.07365602
0.06973952
0.06484425
0.05768293
0.048873127
0.042013764
0.03759253
0.035416305
0.034911692
0.032797873
0.027040541
0.019263208
0.011515558
0.0055564046
0.0031819344
0.0050548315
0.010946393
0.01994139
0.0299896
0.18317771
0.15084338
0.12713218
0.1102556
0.09611976
0.07987404
0.066078484
0.057194352
0.052652538
0.050894976
0.050545037
0.053473234
0.059553564
0.06733549
0.07453126
0.07586807
0.07272631
0.06845051
0.06384975
0.057926953
0.050869465
0.04567474
0.042705357
0.041753173
0.04159403
0.037724078
0.029225707
0.019406796
0.010955632
0.005609989
0.004737675
0.008158982
0.015176952
0.024626136
0.034543455
0.21548146
0.18487662
0.15884548
0.13765007
0.11801571
0.09566355
0.07696921
0.06417209
0.056636572
0.052190304
0.050077558
0.051873922
0.05681306
0.06364453
0.07041466
0.071937144
0.06916416
0.065714955
0.062068403
0.05756384
0.052760005
0.04927349
0.047848165
0.047851324
0.04737878
0.040698588
0.02967459
0.018923342
0.010985255
0.0072075725
0.00816673
0.012898743
0.020585775
0.030159175
0.24491984
0.21566564
0.18808216
0.16341853
0.13832366
0.11094761
0.08795762
0.07172948
0.06129366
0.055096686
0.051669657
0.052119136
0.055257857
0.06010461
0.065372884
0.06691885
0.06513977
0.06262535
0.06029725
0.057622492
0.054282784
0.05212438
0.051478684
0.051455498
0.049905837
0.04127282
0.029303014
0.018932402
0.012513518
0.010826051
0.013758004
0.019782782
0.028188527
0.2687074
0.24116325
0.21359104
0.18662006
0.15783119
0.12619972
0.09901613
0.07941282
0.06647682
0.058902264
0.05457127
0.053625643
0.054857254
0.057473898
0.06092447
0.062066197
0.061246395
0.06021011
0.059485376
0.058470905
0.05698943
0.05572474
0.054371297
0.054136932
0.050416112
0.041163623
0.029776514
0.02088809
0.016598225
0.017220438
0.021718502
0.028874636
0.038340926
0.2616226
0.23501527
0.20766932
0.17689544
0.14125991
0.10933298
0.08530897
0.07097316
0.062325537
0.057349145
0.055362344
0.055070043
0.055962324
0.05777991
0.058681905
0.05870229
0.05915034
0.06000489
0.060508013
0.059714973
0.05832392
0.0568918
0.05509913
0.050973058
0.04204905
0.032102823
0.025122046
0.02299577
0.025514483
0.031229079
0.039301038
0.15406668
0.11674321
0.08919191
0.07301861
0.06389713
0.058753192
0.056408226
0.055423915
0.05545932
0.056447446
0.05743718
0.05818218
0.05976653
0.061680615
0.06303412
0.062396288
0.060516298
0.058261216
0.055805504
0.05156833
0.043896496
0.03623271
0.031520247
0.031042814
0.03472984
0.041015506
0.057946444
0.056101024
0.05541414
0.055758953
0.056898117
0.058129907
0.05945003
0.061220944
0.06333411
0.064903855
0.06426579
0.061752975
0.058531046
0.055223227
0.050852776
0.044594347
0.039307475
0.03687036
0.037922323
0.04214382
0.06344801
0.065393746
0.06651068
0.06572503
0.062574744
0.058560073
0.05436337
0.04958266
0.044318974
0.040985584
0.040462613
0.04264605
0.04685837
0.068095505
0.067067266
0.0634743
0.05878538
0.0539217
0.048751295
0.044382453
0.04275781
0.06784791
0.06402892
0.058914423
0.05346471
0.048318982
0.045154274
0.10700786
0.1031819
0.09884912
0.09322256
0.086746156
0.08022219
0.07384056
0.06722486
0.12305695
0.11338556
0.1060788
0.100871265
0.09721589
0.094194055
0.089428544
0.083676755
0.078113794
0.072974086
0.06748927
0.06139481
0.055946827
0.05167073
0.048606932
0.04660809
0.1576547
0.14287907
0.1297881
0.11731911
0.10602331
0.09790081
0.09285551
0.090251505
0.088517666
0.08478105
0.08026862
0.076380074
0.073075235
0.06908834
0.06327367
0.057335198
0.052287877
0.048408687
0.045754313
0.04408747
0.043748736
0.044614375
0.046521008
0.04895377
0.1701535
0.1519292
0.13577127
0.121390045
0.10775441
0.09585571
0.08813
0.08443093
0.08366448
0.08315456
0.080534875
0.07749659
0.07533991
0.07378006
0.0710752
0.06508887
0.05859959
0.053643644
0.049450934
0.04640442
0.044258118
0.043283403
0.043417633
0.044482887
0.0458591
0.046415567
0.046812475
0.16289848
0.14206374
0.124132395
0.108768284
0.09502524
0.08396548
0.078074336
0.07661688
0.07784343
0.07886511
0.07723564
0.075166464
0.07401866
0.07417941
0.071915925
0.06635344
0.06023699
0.055134714
0.051338017
0.04838705
0.045798182
0.044098794
0.043355465
0.043364286
0.043573022
0.042601526
0.04140961
0.041598976
0.15072185
0.1269654
0.10745329
0.09188384
0.07966602
0.07139915
0.06874204
0.06988335
0.072935164
0.075088084
0.0736537
0.07188791
0.07093662
0.07029164
0.0685789
0.06394708
0.0590508
0.055610716
0.053028524
0.050632775
0.047662914
0.045078218
0.043319702
0.042212665
0.041160583
0.038767695
0.036111236
0.034889042
0.03614807
0.040541828
0.1640327
0.13377321
0.107770205
0.08778334
0.07416648
0.06603289
0.06210369
0.062032044
0.06509864
0.06926972
0.071519375
0.06958741
0.066755176
0.0648371
0.06401557
0.0628708
0.05996436
0.05705315
0.055233955
0.054134905
0.05230552
0.049046695
0.045782447
0.043258548
0.041411936
0.039630413
0.036445856
0.032861233
0.030355573
0.030046761
0.03284335
0.039254904
0.14912403
0.11508769
0.088389814
0.070488274
0.06181997
0.058348
0.057314336
0.059002638
0.06305748
0.067471385
0.06901896
0.06606817
0.06252146
0.06026548
0.059565425
0.059527636
0.05843407
0.05723065
0.056737363
0.05648583
0.054878175
0.05138153
0.047820807
0.044969857
0.042962432
0.041187763
0.03834623
0.033985555
0.030078769
0.027867436
0.028585315
0.033179343
0.04206121
0.16810578
0.13323474
0.09637481
0.07162285
0.059446514
0.05477214
0.054798186
0.055888355
0.058772147
0.0629679
0.06686205
0.06740695
0.06351572
0.059606135
0.057516336
0.057623863
0.059261203
0.059989452
0.06013143
0.06042552
0.06064838
0.05900395
0.05528432
0.051682055
0.049166024
0.047744095
0.04646015
0.043739736
0.038739264
0.033638775
0.029417217
0.027584553
0.029530704
0.036308765
0.048124313
0.15817821
0.11741763
0.07995355
0.060367525
0.052707314
0.052348375
0.05468893
0.056734025
0.05954802
0.06326079
0.066452146
0.066168725
0.06170261
0.057750225
0.05631435
0.057831407
0.061736822
0.06440109
0.06545067
0.066060424
0.06616306
0.06466097
0.060735047
0.057358623
0.055838466
0.055668354
0.055457294
0.05210501
0.046510875
0.0404163
0.034290195
0.029547691
0.02793783
0.03157735
0.040964365
0.14966089
0.10318935
0.067808926
0.052968323
0.050374866
0.0531047
0.05633205
0.05793321
0.059801757
0.06254482
0.06504607
0.064457476
0.060016274
0.056554854
0.0561409
0.05932975
0.065764785
0.07033235
0.071786225
0.072146
0.07201713
0.07036078
0.066658854
0.06392032
0.06317598
0.06382382
0.06385183
0.060278833
0.05449325
0.047982574
0.04096812
0.03308183
0.027616978
0.027353883
0.033376694
0.046182275
0.14316338
0.09170586
0.058639348
0.049400687
0.050801992
0.055596054
0.058047235
0.05773592
0.058028698
0.059702575
0.061846614
0.06181729
0.058389187
0.05586618
0.05635035
0.060746253
0.06885868
0.07453948
0.07600856
0.0758484
0.075179875
0.07339966
0.07002556
0.067813635
0.06723267
0.06740999
0.06664389
0.062983215
0.057694674
0.051521897
0.044151485
0.03536904
0.027469695
0.023959517
0.02639085
0.035844684
0.05275792
0.13893247
0.08267647
0.05259013
0.048684537
0.053955078
0.059212923
0.059670508
0.05654961
0.055066347
0.055949867
0.058374166
0.059798658
0.057906687
0.056349993
0.057611227
0.06284106
0.07163328
0.07757604
0.0786016
0.07768917
0.07636386
0.0743832
0.071270764
0.06914884
0.06817275
0.067472994
0.06586236
0.06217861
0.05731505
0.051466584
0.04410422
0.03506893
0.026462376
0.021321297
0.021222591
0.027549326
0.041101635
0.05908799
0.13588703
0.07495028
0.04867786
0.050137877
0.058352232
0.063866556
0.061631918
0.055226624
0.051962316
0.052375436
0.05560279
0.059086323
0.05899787
0.05839032
0.06034714
0.06619698
0.075284004
0.08042365
0.08012134
0.07820541
0.07651907
0.07458788
0.07150471
0.069215536
0.06786716
0.066607594
0.06447762
0.0606063
0.05578208
0.050026536
0.042804956
0.03402686
0.02541691
0.019454956
0.017626345
0.02148199
0.032359898
0.04859525
0.20133483
0.13208735
0.068122506
0.046573818
0.052467525
0.06285477
0.06826532
0.06371093
0.054356754
0.049617946
0.0498783
0.054249585
0.06009859
0.061842144
0.062076688
0.06461167
0.070896745
0.07951623
0.08233148
0.07979518
0.07700461
0.075458944
0.07380593
0.07066864
0.06828219
0.06694031
0.06562346
0.06314933
0.058773875
0.05363238
0.047865808
0.040963173
0.032714188
0.024287581
0.017861724
0.014883757
0.016954184
0.025770843
0.040486515
0.20296586
0.12617737
0.0623129
0.04571253
0.054249704
0.06527138
0.07049781
0.06476718
0.053858995
0.04844761
0.049026728
0.054764032
0.062882304
0.06612831
0.06686044
0.06977111
0.0756228
0.08183527
0.08053237
0.07586563
0.072859704
0.07181901
0.070625186
0.067730665
0.06574643
0.06489879
0.063788414
0.06083566
0.055617988
0.049947023
0.044172168
0.037808776
0.030420542
0.022495389
0.015964389
0.012338996
0.013244569
0.02065283
0.03434229
0.19427145
0.114187896
0.056837976
0.045662403
0.05474955
0.064625084
0.068781674
0.06303805
0.052562833
0.04760599
0.048960984
0.05589378
0.06538105
0.06927061
0.069966614
0.07175022
0.07508314
0.07672316
0.07210469
0.06724626
0.065007925
0.06482482
0.06445962
0.06261891
0.06158775
0.06133461
0.060265064
0.05666542
0.050686836
0.04466939
0.039010108
0.033272088
0.026974618
0.02001363
0.01380837
0.009942055
0.010131896
0.01665473
0.02984029
0.25135446
0.17125183
0.09638578
0.05215013
0.04667175
0.05490333
0.06252909
0.06500578
0.059403956
0.050242245
0.046419024
0.048860908
0.05672723
0.0664565
0.06984508
0.069429815
0.06933081
0.06928486
0.06735575
0.06206113
0.058315754
0.0573951
0.05841595
0.05940312
0.058870018
0.05859524
0.0585379
0.057218015
0.052944064
0.04633534
0.03979683
0.03455895
0.029350877
0.023995161
0.017879307
0.011949301
0.0079215765
0.0077534914
0.014092803
0.027598023
0.2190203
0.13779932
0.07731426
0.049494743
0.048730433
0.055388093
0.060394466
0.060952365
0.05530119
0.047510087
0.045009017
0.048484504
0.05688691
0.066332996
0.06846058
0.06651473
0.06387013
0.06161517
0.058372796
0.053731978
0.051458716
0.05210209
0.05472213
0.057357907
0.057841837
0.057674706
0.057279766
0.055475593
0.050554276
0.043210924
0.03656864
0.031015098
0.026501715
0.021728992
0.016013503
0.010168016
0.006082773
0.0060833693
0.013342679
0.028286815
0.046510518
0.17643344
0.10291612
0.061618924
0.049247146
0.052050114
0.05703503
0.059639692
0.058369517
0.05226779
0.045300484
0.04370731
0.047756314
0.05616522
0.06507182
0.06572312
0.061886728
0.057632506
0.05440867
0.05114883
0.04780376
0.047264934
0.049518466
0.054026365
0.058449984
0.05910456
0.05813706
0.056447566
0.054148495
0.04863161
0.040824294
0.0342502
0.029159546
0.024655044
0.020007908
0.014150441
0.008189976
0.0043943524
0.0054550767
0.015002787
0.032414258
0.051403224
0.23309523
0.13333273
0.07454783
0.05146557
0.050907195
0.056444645
0.06036973
0.061262548
0.058440506
0.051432192
0.04452449
0.043168485
0.046923637
0.054491222
0.06195593
0.06134987
0.056067348
0.05110842
0.04772371
0.04543984
0.044291377
0.047899485
0.050363302
0.055860817
0.060884476
0.059627354
0.05553317
0.05192423
0.048860967
0.04422778
0.03761655
0.031940103
0.027375877
0.02299124
0.017988741
0.011782229
0.006069958
0.003355801
0.0066126585
0.019675314
0.039854646
0.31426835
0.18903625
0.0986352
0.056057632
0.045934677
0.05277419
0.059768975
0.06341857
0.063537836
0.059828043
0.05213231
0.045084596
0.04346323
0.04626584
0.0518198
0.056788385
0.05508679
0.049839497
0.045363188
0.043084264
0.04307747
0.04466331
0.048879743
0.054852307
0.06103134
0.060145974
0.054510117
0.046907663
0.04124242
0.03783685
0.035105765
0.031559467
0.02774036
0.023919165
0.019547164
0.014423192
0.008800864
0.004456699
0.0038231611
0.009973705
0.026418746
0.04802656
0.27395582
0.1498782
0.075345635
0.045946956
0.043140292
0.05280739
0.060376108
0.06398517
0.06426841
0.061035156
0.05395794
0.04709536
0.04491657
0.046260893
0.049466133
0.052316368
0.05082065
0.046887875
0.044157982
0.04430884
0.04576677
0.04840702
0.053249776
0.058720946
0.062021732
0.056378365
0.046304584
0.036840558
0.031145155
0.02791977
0.026894748
0.02542758
0.022924244
0.019431293
0.01506567
0.010422051
0.0063617826
0.0042452216
0.006175816
0.015011966
0.03364724
0.05541855
0.22660166
0.118778825
0.060979187
0.040700734
0.042164803
0.051452518
0.058338463
0.061747313
0.062921405
0.061677992
0.05696547
0.050768018
0.047719657
0.047424316
0.048769534
0.050618947
0.0502519
0.048544705
0.047985494
0.050299168
0.05200517
0.054470003
0.058148503
0.06119758
0.060831606
0.050792277
0.038387477
0.029036224
0.023969948
0.022122443
0.021849334
0.02095306
0.018558443
0.014927447
0.010715365
0.0071656704
0.0053269863
0.0058421493
0.010287821
0.021125138
0.040697753
0.061845243
0.2702859
0.1820966
0.09661472
0.053101957
0.038407028
0.040964484
0.049312115
0.0548473
0.057703555
0.059943378
0.061592758
0.060482204
0.055605948
0.05179763
0.05014342
0.050492644
0.052587867
0.054014027
0.05463457
0.055798054
0.058158398
0.060023427
0.05978948
0.060029566
0.05948758
0.05598533
0.044570982
0.03261298
0.024762869
0.02108556
0.019940794
0.019595683
0.017993927
0.01484102
0.0109196305
0.0072577596
0.0055088997
0.0063815117
0.00947839
0.015856564
0.027694643
0.047044635
0.21851075
0.14669079
0.082359314
0.04969746
0.038536847
0.04108739
0.04762286
0.05139053
0.053533375
0.056449294
0.06051004
0.063194275
0.060432434
0.056488633
0.05432743
0.054849923
0.058206677
0.061128914
0.06292695
0.064676404
0.065712154
0.063570976
0.060311854
0.055889606
0.052286506
0.046177685
0.039098024
0.030386567
0.024621427
0.021757483
0.02033323
0.018859684
0.015848339
0.011762738
0.007861495
0.005433798
0.0063655972
0.0101617575
0.015188575
0.022321522
0.033827245
0.22984391
0.1821844
0.12513876
0.076192856
0.050495982
0.04101956
0.042500257
0.04733336
0.049325407
0.050582588
0.053363383
0.05812508
0.06285161
0.06245631
0.05992925
0.058762193
0.060373306
0.06479561
0.067923665
0.06910509
0.06958455
0.06847477
0.06307119
0.054192662
0.047053456
0.042221785
0.038763344
0.035413623
0.030979514
0.027046442
0.023985207
0.021119595
0.01779586
0.013439
0.00906229
0.006136775
0.005787015
0.0095591545
0.015501201
0.021259844
0.027997196
0.038408995
0.20611835
0.16558832
0.11864567
0.078347564
0.055837095
0.04669398
0.046294212
0.049373984
0.050241947
0.05017692
0.05195427
0.05600953
0.06066233
0.06171286
0.061314583
0.062438726
0.06607854
0.071365714
0.07382983
0.073532104
0.072030604
0.068681955
0.061206162
0.05078292
0.04270464
0.03770709
0.035271823
0.03451574
0.032981634
0.029997408
0.025992572
0.021262348
0.016109765
0.01092428
0.0070567727
0.005679548
0.0073598623
0.013412178
0.020478904
0.026247203
0.032347202
0.19784701
0.16463798
0.12489247
0.088324785
0.06697446
0.056986332
0.054950655
0.056320548
0.05461073
0.052863717
0.052721262
0.055003226
0.05806625
0.05907595
0.06047833
0.06430942
0.07044935
0.07689017
0.07865
0.0768317
0.07369661
0.0689891
0.060751617
0.050029814
0.041865706
0.037129104
0.035562098
0.036370993
0.03619957
0.033015847
0.027486026
0.020884514
0.014217138
0.008629739
0.005398929
0.005519986
0.009601712
0.017280698
0.024809241
0.030393481
0.036837995
0.2018885
0.1759646
0.14166409
0.10687739
0.08448434
0.072990954
0.06919813
0.06881577
0.06355405
0.058089256
0.055432856
0.055170417
0.055709183
0.05550027
0.05784011
0.06356454
0.07189572
0.07978052
0.081338584
0.078567445
0.07463485
0.06963211
0.061710835
0.05154991
0.04396218
0.039908707
0.039215684
0.04106742
0.04086232
0.036014736
0.028385282
0.020143032
0.012625337
0.007188618
0.0049924254
0.0066361427
0.012232184
0.02075857
0.028391838
0.034636617
0.042743742
0.2126596
0.19517201
0.16866648
0.13500953
0.110418975
0.0961656
0.08966297
0.08512479
0.07548058
0.06565899
0.058900118
0.055818498
0.053408206
0.05185741
0.053842843
0.05993378
0.069217384
0.07826322
0.080479205
0.07783306
0.074106574
0.0697546
0.06300861
0.0543046
0.048127532
0.045484483
0.04628861
0.048999667
0.047079384
0.039040327
0.02894032
0.019404769
0.011749387
0.0070652366
0.005969763
0.008645296
0.014976442
0.023602664
0.031568825
0.039913714
0.22645748
0.21714747
0.19730389
0.16650587
0.14023465
0.12233937
0.11127579
0.10126805
0.08632624
0.07246643
0.062482893
0.056316316
0.051712155
0.048638344
0.049755752
0.054916203
0.06318581
0.07209116
0.0754745
0.074011445
0.07119471
0.06791246
0.062710464
0.056180894
0.051859617
0.05087334
0.05297768
0.055539668
0.050749302
0.03973508
0.028102279
0.018338382
0.011513293
0.008233011
0.008413494
0.011942565
0.018645585
0.027482152
0.037058413
0.04893428
0.23966247
0.23418403
0.22025156
0.19344509
0.16664088
0.14579946
0.1303361
0.11526489
0.0962078
0.079306066
0.06697798
0.058633745
0.05259639
0.048487008
0.04837048
0.05156076
0.057524502
0.065129876
0.06906396
0.06904763
0.06759822
0.06587583
0.062417924
0.057767868
0.05496818
0.054633856
0.05666387
0.05771011
0.05049938
0.038254917
0.026524305
0.01771307
0.012577474
0.01117599
0.012864888
0.017579377
0.02514267
0.035192132
0.047155738
0.2492007
0.23948509
0.21528131
0.1887443
0.16619205
0.14758414
0.12884879
0.106622815
0.086955905
0.07256156
0.062838614
0.055471122
0.0502941
0.04862517
0.049776733
0.053419173
0.059014916
0.06287056
0.06411427
0.06461918
0.06477052
0.063256085
0.06018704
0.058185935
0.057858706
0.058733463
0.05747676
0.048838854
0.03668052
0.026064813
0.018927157
0.016067922
0.016572297
0.01981318
0.025859535
0.034776986
0.046406507
0.060702384
0.26419878
0.25607526
0.23334044
0.20730585
0.18417937
0.16407365
0.14308184
0.117595196
0.09465629
0.07741058
0.06672257
0.05880779
0.052706063
0.049704373
0.049050152
0.050718904
0.054716825
0.05810243
0.06066674
0.063079774
0.065099716
0.06561375
0.06386036
0.06204009
0.06089276
0.060080647
0.05683303
0.047547996
0.036447406
0.027567089
0.022642791
0.021997154
0.02415812
0.028531432
0.0355891
0.045712292
0.058819354
0.27082932
0.24824435
0.22287226
0.20000547
0.17936331
0.156053
0.12619734
0.09938204
0.0800215
0.068473876
0.060402215
0.054098845
0.050347388
0.048743725
0.049424767
0.052345455
0.055649042
0.058944046
0.062792
0.06629574
0.06816906
0.06703162
0.064624846
0.062333643
0.0601843
0.055881917
0.046881795
0.037689567
0.030998588
0.028282225
0.029234529
0.03214109
0.036732078
0.043928742
0.054276764
0.2818516
0.25891817
0.23435467
0.21175092
0.18941706
0.1618771
0.12742442
0.09747714
0.077479124
0.065742135
0.058318675
0.052674055
0.049484253
0.048231542
0.048983514
0.051874697
0.0549801
0.058576107
0.06266445
0.06688154
0.06937367
0.068627596
0.06559795
0.062078893
0.058343053
0.052705586
0.044377923
0.037146807
0.032953084
0.032121003
0.033955038
0.03690034
0.041282356
0.04799223
0.05756992
0.26869226
0.24532396
0.22216785
0.196415
0.16373694
0.1257692
0.09457779
0.07386762
0.06188625
0.05499631
0.050735474
0.04899156
0.048931956
0.05058676
0.053681254
0.056466103
0.059503794
0.06310117
0.06712413
0.06997317
0.0695039
0.06599879
0.061221838
0.055615723
0.048573315
0.040528595
0.035020053
0.032787085
0.03323853
0.035798907
0.039008558
0.043522358
0.050023675
0.06077099
0.053971887
0.05091518
0.05090326
0.052464783
0.055169463
0.057967246
0.059273243
0.061686516
0.06428623
0.06767267
0.070569456
0.070228934
0.06616217
0.060127497
0.05287963
0.04449308
0.036880076
0.03301549
0.032443285
0.034504473
0.03812468
0.042123437
0.047430992
0.057745874
0.055272937
0.056351423
0.059179187
0.06205535
0.06401527
0.06421876
0.06429595
0.065395355
0.06782138
0.07031953
0.07000476
0.065523624
0.058302343
0.04959172
0.04019934
0.033574164
0.031754434
0.0340724
0.039146483
0.045194387
0.05122608
0.05778563
0.065754116
0.06495255
0.0654611
0.06696355
0.066483915
0.061730027
0.053729653
0.043953776
0.0344851
0.030032396
0.032154918
0.03911513
0.04973346
0.061815023
0.061204612
0.059631348
0.05995691
0.05928892
0.05489713
0.047075868
0.03768015
0.02980256
0.027892292
0.03326738
0.045416355
0.063361526
0.057093382
0.05402887
0.053553402
0.052972257
0.04945427
0.04278791
0.034653544
0.02814591
0.027616382
0.035071135
0.050851285
0.05384606
0.049969196
0.049450517
0.04908985
0.046483517
0.041276813
0.034492135
0.028880835
0.029024124
0.11227912
0.1081112
0.10454011
0.10000974
0.09346825
0.08651924
0.08002198
0.07354599
0.06658238
0.0594936
0.05410701
0.050199628
0.04786426
0.13777739
0.12622744
0.11553943
0.10793185
0.10293931
0.09949106
0.0959627
0.09056234
0.08459628
0.078790724
0.07330936
0.06717622
0.060343683
0.054618895
0.050398767
0.04769367
0.046154022
0.044898152
0.04414749
0.044440866
0.14805156
0.13522047
0.121578395
0.1089651
0.10035068
0.09526217
0.09259117
0.090414345
0.08646864
0.08174235
0.07758969
0.07382578
0.06908029
0.062600076
0.056474388
0.05167073
0.048421264
0.046396494
0.04485959
0.044003785
0.044247687
0.045503736
0.04720688
0.16956735
0.15613651
0.14210588
0.12781477
0.11274654
0.09940511
0.091128826
0.087222934
0.086134315
0.08539623
0.08250588
0.07934654
0.07701641
0.0749951
0.07144815
0.064908326
0.0586704
0.053562284
0.05005741
0.04786682
0.046304405
0.04555422
0.045763075
0.046666563
0.047535896
0.046732843
0.045268536
0.044937074
0.16342014
0.14726901
0.13143575
0.11619884
0.10101777
0.08853221
0.08196032
0.080251694
0.08118957
0.08184183
0.08003187
0.07805008
0.076966405
0.07624346
0.07365298
0.0674054
0.06086868
0.055758297
0.05282551
0.050996006
0.049575627
0.04888004
0.049049377
0.049712956
0.049816668
0.047261655
0.043390095
0.040638804
0.040454626
0.043566644
0.17174292
0.15304673
0.1334486
0.116059184
0.10097593
0.08743286
0.07747108
0.07389039
0.0745011
0.07750851
0.07960707
0.07840258
0.077138186
0.07643896
0.07633984
0.07404709
0.06780362
0.061848164
0.058064163
0.05625248
0.055314243
0.05406779
0.05320537
0.05315417
0.053504646
0.052855134
0.048615634
0.042589843
0.0375818
0.03512913
0.03613442
0.1774469
0.16097796
0.13656557
0.11416495
0.0963946
0.0830341
0.073064506
0.067109704
0.06644976
0.06940991
0.073997736
0.07703912
0.07574695
0.073649466
0.07241231
0.07178342
0.069631755
0.064549565
0.0604347
0.058641076
0.058731318
0.058996797
0.057789445
0.05640471
0.055659235
0.0553537
0.053655982
0.048867762
0.041662276
0.035090744
0.030593932
0.029328346
0.032232523
0.040002763
0.16686344
0.14427489
0.115691066
0.092501044
0.07647389
0.06687778
0.061844647
0.059286296
0.060857475
0.06508541
0.0702979
0.0732767
0.071287096
0.06820619
0.06601846
0.06469351
0.062785864
0.059404492
0.057507277
0.05788189
0.059717774
0.060860276
0.059573412
0.05777657
0.056427598
0.055315554
0.053430557
0.04851353
0.04149294
0.034457803
0.028605103
0.024947345
0.025325596
0.031156719
0.04235661
0.15362173
0.12552977
0.09502989
0.073764265
0.06189215
0.057328165
0.055604994
0.05607426
0.05874622
0.06327385
0.06821209
0.07040912
0.06757903
0.06372672
0.061047196
0.059768915
0.05885148
0.057200015
0.05702156
0.058953643
0.061900735
0.063601434
0.062252223
0.05998987
0.058098674
0.056792915
0.05534017
0.051127434
0.044565022
0.037415385
0.030588329
0.024932802
0.02259022
0.025564015
0.034485757
0.16245282
0.13930076
0.10687119
0.077044606
0.060299397
0.05375898
0.05245298
0.05419123
0.055785537
0.05856371
0.062743604
0.0671131
0.068466365
0.06474936
0.060468376
0.057957947
0.05755794
0.058351517
0.0584504
0.05960405
0.062618494
0.066390514
0.06843221
0.06658238
0.06401014
0.062012196
0.06120467
0.060540438
0.056881607
0.050687492
0.043631554
0.036220253
0.028804123
0.0234887
0.023124337
0.028929949
0.04147464
0.15489775
0.12571174
0.09046024
0.063794315
0.052740514
0.04996568
0.052571654
0.055651486
0.057125866
0.059239447
0.062684715
0.066331685
0.06690061
0.062480986
0.058124185
0.056340694
0.05749774
0.060763836
0.06283587
0.06501126
0.06868744
0.07302165
0.07521081
0.07293087
0.06984842
0.068264365
0.06838626
0.06854981
0.06510496
0.05917144
0.05241692
0.044884443
0.036090612
0.027570844
0.023237646
0.0251351
0.034734547
0.052541554
0.14993775
0.11420405
0.07712126
0.054584563
0.04999101
0.051309407
0.05580336
0.058751047
0.058885634
0.0596385
0.061932683
0.06474179
0.064730704
0.06013739
0.056350827
0.055617332
0.058632374
0.06458521
0.0687809
0.07162428
0.075466216
0.07984012
0.08181232
0.079068124
0.076165855
0.07520872
0.07597244
0.07633567
0.07284671
0.067267895
0.061064303
0.05376804
0.04407376
0.032884
0.024837375
0.022800028
0.028585076
0.043430984
0.14792073
0.10485649
0.067258835
0.05066061
0.05062741
0.055669606
0.060672164
0.061931312
0.059625268
0.05850649
0.059485912
0.061551273
0.06164992
0.05781293
0.05477643
0.05485785
0.059043825
0.06679648
0.072475076
0.075849116
0.07938385
0.08309376
0.08444989
0.0819515
0.079533696
0.07868868
0.07892597
0.07842529
0.074809134
0.069776714
0.064133525
0.057082474
0.047290266
0.035556316
0.025970101
0.021236062
0.023441613
0.03436315
0.05189866
0.14820546
0.09840965
0.060352564
0.0497033
0.05461532
0.062088072
0.066911936
0.06539309
0.059810817
0.05657643
0.05643314
0.05835092
0.059466124
0.0568763
0.054580033
0.05522418
0.059978664
0.06856024
0.07509464
0.078582585
0.08149439
0.08420968
0.08518225
0.08296561
0.080785036
0.0796867
0.07909697
0.0776099
0.07370818
0.068861365
0.06338346
0.056393027
0.046966076
0.035980225
0.026390016
0.02026093
0.019613802
0.026654363
0.040926695
0.15016162
0.09410757
0.05533135
0.050394773
0.06001264
0.06959069
0.074073076
0.06959146
0.06018126
0.054700375
0.053718925
0.05613655
0.059001446
0.05789715
0.05624187
0.057368636
0.06268811
0.07180905
0.078341186
0.08113575
0.083122194
0.08528346
0.086081445
0.08384961
0.081620395
0.08034611
0.0792979
0.07712704
0.072665215
0.06751925
0.061845243
0.0548622
0.04595697
0.035796463
0.026462793
0.019533038
0.016875327
0.020842314
0.032170773
0.15246546
0.09092754
0.05194789
0.052057505
0.065452814
0.07679558
0.08128065
0.07428539
0.061261
0.05371642
0.05225098
0.055659413
0.060729444
0.061074197
0.059938967
0.06155008
0.06747568
0.07693392
0.08199835
0.083060205
0.08399922
0.08600664
0.08680779
0.084279835
0.081988275
0.08094293
0.08003181
0.07741332
0.072122276
0.06629479
0.06033528
0.053530157
0.045254886
0.03559184
0.026338339
0.0188213
0.014647901
0.016331851
0.025360942
0.040007412
0.15280443
0.08687329
0.049865842
0.053831518
0.069257736
0.08149773
0.08609015
0.07794613
0.06274599
0.053999245
0.05264646
0.057450354
0.06473529
0.06616688
0.06529385
0.06728369
0.073316574
0.08139753
0.08317542
0.08169347
0.08186674
0.08384901
0.084620535
0.08203298
0.08020079
0.07992685
0.07952827
0.07645625
0.07015413
0.06369817
0.05766982
0.051416934
0.04407519
0.035031796
0.02571255
0.017700732
0.012443423
0.012387633
0.019902349
0.03361827
0.14346361
0.078718066
0.04857236
0.055582404
0.07088369
0.082288265
0.08610213
0.07786435
0.062767625
0.054250658
0.053697586
0.059895158
0.06845778
0.07016122
0.06909239
0.07024413
0.07435429
0.07822847
0.076383114
0.074123204
0.07443714
0.076639414
0.0778147
0.076369524
0.07568729
0.07611251
0.07575464
0.072022736
0.06515688
0.058703184
0.05317229
0.047842264
0.04186225
0.03381604
0.024687111
0.016207457
0.010096729
0.008967221
0.015883148
0.029471517
0.19736111
0.12261045
0.067435324
0.048557162
0.058300853
0.072044075
0.08126414
0.08334625
0.07493734
0.060907423
0.053552866
0.0544343
0.061939538
0.07080805
0.071709335
0.06944084
0.06859338
0.069588125
0.0700351
0.06715083
0.06558597
0.06677824
0.06986189
0.07240993
0.07258922
0.072811365
0.073333025
0.072478235
0.06796092
0.060709894
0.05404812
0.049658716
0.045336068
0.040596128
0.03324622
0.023914814
0.014790714
0.007920623
0.0065907836
0.014209092
0.028651237
0.16522032
0.095724165
0.05686307
0.05086398
0.06251049
0.07388705
0.08020651
0.079959095
0.07082176
0.057952523
0.0523234
0.054838717
0.06334382
0.07187086
0.071409106
0.067356825
0.06465137
0.06340808
0.06226504
0.05967921
0.059296787
0.061820626
0.06645638
0.071030796
0.072612464
0.07310796
0.07325578
0.071783125
0.06645149
0.058600724
0.052313745
0.047958493
0.044915974
0.040881395
0.033373117
0.023203313
0.013172269
0.0059067607
0.0055820346
0.015480816
0.031711757
0.2185722
0.1274246
0.070788026
0.05056399
0.056226313
0.06905681
0.0777148
0.080881834
0.07787645
0.06721151
0.054853678
0.050657094
0.054383278
0.06348926
0.07190645
0.070042014
0.06416035
0.05967182
0.057625055
0.056390345
0.054799676
0.055766463
0.05977744
0.066544
0.073402226
0.07563764
0.07563645
0.07474303
0.07309985
0.06716275
0.058624804
0.052813232
0.0492118
0.04634142
0.042113066
0.03334129
0.021816254
0.011037588
0.0042439103
0.0064254403
0.020010531
0.038290143
0.056917965
0.18075585
0.09217811
0.053352118
0.04980111
0.06444627
0.07796347
0.08421761
0.084394634
0.078320146
0.06527752
0.052808106
0.04959935
0.05377227
0.06250864
0.07007307
0.06723887
0.06012124
0.054931104
0.052810967
0.052256227
0.05342239
0.056516707
0.06271887
0.06800932
0.076183856
0.07697451
0.07416546
0.07183665
0.06998706
0.065582156
0.058307707
0.053320527
0.050382316
0.0474177
0.041692615
0.0310722
0.018760085
0.008365095
0.003491044
0.009577692
0.027089298
0.04630053
0.26831108
0.1396051
0.065849125
0.044372976
0.052854538
0.07251537
0.08586109
0.09020835
0.08799392
0.07932758
0.06448221
0.052367687
0.049681008
0.053305626
0.06019342
0.06558609
0.062305808
0.055396795
0.051030517
0.0501709
0.050715446
0.051863432
0.05622518
0.063090324
0.06783557
0.0731917
0.06983966
0.06367582
0.059354544
0.057300627
0.055232286
0.05158329
0.04847628
0.045531094
0.04168862
0.035221994
0.025057435
0.014166474
0.006092727
0.004477203
0.014444828
0.03394538
0.05203706
0.22634852
0.104313195
0.050267577
0.043018937
0.057407916
0.0781188
0.08965808
0.092087686
0.08861601
0.07955301
0.06539935
0.05433154
0.051626742
0.053885758
0.058247507
0.061463058
0.058677435
0.054191113
0.052618742
0.052288532
0.052726805
0.054355323
0.058772743
0.06479788
0.07011402
0.0673998
0.059628606
0.051462352
0.04667735
0.0445022
0.044054925
0.042701423
0.04069376
0.03778416
0.033280432
0.026763856
0.018320143
0.010271311
0.0055543184
0.007376671
0.019962847
0.03930372
0.055312574
0.29015648
0.17822117
0.07810694
0.043637216
0.04442203
0.06148845
0.08062899
0.08880043
0.089038014
0.08561295
0.07897848
0.06847066
0.05898118
0.055562377
0.055872023
0.057831824
0.059841156
0.058832705
0.057293773
0.05803567
0.058615744
0.05865431
0.058976114
0.061789274
0.06562376
0.06773871
0.061437666
0.05131805
0.042833805
0.03827226
0.03688687
0.037041783
0.036197305
0.033890545
0.030277073
0.025274754
0.019274175
0.013085663
0.008386254
0.007189572
0.011891484
0.025773525
0.043823898
0.23148996
0.13447577
0.06179416
0.041578352
0.047036886
0.06406182
0.08018416
0.084156275
0.08237296
0.07993722
0.077491105
0.072761
0.06557411
0.06094998
0.059175253
0.059513807
0.06166762
0.063198745
0.0640887
0.065562844
0.06742883
0.06560218
0.06237483
0.061850667
0.06271708
0.062843144
0.056146324
0.046504974
0.03905344
0.03535527
0.034229755
0.033967078
0.03216982
0.028676271
0.024085104
0.018790364
0.013830304
0.010324955
0.008990407
0.010907412
0.017649293
0.031798303
0.04843843
0.23589575
0.17389417
0.101199806
0.053586602
0.042672217
0.04954207
0.06463754
0.07694584
0.07742679
0.07454121
0.07343519
0.07486445
0.075938106
0.07143712
0.066203535
0.0631026
0.06306881
0.066367805
0.06952202
0.07135481
0.07268953
0.07368189
0.06871277
0.06089157
0.056210995
0.05470854
0.052904606
0.051165402
0.045282066
0.03987378
0.036821127
0.03511882
0.03339094
0.02972877
0.024579287
0.019007206
0.01389879
0.010773659
0.010415733
0.012162268
0.016262054
0.02390331
0.037552536
0.053678334
0.22856337
0.18195176
0.13289171
0.08225858
0.051346004
0.045049965
0.05136931
0.06343722
0.07224804
0.070916355
0.06794405
0.06774449
0.07094401
0.075110435
0.07321715
0.0687353
0.066105604
0.06704712
0.07144779
0.074519515
0.0752967
0.0747745
0.0719071
0.064128816
0.05385399
0.047319174
0.044581294
0.044742823
0.046094656
0.045002818
0.04211688
0.03919047
0.03621167
0.03255552
0.027102172
0.020768106
0.014957666
0.010807693
0.010054171
0.012512505
0.01623267
0.021261454
0.028865218
0.041999042
0.19015932
0.15179968
0.11330742
0.07689917
0.05399871
0.049101055
0.053854585
0.06333262
0.07001418
0.06813133
0.06515396
0.06502527
0.068180084
0.07221043
0.07129747
0.06852722
0.06817907
0.0714075
0.07696974
0.079250455
0.07826817
0.07566476
0.07091969
0.06199795
0.051000178
0.043643057
0.040391386
0.04075432
0.043788493
0.045529187
0.044128716
0.040754497
0.03631258
0.031005263
0.024426758
0.017683923
0.012212336
0.009328604
0.010610819
0.014862835
0.019584775
0.024910867
0.032722414
0.046650052
0.16950625
0.13931823
0.110297024
0.08122456
0.06145233
0.055997014
0.059106052
0.06688869
0.072650135
0.07031232
0.06663853
0.06545091
0.06699771
0.06865561
0.06671548
0.06551045
0.06826669
0.0748198
0.08199316
0.083622634
0.08116555
0.077222764
0.07169092
0.062636554
0.05147463
0.043713152
0.040231586
0.040867746
0.044900954
0.047797382
0.046476424
0.042084754
0.03615141
0.029485345
0.022119641
0.015273809
0.010384142
0.008824706
0.011666179
0.016949534
0.022096455
0.028077483
0.037375152
0.16252792
0.14066422
0.11898035
0.09470242
0.07518083
0.06758469
0.06899881
0.07560295
0.08075309
0.07726872
0.071620226
0.067977786
0.06636441
0.064443946
0.060850084
0.060376525
0.06559819
0.07515335
0.08453667
0.08634317
0.083385885
0.07927364
0.07407206
0.06557876
0.054492533
0.046622038
0.043291092
0.04458201
0.049641907
0.052544415
0.04974532
0.043634713
0.036181748
0.028478146
0.020621002
0.013921559
0.0097023845
0.009130478
0.012820125
0.018515646
0.024413109
0.03214723
0.16739029
0.15188503
0.1387375
0.11743003
0.09612876
0.085650265
0.08456975
0.089362085
0.09215337
0.08563715
0.076057315
0.06969082
0.06442779
0.058959246
0.053648055
0.053699195
0.059949517
0.07079935
0.0820654
0.08545828
0.08354753
0.08047712
0.07644266
0.069012284
0.058589518
0.051327884
0.04890549
0.051693797
0.05812663
0.06003505
0.054260254
0.045551658
0.03663546
0.028284013
0.020397663
0.014089942
0.010428846
0.010269105
0.014006257
0.019967258
0.027470887
0.03874606
0.1745128
0.16708589
0.15788168
0.14155328
0.11986309
0.10587931
0.100675106
0.10086775
0.0995245
0.08966708
0.07804322
0.06823701
0.060887158
0.053225875
0.047445714
0.047658145
0.052870274
0.062668264
0.07410997
0.07962644
0.07992327
0.07851702
0.07574767
0.06959438
0.060824633
0.055208445
0.05427444
0.05827242
0.064923406
0.06435835
0.05593586
0.04553622
0.035942137
0.027700901
0.020514071
0.0151562095
0.012373209
0.012703836
0.016406238
0.023161769
0.033338368
0.04904002
0.18260986
0.17766088
0.17335439
0.16119963
0.1399374
0.12298244
0.1136924
0.10972071
0.10481584
0.093040764
0.079940975
0.06864953
0.05958116
0.051173866
0.04513818
0.044130743
0.047701478
0.05527228
0.06543028
0.072178304
0.074582696
0.07496232
0.07358998
0.06909162
0.06243533
0.058443904
0.05847025
0.062281728
0.066952944
0.06357789
0.0539335
0.04341334
0.034311473
0.027058005
0.021177232
0.017181098
0.015734017
0.017233431
0.021989942
0.03030175
0.04312986
0.061262786
0.19286436
0.18931341
0.18680608
0.17714381
0.1561392
0.13708031
0.124916375
0.118061185
0.11082828
0.0976305
0.08337295
0.0710507
0.06098795
0.052146256
0.045437753
0.043110907
0.044747233
0.050025046
0.058466733
0.06537461
0.0695346
0.07180309
0.072280526
0.06990743
0.06528896
0.062604845
0.06267029
0.0653075
0.06734145
0.06148535
0.051428974
0.041525185
0.033556223
0.027773082
0.0233258
0.020785451
0.02086234
0.023893595
0.030226171
0.040468633
0.055134773
0.073731005
0.20616561
0.20200682
0.20001984
0.19104713
0.16995901
0.14961904
0.13570666
0.12702191
0.118431926
0.103728116
0.08777946
0.074658394
0.06376052
0.05456412
0.047029376
0.043430388
0.043440163
0.047032356
0.053920984
0.06064719
0.06587815
0.069988966
0.07261896
0.072398424
0.069526315
0.06743771
0.06698257
0.06829089
0.0677405
0.060113847
0.04982382
0.04100603
0.03438157
0.03001964
0.026937425
0.025639951
0.027014911
0.031493068
0.03944832
0.05092722
0.06608915
0.08470917
0.21688491
0.21352291
0.2034936
0.18181634
0.16070259
0.14560825
0.13561589
0.12514979
0.10809302
0.090116024
0.07599676
0.06534493
0.056094587
0.048189282
0.04393345
0.04312396
0.04571098
0.051426172
0.05783546
0.06363207
0.068954706
0.07353753
0.07549572
0.07391173
0.07154298
0.0704726
0.069931686
0.06707311
0.05875975
0.05031264
0.04140055
0.036144257
0.032743096
0.030502439
0.029940605
0.03210193
0.037504256
0.046457052
0.058856368
0.22499955
0.21210116
0.18960679
0.16795796
0.15145886
0.13874441
0.124468505
0.10447079
0.08586687
0.072106004
0.062193155
0.053859055
0.04706639
0.043402433
0.042800248
0.04506898
0.050156772
0.056028187
0.061656952
0.067686915
0.073117316
0.07668972
0.07601583
0.07349819
0.07094085
0.06817037
0.06271827
0.053407967
0.04438591
0.037961185
0.033926368
0.031772017
0.030534744
0.030947387
0.033940673
0.040050924
0.049652576
0.23460174
0.21863276
0.19563931
0.17365766
0.15509897
0.13836038
0.11965358
0.09753287
0.079134285
0.06603783
0.057000935
0.05011648
0.045259178
0.04324442
0.04375863
0.046278656
0.050684333
0.055490315
0.06074637
0.06668341
0.07291585
0.07751185
0.07775259
0.07483387
0.07053161
0.06487352
0.05627221
0.045337558
0.036847115
0.031487405
0.028781354
0.028203964
0.028836548
0.031188786
0.035920918
0.04338616
0.05370462
0.20303315
0.17999363
0.158539
0.13793504
0.115664005
0.092624545
0.07446128
0.06175673
0.053330243
0.047749817
0.04501462
0.0451985
0.047335327
0.05044681
0.05365622
0.056654572
0.060563505
0.06641948
0.07299805
0.0785684
0.079652786
0.07615578
0.069755614
0.060844958
0.048801422
0.03658831
0.028782785
0.025016785
0.02470553
0.02709335
0.030787647
0.036151826
0.043311834
0.05236715
0.115890145
0.0929746
0.07506961
0.06242174
0.05397731
0.048922896
0.04783076
0.050157666
0.053952754
0.057368517
0.059096396
0.059510827
0.061342478
0.06593013
0.07220507
0.07855278
0.08037245
0.07608706
0.06735051
0.055069804
0.04011184
0.02752757
0.021663308
0.021689057
0.02671504
0.035065234
0.04387468
0.052996635
0.062149584
0.07111257
0.062039137
0.056082785
0.0548926
0.05812311
0.06271213
0.065852106
0.06558603
0.062545836
0.060926676
0.062420845
0.06696236
0.07358503
0.07584727
0.0709126
0.060240805
0.045491517
0.029433072
0.01915282
0.017773032
0.02507615
0.04013455
0.059370935
0.07589942
0.08838987
0.06355828
0.058115244
0.0558483
0.057747662
0.062696874
0.064921856
0.06014365
0.049382985
0.03474033
0.020585358
0.0142070055
0.018678725
0.034163535
0.059894264
0.09059876
0.06225097
0.05433184
0.049627364
0.049190998
0.052325666
0.05396843
0.049962938
0.040524602
0.027629495
0.016395569
0.013574898
0.021783173
0.042348742
0.07454193
0.05070889
0.044872582
0.043199122
0.044950962
0.045814097
0.042319894
0.034404695
0.023890257
0.015424907
0.014956653
0.025482833
0.04803008
0.08157569
0.04309517
0.04070151
0.04123664
0.041140914
0.037709594
0.0311113
0.022880495
0.016765535
0.017834187
0.028890789
0.045794487
0.042286634
0.041202784
0.039757967
0.0357157
0.030047655
0.023878932
0.019637942
0.021821558
0.032214105
0.05031848
0.045362532
0.04238999
0.03881997
0.034407973
0.029320836
0.024689376
0.02274251
0.026161134
0.054096818
0.04752153
0.04315263
0.039025605
0.033670604
0.02903819
0.057380617
0.050102174
0.045190573
0.040165007
0.035282314
0.031164765
0.060907066
0.05371505
0.048485994
0.10714984
0.10414088
0.10174543
0.09745753
0.09048146
0.08334732
0.07697022
0.071064174
0.06477088
0.05811894
0.052491426
0.04812926
0.13647652
0.12403101
0.11232972
0.10496098
0.10098702
0.09829354
0.094527006
0.08851874
0.08227342
0.07663947
0.07136124
0.06553453
0.05909115
0.053410828
0.049132884
0.046207428
0.044396043
0.042624116
0.040969968
0.040067017
0.040320456
0.15793389
0.14925784
0.13758767
0.122959375
0.10930407
0.10075414
0.09606427
0.093517244
0.091035545
0.08665216
0.08175075
0.07715219
0.07295412
0.068127096
0.06208068
0.056478202
0.051935434
0.048864067
0.046945393
0.045101643
0.043453097
0.042491317
0.042348266
0.042698085
0.042725086
0.04342711
0.16283184
0.15682137
0.14719188
0.13407522
0.117782354
0.102936685
0.093825996
0.08927667
0.08765143
0.08665186
0.08382219
0.08051199
0.077673316
0.07486403
0.07119185
0.06526095
0.05913204
0.054493845
0.051303208
0.04951936
0.04817283
0.047201812
0.046870828
0.046949208
0.04653859
0.044285357
0.041766882
0.040965915
0.16235465
0.16350937
0.16008246
0.15198588
0.14061904
0.12627983
0.109172404
0.09426212
0.08596933
0.08296192
0.08295113
0.08327055
0.0814904
0.07941282
0.07807112
0.07696277
0.074118614
0.06773287
0.061562657
0.056967616
0.054124713
0.052983165
0.052694738
0.052704573
0.05328214
0.05393511
0.053280175
0.049043596
0.04318255
0.038644552
0.037089527
0.039075494
0.16161191
0.16294193
0.16164464
0.15384424
0.14236379
0.12919772
0.114209175
0.097857594
0.08487457
0.07880062
0.07803887
0.07992172
0.081379294
0.080208
0.07884866
0.07826275
0.07839501
0.076081276
0.06978667
0.06355512
0.059524894
0.057865024
0.05798495
0.0584895
0.059423685
0.06099701
0.06254351
0.061893642
0.055954278
0.047348022
0.039346695
0.034175992
0.03296244
0.035968363
0.16356856
0.16263002
0.15678024
0.14342523
0.12796408
0.11315
0.099131465
0.08549458
0.07574344
0.07271421
0.07422429
0.077631116
0.07998335
0.07894927
0.07769662
0.077652454
0.07804036
0.076055944
0.06975621
0.06428933
0.061723292
0.06189549
0.06365609
0.06502956
0.06648064
0.06855953
0.07049322
0.06962937
0.06242019
0.051827073
0.041598678
0.03360015
0.028970003
0.028950095
0.03440112
0.16797489
0.16386074
0.15891731
0.14682311
0.12734026
0.10895419
0.09409791
0.0826745
0.07341975
0.067352235
0.066906214
0.07010752
0.07481474
0.07764822
0.076443076
0.07469195
0.07394588
0.0736323
0.07111722
0.06560743
0.06211722
0.062020242
0.06464273
0.06813526
0.06990641
0.071017146
0.07243574
0.07339376
0.07164693
0.06428367
0.053769946
0.043168843
0.033869386
0.026723862
0.023611665
0.026120067
0.03495449
0.16218048
0.1519714
0.13146418
0.107688844
0.08890098
0.07641953
0.0691036
0.06388998
0.061338007
0.062499702
0.066360116
0.07128966
0.074222386
0.07256693
0.06981367
0.06779295
0.06624287
0.06343955
0.059455812
0.058321953
0.06071174
0.065466166
0.070088565
0.071672976
0.07185817
0.07186973
0.07141143
0.06927419
0.06302506
0.054035544
0.04447949
0.035232306
0.026758313
0.021052599
0.020572424
0.026277184
0.03864616
0.15220147
0.13728076
0.11426067
0.08949715
0.0725379
0.06452161
0.06068176
0.05933076
0.05860591
0.060298204
0.064154565
0.068938315
0.07158172
0.06927967
0.06566715
0.062892556
0.061035812
0.058947563
0.056506455
0.05710143
0.061257422
0.06748325
0.07264221
0.07372081
0.072820485
0.07162368
0.07049221
0.06861198
0.063563764
0.056153238
0.047905922
0.039262176
0.030191481
0.022347271
0.0187608
0.021069705
0.03011787
0.04632008
0.14263284
0.124287546
0.09723288
0.074195325
0.061675668
0.057293177
0.057510912
0.05821216
0.058042526
0.059559703
0.063043594
0.06748843
0.06971502
0.06667048
0.062488973
0.05968815
0.058606982
0.057967067
0.057109833
0.0590353
0.064495385
0.071727455
0.077124774
0.07735592
0.07526696
0.07329506
0.07209337
0.0706774
0.066482365
0.060376942
0.053520203
0.04587239
0.03685248
0.027133644
0.020275772
0.018887103
0.024531126
0.038214028
0.058778644
0.13260984
0.10904193
0.08287954
0.06388903
0.05620718
0.055693388
0.05815953
0.059602022
0.05897504
0.05969608
0.06250465
0.06646258
0.06810641
0.064332545
0.059981167
0.057806432
0.058268547
0.059928536
0.060822845
0.06376952
0.07005465
0.07789117
0.083168626
0.0822503
0.07919669
0.07696897
0.076119065
0.07524705
0.071579695
0.06646824
0.061065733
0.05483371
0.04626155
0.0349316
0.024809122
0.019518018
0.021636963
0.03289783
0.051726222
0.123814166
0.09631741
0.071398795
0.058285356
0.055844665
0.058290362
0.061846554
0.06278604
0.060681343
0.060009003
0.061740994
0.064870656
0.065812826
0.06167543
0.05762863
0.056494653
0.058736324
0.06309962
0.06588316
0.06963837
0.07609135
0.08377826
0.08838916
0.08665317
0.08333075
0.08132166
0.08088434
0.08035439
0.077010214
0.07275778
0.0686034
0.06363833
0.055752754
0.043455303
0.030833244
0.022201657
0.020588934
0.028273582
0.04394257
0.116809726
0.08493835
0.06262535
0.0568738
0.059485197
0.06405324
0.06753701
0.066592574
0.062036335
0.059529305
0.059862077
0.0619815
0.06253636
0.058716416
0.055299878
0.05471134
0.057976842
0.064070046
0.068520546
0.07286745
0.07896596
0.085736334
0.08966333
0.088115156
0.085293055
0.08350819
0.082847595
0.081861794
0.07856345
0.074834585
0.071207285
0.0666008
0.059092164
0.04737711
0.034788907
0.024721324
0.020032942
0.023354828
0.034991324
0.05192077
0.11064404
0.074557304
0.056460977
0.058402777
0.06571376
0.07196343
0.074798584
0.07113063
0.06339562
0.058723092
0.057757735
0.059305727
0.06021744
0.057099223
0.05402255
0.053855896
0.057522535
0.06436241
0.069956064
0.07474524
0.080418944
0.08641976
0.090162456
0.0891878
0.0869329
0.08529341
0.08415228
0.08231038
0.07846624
0.07443398
0.070498765
0.065567136
0.058304727
0.04782772
0.03633398
0.026088953
0.019626915
0.019422352
0.027281404
0.041581392
0.106500566
0.06708914
0.052325547
0.061229825
0.07292867
0.08093697
0.08333355
0.076789975
0.06532675
0.058274448
0.056198478
0.057784975
0.05976641
0.057527363
0.05481291
0.05494708
0.058990598
0.06637615
0.072479606
0.077281594
0.08265078
0.08852714
0.09250128
0.09191316
0.090004265
0.088514864
0.08710337
0.08440614
0.079440475
0.074385166
0.06956178
0.06413013
0.057041645
0.047517776
0.036855042
0.026855767
0.01843381
0.016432047
0.021186113
0.032998025
0.10514265
0.062173426
0.04977107
0.06420255
0.07966775
0.08957106
0.0921464
0.08336294
0.06818944
0.058807135
0.055980265
0.05820024
0.06168872
0.060185492
0.057688475
0.05816865
0.06275535
0.07065785
0.07667804
0.08075243
0.086082816
0.09218687
0.09638864
0.09560144
0.09387165
0.092817664
0.09160483
0.088173985
0.08169478
0.07522702
0.069382906
0.06350118
0.056607485
0.047516465
0.037228703
0.027118206
0.018525481
0.013782382
0.016157866
0.02601397
0.04202485
0.10474831
0.05919838
0.04852605
0.06618357
0.0841766
0.09566742
0.09887749
0.08915061
0.071551144
0.060621202
0.057700872
0.06106025
0.06602311
0.064707994
0.062225282
0.06297511
0.067811966
0.07536805
0.07998377
0.083143115
0.08787656
0.09397018
0.09775466
0.09654462
0.095008135
0.09481865
0.09431338
0.09035665
0.08249968
0.075048864
0.0687024
0.062862456
0.056465268
0.047799945
0.0374946
0.02692002
0.017250717
0.010861814
0.011719704
0.02052325
0.03591168
0.1620785
0.09916335
0.055711806
0.048620403
0.067673326
0.08625823
0.09796053
0.10099441
0.09106761
0.07304227
0.06197971
0.059748113
0.06433916
0.07002562
0.068312645
0.06540537
0.06551343
0.06910372
0.07433283
0.0765723
0.07900071
0.083404124
0.08895826
0.09223163
0.09155035
0.091207325
0.091616094
0.09113264
0.086651206
0.07872379
0.07171178
0.06607294
0.061154306
0.056024134
0.048104882
0.037584722
0.026201189
0.015385568
0.007894933
0.008431852
0.017389119
0.032886207
0.14620078
0.086773574
0.05085057
0.050671935
0.07061368
0.08835596
0.09886265
0.10057163
0.08990967
0.072051406
0.061733007
0.06112683
0.06722486
0.07264811
0.069883585
0.06584513
0.06431872
0.06575328
0.068680584
0.07019633
0.07272792
0.07727063
0.0829407
0.08714706
0.087993264
0.08830887
0.08869219
0.0876382
0.08264613
0.074976385
0.06851816
0.06467438
0.0611673
0.05596447
0.04973203
0.038276315
0.025506437
0.013443053
0.0056598783
0.0073740482
0.017762065
0.034057796
0.19878471
0.12354368
0.06999534
0.047433615
0.055309713
0.075977325
0.09192878
0.10017836
0.09951085
0.0869503
0.06905013
0.060512602
0.061882496
0.06917554
0.07451296
0.07048553
0.06484878
0.061579943
0.06158614
0.06362671
0.06512505
0.068137586
0.07335645
0.080147564
0.08654457
0.08887941
0.08960962
0.089642584
0.087937236
0.082261324
0.074441016
0.06895828
0.065956056
0.06437951
0.060172737
0.052827895
0.03939569
0.024682164
0.011500239
0.004478812
0.008956909
0.021981478
0.039108753
0.17482793
0.097658694
0.055996478
0.04790342
0.063835025
0.08486748
0.09835565
0.10348499
0.09925628
0.08332741
0.064836025
0.057956994
0.061133385
0.0697397
0.07566458
0.07087368
0.0635553
0.05919361
0.05883938
0.06079173
0.062221587
0.065656304
0.071885586
0.080669284
0.089684784
0.0935719
0.094118
0.093793154
0.09194243
0.085782945
0.077546
0.072897196
0.07123256
0.0701859
0.06675404
0.05572909
0.039692283
0.023149908
0.0095799565
0.0046209097
0.013041794
0.028815806
0.0461182
0.25948602
0.1450063
0.07343525
0.04757279
0.05350578
0.076663315
0.09761208
0.10819286
0.1093806
0.10024917
0.07964951
0.06067872
0.055577755
0.059981048
0.06896716
0.075255394
0.07029486
0.06242013
0.057968557
0.05784619
0.060077786
0.06243372
0.06658602
0.07075763
0.08147138
0.09247571
0.09619033
0.09516132
0.09381366
0.09245956
0.08755034
0.079984546
0.07618117
0.074879885
0.07334328
0.06787574
0.054552555
0.03703046
0.020178974
0.007824898
0.006141484
0.018274248
0.035321534
0.051135242
0.22895324
0.11193448
0.055407345
0.04667449
0.06389266
0.09112704
0.11021745
0.1170665
0.11367768
0.09951067
0.07592344
0.058292925
0.054763556
0.059146166
0.06669998
0.07186717
0.06789416
0.061371088
0.05802852
0.059081793
0.059548497
0.060197115
0.064379394
0.068559825
0.07873231
0.08797306
0.088659465
0.08494365
0.08174962
0.079713166
0.076821625
0.07244754
0.069856524
0.068393886
0.065743804
0.05921322
0.046383142
0.030589342
0.016101122
0.0069072247
0.0086557865
0.022632003
0.03804636
0.051129818
0.18858838
0.08184856
0.04645151
0.053076804
0.07712281
0.10400176
0.118342936
0.12022859
0.11291486
0.096776724
0.07444775
0.059481263
0.056723654
0.059881806
0.06492549
0.068484366
0.06646848
0.06294012
0.06236434
0.062451184
0.06112963
0.060649395
0.06419778
0.070786834
0.07552987
0.08081347
0.077762604
0.071721554
0.06719601
0.06480569
0.063097715
0.060733914
0.05889541
0.056975067
0.053502798
0.047001064
0.036254644
0.023731172
0.012975633
0.007619977
0.0123435855
0.025689304
0.0381853
0.04908812
0.25390458
0.14248121
0.061070144
0.04734224
0.06364483
0.09050405
0.11354655
0.12030727
0.11647868
0.10703325
0.09308356
0.076105595
0.06433654
0.061297357
0.062339246
0.06470007
0.0671708
0.0677709
0.0680725
0.06892437
0.06885463
0.065509856
0.062779844
0.06444371
0.069245934
0.07253271
0.074796975
0.06931561
0.062253058
0.05747801
0.05521494
0.054179907
0.05243814
0.050142467
0.04723686
0.0429278
0.03660041
0.027878165
0.01876086
0.011945426
0.010170639
0.01665628
0.028366566
0.03813535
0.2699808
0.19578177
0.101661205
0.052517235
0.053757787
0.075024664
0.101068676
0.11784965
0.11599243
0.10724872
0.097842574
0.08898479
0.079938054
0.07167083
0.06747544
0.06599939
0.06629026
0.06879771
0.07200581
0.074453175
0.0766893
0.07554591
0.06966287
0.06350857
0.062380016
0.06523794
0.06796569
0.070073724
0.06487626
0.05824721
0.053872764
0.05170667
0.050447047
0.04800868
0.04448569
0.040242374
0.035103023
0.028945208
0.022197008
0.016412318
0.0133731365
0.01456213
0.021871626
0.03182572
0.04010862
0.25846672
0.20192611
0.13654357
0.07443249
0.05239892
0.06208068
0.08340609
0.10554105
0.11520833
0.10672158
0.09565097
0.088020265
0.08463335
0.08298367
0.07830399
0.073002696
0.06966478
0.06922269
0.07266116
0.07672024
0.079051614
0.0795961
0.077937484
0.06955004
0.060117543
0.05634451
0.057347775
0.06016648
0.064674854
0.063316345
0.058990538
0.05549848
0.05312866
0.05078876
0.046606362
0.041165054
0.035245895
0.029112041
0.023402989
0.019034922
0.016672313
0.016939461
0.02027601
0.02776891
0.036601067
0.1909945
0.14243573
0.096143425
0.062362313
0.055915296
0.067589164
0.08570993
0.10245091
0.10680103
0.09609008
0.08558619
0.0802111
0.08029437
0.08254498
0.07991165
0.07486445
0.071724236
0.072319984
0.07681036
0.08017546
0.08052778
0.07846856
0.07319319
0.063366055
0.053038657
0.048008084
0.047683895
0.0512923
0.057360053
0.060528517
0.05967796
0.057312965
0.054537237
0.051113844
0.04545486
0.038365364
0.031026423
0.024306297
0.01953739
0.017613709
0.01799488
0.020402491
0.024923086
0.032562673
0.042138398
0.1868853
0.14538872
0.108438134
0.07834196
0.060309887
0.05959785
0.07000643
0.08446139
0.09720957
0.09959513
0.08975935
0.0808447
0.077047765
0.07816124
0.080729365
0.07772684
0.07357484
0.07261312
0.07598716
0.08192575
0.08407009
0.08219707
0.07803577
0.071502864
0.06150472
0.051034987
0.045118093
0.043724
0.046521008
0.052881777
0.058163702
0.059388638
0.05760324
0.05445558
0.05041319
0.043970108
0.035929203
0.027811587
0.020947635
0.01711005
0.01685208
0.01883316
0.022452414
0.027880728
0.036681473
0.04939282
0.15170026
0.1200012
0.093803585
0.07449949
0.06370866
0.06378728
0.07182503
0.08344436
0.09431076
0.0972538
0.08927876
0.08155185
0.077953935
0.07781541
0.07757652
0.07267356
0.06913668
0.07158661
0.07885188
0.08667743
0.08804929
0.084721744
0.07956779
0.072838485
0.063269794
0.052631795
0.045823336
0.04353553
0.045841396
0.052406907
0.058461726
0.059987187
0.058118403
0.054519176
0.049934626
0.04290223
0.03417611
0.025654912
0.018889606
0.015662134
0.016188383
0.019004643
0.023614407
0.0307765
0.042720735
0.06071621
0.13321793
0.11069757
0.09276408
0.08003688
0.07199782
0.07032049
0.07584947
0.0854671
0.09600675
0.1003468
0.093761384
0.085961044
0.08065516
0.07714003
0.07218689
0.06519002
0.06263387
0.06779158
0.078531146
0.088828444
0.09057522
0.08714068
0.08237147
0.07651055
0.06767726
0.056724966
0.049114883
0.046331167
0.048767626
0.0560714
0.06221527
0.06292963
0.059924424
0.055502057
0.050309658
0.04272443
0.033576965
0.02484107
0.018092096
0.014905453
0.0155375
0.018870473
0.025031626
0.035420477
0.05275011
0.1286819
0.11304784
0.10172725
0.09353
0.085856974
0.08100027
0.08348763
0.091341674
0.100923
0.10510552
0.098207176
0.089248836
0.080971956
0.07335889
0.064498186
0.055802464
0.054405987
0.060918033
0.07309413
0.08546978
0.08924121
0.08758247
0.084646404
0.080547094
0.07276273
0.061684072
0.053981543
0.051506937
0.05491489
0.0636639
0.069533944
0.0682348
0.06331134
0.057573438
0.0516901
0.043545604
0.03428632
0.025621235
0.018782556
0.01503551
0.015219152
0.019298077
0.027935922
0.04288894
0.131194
0.12026435
0.113134325
0.10835332
0.10118562
0.09335184
0.092181504
0.09648484
0.10301638
0.10534531
0.097495556
0.08664459
0.0769918
0.0668664
0.056069314
0.047945797
0.04709977
0.052868187
0.06384194
0.07621515
0.082353175
0.083514035
0.08290917
0.0805372
0.07405943
0.064272106
0.05770564
0.056184173
0.060334027
0.069104254
0.07321721
0.070153594
0.06418902
0.057987273
0.051719904
0.043484867
0.034516692
0.026400685
0.019880652
0.016025424
0.016353786
0.021949828
0.03335744
0.052151024
0.13645315
0.12821674
0.12316197
0.12027907
0.11414385
0.1042428
0.09924871
0.0995391
0.10258412
0.10325885
0.09571844
0.08450049
0.073574126
0.062538326
0.05172336
0.044101775
0.042836726
0.047061384
0.055722058
0.06658137
0.073930085
0.07741362
0.07881689
0.0779497
0.07314664
0.06563926
0.06095463
0.06036985
0.06428766
0.070824146
0.07202691
0.06799352
0.062274575
0.056558132
0.050421
0.04237944
0.033917606
0.026734352
0.021364033
0.018364906
0.019953668
0.02752328
0.041191757
0.061490238
0.13667959
0.13268042
0.1308198
0.12505871
0.11327058
0.104842484
0.10217583
0.103253484
0.10314268
0.095658004
0.08419299
0.07247907
0.06109768
0.050563812
0.043053985
0.04099381
0.043586075
0.05005157
0.05921465
0.06685233
0.071909785
0.0750137
0.07578713
0.07325238
0.06833142
0.0654335
0.065472305
0.06866473
0.07229978
0.07123625
0.06627935
0.06017393
0.05505389
0.04909116
0.040893435
0.033165753
0.027245462
0.023375213
0.022123218
0.02561897
0.035056412
0.05009204
0.07073414
0.14758915
0.1430381
0.14082104
0.13454378
0.12077999
0.110081375
0.10562134
0.10562229
0.10522735
0.097908616
0.085569024
0.073206484
0.061709702
0.051306307
0.043568373
0.04066789
0.041962385
0.046879113
0.054676056
0.062200487
0.068219006
0.07270503
0.0752067
0.07514918
0.07269931
0.07105553
0.07146853
0.07378417
0.07471019
0.07058334
0.0646497
0.05970359
0.053631604
0.047063947
0.039132237
0.03231436
0.027843833
0.025899053
0.026892185
0.03255135
0.043623745
0.05942285
0.1613136
0.15451032
0.15022415
0.14221478
0.12711662
0.11500698
0.10925728
0.10834527
0.107872665
0.09886038
0.08594394
0.07321322
0.061929166
0.051877916
0.04422432
0.040994883
0.04151827
0.04539436
0.052232563
0.05953884
0.06608999
0.07171661
0.07574493
0.07834566
0.0774588
0.07611567
0.07652503
0.07752198
0.07639474
0.070751905
0.06394327
0.05716908
0.050762653
0.04371822
0.036178052
0.030617356
0.027798414
0.027883291
0.03140074
0.039421618
0.051976264
0.06820178
0.17568105
0.16541094
0.15740967
0.1465528
0.13035393
0.1172511
0.10991418
0.10690147
0.10376716
0.093491256
0.0807125
0.06870377
0.058371782
0.049589515
0.043304503
0.040729105
0.04117483
0.04437679
0.050245345
0.057146013
0.06426185
0.07046658
0.07663256
0.080192626
0.08027792
0.079226375
0.07838738
0.077224195
0.0730961
0.06559992
0.057619393
0.04981649
0.04258448
0.035663545
0.029925466
0.02669239
0.026252866
0.028893828
0.035152137
0.045484245
0.058977425
0.19128543
0.1759134
0.16378099
0.14964318
0.13231045
0.11808717
0.10863817
0.10253966
0.09603959
0.08490765
0.07295197
0.06228429
0.05321735
0.046256423
0.042116582
0.04102403
0.04202038
0.044680953
0.049162865
0.0551188
0.06248319
0.07021469
0.07753843
0.082591236
0.08365637
0.08221233
0.079431415
0.075022936
0.06688917
0.055630982
0.045600116
0.037384808
0.03041917
0.025785208
0.023543298
0.02377528
0.02685988
0.03292936
0.042096198
0.1705631
0.15353835
0.13483828
0.11900103
0.1071319
0.09805739
0.08889526
0.07743734
0.06634122
0.056624115
0.049114525
0.043869615
0.042152345
0.043217957
0.045398653
0.047646046
0.05017692
0.054184437
0.06119752
0.06994653
0.0789057
0.08573431
0.08772361
0.08534765
0.07989472
0.07131368
0.05857122
0.043983757
0.032235563
0.024033248
0.019811034
0.01977712
0.022815228
0.028023303
0.035510004
0.04496634
0.05614972
0.15942293
0.13913012
0.12021911
0.10641575
0.09516382
0.08491886
0.07380974
0.063464105
0.054603934
0.04761541
0.043666244
0.044276416
0.04798633
0.05186087
0.053862333
0.053992033
0.054881632
0.05973071
0.06839877
0.07867545
0.08758646
0.09047794
0.08679098
0.07809943
0.064914346
0.04743254
0.0304721
0.018962443
0.014192522
0.016808331
0.02562362
0.036476552
0.047607303
0.0589208
0.07039136
0.10594255
0.09477997
0.08548987
0.07606894
0.066866815
0.058381736
0.05115056
0.04713905
0.049034655
0.054831862
0.060271144
0.06234628
0.059878647
0.056143343
0.056543887
0.062380612
0.07249606
0.082873106
0.08672595
0.081965744
0.07038456
0.053384185
0.033055842
0.016634881
0.009701848
0.013640523
0.029062808
0.05200678
0.07293171
0.08896226
0.10122818
0.06057906
0.054502726
0.054947197
0.06813407
0.06385422
0.05607748
0.051571786
0.05320984
0.06048566
0.069945455
0.07415235
0.06944269
0.057159483
0.039331317
0.02028054
0.0088557005
0.008972883
0.022764266
0.050964475
0.08720899
0.116453946
0.06424469
0.05425954
0.04689312
0.045439005
0.04962957
0.05668336
0.06011355
0.055907726
0.044611335
0.028504431
0.013456166
0.006670296
0.01257509
0.03288448
0.06787789
0.10997403
0.062345684
0.051448762
0.042983294
0.039924145
0.0419001
0.046508253
0.0485093
0.044464946
0.03463292
0.021346688
0.010187507
0.0076003075
0.01713115
0.040191174
0.07644802
0.11926532
0.06112212
0.050150216
0.041582942
0.037789464
0.03805214
0.04035914
0.040563405
0.036217928
0.027871728
0.017561197
0.009746432
0.010263383
0.021598577
0.043961942
0.07768762
0.06467259
0.053914428
0.04511547
0.040185094
0.038465977
0.03793615
0.03577012
0.030654728
0.023460448
0.015797734
0.011198223
0.014196575
0.026166141
0.046529174
0.074904144
0.072078824
0.06071019
0.050813556
0.044065595
0.039738
0.036367953
0.03213048
0.026361763
0.01992929
0.0145100355
0.013171792
0.018835545
0.031127453
0.048794925
0.07770115
0.0659163
0.054786146
0.046321034
0.039978564
0.034490645
0.02904421
0.022758067
0.016939938
0.013610005
0.01551038
0.023866057
0.09240055
0.08170873
0.06862348
0.056693673
0.047071695
0.039808035
0.033301115
0.026948929
0.020328343
0.015297294
0.014090419
0.019019425
0.029536903
0.094810784
0.08256918
0.06877017
0.05663979
0.046922326
0.03904468
0.032643974
0.025897741
0.019530654
0.015780985
0.017336547
0.02489227
0.09403294
0.08043009
0.065971434
0.054341316
0.045513928
0.038690984
0.03284198
0.026733994
0.021790087
0.07658905
0.06208861
0.05146873
0.043946564
0.038445175
0.033944964
0.05184692
0.0979411
0.09365058
0.08796126
0.0997383
0.0953235
0.095073104
0.09538549
0.09291637
0.08674747
0.07986003
0.07385296
0.06906134
0.06486559
0.06003219
0.054656208
0.04972434
0.045856476
0.043275416
0.041276217
0.12509412
0.11289048
0.10223693
0.09721267
0.09528214
0.093924224
0.090106845
0.083039105
0.07607007
0.07043737
0.066055536
0.06190878
0.056845427
0.051528394
0.04682201
0.04320216
0.04073894
0.038588524
0.036690712
0.03568387
0.036049366
0.14504749
0.13990015
0.13038778
0.11701918
0.104878366
0.097635746
0.09420949
0.09209776
0.08809143
0.08140713
0.07517326
0.07035267
0.066568434
0.062577605
0.05742985
0.052282155
0.04784453
0.04446
0.042050004
0.039583087
0.037107825
0.035428226
0.034965158
0.03594196
0.038184464
0.04197198
0.15505713
0.14854687
0.14868408
0.14829534
0.14630723
0.14300644
0.14128292
0.14265388
0.14710099
0.15034306
0.1496231
0.14464658
0.13448149
0.11952233
0.10496205
0.09616768
0.09190273
0.08962071
0.086456895
0.08119941
0.076227784
0.07237363
0.06920564
0.065629125
0.060623646
0.05564183
0.05142033
0.04827094
0.045947194
0.043290675
0.040602446
0.038553238
0.037395418
0.03700018
0.037023842
0.03857106
0.042415798
0.048258603
0.055064857
0.14918411
0.13707852
0.13431591
0.13681263
0.13978606
0.14082861
0.1396684
0.13948882
0.14228529
0.14810675
0.15248084
0.1524018
0.14726502
0.13610101
0.119057715
0.10271472
0.0930261
0.08830434
0.08637464
0.084798455
0.081486285
0.077968955
0.0751313
0.07280928
0.06977433
0.06473178
0.05974531
0.055528104
0.052493453
0.05043596
0.048341036
0.04665816
0.045202136
0.04396397
0.04255843
0.039764464
0.037608445
0.03803724
0.04142946
0.046897233
0.15464967
0.13461924
0.12382984
0.11943239
0.1218133
0.13327456
0.13393551
0.13546515
0.13752419
0.14205635
0.14901555
0.15290457
0.15239573
0.145989
0.13334286
0.11508751
0.097598076
0.08781463
0.08347964
0.08245039
0.082413495
0.08069193
0.0783813
0.076648116
0.07538432
0.073061526
0.06768423
0.06239128
0.058166623
0.05542481
0.05420828
0.053521335
0.053188562
0.053430736
0.053720355
0.05212462
0.047071695
0.04080671
0.036399484
0.035530746
0.03817779
0.042962372
0.05041486
0.17348778
0.14727753
0.12520254
0.11209005
0.1093775
0.11483699
0.123606145
0.13092858
0.13505673
0.13873535
0.143879
0.15007979
0.15230155
0.1486783
0.14049894
0.12624854
0.10749948
0.09089047
0.08211696
0.079102635
0.07953042
0.08059883
0.079607844
0.07814896
0.077561915
0.07701409
0.07534528
0.07018489
0.06433427
0.060079575
0.05795908
0.057934344
0.0587821
0.060308695
0.0626204
0.064722
0.06410974
0.057608724
0.04798305
0.039204836
0.033578396
0.032069862
0.034371138
0.040540397
0.051734984
0.17028928
0.14403093
0.11959231
0.10835868
0.10833347
0.115229785
0.12697804
0.1372419
0.14153558
0.14253801
0.14665866
0.15027893
0.1482966
0.14101058
0.13018364
0.1158033
0.09815949
0.08363032
0.07713854
0.07613999
0.07802105
0.07956886
0.07845861
0.07733399
0.07757479
0.078564346
0.07740688
0.07166231
0.06562108
0.061894298
0.061005414
0.062548995
0.06496459
0.06816083
0.07222015
0.0758723
0.07591075
0.06828296
0.056391776
0.04458958
0.03516221
0.029411256
0.028255463
0.03205514
0.041568518
0.16686529
0.14439619
0.12307042
0.11453909
0.11552715
0.12378484
0.13470191
0.14259386
0.14529234
0.14901197
0.15051305
0.14781243
0.14013135
0.12865281
0.11609143
0.10263389
0.0880155
0.07670349
0.07287699
0.073866546
0.077049136
0.07892573
0.07755911
0.07645702
0.077081025
0.07854658
0.0773772
0.07113409
0.065571606
0.06331426
0.06441647
0.06791532
0.071621835
0.07566947
0.08040249
0.08448869
0.08436203
0.07601982
0.06332278
0.050332546
0.038811326
0.02977705
0.024864256
0.025567591
0.03242731
0.0461331
0.17553931
0.1622734
0.14572346
0.13178807
0.12663203
0.1286645
0.13546842
0.14486426
0.15154994
0.15306681
0.1524455
0.1483587
0.14117092
0.12740964
0.112255216
0.09981477
0.088718474
0.07789886
0.07034308
0.068804026
0.07115126
0.07514882
0.07739949
0.075825155
0.0743013
0.074321985
0.07487297
0.0725435
0.06639594
0.06264275
0.06296712
0.06677705
0.07229853
0.07644534
0.07990098
0.08350134
0.08613062
0.08491695
0.07682872
0.06519544
0.053126454
0.041709542
0.03129512
0.02351433
0.020893157
0.024623811
0.035340488
0.053575277
0.077608764
0.16245902
0.1552661
0.14848953
0.1413163
0.13905102
0.14106983
0.14665794
0.15373033
0.15652776
0.15555322
0.15192395
0.14474988
0.13014942
0.11150253
0.09540528
0.08425695
0.07676834
0.070155084
0.06543887
0.065115035
0.06796485
0.07222271
0.07473451
0.07299864
0.07065332
0.069245815
0.06799954
0.06452972
0.05943954
0.058010757
0.061056137
0.06733513
0.07408625
0.07768214
0.07955682
0.08100015
0.081516564
0.07940656
0.07258695
0.06326902
0.053460836
0.043566227
0.033450782
0.024225593
0.018783927
0.019061804
0.026118338
0.040358007
0.0606184
0.15233082
0.15340501
0.15306878
0.14968288
0.14833272
0.14967996
0.15311521
0.15764844
0.15743518
0.1538229
0.14722162
0.13583267
0.11726457
0.09641701
0.08172876
0.073702514
0.06983799
0.06628418
0.062986255
0.06296623
0.06576455
0.07006043
0.07275039
0.070760965
0.067546725
0.065024376
0.06290007
0.059500158
0.055740118
0.056064963
0.06100154
0.0688808
0.07598001
0.07856047
0.078737855
0.07832277
0.077433646
0.07498646
0.069404244
0.06228614
0.05477357
0.046791255
0.037762582
0.027824938
0.019957006
0.016836524
0.020314574
0.03142363
0.049454033
0.15931672
0.16093081
0.15720057
0.15478206
0.15499288
0.15688545
0.15920138
0.15431672
0.14781797
0.13854802
0.12458366
0.104228854
0.084346116
0.07257497
0.068041384
0.06710833
0.06523126
0.06223154
0.061923146
0.06444031
0.06869835
0.071484864
0.06903446
0.065116644
0.06220013
0.06034273
0.058095753
0.05575043
0.057377517
0.06352353
0.07229644
0.07930887
0.08052516
0.079015136
0.07717621
0.07555425
0.0729413
0.06832725
0.062945545
0.05767995
0.05190164
0.044424176
0.034259558
0.024204612
0.01786089
0.017991185
0.026493907
0.042761624
0.06456661
0.17275453
0.17167956
0.16443926
0.15955418
0.15867263
0.1599065
0.16059148
0.15187967
0.14160341
0.12920946
0.11302066
0.09304547
0.07616413
0.068307996
0.06687468
0.06775582
0.06642753
0.06286067
0.06177175
0.06375867
0.06784195
0.07045883
0.06738198
0.06308234
0.060527444
0.05998397
0.059735656
0.058828235
0.06132835
0.06817937
0.07714814
0.08352029
0.08330107
0.08037484
0.07767403
0.07576603
0.07348913
0.06945503
0.06553364
0.06224978
0.058805585
0.053317487
0.043335974
0.031430542
0.02199328
0.018621981
0.024053454
0.037754357
0.05646211
0.079607785
0.1642884
0.16319042
0.15147132
0.13567019
0.11891687
0.10117537
0.08370346
0.07224053
0.06885725
0.06975901
0.07137734
0.06950331
0.064529836
0.062151372
0.063227236
0.06669474
0.068725824
0.06511247
0.06089157
0.059199035
0.060441494
0.06263918
0.06325388
0.066123724
0.0727396
0.080990314
0.08635801
0.08513254
0.08163762
0.07879591
0.07708365
0.075187385
0.071792185
0.0690614
0.06745607
0.06599414
0.062417626
0.053020954
0.040059686
0.028142035
0.021165133
0.022415638
0.032331586
0.048009753
0.068301916
0.13064075
0.10759652
0.08787423
0.07555163
0.07203287
0.073325574
0.07584649
0.07711148
0.07346082
0.066284835
0.06227392
0.062047362
0.06441915
0.0657177
0.062005877
0.05804962
0.056893766
0.05901873
0.062730014
0.06474644
0.06803608
0.073930025
0.08093798
0.08555359
0.0846197
0.081747234
0.07918465
0.07749039
0.075516164
0.07245433
0.07045531
0.069547296
0.06874126
0.065069735
0.05666399
0.045156777
0.032724798
0.023395002
0.020525217
0.026112497
0.038835645
0.057023108
0.07966274
0.12630516
0.09470868
0.07329708
0.06858933
0.07420421
0.08020717
0.08408648
0.084491074
0.07833701
0.0684036
0.062452555
0.0609411
0.062439144
0.06349999
0.06000012
0.056200445
0.055139422
0.057365894
0.061598063
0.06472021
0.0684675
0.07405126
0.08058798
0.08547014
0.08558571
0.08372629
0.08156139
0.07963884
0.077002704
0.07333243
0.07085389
0.069496036
0.06713629
0.063937485
0.05640942
0.04665029
0.03487152
0.024648488
0.018980443
0.020976186
0.030638337
0.04701376
0.06843096
0.122915566
0.08327967
0.060109615
0.06265098
0.07701671
0.087783575
0.093281984
0.093141496
0.084456146
0.07130343
0.063237906
0.06059277
0.06176734
0.06314677
0.05991751
0.056167006
0.055141628
0.05740261
0.061942756
0.06577194
0.07007384
0.07610381
0.08329159
0.08919698
0.0904268
0.089267135
0.08762008
0.08548874
0.081466615
0.07671201
0.07270062
0.06990272
0.066045284
0.062237978
0.056815684
0.046886206
0.03578961
0.025207698
0.017635167
0.01679331
0.02379316
0.038574815
0.059154153
0.12214863
0.07598376
0.05091983
0.057741582
0.079156816
0.094426334
0.10206908
0.10227877
0.09171617
0.07530463
0.06514025
0.061757684
0.06323671
0.06519693
0.061863244
0.05791807
0.05692655
0.0594185
0.06444675
0.0689432
0.0740388
0.0813961
0.0900445
0.09693366
0.09845644
0.09772754
0.09659886
0.094608545
0.08988869
0.082525074
0.07629454
0.071602166
0.06611228
0.063513696
0.056685627
0.04717177
0.036269784
0.025142908
0.015964389
0.013037622
0.018409967
0.03167689
0.05181116
0.1232481
0.0735057
0.046182215
0.054112554
0.079521775
0.09842825
0.10853279
0.10983479
0.09857702
0.079921305
0.06831443
0.06488836
0.06721461
0.06946319
0.065248966
0.0608477
0.059830427
0.06255531
0.06796986
0.073153436
0.07965726
0.087992966
0.097368
0.10398173
0.10464388
0.10367966
0.103248
0.10207772
0.09670758
0.087248266
0.07957327
0.07347727
0.06861079
0.06414741
0.0573861
0.04771042
0.036318302
0.0241822
0.013533711
0.009414434
0.014017224
0.02672571
0.046525598
0.12066352
0.07108426
0.04456556
0.052722514
0.07932711
0.10014737
0.11175221
0.113572896
0.10203385
0.08256346
0.07062948
0.0679211
0.07108861
0.07274091
0.06734574
0.062378705
0.06077248
0.0627808
0.06769079
0.073082864
0.08020127
0.08856326
0.096830904
0.102503
0.10274774
0.10217899
0.10204929
0.10083318
0.09533346
0.08632755
0.078682005
0.073396206
0.068867624
0.06502986
0.05851358
0.048274696
0.035822988
0.02237761
0.010744572
0.0067331195
0.011882186
0.024835885
0.043883562
0.17810857
0.11539924
0.067151606
0.044368207
0.05445999
0.0814023
0.102697134
0.11446142
0.115606785
0.10274613
0.082356274
0.0708186
0.069483876
0.07353002
0.07449663
0.06814271
0.06216103
0.05929482
0.0601601
0.06453121
0.07033008
0.077484965
0.08554262
0.093580544
0.099102974
0.100477934
0.10054439
0.10016525
0.098156154
0.09218907
0.08412129
0.07810825
0.07375836
0.07101661
0.06690049
0.060004294
0.049829423
0.03559339
0.020621002
0.008659542
0.0060762763
0.01295799
0.02654308
0.044591308
0.17026126
0.10416794
0.060572207
0.045085073
0.05939412
0.08678484
0.107610404
0.118364215
0.117461085
0.101367354
0.079153895
0.06861764
0.06926358
0.074726224
0.07604438
0.06888372
0.061512113
0.05754429
0.058087587
0.06259227
0.06839645
0.07544559
0.08349997
0.09227139
0.09943342
0.10238689
0.102871776
0.10218823
0.09926522
0.09304291
0.08526951
0.080575764
0.07805604
0.07670325
0.07337797
0.065164804
0.052296698
0.035638332
0.019118011
0.0075662136
0.007555425
0.017102718
0.03134346
0.047781527
0.15608084
0.0888288
0.053567052
0.048291683
0.068529606
0.09663504
0.116148114
0.124595165
0.11971009
0.09802085
0.07342619
0.06448883
0.06725782
0.07453829
0.07740569
0.070011795
0.061692
0.05750501
0.05858928
0.06338382
0.0684067
0.07472354
0.08306992
0.093563855
0.10368228
0.10821211
0.10875857
0.10791457
0.10499054
0.09866923
0.09081763
0.08688462
0.08578199
0.08500385
0.08190131
0.07116693
0.054177642
0.035300612
0.017800212
0.0074777603
0.010648251
0.022533238
0.036801815
0.05104357
0.2286799
0.1341381
0.07203013
0.0493173
0.056216657
0.08331543
0.11177993
0.12869376
0.13277411
0.121209145
0.0922904
0.06677228
0.060136974
0.064509034
0.072761595
0.07715231
0.071051
0.06355989
0.060600877
0.062512696
0.06599045
0.06821245
0.07307732
0.08166897
0.09410858
0.107221544
0.11281669
0.112788975
0.11150479
0.109108865
0.10329181
0.09541237
0.091334164
0.09002364
0.088938534
0.08397001
0.071118474
0.052837253
0.0334388
0.016427338
0.008164287
0.013912559
0.026261091
0.038822293
0.050575435
0.21005845
0.10711342
0.05785507
0.0517869
0.07071912
0.10223836
0.12809938
0.13972831
0.13692576
0.11763668
0.0848552
0.06198871
0.057681322
0.062216878
0.06938434
0.073967695
0.070965886
0.066649914
0.065971136
0.068472505
0.069123924
0.06875342
0.06930566
0.07735652
0.08934617
0.101961136
0.10660648
0.10497403
0.1019333
0.09845036
0.09324032
0.086996734
0.08359331
0.0820083
0.079839766
0.07460135
0.06296629
0.046699464
0.029448092
0.014984012
0.009415209
0.015923023
0.026114762
0.035494626
0.04590541
0.17351943
0.07956231
0.05248493
0.063521445
0.09095073
0.12173116
0.14031816
0.1437589
0.13372165
0.11046928
0.08000934
0.06169778
0.05877298
0.0621292
0.066975474
0.07083672
0.07141054
0.07176423
0.07382959
0.074492276
0.070792556
0.06733751
0.0697369
0.07384378
0.08413279
0.094037056
0.095939636
0.09211582
0.08717841
0.082639754
0.07798082
0.07331693
0.07062441
0.06888956
0.066627085
0.062111914
0.052710414
0.039390326
0.025353253
0.014322042
0.011388361
0.017404258
0.024478257
0.031236947
0.04285574
0.23322856
0.12835264
0.060973823
0.05883205
0.08263481
0.113572955
0.13860154
0.14570642
0.139395
0.1241619
0.102391124
0.07898295
0.06560916
0.06292474
0.06423122
0.06653577
0.06990141
0.07428026
0.07834518
0.08150011
0.07997364
0.072850764
0.066753566
0.067593634
0.07093555
0.07970786
0.08743101
0.08709675
0.08176726
0.07602036
0.07141453
0.06763673
0.06398177
0.061277807
0.059103608
0.056512117
0.05223465
0.04428786
0.03351724
0.022775292
0.015175879
0.014356136
0.019329071
0.023651958
0.029666007
0.045365036
0.30388123
0.2512892
0.17506313
0.0892179
0.058150828
0.073875844
0.10385811
0.13321823
0.14884871
0.14288217
0.12801671
0.11115354
0.09482288
0.08095938
0.07226956
0.06886166
0.067780256
0.06828201
0.072187364
0.078926265
0.08448601
0.08708787
0.083608866
0.07384843
0.06526464
0.064229846
0.068662286
0.07481235
0.082289636
0.08188403
0.07659745
0.07111353
0.06693226
0.06367934
0.060079455
0.056626797
0.05346644
0.05003047
0.045431077
0.03822887
0.029835165
0.0223459
0.017955244
0.018645823
0.022348583
0.025392592
0.033017755
0.05500996
0.23872948
0.18144464
0.11663926
0.06794101
0.066476405
0.09054434
0.11970341
0.14332819
0.14850426
0.1322295
0.11317068
0.09820551
0.08867842
0.08355045
0.07862204
0.07425791
0.07155162
0.07173973
0.07681006
0.08334726
0.086666584
0.08642423
0.08233619
0.071249306
0.061041713
0.05817008
0.061095
0.06677836
0.07552457
0.07835686
0.07571727
0.07183093
0.068482876
0.06538278
0.06087768
0.055841982
0.050890684
0.045791686
0.040208578
0.033949316
0.02802217
0.02392894
0.022536635
0.024572313
0.02769357
0.031404555
0.04293126
0.2602185
0.21647924
0.16770071
0.11980927
0.080254674
0.063764095
0.0761919
0.09982222
0.12371957
0.14011031
0.13805604
0.1183663
0.10002279
0.08857149
0.08410603
0.08373803
0.08057785
0.07586402
0.07372409
0.07565421
0.08179301
0.08632243
0.08657467
0.08313906
0.07580227
0.06440365
0.054327488
0.05051732
0.051748455
0.057189286
0.065778375
0.072015524
0.07342166
0.07207888
0.0699088
0.067237735
0.062247753
0.055657804
0.048698843
0.041748285
0.035530865
0.030343413
0.026847422
0.025508583
0.02643317
0.029957354
0.03433144
0.040939093
0.058021665
0.2290752
0.20009983
0.15879118
0.11901295
0.08657175
0.067156255
0.06644511
0.08129537
0.100999415
0.11940676
0.13078809
0.12668484
0.10871267
0.093268454
0.0849064
0.08262622
0.08254218
0.07870048
0.074436784
0.07473934
0.07991916
0.08739489
0.090011775
0.087525725
0.08199936
0.073895276
0.06309223
0.053138494
0.048145533
0.047698498
0.051428437
0.058924317
0.06622589
0.06987977
0.07026726
0.06918508
0.0673635
0.06247914
0.055014968
0.04661846
0.038471937
0.031774044
0.02735275
0.025355041
0.025752604
0.028452456
0.0339002
0.041238725
0.052871704
0.07594705
0.18054205
0.15332478
0.12082869
0.09271699
0.073149025
0.06539434
0.070298254
0.08297509
0.09814149
0.11241585
0.1217708
0.11935431
0.10518497
0.09277767
0.08602697
0.08312905
0.08014989
0.07384777
0.070210755
0.07392305
0.08316052
0.09233618
0.09384531
0.08981061
0.08349472
0.07562566
0.06565809
0.05549079
0.049212158
0.047281682
0.049787343
0.056560457
0.06374496
0.06799507
0.06903237
0.068673134
0.06748825
0.06271154
0.0545882
0.04533881
0.036385834
0.029201925
0.024780333
0.023439348
0.025042951
0.029693782
0.038275123
0.05036515
0.06804782
0.1449709
0.12396991
0.10092723
0.082666874
0.07175714
0.06961548
0.07498926
0.08413392
0.095087886
0.10693914
0.11632621
0.11710858
0.106707215
0.09619868
0.08861184
0.08292127
0.07563788
0.06664258
0.06408244
0.07047868
0.08290887
0.09431702
0.09601271
0.092032075
0.08645642
0.07986224
0.07085949
0.060209632
0.052725434
0.04979819
0.051870584
0.058829904
0.06580806
0.069426
0.07003051
0.06958908
0.068410635
0.06335729
0.054856896
0.045131326
0.035690904
0.027792037
0.022754729
0.021443367
0.024064302
0.031322956
0.044505954
0.06257093
0.12558192
0.110345125
0.09502739
0.083725154
0.07792109
0.07791984
0.08148825
0.08641589
0.09448284
0.10433024
0.11378634
0.116440296
0.108564496
0.098287165
0.08848804
0.07901013
0.06733644
0.05778128
0.056398153
0.0639537
0.07743645
0.09019452
0.09359217
0.091569066
0.08824742
0.08390099
0.07630563
0.065546036
0.057632565
0.0545758
0.057082117
0.06492579
0.07206625
0.07422739
0.07351333
0.072021246
0.07005215
0.064270735
0.05561334
0.045933306
0.036214292
0.027347505
0.021264434
0.019746065
0.023507416
0.03368199
0.051779628
0.07565254
0.118866086
0.10743028
0.09658694
0.08909726
0.08594322
0.0867185
0.08851582
0.09004545
0.09497225
0.10236508
0.10956508
0.11235601
0.10506469
0.09514606
0.08386403
0.072069645
0.059497893
0.050222814
0.049488306
0.05645287
0.06832868
0.0801965
0.08515477
0.08567655
0.08484852
0.082693994
0.07694149
0.06770307
0.060914278
0.05850929
0.061265826
0.06878692
0.07458323
0.07564753
0.07451451
0.07270002
0.06988466
0.06343269
0.054568827
0.045234025
0.035521984
0.026303232
0.019926488
0.01911199
0.024510324
0.037104487
0.058300614
0.08527535
0.1210562
0.110803366
0.10103136
0.094824255
0.09275544
0.094009876
0.09510124
0.094239295
0.09596342
0.10010278
0.10503495
0.10721129
0.101113975
0.09126723
0.079182625
0.06669575
0.05440122
0.046290874
0.045758665
0.051244974
0.060541928
0.070221305
0.0755859
0.07790959
0.07897133
0.0784871
0.07473767
0.06816852
0.06339884
0.061867476
0.064358115
0.06972867
0.07267809
0.07328057
0.072895765
0.07172406
0.06832534
0.0607
0.051773608
0.042632997
0.03345269
0.024762928
0.019405901
0.020304501
0.027721107
0.042140603
0.06455803
0.0923987
0.1309433
0.12009424
0.10831678
0.10156202
0.099362195
0.10060394
0.101242065
0.098240554
0.09685135
0.09849489
0.10215795
0.10428089
0.09865624
0.08852875
0.07605457
0.063636184
0.052310824
0.045114756
0.044282734
0.048217773
0.05507368
0.062600374
0.067806005
0.07135147
0.07387388
0.074857175
0.073317766
0.06974375
0.067026556
0.06641549
0.068482876
0.071208835
0.07179272
0.071639895
0.07110697
0.070417464
0.06611252
0.056965888
0.04755521
0.0389508
0.031026304
0.023695469
0.020085275
0.023243964
0.03266579
0.04863918
0.071389735
0.09885913
0.14601594
0.13323265
0.11960304
0.11000687
0.10655272
0.106968224
0.1066941
0.101523876
0.09774482
0.09799099
0.101101935
0.103384435
0.09848648
0.08715677
0.07447082
0.062437236
0.05209744
0.04558128
0.044296563
0.046838164
0.05173242
0.05760646
0.0627535
0.067289054
0.0710004
0.07346189
0.07411164
0.072962105
0.07185036
0.072158396
0.07379538
0.0741204
0.07190871
0.07043767
0.070746124
0.06844962
0.06165099
0.051538885
0.042152107
0.034683645
0.028377593
0.023431718
0.022505343
0.028035939
0.039483607
0.056283116
0.07918334
0.105329394
0.15020329
0.13302809
0.1203745
0.114350975
0.11253023
0.11027074
0.10338515
0.09831989
0.09780431
0.10118145
0.10318047
0.09698409
0.08528155
0.072567105
0.06109327
0.051933885
0.046286523
0.044820726
0.04616928
0.0494408
0.05430436
0.059844077
0.06542069
0.07029432
0.073877454
0.07619619
0.07637799
0.07625908
0.076972365
0.078121245
0.07684457
0.073425174
0.07057291
0.06916976
0.064056635
0.05471587
0.043917418
0.035648584
0.029769778
0.02582103
0.023982763
0.026623249
0.03489518
0.04793018
0.06547326
0.08746821
0.16768283
0.14744002
0.1321984
0.12120372
0.11572063
0.11060923
0.10244012
0.096693575
0.09592795
0.09747082
0.09802228
0.09105033
0.079423845
0.06733316
0.056972086
0.04955846
0.045609117
0.044578135
0.045175433
0.047148943
0.05123633
0.057326257
0.06413996
0.07034069
0.075234175
0.07827455
0.079125226
0.079205155
0.07918918
0.07872999
0.075761914
0.07018691
0.065476716
0.060353577
0.05287999
0.042455018
0.033484638
0.027466
0.024232209
0.023614764
0.025945306
0.03233546
0.0430454
0.057338
0.07391614
0.18463933
0.16124761
0.14109069
0.12757653
0.11821878
0.11001891
0.100672185
0.09416801
0.092037976
0.09172541
0.09030259
0.08288056
0.07205862
0.061071277
0.05202198
0.04661572
0.044831038
0.044868946
0.045295
0.046107233
0.048894346
0.054974616
0.06316495
0.071810365
0.07815987
0.08222306
0.083468616
0.0827471
0.08103591
0.077941716
0.0718503
0.06330186
0.055052936
0.046497226
0.036845267
0.028413475
0.022833884
0.020759761
0.02175057
0.025529027
0.03228259
0.041906357
0.053595126
0.06690884
0.081725776
0.15301108
0.13436323
0.121230304
0.11013132
0.0994373
0.092350006
0.088091075
0.0858317
0.08276993
0.075270355
0.065678775
0.055365324
0.048033774
0.044550717
0.04521936
0.047134697
0.048093736
0.047767043
0.048335314
0.053142786
0.06220925
0.07295257
0.08225191
0.08765608
0.08900434
0.086954236
0.08261901
0.07580882
0.06539494
0.052672505
0.040598154
0.029691339
0.021350265
0.017708302
0.01790142
0.021394134
0.027601182
0.035971582
0.04635626
0.05739045
0.06774253
0.16424853
0.14325744
0.12634283
0.11209428
0.099339426
0.09011227
0.08439636
0.08081204
0.07711619
0.07007313
0.06134343
0.052233994
0.04569447
0.043906152
0.04726523
0.05178392
0.05402392
0.05306351
0.05053729
0.052086353
0.060011327
0.0717935
0.083889425
0.09209019
0.093604326
0.08984113
0.08215183
0.07075113
0.05516219
0.03805971
0.023879409
0.014260948
0.011732042
0.017224252
0.026530802
0.036969364
0.048227966
0.059757173
0.07095015
0.07971507
0.1775608
0.15252185
0.13146245
0.113214195
0.09776354
0.08706325
0.08068371
0.07699227
0.074242234
0.06885302
0.06104994
0.05314523
0.046397388
0.045190334
0.050707936
0.057889223
0.062046587
0.06092614
0.055162787
0.051074743
0.054555237
0.06480461
0.078146696
0.08886582
0.09163362
0.08666766
0.07583147
0.05998808
0.040047884
0.021287918
0.009727597
0.0071864724
0.017167091
0.037549317
0.05798787
0.07425636
0.08755845
0.098535895
0.105311155
0.09454697
0.08299488
0.0767867
0.07420325
0.07401174
0.07195729
0.06666225
0.059119165
0.05152315
0.048377097
0.053404152
0.061365545
0.06685305
0.066251695
0.058499455
0.049497426
0.04745084
0.05371648
0.06501174
0.07587993
0.079778135
0.07509112
0.063159406
0.046224535
0.025679708
0.010119975
0.0048493743
0.012432277
0.035444498
0.0693714
0.098617435
0.11757046
0.1290853
0.13463402
0.07527393
0.07433635
0.07757014
0.08066106
0.07883912
0.07245386
0.0629276
0.05505985
0.055594146
0.06158632
0.066869915
0.06670356
0.05847937
0.047260463
0.04208404
0.044893682
0.053027093
0.061884284
0.06548184
0.06131053
0.049864173
0.033554494
0.016016006
0.0056289434
0.006559968
0.02086258
0.0512231
0.091315925
0.12535858
0.14479828
0.15279162
0.09532881
0.09758836
0.09267491
0.0811044
0.06692922
0.060253084
0.06168723
0.064836144
0.0642423
0.056226134
0.044775367
0.038576603
0.039325356
0.044684827
0.050960064
0.05324018
0.04910165
0.038740873
0.024332821
0.010886908
0.0050907135
0.010381758
0.028384805
0.060213387
0.10145676
0.13461167
0.15312874
0.06457418
0.06410569
0.06228429
0.05490446
0.044496
0.038393497
0.037769377
0.040697336
0.044050753
0.044149518
0.03918034
0.030016065
0.018622518
0.0089126825
0.0065713525
0.014489174
0.03309959
0.06355077
0.10011011
0.13090748
0.14380574
0.072931945
0.068706155
0.06554681
0.05925393
0.05013591
0.043658912
0.041038156
0.04085827
0.04100555
0.038323104
0.03234887
0.02424723
0.015330732
0.009046793
0.0099895
0.01944077
0.037005723
0.06275767
0.09267181
0.11415893
0.12108779
0.085329056
0.078712106
0.074549675
0.06859797
0.059143066
0.05088091
0.045297146
0.041745603
0.038657606
0.033723056
0.026897132
0.019293904
0.012625873
0.00989604
0.0142892
0.025080562
0.040795326
0.060230553
0.07994205
0.091267824
0.09203905
0.13969845
0.11188692
0.096414745
0.088581145
0.08342266
0.076214194
0.06556201
0.05535406
0.04711014
0.04110378
0.035928607
0.029640675
0.022200882
0.015051961
0.010401309
0.011319876
0.019127727
0.031118155
0.044915617
0.05860299
0.06922805
0.072748184
0.14805114
0.11980039
0.103994906
0.0954805
0.08921254
0.08045995
0.06841385
0.056455553
0.04712677
0.039801955
0.033469856
0.026144922
0.018173158
0.011765957
0.009439886
0.013879359
0.024625242
0.0371269
0.048489988
0.056997895
0.0614627
0.15177488
0.12345064
0.10739243
0.09816319
0.09084773
0.08053017
0.06742215
0.055051267
0.04542339
0.037826657
0.030963242
0.02302295
0.015129864
0.009960353
0.010221064
0.018007517
0.030847788
0.04297334
0.051904142
0.057269216
0.18582308
0.152116
0.12342566
0.10631728
0.09567726
0.08684856
0.075481415
0.061834753
0.05031377
0.041584373
0.034592986
0.027822673
0.020199537
0.013493717
0.010492325
0.014118433
0.024714649
0.03832239
0.04936701
0.18623102
0.15121067
0.12144172
0.10227722
0.089609265
0.07886499
0.06698644
0.05405712
0.044190705
0.036824644
0.030757785
0.024858654
0.018875897
0.01462692
0.014958024
0.02145642
0.03368807
0.047044456
0.18869704
0.15196764
0.12018067
0.099354565
0.08423138
0.07200688
0.060241997
0.0491727
0.04044795
0.034246683
0.029116929
0.024408162
0.020674169
0.019962847
0.023976862
0.033389032
0.046687484
0.15634066
0.12234306
0.09905577
0.08188164
0.06873369
0.057686687
0.04790151
0.040890276
0.035777867
0.031799197
0.028890073
0.027909935
0.03098172
0.10478628
0.08602744
0.0723446
0.06220293
0.054106593
0.047742963
0.043674648
0.0411548
0.07668418
0.06880742
0.090938866
0.091061115
0.08831191
0.084394455
0.08079904
0.077822745
0.074900806
0.0708428
0.086090624
0.08508843
0.08601761
0.08481586
0.08006692
0.07489216
0.07076377
0.06787121
0.0655576
0.062144518
0.057476223
0.052709103
0.048730254
0.11890054
0.11302173
0.103766024
0.092812
0.08656478
0.08456075
0.08367497
0.08050305
0.07416129
0.068261206
0.06411302
0.061592042
0.059859276
0.05690056
0.05247736
0.047867715
0.043961406
0.040926874
0.037875473
0.03502971
0.033274114
0.0331859
0.035108447
0.14288467
0.13556331
0.13121253
0.1261074
0.12205589
0.12088251
0.1305502
0.1303823
0.12757683
0.120926976
0.108487725
0.09538555
0.08784014
0.08429581
0.08211285
0.07800704
0.071329355
0.065755665
0.062276185
0.060500026
0.059185266
0.056298494
0.052078903
0.047724605
0.0439775
0.04094696
0.037522674
0.034107983
0.031648397
0.030645251
0.03139788
0.033732593
0.037778795
0.13958102
0.13172579
0.1272741
0.1261267
0.12366688
0.12136549
0.12117404
0.124130964
0.13029146
0.13580084
0.13742483
0.13540566
0.12750751
0.11259568
0.097501755
0.08819556
0.083705366
0.080984116
0.077055514
0.071207225
0.06661141
0.06409371
0.06306368
0.062016487
0.05905056
0.054994226
0.051003397
0.04760301
0.044603944
0.04091996
0.03723222
0.034121275
0.032203794
0.031533837
0.031812847
0.033918202
0.038432837
0.045074046
0.18646473
0.15868866
0.13726592
0.1242612
0.11726624
0.11647087
0.11855841
0.11901873
0.11883277
0.12025344
0.12478274
0.13287336
0.13984221
0.14340949
0.14162058
0.13242811
0.115795135
0.09826857
0.08749884
0.08217019
0.07988143
0.07739508
0.07321572
0.069889784
0.068258464
0.0677312
0.06677306
0.06365484
0.059681416
0.05598414
0.05297309
0.050269485
0.047026157
0.043441474
0.04058671
0.038512647
0.036642432
0.03412199
0.03288561
0.034610927
0.039553225
0.046387136
0.05272323
0.16599172
0.14278513
0.12003809
0.10754454
0.10257369
0.10419148
0.110236645
0.11600745
0.114922166
0.11855185
0.12519658
0.13536406
0.14401084
0.14736176
0.14487308
0.13437617
0.11548936
0.09653771
0.08535433
0.08022797
0.07871491
0.078113794
0.07587737
0.07371169
0.072621524
0.07238525
0.07153952
0.068240166
0.06393415
0.060342014
0.05766982
0.055699706
0.053465962
0.05148554
0.050311625
0.04953623
0.047624826
0.042607427
0.037036657
0.033979
0.034484446
0.038725793
0.04384178
0.050432682
0.15417534
0.12864023
0.107135355
0.09275836
0.08853763
0.09231144
0.10134661
0.107975125
0.11578417
0.11855632
0.12707555
0.13844436
0.14695877
0.14922714
0.14499307
0.1327858
0.11243546
0.092867374
0.08179951
0.077215314
0.07673699
0.077573836
0.07672
0.07524091
0.074537575
0.07469171
0.07412475
0.07053232
0.0658592
0.06192726
0.05946344
0.058617115
0.058384895
0.05893123
0.060529947
0.06225902
0.061506152
0.055027664
0.045741856
0.037603498
0.032886326
0.032352746
0.03485048
0.03997338
0.04989481
0.20210278
0.17290044
0.14649767
0.12042737
0.096654594
0.0837875
0.08065516
0.08692372
0.09870523
0.109695375
0.11821234
0.124795735
0.13158655
0.14223593
0.14838612
0.14737862
0.14022022
0.12665534
0.10628468
0.087830186
0.07826781
0.07495481
0.07541078
0.07694781
0.076331675
0.07517344
0.07513404
0.0761618
0.07612586
0.07210636
0.06668681
0.06250799
0.06058854
0.061080515
0.06282413
0.06582081
0.07012057
0.074325025
0.07498294
0.06789082
0.05629587
0.04461533
0.0353927
0.029974043
0.028744936
0.031689465
0.03957504
0.05432242
0.19221067
0.16712469
0.14320022
0.11816573
0.09443611
0.08394301
0.083934605
0.09199005
0.10507667
0.116155505
0.12383163
0.12925154
0.13817424
0.14626282
0.14673817
0.141675
0.13213909
0.11786616
0.099175096
0.08290601
0.075338185
0.0737859
0.075384974
0.07694572
0.07577902
0.07465595
0.07531917
0.077365935
0.07783061
0.0729993
0.06694627
0.06301588
0.062164187
0.06423825
0.0677464
0.072606325
0.07881856
0.08476043
0.08638054
0.07891321
0.06626499
0.05293274
0.041003942
0.031642854
0.026265204
0.026012838
0.03147632
0.043724358
0.06442946
0.18102479
0.16073567
0.14232135
0.12087917
0.101632595
0.093767524
0.09541327
0.104252756
0.11729723
0.12725317
0.13285983
0.13824141
0.14181006
0.14645767
0.14155442
0.13246429
0.120856464
0.10774058
0.09157717
0.07851046
0.07330036
0.07335526
0.07594341
0.07738471
0.07543951
0.0741626
0.07526755
0.078008175
0.07835209
0.07234591
0.0661608
0.06333822
0.064279556
0.06824362
0.07297212
0.0785377
0.08526659
0.09155363
0.09311658
0.08543092
0.072999835
0.059849203
0.047309995
0.035882473
0.026981473
0.023034453
0.02530533
0.03462422
0.05178958
0.074953735
0.18614447
0.16617417
0.1531303
0.14225966
0.12850642
0.11494434
0.10947758
0.1117996
0.119927704
0.13137698
0.13922131
0.14363527
0.14529622
0.14545047
0.14294368
0.13304275
0.1202566
0.10841155
0.097088635
0.08431125
0.07424289
0.07099235
0.07233554
0.07569963
0.07726318
0.07490319
0.07330549
0.07413852
0.07611084
0.07468903
0.06768477
0.0627017
0.06220585
0.06577313
0.07164472
0.07654041
0.08119249
0.086488545
0.09108341
0.09135395
0.08399266
0.07319492
0.061944842
0.050866306
0.039679885
0.0290367
0.021994352
0.020701826
0.026416123
0.039585173
0.058484256
0.16424787
0.1492455
0.14408779
0.1424132
0.13744414
0.12895781
0.12504286
0.12654322
0.13273203
0.1424151
0.14811075
0.15010142
0.14905304
0.14587206
0.13688755
0.12173045
0.107210875
0.096202016
0.08766973
0.07833618
0.07059294
0.06839758
0.07021284
0.073927104
0.075903475
0.07360047
0.07145107
0.0709579
0.07069546
0.066963136
0.060240924
0.057364345
0.059572577
0.06557858
0.07250881
0.07660174
0.07941151
0.08224344
0.084228754
0.08296615
0.07659328
0.06827396
0.05980569
0.051237404
0.041879952
0.031426013
0.02256614
0.018079698
0.020025492
0.029441237
0.045263886
0.06732619
0.14738864
0.13889533
0.14141047
0.14733785
0.14691615
0.14006478
0.13587922
0.13588077
0.1403833
0.14748967
0.15130007
0.15149242
0.14884508
0.14207399
0.12895167
0.11056024
0.09611493
0.087506354
0.0821172
0.07536274
0.06875336
0.06674725
0.06854153
0.072466195
0.07503611
0.07285917
0.06995225
0.06806564
0.0660972
0.061591566
0.055862963
0.054714084
0.05873108
0.06613004
0.07320285
0.076111555
0.07706076
0.07769388
0.077614486
0.07533157
0.0698517
0.06374407
0.05790776
0.05200994
0.045021415
0.03549558
0.025521398
0.018492699
0.017269075
0.023756504
0.037425518
0.056990802
0.14035136
0.14965773
0.15846068
0.15788144
0.14881122
0.14262891
0.14110833
0.14393562
0.14853084
0.15042436
0.1493867
0.14536858
0.13662016
0.12043041
0.10109186
0.08847225
0.08279151
0.08002585
0.07481837
0.068306625
0.06592548
0.06751311
0.071701646
0.074881375
0.07263309
0.06892711
0.06617659
0.06381613
0.05982864
0.055288613
0.055377543
0.060402155
0.06848097
0.07513255
0.076595545
0.07567412
0.07444519
0.07298654
0.070079744
0.06526315
0.060902894
0.057487547
0.054314554
0.050001264
0.0417853
0.031225562
0.022052407
0.017868638
0.021473944
0.032960832
0.049928606
0.07283825
0.15514499
0.16700292
0.17457604
0.16966438
0.15615827
0.14717251
0.1445517
0.14566076
0.14798647
0.14713931
0.14418018
0.13896143
0.12917686
0.11242145
0.09487903
0.085148335
0.08207595
0.08097929
0.07632631
0.06915212
0.0659892
0.06721127
0.07157087
0.07513225
0.07244444
0.06809157
0.06524092
0.06373471
0.06137055
0.057953596
0.05867827
0.06407356
0.07193971
0.077821195
0.07772082
0.07515675
0.07264364
0.070438564
0.067337036
0.063129485
0.060287356
0.059043527
0.058579385
0.057071626
0.05072421
0.039946318
0.028748095
0.021309495
0.021395266
0.029969215
0.044367313
0.06415558
0.09037155
0.19379163
0.18220562
0.16320473
0.15252072
0.1491667
0.14966697
0.14922369
0.14366168
0.13640451
0.12914163
0.11957699
0.105499625
0.09238529
0.0863412
0.08512741
0.08467281
0.079639316
0.07117534
0.06683773
0.06733829
0.07136756
0.07464272
0.07142186
0.066853404
0.064606726
0.0646801
0.06438041
0.06198913
0.06268501
0.06745356
0.07419449
0.07872599
0.07759154
0.074273944
0.07131678
0.069031596
0.06621671
0.06278902
0.0613057
0.06198412
0.06389767
0.06524849
0.06070119
0.049961984
0.037162304
0.026465297
0.0221681
0.026744008
0.03842628
0.055737138
0.07890457
0.14061147
0.1263336
0.11468142
0.105923116
0.09817994
0.0927673
0.091006875
0.091076195
0.0902068
0.08371633
0.07346988
0.067682564
0.06702477
0.06998587
0.07237667
0.0687657
0.064156234
0.062150776
0.06286466
0.0637548
0.06251192
0.06322956
0.06699926
0.07235718
0.07623237
0.07552445
0.07299018
0.07014191
0.067885816
0.06518686
0.062315762
0.061743915
0.063482225
0.06656778
0.06891483
0.06529802
0.055335045
0.04250717
0.030189097
0.022336364
0.022625446
0.031113029
0.046514988
0.06785333
0.113769114
0.09617084
0.0882476
0.089750946
0.09447569
0.09764898
0.09897387
0.0971728
0.08858091
0.0761407
0.06879783
0.066945136
0.06886643
0.070542574
0.06667262
0.06186402
0.059569538
0.059913635
0.061056614
0.060914576
0.06216979
0.06587052
0.071122706
0.075647
0.076458514
0.07496035
0.07281256
0.07036632
0.0670172
0.06366587
0.06289011
0.06428397
0.06673819
0.068467975
0.06513667
0.05629027
0.044466436
0.032020748
0.022165954
0.019181252
0.024630368
0.038036823
0.058624685
0.103465855
0.07660568
0.06899035
0.0803802
0.09591776
0.1046924
0.107703745
0.10538167
0.09465623
0.07964563
0.07066023
0.06787723
0.06927699
0.07054937
0.06619066
0.060946643
0.058194876
0.058122933
0.059441984
0.060376287
0.06281257
0.0677405
0.074459314
0.08083767
0.0833112
0.0829187
0.08124548
0.0784269
0.07368231
0.06903857
0.065808296
0.06625593
0.0669682
0.06741309
0.06399059
0.05602163
0.0451656
0.032910764
0.021732569
0.016317785
0.01930219
0.03086865
0.05097282
0.095802546
0.06191945
0.05288285
0.07092309
0.09592438
0.11042589
0.11609715
0.11427581
0.102004826
0.08436805
0.07379478
0.07059437
0.07208663
0.07288593
0.06730962
0.06124443
0.058080852
0.057947457
0.059907973
0.06244749
0.06719512
0.07488823
0.08439165
0.09260219
0.09587222
0.09592348
0.09479791
0.09196037
0.08604443
0.07809669
0.072455406
0.07009423
0.06854302
0.06751394
0.06377566
0.056123257
0.045606136
0.033077896
0.02065605
0.013455451
0.014886975
0.025597394
0.045258045
0.09404427
0.055368006
0.043081164
0.062723875
0.09356427
0.11329687
0.122425795
0.12213874
0.10937858
0.08982533
0.07839131
0.07536894
0.07735413
0.07672387
0.06902158
0.062021315
0.058573067
0.05870807
0.061958134
0.06719172
0.07560253
0.086502254
0.09768522
0.10591906
0.10805845
0.10755211
0.1067785
0.10477877
0.0983206
0.088263154
0.0800724
0.07484412
0.071098745
0.06883496
0.06460947
0.056580722
0.045543373
0.032085538
0.018436015
0.01043427
0.01148957
0.021692932
0.041246295
0.09494811
0.055690467
0.04052961
0.058238745
0.09070295
0.113909125
0.12587667
0.12683761
0.11376077
0.09323788
0.081251144
0.07882041
0.08079076
0.07823318
0.06891072
0.06133485
0.05746889
0.057581723
0.062022626
0.07003051
0.08092022
0.09246576
0.102798104
0.1090433
0.10975963
0.109113514
0.10835606
0.10635418
0.10009146
0.09085387
0.08314687
0.07694286
0.07294977
0.07023728
0.065674484
0.056825757
0.044648588
0.029977083
0.015600443
0.008141756
0.010044932
0.020617783
0.038819253
0.14815634
0.09760362
0.058049798
0.04219222
0.05830568
0.09088802
0.11598039
0.12965566
0.13070166
0.115759075
0.09305036
0.08087778
0.07933599
0.08142936
0.07809013
0.068030775
0.059788585
0.055298567
0.05543697
0.060973227
0.070614636
0.081833184
0.092628956
0.10212839
0.10778272
0.109110534
0.108664274
0.10745758
0.10457933
0.09821212
0.09033507
0.08442718
0.079621196
0.07608175
0.073643446
0.06851107
0.05819589
0.044309914
0.02823478
0.013641477
0.0076610446
0.0111935735
0.022212327
0.03854847
0.15002483
0.096787155
0.058728755
0.045250237
0.062141895
0.09519106
0.12139368
0.1356169
0.13521254
0.115581274
0.08891648
0.076863766
0.076889455
0.080326915
0.07796407
0.06787866
0.058938205
0.054336846
0.055368543
0.06202954
0.07158524
0.082108974
0.092648685
0.1021952
0.109470844
0.11213952
0.11192483
0.11017102
0.10651165
0.100129426
0.09282839
0.08826327
0.08522868
0.08239597
0.079978585
0.07340777
0.060848773
0.044811547
0.027285874
0.012815714
0.00884527
0.014160156
0.025423288
0.03914696
0.14711076
0.090596795
0.056746244
0.04944378
0.07048315
0.10501385
0.13149697
0.14462954
0.14009762
0.11237079
0.08114791
0.0702011
0.072285056
0.0778631
0.077944756
0.06893897
0.06034118
0.05691552
0.05953449
0.066565275
0.07426977
0.08292258
0.09320325
0.10459119
0.11503303
0.11941284
0.11932981
0.1174072
0.11371547
0.10727596
0.09973234
0.09543741
0.092897356
0.09059864
0.08720237
0.07838613
0.063521326
0.045666337
0.027082205
0.01303339
0.010968268
0.017478645
0.028085232
0.03923595
0.21370643
0.13658595
0.079245865
0.05416566
0.05730623
0.08549303
0.121584
0.14621753
0.1548847
0.14198816
0.104365826
0.07177639
0.06329793
0.06698704
0.0737229
0.07675183
0.07115197
0.06555903
0.06506759
0.06916958
0.07384503
0.07657081
0.08205694
0.09174496
0.1055609
0.119986
0.12666345
0.12672591
0.12448019
0.120931804
0.114120424
0.105413675
0.09987414
0.09642321
0.093411505
0.08896911
0.079180956
0.06389111
0.045818746
0.027300775
0.013970971
0.012748599
0.018668592
0.02691722
0.035431147
0.048636317
0.20407826
0.11425239
0.06596464
0.056407094
0.072562516
0.10681927
0.14060295
0.15884477
0.15842772
0.13497162
0.092847586
0.06440419
0.0587067
0.06247711
0.068529904
0.0729329
0.0731737
0.073715925
0.07672095
0.07966739
0.08007163
0.0746153
0.07740271
0.08597666
0.09950727
0.11486089
0.122540474
0.12235403
0.119244754
0.11370689
0.10552055
0.096342504
0.090304494
0.086657524
0.08390272
0.08074814
0.07310617
0.06007445
0.043712676
0.026868463
0.015027761
0.01357168
0.017098546
0.021982074
0.028973699
0.17203939
0.086583555
0.060007453
0.069396734
0.09646028
0.13105357
0.15622991
0.16343838
0.15227538
0.122543395
0.084206164
0.062256932
0.05835414
0.060964942
0.06505388
0.0696705
0.07596141
0.08278787
0.08777404
0.0886392
0.081003785
0.07428503
0.072916925
0.08028573
0.09235716
0.10603726
0.112394154
0.11071223
0.10516536
0.09803957
0.089749575
0.08166736
0.07663095
0.073987424
0.07260811
0.07121402
0.06577289
0.0548836
0.040636778
0.026071012
0.016223848
0.014369607
0.015450418
0.018087566
0.025826693
0.22282726
0.12747723
0.06796211
0.06849629
0.09373069
0.1259442
0.15429258
0.16515297
0.15872842
0.13877648
0.10950345
0.08001369
0.064576924
0.061381996
0.06223774
0.064459085
0.06996834
0.08036196
0.09061122
0.095059276
0.09253192
0.08078098
0.0717898
0.07173276
0.07572377
0.08632934
0.098149955
0.102669954
0.09946126
0.092852354
0.08549154
0.078415394
0.07212561
0.06812626
0.06621057
0.06557977
0.064867556
0.06027168
0.050691783
0.038232684
0.025939643
0.0179919
0.015755892
0.015376687
0.017201066
0.02818793
0.28970206
0.23984742
0.16705239
0.0886386
0.06744909
0.089817405
0.12304574
0.15390223
0.1710158
0.16480845
0.14582545
0.12201917
0.09836054
0.07967216
0.069802165
0.06641865
0.06551975
0.066887796
0.073866725
0.086055994
0.09514898
0.097379744
0.09290826
0.07968277
0.069226325
0.067822695
0.07281661
0.08064288
0.09158987
0.09565985
0.09229952
0.08610523
0.079823375
0.07436347
0.069286704
0.06566739
0.0636906
0.06279814
0.061535
0.05657828
0.047670722
0.03709227
0.027154803
0.020988166
0.018633127
0.017583251
0.020801544
0.036709666
0.22882879
0.17123985
0.109599054
0.07106316
0.08213103
0.11380464
0.14627033
0.17057449
0.17464203
0.15420175
0.12839222
0.106217444
0.09042722
0.08114058
0.075188756
0.071322024
0.06971586
0.07202679
0.08079916
0.09088355
0.09600079
0.09493142
0.08726162
0.07373017
0.06508613
0.062254548
0.065663636
0.07249457
0.08314842
0.08914882
0.088492036
0.08481395
0.080801666
0.07711589
0.072519004
0.068119526
0.06472367
0.062068284
0.05902767
0.053227544
0.045194685
0.03685844
0.029864013
0.025987089
0.024539232
0.024383783
0.030481517
0.052255213
0.26405942
0.24349463
0.20255023
0.15535462
0.1099121
0.07705146
0.0730409
0.09679359
0.12668782
0.15306509
0.16915143
0.16393459
0.13803375
0.11256045
0.0948081
0.085298836
0.08119047
0.076805174
0.07281995
0.07278401
0.07791293
0.08759427
0.09428078
0.09480876
0.090510845
0.081750095
0.06921297
0.058822393
0.05499208
0.05660218
0.062211335
0.071226895
0.0789004
0.08224988
0.08240825
0.08136195
0.07987332
0.07591677
0.07046592
0.06505984
0.059905767
0.05484253
0.04857254
0.041860938
0.036086738
0.03214389
0.03121841
0.03221017
0.034886003
0.045246065
0.07256776
0.21110511
0.18205267
0.14320165
0.10665357
0.07957119
0.06904459
0.07956934
0.10335696
0.12727463
0.14730698
0.15761697
0.14955449
0.12533408
0.103643
0.09020525
0.08382243
0.08035123
0.07457656
0.07182479
0.074790895
0.08365232
0.0943045
0.09814072
0.0954954
0.089155436
0.080032825
0.06855768
0.058395743
0.05323428
0.052555084
0.055838704
0.062647045
0.070047855
0.075238764
0.07787734
0.07919538
0.07982719
0.07692093
0.070981085
0.064104795
0.05723393
0.05062163
0.04395765
0.038250208
0.034392238
0.03300208
0.035012543
0.039399445
0.046332598
0.061897635
0.09366125
0.16089684
0.13438207
0.10540086
0.08224434
0.06970203
0.07045621
0.08419633
0.102962136
0.12119782
0.13610929
0.14390564
0.13776225
0.11868948
0.10175389
0.090904474
0.0845685
0.078754365
0.07105017
0.0689643
0.07520962
0.08781767
0.099808514
0.10204476
0.097668946
0.09072089
0.08213323
0.07181978
0.06149912
0.054835856
0.052327514
0.05392176
0.059310973
0.065901995
0.07119995
0.074688196
0.07737082
0.07933569
0.07710421
0.071000755
0.06341392
0.055475056
0.047705054
0.04033792
0.0348441
0.032167733
0.032942653
0.038229167
0.04680413
0.058899343
0.07997823
0.124509394
0.10511744
0.08652419
0.07361764
0.069453835
0.07460374
0.08696377
0.100278854
0.11333585
0.12503684
0.13273
0.13086498
0.11733019
0.10367876
0.09338951
0.08441591
0.075574756
0.06584817
0.06463158
0.07330555
0.08841139
0.10174787
0.10379511
0.09943652
0.093370736
0.08646369
0.07754606
0.06687081
0.058935404
0.05526781
0.056174517
0.06131476
0.067237556
0.071593285
0.0746485
0.07738191
0.07949251
0.07720208
0.071130514
0.063533485
0.055162847
0.046372652
0.03780645
0.031811953
0.029599488
0.032263994
0.041064262
0.05444634
0.07204139
0.09745437
0.11970538
0.10383618
0.09127927
0.08067626
0.074160814
0.07383335
0.07977831
0.08915049
0.097700775
0.10686445
0.11675817
0.12506163
0.12649763
0.1171962
0.10513806
0.09348631
0.08212751
0.06921345
0.059075892
0.05895275
0.06843412
0.08373159
0.09705287
0.09979117
0.0970304
0.093215585
0.08894491
0.0822494
0.072148025
0.06411368
0.0603472
0.0615775
0.06733841
0.07291943
0.07587755
0.07744306
0.07899195
0.0799554
0.07693297
0.071160376
0.0640046
0.05583054
0.045867264
0.035808682
0.02877152
0.02655834
0.030502677
0.042217314
0.06025088
0.08321875
0.10795134
0.09542966
0.086930215
0.080376625
0.07707274
0.07823753
0.08386725
0.09080231
0.09674853
0.10349828
0.11116338
0.1181466
0.120692134
0.113833904
0.10226649
0.08977091
0.076518655
0.06261861
0.05339265
0.0538671
0.062600255
0.07561964
0.08659899
0.08934814
0.08809769
0.086295485
0.08440304
0.08042979
0.073014915
0.06662953
0.06363058
0.06499827
0.07016975
0.07444799
0.07662821
0.07795292
0.07895756
0.0786981
0.074835
0.068981946
0.062174678
0.053607523
0.042995453
0.032047987
0.025117159
0.023726225
0.029044569
0.042592466
0.063608825
0.09043151
0.09584081
0.088532865
0.0826267
0.07983291
0.08130264
0.086954534
0.09375858
0.09783268
0.10240811
0.107602835
0.113022745
0.115783095
0.10994899
0.09848654
0.08531433
0.071545064
0.05836016
0.050648928
0.05169767
0.05901754
0.06892246
0.076566756
0.07844031
0.07799822
0.07762474
0.077445745
0.07586336
0.071700394
0.06764108
0.065579474
0.06653309
0.06955016
0.07153183
0.07362729
0.07616186
0.078060925
0.07698828
0.07142401
0.06493813
0.05780369
0.048935115
0.03798777
0.027457356
0.021992207
0.022553802
0.029939234
0.045258105
0.06788051
0.09639847
0.10339141
0.09524524
0.087462366
0.083418965
0.08432621
0.09004706
0.097168386
0.10027033
0.10229868
0.10523939
0.10968983
0.112338066
0.10666579
0.0949617
0.081426084
0.068139374
0.05666095
0.05068153
0.05183971
0.057434916
0.064183354
0.068728685
0.06971735
0.07003963
0.07096356
0.072187364
0.07275379
0.071392655
0.06932062
0.068232894
0.06875032
0.06929374
0.068629146
0.0703696
0.0744797
0.077295125
0.075053215
0.06719351
0.059281588
0.051798284
0.043151855
0.03266704
0.023280382
0.020111382
0.023104012
0.03284049
0.05009663
0.07377398
0.1024639
0.11794025
0.107174456
0.095439136
0.088697314
0.088187754
0.093391776
0.10039234
0.10201597
0.10187793
0.103381395
0.10734737
0.10982281
0.103814244
0.091671586
0.07828176
0.06609017
0.056785464
0.05248213
0.05345124
0.05707544
0.06078714
0.062936485
0.063795626
0.0653128
0.067584574
0.07011372
0.07234883
0.0726189
0.07199359
0.07183033
0.07204682
0.07057935
0.06781536
0.0699352
0.07443893
0.075826585
0.07076198
0.06089735
0.051997185
0.044302523
0.03652501
0.027764857
0.020811975
0.020214021
0.025817275
0.037961543
0.057080805
0.08122897
0.13628
0.12255472
0.10689813
0.095865965
0.092849135
0.09613913
0.10147196
0.101345
0.09996593
0.10083783
0.10450667
0.10642213
0.09989154
0.08746612
0.0744831
0.06376785
0.056990743
0.054514766
0.055022538
0.056353867
0.057305872
0.058173656
0.060178936
0.06354958
0.06732398
0.07084918
0.07338172
0.07403934
0.07418454
0.074591815
0.07461023
0.07236779
0.06929511
0.06991613
0.07252473
0.071995616
0.06369108
0.05219984
0.0431059
0.03610027
0.029871047
0.023687124
0.020616233
0.023109913
0.031544983
0.046103597
0.06604266
0.0893842
0.15465069
0.13771826
0.1179418
0.102861404
0.09642923
0.09625256
0.09836185
0.0969705
0.095167816
0.09634364
0.09894043
0.10003227
0.0928278
0.080470145
0.06826311
0.059248447
0.055103958
0.05462694
0.054865897
0.054226696
0.05309403
0.053638935
0.057560623
0.06330639
0.068813086
0.07297325
0.074977756
0.07536024
0.07537204
0.075270474
0.074721456
0.07237691
0.069230795
0.06832719
0.06712079
0.061957538
0.051407695
0.04024607
0.03243184
0.02715224
0.023564398
0.02157873
0.02270472
0.02868712
0.03937316
0.054825068
0.07407504
0.09551042
0.17229474
0.15177798
0.12786329
0.10911882
0.09916872
0.09531933
0.09424597
0.09214777
0.08985877
0.09070313
0.09248519
0.092469215
0.084989965
0.073102534
0.061876178
0.05449176
0.052699268
0.05426842
0.054866135
0.05320543
0.050489545
0.050373018
0.055680215
0.0640564
0.0719412
0.07732749
0.07934004
0.07914621
0.07825476
0.07678884
0.074808955
0.0710817
0.06634468
0.061957538
0.055992424
0.047226608
0.03634578
0.027409494
0.02217555
0.020406425
0.020800829
0.023409665
0.028826416
0.03735888
0.048850477
0.06330067
0.0803138
0.16572893
0.1377325
0.11669505
0.10201156
0.09482008
0.09165388
0.087822616
0.08521706
0.085380256
0.08622825
0.085342824
0.07821655
0.06688851
0.05666113
0.05067295
0.051138878
0.055055022
0.05683291
0.05494362
0.050778687
0.04883164
0.054087818
0.06464863
0.07546669
0.08335906
0.0861122
0.08518386
0.08274317
0.079312205
0.0746879
0.06785375
0.059390664
0.050425053
0.040311575
0.030029356
0.021622181
0.01722914
0.017060101
0.01989913
0.025107324
0.032220602
0.040589154
0.04993552
0.059692085
0.14861596
0.12382096
0.1063748
0.09586853
0.089508355
0.08434796
0.081178546
0.0801481
0.08030838
0.07926613
0.072396934
0.062324047
0.05280298
0.048031867
0.050594985
0.05725676
0.061125696
0.060067773
0.054750144
0.04953921
0.05219561
0.06297177
0.07629591
0.08752298
0.092645645
0.091316044
0.08700931
0.08069539
0.07229555
0.060950756
0.047017872
0.033793986
0.022003591
0.014121532
0.01271981
0.016611814
0.02312386
0.031188965
0.040560365
0.050615907
0.05924028
0.065642715
0.07097787
0.13206118
0.11071402
0.096435905
0.08710754
0.080167234
0.07591945
0.07428968
0.07435399
0.07426798
0.069104254
0.059974134
0.05110532
0.046891987
0.050594807
0.059835315
0.066348255
0.06698036
0.061193705
0.052048564
0.048847258
0.056012392
0.069387734
0.08327091
0.091567576
0.091365874
0.08636451
0.07717681
0.06435835
0.047680438
0.030046642
0.016017437
0.007677853
0.008463562
0.020048082
0.034941077
0.047763348
0.05905968
0.06952512
0.07841706
0.081787646
0.08057386
0.09689242
0.083532274
0.07450491
0.06961107
0.06767261
0.06826472
0.070336044
0.06890303
0.06251168
0.054252923
0.048288643
0.050037265
0.059439898
0.06769419
0.070224226
0.06516737
0.053651333
0.044997036
0.046899736
0.056955397
0.06977475
0.079381466
0.08137339
0.07720405
0.06690353
0.05127901
0.03227341
0.015794337
0.00600487
0.0053100586
0.017346978
0.041456163
0.06501973
0.08105284
0.09177947
0.099105895
0.101973236
0.09571642
0.08364928
0.07178414
0.065302014
0.06340408
0.06515193
0.07096052
0.075092554
0.07275176
0.065066814
0.05567962
0.051515102
0.05701673
0.06468141
0.068285525
0.06451219
0.052856445
0.041977763
0.040706873
0.047605693
0.05771196
0.06615424
0.06862843
0.06512308
0.054761887
0.03877169
0.021526039
0.008682668
0.0039610863
0.00962013
0.028180718
0.058712304
0.08662295
0.104026794
0.11291689
0.115235746
0.10943496
0.06330198
0.0669415
0.07780707
0.08909869
0.09136695
0.084549785
0.071427464
0.058832824
0.056610405
0.060852528
0.06395745
0.061196506
0.050823987
0.040317893
0.037933707
0.042527616
0.04993856
0.05631596
0.05790347
0.05369687
0.04346156
0.029457271
0.015134394
0.0059235096
0.0048378706
0.014244378
0.035381377
0.06671488
0.09532279
0.11242074
0.11909121
0.1161356
0.10497117
0.095038295
0.073623836
0.061532974
0.059955597
0.06081599
0.058618903
0.05069685
0.042209566
0.039602757
0.04212916
0.04681045
0.050580204
0.0500592
0.044513643
0.035199463
0.02344197
0.011730015
0.0057348013
0.0076137185
0.018828452
0.038876295
0.067306936
0.09255791
0.1067875
0.11060476
0.10522252
0.1242916
0.096146226
0.07429004
0.066085875
0.06394333
0.062249005
0.057594478
0.050899804
0.047311425
0.046865046
0.048044443
0.048465192
0.045020998
0.03830546
0.029577792
0.019323945
0.010213971
0.0071564913
0.011176646
0.022176564
0.040188253
0.06260979
0.08127236
0.090901434
0.09171867
0.085163414
0.15076953
0.119683206
0.09184688
0.079082906
0.07467455
0.07310414
0.0701195
0.06308049
0.056452334
0.05219674
0.049416304
0.04642105
0.041092396
0.033087015
0.024163365
0.015230417
0.009123266
0.009312153
0.015456438
0.026087165
0.040399253
0.05592066
0.066722095
0.07007843
0.06888449
0.16850448
0.13641268
0.10655981
0.09197968
0.08640289
0.08434135
0.08040589
0.07142526
0.06187129
0.054318666
0.048983574
0.043914855
0.03686899
0.027842581
0.018829942
0.011425614
0.008448601
0.01199007
0.020053566
0.03033477
0.041083813
0.05020988
0.054649353
0.054787517
0.17772871
0.14523536
0.1156255
0.10100597
0.09500104
0.09204376
0.08641708
0.07506919
0.0635373
0.054295957
0.04723257
0.041181922
0.032907903
0.023028612
0.01429522
0.008650482
0.008776486
0.015380204
0.02491808
0.034567893
0.04252553
0.047062874
0.04785317
0.048885703
0.17868298
0.14658588
0.11850178
0.10464084
0.09848338
0.09452784
0.087272465
0.07420844
0.06183052
0.052146494
0.044668972
0.03754121
0.028852344
0.01903665
0.010722816
0.0071989894
0.010471106
0.019661665
0.030002058
0.038719296
0.044515908
0.047136664
0.049245536
0.19436765
0.17171574
0.14121813
0.11524069
0.10180944
0.094995916
0.08970803
0.08096665
0.06749308
0.055950582
0.047215104
0.040097713
0.03287399
0.023796797
0.014712274
0.008512437
0.007737756
0.014158368
0.025156438
0.035570264
0.04345268
0.048968673
0.1848535
0.1606136
0.13213277
0.10786587
0.09414172
0.08626121
0.07944679
0.06994414
0.05798191
0.04812479
0.04061055
0.034025848
0.027033508
0.018950224
0.011997879
0.0090149045
0.011463106
0.020184934
0.031529248
0.041565537
0.050194263
0.18051445
0.15385258
0.12474018
0.10055888
0.08623338
0.077213645
0.06954169
0.06069225
0.050813735
0.042321444
0.035592496
0.029407501
0.022933006
0.016494334
0.012570858
0.013044357
0.018783033
0.029116035
0.040913463
0.05250585
0.1514296
0.12060994
0.09562194
0.07995373
0.06972915
0.062127173
0.054776907
0.04693514
0.039814472
0.033791423
0.028211296
0.022684216
0.018497527
0.018198788
0.022264719
0.031165302
0.1574285
0.12322414
0.09560186
0.07793486
0.066701055
0.05928147
0.05359298
0.047809064
0.041977763
0.036762595
0.03216791
0.028277218
0.027121067
0.030136466
0.037667572
0.13543898
0.10460156
0.0842613
0.07163924
0.06410062
0.059678733
0.05504805
0.050272346
0.04655546
0.04390186
0.042497694
0.044047654
0.08030403
0.08252704
0.084055126
0.08277869
0.08077437
0.07913995
0.07792026
0.07615608
0.0727216
0.06870395
0.07856494
0.075597584
0.07502562
0.076036274
0.07619578
0.07373124
0.07096809
0.06930834
0.06869143
0.06792253
0.06520361
0.06126529
0.057207286
0.053710222
0.05068606
0.09674239
0.089080274
0.07992548
0.074169576
0.07197082
0.071769714
0.07030243
0.06618166
0.06266874
0.060988903
0.06089908
0.06135851
0.059592962
0.056025088
0.05194992
0.048238575
0.044934392
0.041048884
0.036818087
0.034007728
0.1368705
0.12268764
0.11482108
0.10976952
0.10481876
0.10175383
0.101754844
0.104871035
0.11010283
0.113147974
0.11324471
0.11070883
0.10489637
0.09419626
0.081846476
0.073919535
0.07038993
0.068889976
0.06603795
0.0610317
0.05746454
0.05618149
0.056768775
0.057922304
0.057045043
0.05390942
0.050026357
0.046339035
0.043141782
0.038556635
0.033760965
0.030037642
0.028135598
0.028363049
0.030513048
0.03461969
0.14352357
0.12169218
0.1099599
0.10453409
0.10238588
0.10060698
0.10024017
0.10240424
0.107354224
0.11461401
0.118177176
0.12176758
0.119858265
0.11316723
0.099229276
0.08390576
0.07450706
0.06991428
0.067582905
0.06429994
0.059481204
0.05652803
0.056101024
0.057477713
0.05910492
0.058383584
0.055532515
0.05189824
0.048312306
0.045116425
0.040320158
0.03507352
0.030770361
0.028006852
0.026894927
0.027154028
0.029227316
0.03362578
0.040311098
0.18778777
0.15328646
0.12488866
0.10688329
0.096173644
0.09309846
0.09400481
0.09641993
0.097602606
0.10200304
0.10874921
0.11829412
0.12527686
0.12912905
0.12816685
0.12034249
0.10370213
0.08600074
0.0753296
0.07006526
0.06765115
0.06500971
0.061238527
0.059166968
0.05944377
0.06136167
0.06323129
0.062403977
0.059578776
0.056473494
0.053359687
0.05002129
0.04516989
0.03994453
0.035683274
0.032646418
0.03050667
0.028539896
0.027866483
0.029801965
0.03466654
0.041975558
0.19803512
0.16203284
0.13224107
0.10698068
0.09097022
0.08313221
0.084715605
0.08663285
0.0910027
0.09578192
0.101454735
0.11065382
0.122716665
0.1323998
0.13674527
0.13620764
0.12684292
0.107613504
0.087712884
0.07588881
0.070482254
0.06875926
0.06770879
0.065335274
0.06409383
0.06486291
0.06695557
0.06871551
0.06757885
0.064668655
0.061603487
0.05861771
0.056044817
0.05174613
0.047481418
0.044344604
0.042223692
0.04000902
0.035863817
0.031563222
0.029662788
0.031390965
0.036378384
0.0422163
0.049568474
0.062004447
0.20871526
0.17221206
0.13965923
0.113206565
0.090678155
0.07602155
0.07005304
0.071499884
0.07793689
0.08621353
0.09370017
0.104171515
0.1132704
0.12760556
0.13840485
0.14277554
0.14068621
0.12991321
0.10893333
0.08805627
0.0756675
0.071180046
0.07049286
0.0709216
0.06971294
0.06900394
0.0696159
0.07153618
0.07309097
0.07153404
0.068262935
0.06504351
0.06256276
0.060528815
0.05792582
0.056011736
0.055549562
0.055954218
0.05502844
0.049351633
0.041280985
0.034523666
0.03115046
0.03174919
0.03481984
0.039942384
0.049455702
0.18454725
0.14992017
0.123110116
0.09857392
0.07705182
0.063762784
0.0600183
0.064340055
0.074451745
0.084842145
0.09437132
0.10675144
0.119680226
0.13468951
0.14286286
0.14473301
0.13997889
0.12792742
0.10634726
0.085740745
0.07449931
0.07019943
0.07039642
0.07194513
0.07164192
0.07089239
0.07131392
0.07305759
0.07452983
0.07263315
0.06875175
0.065017104
0.062580764
0.06171745
0.06155163
0.06275177
0.06567556
0.069230855
0.07019919
0.06407875
0.05364579
0.043055177
0.03475076
0.030062675
0.029085815
0.031646013
0.03872162
0.052634597
0.20408386
0.16773099
0.13770145
0.114178956
0.091184795
0.0708164
0.060548365
0.05937189
0.0659641
0.078624666
0.091195464
0.1011585
0.11175549
0.12574106
0.13973516
0.14642882
0.1434446
0.13663071
0.12259954
0.10205436
0.08291429
0.07300174
0.06972712
0.07052523
0.072368264
0.071926236
0.07101464
0.07151312
0.07360178
0.07537615
0.072942555
0.0681625
0.06393355
0.061796784
0.062167525
0.064083695
0.067806184
0.07342422
0.0794574
0.08201331
0.07608229
0.064816
0.052455306
0.041262567
0.032476783
0.02724886
0.026506126
0.03087473
0.04172784
0.06144178
0.18826115
0.15594745
0.13295907
0.113191545
0.09333986
0.075122416
0.06676811
0.06677723
0.075749695
0.0898512
0.10212016
0.11168563
0.1207667
0.13200098
0.14433336
0.14610684
0.13976032
0.12989217
0.116455436
0.097622275
0.08072138
0.072556496
0.070512354
0.07195896
0.07353526
0.07219654
0.07088834
0.071727395
0.07462436
0.07685125
0.073411345
0.0674907
0.06307238
0.06162727
0.06328106
0.06665897
0.07187992
0.07906717
0.08660489
0.09018195
0.08456367
0.07350832
0.06119305
0.049236238
0.03815931
0.029265165
0.024758816
0.02584207
0.033587158
0.049377203
0.071642935
0.1709032
0.1462577
0.13078082
0.11873448
0.10363835
0.08782148
0.08018625
0.08191681
0.090387106
0.10459876
0.11594391
0.1235916
0.13089639
0.1395126
0.14674246
0.14383578
0.13440734
0.12321085
0.11044526
0.09391862
0.079316795
0.07295638
0.072279096
0.07452065
0.0756802
0.07307541
0.071367145
0.072648525
0.07645112
0.078680456
0.07341725
0.06645608
0.06243956
0.062232375
0.06522429
0.06926578
0.07473695
0.08212066
0.089897335
0.09357655
0.08820486
0.07822716
0.06741607
0.05660522
0.045280993
0.034038782
0.025950551
0.02331984
0.02755934
0.039531767
0.057379067
0.18742704
0.15315926
0.13597286
0.13024378
0.12829238
0.119713545
0.106168985
0.09893429
0.099259496
0.10709059
0.12048584
0.13101602
0.13669008
0.14135408
0.14642578
0.1484254
0.14012712
0.12749809
0.11585724
0.10451323
0.090299726
0.07785183
0.07299209
0.07353896
0.07669735
0.07787287
0.074490964
0.07248604
0.073949456
0.07758474
0.07787067
0.07019043
0.06321353
0.0607087
0.06242895
0.06666279
0.07044464
0.0748409
0.08082324
0.08705306
0.089535594
0.08451414
0.0763576
0.067959964
0.059555233
0.050108016
0.038671553
0.02835083
0.022295296
0.022729933
0.030851662
0.04500866
0.06446028
0.1627444
0.13495308
0.1273678
0.1317634
0.13824934
0.13416284
0.12245107
0.11509895
0.11445516
0.121008456
0.13317573
0.14262521
0.14730489
0.14991546
0.1512242
0.14724535
0.1337673
0.11917561
0.10822481
0.09886819
0.08700764
0.07615799
0.07213241
0.073245764
0.07698119
0.078716874
0.0754261
0.07312465
0.07362968
0.07504451
0.07188958
0.06312889
0.05764073
0.05728084
0.060860455
0.06571543
0.068676114
0.0714708
0.07523674
0.07897973
0.07962406
0.0750078
0.068882644
0.063055396
0.057415664
0.050781906
0.041115344
0.030516684
0.022341251
0.01960677
0.02429998
0.035628796
0.05235666
0.076863766
0.12324935
0.12565106
0.1380384
0.14892101
0.14595759
0.13321859
0.1245724
0.122779846
0.1283297
0.1395917
0.14887732
0.15391958
0.15535653
0.15337318
0.14403182
0.12658042
0.11163336
0.102360845
0.09559953
0.08575523
0.07566303
0.07173753
0.07292253
0.07708615
0.07971102
0.076795876
0.07379395
0.072788596
0.07182598
0.06663233
0.058226526
0.054264188
0.05539614
0.05997902
0.064754784
0.06675768
0.06802291
0.06977391
0.071296275
0.07040769
0.066119194
0.061593175
0.057955027
0.054953933
0.051226497
0.04392183
0.03397453
0.024708211
0.019491315
0.021226227
0.030217648
0.0446586
0.065651536
0.12408137
0.13478684
0.15169072
0.16247618
0.1561594
0.13931733
0.12858635
0.12568957
0.130517
0.14085656
0.15064538
0.15602767
0.15721458
0.15292597
0.13966805
0.12019265
0.10610467
0.09931606
0.094958365
0.08656037
0.07641983
0.072056055
0.073144555
0.07785922
0.081591606
0.078866065
0.074934185
0.07255036
0.07030839
0.06475437
0.057103395
0.054181576
0.056162596
0.061108112
0.06550735
0.06627065
0.06590968
0.06584716
0.06567657
0.06364757
0.059538543
0.056335926
0.054739952
0.054271698
0.053516865
0.048777223
0.03991157
0.029865742
0.02224189
0.020949662
0.027515173
0.039953172
0.058230698
0.08450699
0.13801754
0.15521598
0.17256224
0.17944008
0.16675037
0.14427227
0.13114172
0.1272695
0.13063145
0.13970757
0.14816004
0.15330869
0.15465164
0.14970422
0.13500583
0.115958035
0.10401952
0.09943324
0.09686738
0.08935267
0.078510284
0.073328555
0.074196815
0.0794878
0.08422744
0.08130026
0.07639623
0.07331902
0.0711925
0.0664978
0.059521258
0.056970417
0.059164047
0.06384736
0.067429066
0.066853285
0.064958096
0.06346196
0.06219572
0.059540153
0.05575478
0.053815782
0.05408746
0.056097865
0.05855
0.05669731
0.0488832
0.03797251
0.027769506
0.02279228
0.026217937
0.036558926
0.052850187
0.07572603
0.18407822
0.19781226
0.19828063
0.17885727
0.15185583
0.13732475
0.13288897
0.13450778
0.13902456
0.14247501
0.14493817
0.14627117
0.1426912
0.1303134
0.114744365
0.10584313
0.102834225
0.101166904
0.0937891
0.08191335
0.075549364
0.07585424
0.08118892
0.08618158
0.08284527
0.07736635
0.074365675
0.073237896
0.06994563
0.06343907
0.060479462
0.061826408
0.06548816
0.06799334
0.06647587
0.06375259
0.06159711
0.05988902
0.057240188
0.054148138
0.05350536
0.05558729
0.06016624
0.06572908
0.066211045
0.059088886
0.04735893
0.034591377
0.025469959
0.02475816
0.03243476
0.046866
0.0677861
0.14729506
0.14399195
0.14376044
0.14149141
0.13545835
0.13117486
0.13027054
0.12914783
0.12356043
0.11540729
0.110467374
0.108627796
0.10665023
0.09846568
0.08529931
0.07763517
0.07688308
0.08542019
0.08160913
0.07572478
0.07233727
0.07106912
0.068481326
0.06305945
0.06014657
0.060690224
0.06331408
0.06549919
0.06455517
0.062304556
0.060192883
0.058255613
0.05565214
0.053266883
0.053753614
0.057142615
0.06222284
0.068725824
0.06981015
0.063886106
0.05233109
0.03868574
0.026867151
0.022281647
0.026616514
0.039122462
0.058861077
0.12906277
0.11399382
0.1075151
0.10904664
0.11376023
0.11626434
0.116458535
0.115896344
0.11326659
0.10351753
0.08881122
0.07981765
0.081367254
0.084486306
0.079901695
0.073171735
0.06862044
0.06620163
0.06372696
0.059942484
0.0582065
0.059332907
0.062479675
0.06576443
0.066440284
0.06530994
0.06349057
0.061133027
0.057844996
0.055276096
0.055832803
0.05896026
0.06304473
0.068425894
0.06918579
0.06411672
0.05366361
0.040427327
0.02745241
0.020151496
0.02158016
0.032018006
0.051177025
0.12370312
0.095965385
0.08193213
0.08473647
0.100973606
0.11592889
0.12266356
0.12422675
0.12122834
0.109680474
0.09277737
0.082800806
0.08047825
0.083253264
0.08519095
0.07902712
0.07096374
0.06520516
0.061924517
0.059858203
0.058098733
0.058672905
0.06207317
0.06751561
0.07311493
0.075600624
0.0755285
0.073911905
0.07084924
0.066296875
0.062345207
0.061335564
0.06174773
0.06537908
0.06876254
0.06880617
0.06280732
0.054177642
0.04148525
0.027719915
0.018360376
0.017484069
0.026444972
0.04539311
0.08192235
0.06036377
0.061906397
0.08656466
0.11354953
0.12768292
0.13259202
0.13027155
0.11729735
0.09844172
0.087474465
0.08510482
0.08780271
0.087870955
0.078856766
0.06912029
0.06251562
0.05914533
0.058384478
0.059761167
0.06435919
0.07220268
0.08123934
0.08906698
0.092829764
0.09299201
0.091208816
0.08787727
0.0818907
0.074923396
0.07014716
0.0686779
0.06846875
0.06962997
0.068820596
0.063749254
0.054796398
0.042121053
0.027384758
0.016453147
0.0141147375
0.022141457
0.04128295
0.06971812
0.07617211
0.04866463
0.04610902
0.073180735
0.108235896
0.12953001
0.1390301
0.13868397
0.09306574
0.091242075
0.09364164
0.090423584
0.077987134
0.06702179
0.06018758
0.057568908
0.059447944
0.06582874
0.07646614
0.088737786
0.10023099
0.10807252
0.11013466
0.10948694
0.10834569
0.105886996
0.0992108
0.08946478
0.081638634
0.07585454
0.07270253
0.07156891
0.069681704
0.064055204
0.0546512
0.04129505
0.025606632
0.014137566
0.011635542
0.019376397
0.038038075
0.065987825
0.0791266
0.048022926
0.04061824
0.06458902
0.10201317
0.12836146
0.14211833
0.1079244
0.095944464
0.094109
0.0949862
0.088483036
0.07450968
0.06344402
0.0568614
0.055385053
0.060368717
0.07173514
0.08581573
0.09908265
0.10931569
0.114709735
0.11486161
0.113768876
0.112297714
0.10995364
0.10392624
0.09513271
0.0875479
0.08075875
0.0752669
0.07260203
0.06982505
0.06328279
0.052889645
0.038639426
0.022633791
0.01207
0.010607898
0.018172264
0.034795642
0.059515834
0.13048029
0.08720416
0.053753436
0.042274773
0.062000155
0.09929514
0.12881225
0.1457625
0.13194185
0.10652709
0.09351003
0.09154707
0.091641665
0.08446562
0.07080114
0.05997926
0.05393797
0.05398935
0.061658442
0.07487446
0.08922261
0.10151237
0.110336006
0.11506885
0.11560285
0.114118695
0.11216283
0.10897088
0.10301709
0.09581238
0.08988625
0.08379948
0.077925324
0.07461625
0.07105607
0.06333071
0.05168885
0.03649968
0.020537317
0.011412382
0.011195123
0.018288314
0.03241539
0.05228597
0.1400733
0.09465128
0.059761465
0.046444297
0.06400162
0.10172206
0.1338194
0.15293854
0.15445536
0.1316508
0.099977314
0.08587062
0.08480334
0.08623791
0.08097327
0.068671346
0.058547914
0.05394733
0.05630386
0.06546128
0.07799339
0.09057665
0.101947844
0.11144143
0.11800414
0.119849145
0.11814946
0.11552304
0.11179823
0.10580784
0.09913504
0.09407753
0.08861321
0.08278805
0.078895986
0.074109614
0.06450194
0.051882744
0.03578204
0.019936144
0.012123883
0.01273936
0.019104779
0.030302525
0.0457111
0.14646256
0.09645885
0.061956406
0.051047683
0.07082623
0.110744774
0.14468497
0.1638357
0.1612249
0.12769192
0.08910853
0.07536614
0.07598889
0.07980871
0.078103006
0.068903804
0.061239123
0.05968076
0.06460178
0.073533714
0.082413316
0.091950595
0.10296762
0.11483848
0.1250686
0.12872243
0.12736034
0.1244005
0.12030542
0.11436045
0.10687131
0.10102743
0.0950045
0.08846676
0.08387339
0.07774013
0.067295074
0.053433895
0.036756814
0.020856917
0.01365757
0.014258623
0.019106507
0.027333677
0.039413214
0.2054255
0.14450908
0.08979744
0.060370922
0.0576573
0.084658384
0.12757164
0.16067123
0.1756525
0.16326416
0.11708933
0.07647818
0.06518364
0.067252755
0.07232422
0.07485086
0.07222664
0.07079077
0.07408452
0.08050966
0.084825635
0.08608061
0.09129059
0.10152805
0.11630565
0.13177454
0.13844484
0.1380803
0.13502407
0.13055336
0.12306064
0.11286795
0.10401136
0.09602857
0.089203656
0.08480483
0.07918477
0.06934947
0.055996418
0.039315403
0.023158789
0.015278637
0.014271617
0.016520262
0.021759748
0.03347099
0.20427829
0.12621266
0.076011956
0.060041845
0.07083613
0.10591525
0.14785624
0.17419147
0.17823625
0.15240687
0.10144675
0.066538215
0.058337927
0.060404956
0.064940155
0.07038218
0.07683319
0.08470601
0.09266895
0.09609747
0.09054786
0.08391702
0.08542311
0.09428406
0.109075546
0.12672871
0.13681799
0.13792491
0.13390231
0.12693465
0.1162253
0.10329318
0.092803955
0.085259676
0.080684066
0.0793798
0.07672554
0.069156826
0.057049096
0.04127711
0.025401294
0.01648289
0.013182163
0.012792528
0.016714573
0.031080484
0.17722583
0.09740394
0.066615045
0.07020658
0.09414929
0.13200092
0.16552198
0.17899144
0.16894805
0.1347732
0.08903682
0.0624274
0.056368947
0.057448685
0.060650945
0.06805503
0.08224279
0.097415805
0.106288016
0.10363144
0.092366576
0.07975429
0.079349875
0.08656293
0.09969401
0.11638343
0.12685043
0.12744159
0.12175381
0.11247647
0.100538254
0.08836782
0.079729736
0.074778795
0.07337862
0.074976206
0.07454157
0.0683617
0.056996882
0.0418303
0.026672065
0.017362237
0.012680411
0.011331141
0.01561445
0.034633517
0.27039713
0.21913826
0.13374186
0.07552987
0.072627485
0.09452653
0.12610191
0.15929484
0.17731464
0.17385358
0.15171856
0.116818905
0.0816046
0.06295508
0.058062434
0.05792564
0.060555756
0.07007909
0.0888384
0.10560185
0.111898065
0.10485464
0.090682745
0.078538954
0.07704848
0.08066034
0.09190035
0.10646862
0.11552197
0.11500919
0.10838264
0.09893352
0.08863169
0.07915741
0.07298541
0.0713532
0.07444233
0.074489
0.06835109
0.056893826
0.04199779
0.027561724
0.018256903
0.0130547285
0.011868656
0.018417537
0.04356414
0.2780937
0.23372942
0.16727167
0.09420717
0.073717535
0.09525049
0.12749112
0.15955007
0.18179065
0.18001264
0.16011232
0.13157463
0.102079034
0.07881361
0.06646556
0.06193608
0.060985208
0.064282954
0.07676512
0.095727205
0.10865682
0.11118096
0.10281879
0.08622998
0.0762341
0.07335687
0.0775525
0.08513266
0.09792513
0.105814874
0.10506177
0.09924835
0.0917421
0.08430368
0.0774135
0.073079884
0.072016716
0.07382333
0.07682639
0.0757879
0.06859583
0.056742072
0.042287886
0.02878511
0.020030022
0.015242398
0.0152362585
0.02557671
0.05793518
0.2226538
0.16838092
0.11004174
0.076298654
0.09016031
0.123092055
0.1562689
0.18271524
0.1907236
0.1709736
0.14119017
0.11315346
0.09210414
0.07865566
0.070421755
0.06562567
0.06541896
0.071436286
0.08628678
0.101355195
0.10795772
0.10670388
0.09831989
0.08324736
0.070886016
0.06883061
0.07100755
0.07833868
0.087760985
0.09570086
0.09727305
0.09479219
0.09094608
0.08692485
0.082010746
0.07802814
0.076423764
0.07704759
0.07808632
0.074980915
0.06675714
0.05529648
0.042472303
0.031377435
0.024708152
0.021986663
0.024630427
0.03958696
0.07870352
0.24849701
0.23232883
0.19538629
0.15082896
0.108006835
0.07884216
0.07977182
0.10707587
0.13892716
0.16678518
0.18505067
0.18179
0.15376103
0.12316644
0.099920034
0.08531833
0.07768482
0.070483446
0.06720734
0.06958884
0.07951534
0.094964385
0.10476369
0.10606724
0.10185063
0.09267688
0.079277694
0.06758046
0.06234938
0.06251007
0.06674999
0.07450241
0.082087934
0.086714506
0.088633835
0.08902037
0.08847153
0.085031986
0.08059883
0.07727742
0.07541591
0.07379842
0.069102466
0.061160803
0.051508904
0.04186225
0.034845352
0.032158196
0.033119977
0.039798737
0.059414387
0.19774508
0.17211473
0.13688427
0.10351366
0.08014023
0.07357222
0.087830484
0.11423272
0.14023691
0.1616785
0.17347908
0.16583627
0.13857824
0.11217189
0.09383625
0.08288473
0.07558173
0.068920374
0.06680292
0.07269561
0.08660865
0.10253143
0.10847753
0.10647625
0.10036576
0.09129822
0.07943672
0.068057835
0.061282218
0.05897206
0.060555518
0.06552541
0.071641326
0.07709414
0.081222355
0.08432537
0.08619696
0.08411926
0.079728186
0.075418115
0.07194048
0.06849438
0.0628978
0.05546367
0.04764247
0.040944457
0.037801445
0.039319754
0.04441923
0.05561644
0.07925987
0.1700924
0.1491347
0.12589729
0.10086912
0.08174151
0.07321322
0.077275634
0.09308416
0.11383563
0.13317215
0.1489507
0.15740895
0.15093058
0.12912333
0.10796684
0.09343195
0.08321613
0.07448202
0.06654817
0.065636575
0.07482517
0.09197003
0.10818827
0.11225176
0.108430564
0.101771235
0.093624294
0.08338785
0.07202017
0.06392032
0.059817255
0.059673548
0.062972486
0.067614734
0.07237071
0.07669264
0.08068442
0.08361614
0.0823217
0.0783602
0.074041545
0.06990653
0.065395
0.058688164
0.051089406
0.044290423
0.039835334
0.040065527
0.04541284
0.054624736
0.07024461
0.0979023
0.13276362
0.11424214
0.09859419
0.08441806
0.07568109
0.0749529
0.08232027
0.0956974
0.110245466
0.12370819
0.135535
0.14321166
0.14098883
0.12553942
0.10879415
0.09561819
0.08442086
0.07284242
0.063634574
0.06391376
0.07526356
0.09393722
0.11014247
0.11311692
0.10895342
0.10323435
0.09707421
0.08904445
0.07807642
0.06916344
0.064264774
0.06374854
0.06685048
0.070421815
0.073506534
0.076399684
0.0796271
0.0821898
0.080991685
0.077747345
0.07429147
0.07041836
0.064982355
0.056736708
0.047923923
0.04105264
0.037832618
0.040549994
0.049179077
0.062553406
0.08295888
0.11444342
0.12745881
0.10757375
0.094368815
0.08598119
0.07953322
0.07652509
0.07887775
0.08671087
0.09750551
0.10657686
0.11587775
0.125458
0.13361394
0.1351217
0.1245057
0.11030692
0.09671265
0.08362073
0.06971282
0.059749186
0.0610469
0.07289648
0.090626776
0.10497218
0.1069777
0.10338235
0.099340975
0.09594756
0.09138101
0.08268505
0.07466233
0.07048589
0.07094777
0.07516992
0.07821977
0.078890085
0.0790385
0.08010024
0.08108395
0.07952273
0.077424884
0.07545501
0.072330594
0.06579369
0.055191338
0.044533193
0.03663057
0.033463538
0.037317872
0.048638523
0.066514015
0.092574954
0.11202574
0.0948807
0.0850327
0.08029735
0.077491045
0.07724005
0.08098167
0.08895767
0.09837723
0.10484481
0.11187881
0.11981106
0.1272577
0.12995028
0.12214631
0.10891563
0.09468144
0.079918265
0.06510806
0.0562073
0.05862236
0.069678426
0.084189296
0.09423256
0.09427887
0.09062332
0.08739537
0.08608168
0.08507222
0.080723286
0.07569486
0.073114574
0.07425332
0.07806224
0.07987881
0.07947737
0.0787825
0.0788365
0.07863581
0.07688129
0.07531321
0.074037254
0.07064742
0.062416673
0.05004716
0.038560748
0.030941606
0.028645337
0.033545136
0.046907604
0.06857526
0.09927213
0.107948065
0.09211588
0.08334333
0.07915962
0.07665861
0.07687354
0.08132374
0.09028673
0.10025245
0.10742158
0.112739086
0.118349075
0.12406242
0.12661582
0.11964327
0.10633558
0.09134817
0.076161146
0.0623852
0.055746794
0.0591352
0.06869346
0.07921201
0.084478915
0.082065225
0.078073025
0.075503826
0.07576597
0.07731712
0.076575816
0.07427108
0.072903454
0.07357377
0.07497835
0.074456155
0.074564934
0.075849354
0.077390015
0.07710403
0.07413179
0.07197255
0.069705844
0.06495118
0.05561495
0.042571902
0.03198999
0.02611512
0.02640897
0.033553183
0.0488863
0.07268274
0.10552007
0.09665567
0.08806354
0.08288509
0.078247786
0.07725912
0.08165026
0.091864705
0.10432434
0.111398876
0.11500347
0.11837697
0.122421145
0.12436527
0.117035985
0.10294533
0.087656975
0.073382795
0.06220478
0.058253765
0.06209767
0.06949133
0.075797796
0.07667118
0.07237005
0.068458974
0.06697565
0.06899214
0.07249683
0.07380813
0.07318604
0.07259017
0.07242
0.07096434
0.06799686
0.068743765
0.072689176
0.0767231
0.075930834
0.07139152
0.06726575
0.06378448
0.058119535
0.048006356
0.035049915
0.026438296
0.02295357
0.025887012
0.03619051
0.053780615
0.07880288
0.11197162
0.10842162
0.100311756
0.09233469
0.08303434
0.079556346
0.08304608
0.09392393
0.1081329
0.1146189
0.11596918
0.11742526
0.1202746
0.12159479
0.113220215
0.09863365
0.08370602
0.07150483
0.06400049
0.06284082
0.066434205
0.07089269
0.0727855
0.07016802
0.06554568
0.06304896
0.06327683
0.06676346
0.071042776
0.07269031
0.07296181
0.07255089
0.0716452
0.06810582
0.063919306
0.06523752
0.0710637
0.07652438
0.07512528
0.06729424
0.061143875
0.05600393
0.049891412
0.04031092
0.02880758
0.022215605
0.02133423
0.027349472
0.04090172
0.06070769
0.08635664
0.12601101
0.11741239
0.105710864
0.09136534
0.08406013
0.08555019
0.095261574
0.10842806
0.11336893
0.11305517
0.113444805
0.11551523
0.11617243
0.10697138
0.092114925
0.07837385
0.06907672
0.06594741
0.06746882
0.069824815
0.07034081
0.067991614
0.06379926
0.061136365
0.061487615
0.06405944
0.0679571
0.070795774
0.07156837
0.071549535
0.07121372
0.070207536
0.0666585
0.06340468
0.06571621
0.0714919
0.07539356
0.07133001
0.061238408
0.05333841
0.047261
0.041062176
0.03246063
0.024057508
0.019979298
0.022135139
0.03121382
0.047554612
0.06891626
0.09377617
0.13444197
0.11855143
0.09929365
0.088358045
0.08679438
0.093011975
0.10281879
0.10552871
0.105245054
0.10579586
0.10752356
0.10728741
0.097709775
0.08334035
0.07118505
0.06485909
0.0656147
0.06910312
0.06995052
0.066982746
0.061596334
0.057700932
0.058547795
0.06243235
0.06685674
0.07003611
0.07092339
0.07027799
0.06966525
0.06910032
0.06828278
0.0662092
0.06491405
0.066850185
0.07020044
0.07011449
0.062511206
0.05136746
0.04298842
0.036881506
0.031407773
0.025554359
0.020542562
0.020103216
0.025316536
0.036652148
0.054537535
0.07538426
0.15006244
0.12890017
0.10550642
0.09188086
0.087070346
0.08926159
0.09490657
0.096284986
0.09693581
0.09811008
0.09985554
0.09900564
0.08929074
0.075559855
0.064894676
0.06098205
0.064634025
0.069666445
0.06962484
0.064522445
0.057346165
0.053827405
0.057754993
0.06516522
0.07154614
0.07482207
0.0744077
0.0722667
0.07067186
0.06944287
0.068327546
0.06673139
0.06568855
0.0656476
0.06483132
0.060222328
0.05012369
0.038800716
0.031149387
0.026453793
0.02317375
0.020719826
0.019898176
0.022916615
0.030340016
0.04254067
0.05991566
0.07988429
0.16455203
0.13876659
0.11215472
0.094418466
0.08723909
0.08622116
0.088623464
0.08933908
0.08977765
0.09125948
0.09309399
0.09202713
0.08240533
0.06931865
0.06000048
0.05818391
0.06440073
0.07104832
0.07107365
0.064932525
0.05626422
0.051847756
0.057506084
0.068217516
0.07733446
0.08217561
0.081376255
0.07763797
0.074491024
0.0718748
0.06951553
0.066749394
0.06331909
0.059578657
0.0542835
0.046108842
0.035178542
0.025460243
0.02030176
0.018473864
0.018725932
0.020291865
0.023332655
0.028823972
0.037108064
0.048821747
0.06506193
0.14929515
0.11877781
0.09823251
0.0873844
0.08389181
0.08407086
0.083530426
0.08332372
0.08456546
0.08647007
0.085865974
0.07684988
0.06457847
0.05620104
0.056015015
0.0645991
0.07337099
0.07449818
0.06825769
0.058086872
0.051128685
0.055933
0.0685302
0.08096993
0.08899182
0.08934456
0.084545076
0.079508185
0.07462108
0.06960946
0.06342614
0.055255294
0.046610594
0.037521422
0.02791667
0.019374907
0.0148181915
0.014426529
0.01679188
0.020917594
0.026252449
0.03179109
0.03769338
0.044597805
0.05456412
0.12677425
0.1024636
0.08840299
0.08222002
0.08002937
0.07757217
0.076012075
0.07644266
0.078541756
0.079286516
0.07222301
0.061163664
0.053336143
0.05366379
0.06376678
0.074834704
0.07798463
0.07280809
0.06182915
0.050668
0.050557435
0.061382413
0.07533872
0.08654696
0.09020382
0.08653313
0.08114654
0.07388055
0.06492299
0.053147316
0.039911985
0.027957499
0.017705739
0.010718048
0.009879172
0.014163256
0.019992828
0.026230574
0.033004582
0.039842784
0.044572115
0.047324955
0.05071658
0.10817784
0.090245426
0.08034897
0.075080276
0.07038462
0.067463934
0.066988945
0.06917882
0.07252669
0.069705546
0.061099827
0.053174496
0.051359832
0.059767723
0.071636856
0.07682079
0.07370466
0.06303251
0.04915172
0.04391569
0.050552487
0.06229496
0.073336005
0.07922763
0.07874769
0.07423794
0.066702425
0.05419171
0.0390234
0.02472359
0.01334852
0.0061749816
0.00568676
0.014062464
0.026039124
0.035883427
0.043510556
0.049806714
0.054465592
0.054546714
0.05205196
0.051106095
0.08124268
0.071787655
0.06497091
0.060750425
0.05974859
0.06291717
0.070655406
0.07444167
0.06948501
0.060706854
0.053632915
0.055590272
0.06498581
0.0710901
0.07003003
0.06108892
0.047176003
0.040091097
0.044039667
0.053050697
0.0624249
0.068246484
0.06927103
0.06534225
0.05662507
0.043420672
0.028787255
0.015564084
0.006665349
0.0035849214
0.008312106
0.021944046
0.037956774
0.0499568
0.05767989
0.06204146
0.062907994
0.057917
0.051439106
0.07319391
0.06330162
0.057649612
0.056732178
0.062250257
0.07566786
0.08774561
0.087542474
0.07854611
0.06498206
0.056507647
0.05914122
0.06389958
0.0641613
0.05757153
0.045886815
0.03951353
0.042348087
0.0493775
0.056732118
0.061531305
0.06187308
0.057536185
0.048233747
0.036091566
0.022298455
0.010550141
0.004332781
0.0036628842
0.011153817
0.02660656
0.043848753
0.056727827
0.06435269
0.0671829
0.064698815
0.05659908
0.06906444
0.08947277
0.10914546
0.11334056
0.10534829
0.08697015
0.06670749
0.058586597
0.05914235
0.05941516
0.05561602
0.04818821
0.044258296
0.04741931
0.051122844
0.056067705
0.05911851
0.05741763
0.051389813
0.042749524
0.03145945
0.018200576
0.008099437
0.0034729242
0.005729139
0.013246119
0.027732372
0.04356295
0.055564225
0.06285858
0.06494188
0.061578512
0.052519023
0.13778138
0.11834419
0.08860415
0.06822646
0.062394798
0.061471164
0.06093943
0.059159756
0.056689322
0.058026135
0.057717204
0.059571505
0.059708416
0.055119693
0.0479272
0.039006412
0.027668238
0.015406847
0.0071598887
0.004834473
0.00706017
0.014354348
0.026160836
0.03851229
0.048034787
0.054149568
0.056573987
0.054220855
0.16692054
0.14896315
0.11529088
0.08671421
0.075238824
0.07292044
0.07447332
0.07569182
0.07201421
0.06729865
0.06419158
0.062036514
0.059046805
0.052572846
0.044089317
0.03401786
0.022805095
0.012346745
0.0065086484
0.0060482025
0.0094050765
0.015700936
0.024389625
0.03255099
0.038798988
0.042969108
0.045247555
0.045441806
0.1861391
0.1696608
0.13564467
0.10419822
0.09043211
0.08704233
0.08839935
0.088988125
0.08247173
0.073830664
0.0670169
0.062041342
0.056994557
0.049247384
0.03932655
0.028452635
0.01778984
0.009290934
0.005975127
0.007542312
0.011965573
0.017998219
0.024317741
0.029057682
0.032541394
0.035424173
0.038704634
0.19559395
0.17973113
0.14660233
0.115911186
0.10207099
0.09825885
0.098881304
0.0979346
0.088157296
0.076726794
0.067629755
0.060931623
0.05467856
0.045657575
0.03461337
0.023434639
0.013566911
0.006979227
0.0060014725
0.009467542
0.014959514
0.020882726
0.025728047
0.028501749
0.030781746
0.034433544
0.19827539
0.19460732
0.17876697
0.14783996
0.12006998
0.107750416
0.1040982
0.103930116
0.100708604
0.088759184
0.07593709
0.06610209
0.05876589
0.051686227
0.04165733
0.029989421
0.018995345
0.010268211
0.0057059526
0.006973624
0.012143016
0.018619716
0.024704993
0.02899617
0.031252384
0.034185886
0.1869449
0.18126452
0.16593117
0.13943493
0.11635476
0.105514765
0.10171777
0.100467086
0.0951823
0.08270931
0.070271134
0.06128961
0.054145157
0.04662466
0.036348403
0.025034606
0.015060067
0.008132935
0.0060274005
0.009530187
0.016163766
0.023488343
0.030134201
0.03480071
0.036694825
0.16903222
0.1595242
0.1460973
0.12514293
0.10641122
0.09676546
0.09245974
0.08976394
0.08357078
0.07189995
0.061816752
0.053845108
0.046759546
0.039084315
0.029301882
0.01960218
0.011970818
0.00786376
0.008687794
0.013989329
0.021407604
0.029375792
0.03699696
0.04396701
0.15819144
0.14413035
0.12996322
0.11152965
0.09549391
0.08681333
0.08242357
0.07920998
0.07335794
0.06379169
0.05518943
0.047967434
0.04059267
0.03232974
0.02338779
0.01585257
0.011175394
0.010776699
0.014506936
0.021347702
0.029707909
0.038957715
0.04884702
0.1374203
0.11912602
0.1006214
0.08553833
0.07725757
0.072971344
0.07015592
0.06595087
0.058600605
0.051239848
0.044238985
0.03670484
0.028456628
0.0206725
0.015571952
0.014266729
0.017242253
0.024189234
0.033356845
0.1408568
0.117661834
0.095335245
0.078974664
0.0700382
0.0659858
0.06411302
0.06167829
0.05656165
0.05003184
0.04355234
0.03646177
0.029000461
0.022764921
0.020667553
0.02268374
0.029227078
0.03933549
0.051604748
0.12533206
0.09855372
0.07895279
0.06800568
0.063434124
0.06264973
0.06224972
0.0585593
0.053695798
0.046853065
0.04112315
0.0361802
0.0321967
0.032712042
0.038027525
0.047557533
0.11464095
0.0890196
0.074080646
0.06698549
0.06480646
0.06453174
0.062155426
0.05803144
0.053986847
0.050691724
0.047961473
0.091478884
0.079295814
0.07354134
0.071511924
0.06969613
0.07288885
0.077319324
0.081529915
0.08369821
0.08428013
0.084512055
0.08434856
0.08334255
0.06341845
0.06350976
0.06570548
0.06922573
0.07249832
0.07360566
0.07384014
0.074064136
0.07434857
0.07390171
0.071677566
0.068629265
0.06577587
0.06328505
0.074343204
0.07100499
0.06666958
0.06222534
0.06061685
0.061516523
0.06397998
0.06610179
0.06605023
0.06563336
0.06592369
0.066874266
0.067323446
0.06552583
0.06248617
0.059350073
0.05652696
0.05378753
0.050426543
0.047025204
0.045074463
0.04545015
0.13768578
0.118653476
0.10722679
0.09881836
0.090155005
0.08414662
0.08060807
0.08094382
0.08361173
0.08508146
0.08417553
0.082074106
0.07765359
0.070883095
0.06347865
0.059700787
0.059067726
0.060290456
0.061102867
0.059902966
0.058997095
0.059559762
0.061470807
0.062978566
0.061881244
0.059061468
0.055841446
0.05264461
0.049312055
0.044787884
0.03999734
0.0365206
0.035153687
0.036355376
0.04002124
0.14800459
0.11959559
0.10358578
0.09491509
0.089627326
0.084961295
0.08224672
0.08247244
0.08567971
0.09113556
0.09433007
0.09260398
0.09104961
0.08626789
0.076168895
0.065372646
0.059219956
0.05691284
0.056780815
0.05630195
0.054230988
0.05331379
0.054461658
0.057282507
0.06009251
0.059995532
0.057673156
0.05451417
0.051122546
0.047655344
0.04208517
0.036078393
0.031266212
0.028492808
0.028063476
0.02980268
0.033740997
0.22146738
0.16826463
0.12676048
0.10159755
0.08786273
0.0843693
0.07943779
0.0786494
0.079985976
0.0839324
0.09026301
0.098041356
0.102962196
0.10175097
0.10061276
0.09378964
0.080604434
0.066830635
0.058803022
0.055110633
0.054513574
0.05304414
0.050380886
0.050033092
0.05200398
0.05571884
0.059420407
0.06005919
0.058079958
0.054994583
0.051996708
0.047968626
0.04199958
0.035455406
0.029965103
0.026236832
0.024412096
0.024212837
0.025832713
0.029769778
0.036338627
0.045643747
0.29572868
0.24049753
0.18936831
0.14324194
0.107019424
0.08728063
0.07567543
0.07001078
0.07109749
0.07278222
0.07763493
0.08458078
0.093672395
0.104050696
0.11082637
0.111392975
0.10932368
0.10077882
0.08482438
0.06871027
0.059844136
0.05475366
0.053097844
0.051849842
0.05061567
0.050905526
0.053450584
0.057725787
0.0619303
0.062723756
0.06077677
0.05805266
0.05479449
0.050801218
0.044825613
0.0382874
0.03279233
0.028808832
0.02620864
0.024298191
0.02351129
0.02483499
0.028909206
0.035869956
0.045112967
0.057819247
0.3097607
0.25253397
0.20231915
0.16054982
0.12161273
0.090536475
0.07136792
0.0615049
0.05951619
0.06300247
0.068315744
0.07522845
0.08519381
0.09730154
0.1100204
0.118584216
0.12035203
0.11754173
0.10744828
0.08915329
0.07146758
0.06047213
0.056373358
0.05500853
0.054561615
0.053823233
0.054705083
0.05769795
0.062212527
0.06640661
0.06703508
0.06496805
0.062069952
0.05904025
0.05533552
0.049639344
0.043737352
0.039040506
0.03575176
0.033272028
0.030040085
0.026652992
0.024840355
0.025854588
0.030146778
0.03672731
0.045896173
0.06011218
0.26384896
0.210114
0.16828716
0.1325981
0.10080272
0.07500303
0.05881363
0.05175054
0.05193758
0.057935953
0.06628698
0.07575542
0.087233424
0.10169041
0.11654985
0.12599105
0.12802923
0.12421584
0.11305112
0.093250096
0.07364237
0.062663496
0.058192074
0.05783999
0.05890858
0.059020102
0.059994876
0.06288397
0.0672639
0.07127011
0.07148671
0.06909555
0.06613779
0.06338537
0.060208857
0.055415034
0.05099845
0.048194706
0.046883285
0.04572326
0.041702747
0.03562051
0.030171394
0.027235866
0.027721167
0.031019568
0.03704548
0.04768735
0.06596482
0.2812525
0.21885097
0.17241687
0.13686079
0.108457804
0.08282542
0.061834276
0.049297273
0.04497969
0.047545195
0.055656552
0.06647289
0.077968955
0.09119773
0.10732907
0.124280274
0.13211203
0.13257468
0.12764359
0.11561602
0.09503621
0.07505071
0.064270794
0.06051618
0.06108898
0.063342154
0.063825905
0.0643723
0.06653553
0.07030368
0.07394338
0.07389808
0.07120657
0.06800383
0.06534958
0.06306982
0.06022358
0.058544517
0.058919966
0.060851872
0.06195706
0.05762738
0.0492754
0.04034096
0.03303486
0.028600156
0.027541995
0.030124784
0.037345767
0.051390946
0.07550132
0.297292
0.23994035
0.1835745
0.14236331
0.11401564
0.09200609
0.07201332
0.05457419
0.045294464
0.04439175
0.048841596
0.058944404
0.071098745
0.08378732
0.09804773
0.114118755
0.1304155
0.13636088
0.13311934
0.12563473
0.11295229
0.0936293
0.07491422
0.065095365
0.061967492
0.06307
0.06552124
0.065909326
0.06575996
0.06702989
0.070049345
0.073269784
0.073025286
0.0699594
0.06630188
0.06361383
0.06239289
0.06201464
0.06349069
0.06723899
0.07225382
0.07526022
0.07109636
0.061876
0.05121553
0.041058123
0.032589614
0.027152896
0.025959015
0.02970624
0.03970766
0.05846733
0.08444154
0.3052224
0.26396072
0.20878476
0.15818304
0.12406272
0.10264206
0.08701837
0.07108635
0.0572446
0.049857914
0.049332738
0.054938078
0.066355824
0.07947987
0.09206849
0.10584384
0.121181905
0.13557625
0.13745123
0.13151562
0.1220032
0.109714925
0.09185064
0.07495141
0.066251576
0.063673735
0.06490481
0.06707722
0.06678283
0.06600684
0.06679928
0.06955844
0.07268262
0.07199836
0.06812978
0.06389052
0.06121552
0.060884178
0.06226933
0.065832555
0.07173592
0.0786497
0.08284855
0.07931411
0.07059574
0.060105383
0.049405158
0.039096594
0.030376911
0.025479674
0.025638878
0.03192568
0.046108246
0.06711924
0.09260672
0.27599114
0.238707
0.18631649
0.14056844
0.11406708
0.100824535
0.0922516
0.080892324
0.06756097
0.060539544
0.06017387
0.06632042
0.07856649
0.091477394
0.103019714
0.114827394
0.12923723
0.14041919
0.13847595
0.12937975
0.11908227
0.107191265
0.09111488
0.07595259
0.068366826
0.06647766
0.067984104
0.06963527
0.068119645
0.06658465
0.06730312
0.07051575
0.073999405
0.07230693
0.06708139
0.06216556
0.05959314
0.059880257
0.062023222
0.066386044
0.073167205
0.08099139
0.08599615
0.0832659
0.075825274
0.06693447
0.05755925
0.04739976
0.036681175
0.028374314
0.024767637
0.027326345
0.037537277
0.054155886
0.07543272
0.24943465
0.21098226
0.16538435
0.12685877
0.11010432
0.10663164
0.106674254
0.09891385
0.08541
0.07723731
0.07595992
0.081673145
0.09393257
0.10614616
0.115259945
0.12585229
0.1377356
0.14565063
0.13955593
0.1279344
0.11700237
0.106156826
0.09168774
0.077813804
0.07125366
0.07032931
0.07258749
0.07385075
0.07081115
0.06851488
0.06956506
0.07381964
0.07764423
0.0739606
0.06678468
0.061174333
0.058812857
0.059419632
0.06140715
0.06544566
0.07199061
0.07986921
0.08508247
0.083126605
0.0773868
0.0709371
0.06416935
0.055922925
0.04475707
0.03424889
0.026519954
0.025240958
0.031648397
0.044430077
0.061747253
0.08616358
0.22775495
0.18941498
0.14530313
0.11565995
0.11024308
0.11787164
0.12585032
0.12216604
0.10767013
0.09752929
0.09448719
0.099197745
0.110916376
0.12157315
0.12992436
0.13829708
0.14713013
0.15050453
0.14020503
0.12665385
0.1157698
0.10607177
0.09283346
0.07970679
0.073951185
0.07416779
0.07771593
0.079238296
0.075083375
0.0724327
0.07409382
0.07908064
0.08164489
0.07433206
0.065190434
0.059469342
0.05764246
0.05837238
0.059590578
0.06251329
0.06784129
0.0745185
0.079075634
0.07760984
0.07371938
0.06962371
0.06580502
0.06058848
0.050905585
0.039074957
0.029238224
0.024487197
0.02709204
0.036396086
0.050469518
0.071359694
0.1031484
0.2095393
0.16928059
0.12663555
0.10706383
0.11320722
0.12982279
0.14291304
0.13884234
0.12333518
0.11165637
0.10774839
0.112021446
0.123454094
0.1353218
0.14341211
0.1502713
0.15544355
0.15323937
0.13901061
0.12428671
0.1140573
0.10570258
0.09348464
0.08087742
0.07561362
0.07655978
0.08120978
0.08363932
0.079429686
0.07659477
0.077954054
0.08154327
0.08021122
0.06965715
0.060353577
0.055617034
0.054638386
0.055365562
0.0558089
0.057590425
0.061371148
0.06623864
0.06939697
0.06794602
0.065071106
0.06271833
0.06104988
0.058704555
0.051941335
0.041635334
0.03135103
0.024371624
0.023752809
0.030076027
0.041668832
0.059383392
0.08669263
0.19856042
0.15481818
0.114198804
0.10490239
0.12050408
0.14184225
0.15473515
0.14784926
0.1292203
0.11620605
0.1115098
0.11607832
0.13005763
0.1442262
0.15381587
0.15993166
0.16155982
0.1541115
0.13619953
0.12133449
0.11263597
0.10605663
0.095079064
0.08272487
0.07751989
0.07884723
0.08440131
0.0880695
0.084109366
0.080559015
0.08048332
0.081427574
0.07656789
0.06487346
0.056445718
0.052757144
0.05231911
0.052820206
0.052610815
0.05348736
0.055955708
0.05922848
0.06102532
0.05928904
0.05701369
0.055767298
0.055694938
0.05584961
0.052152216
0.04418081
0.034430683
0.026007354
0.022629857
0.026547551
0.036188602
0.051626205
0.07504636
0.146568
0.10988295
0.11229712
0.13483256
0.15704125
0.16588706
0.15178299
0.12777507
0.11344075
0.109274864
0.11506885
0.13139957
0.14884079
0.16036946
0.16614747
0.16499251
0.15326864
0.13292652
0.118986666
0.1121003
0.10768533
0.09823102
0.08591288
0.080409646
0.082063556
0.08874631
0.085285425
0.08334613
0.082039356
0.075257
0.06332904
0.0555892
0.052551508
0.052375257
0.05257237
0.051652372
0.051535368
0.05281216
0.054801524
0.055432677
0.053395808
0.051633775
0.051386774
0.052829742
0.05526668
0.054592967
0.048830092
0.039623618
0.029929936
0.023874283
0.0251503
0.033039868
0.046851814
0.06761676
0.14390391
0.11656022
0.13069236
0.15774673
0.17743105
0.18009955
0.1562863
0.12582415
0.11029136
0.10679221
0.113170385
0.1298765
0.14850116
0.16109192
0.16717231
0.16486776
0.15107083
0.1311155
0.11841911
0.11341989
0.11101425
0.10330927
0.090783894
0.08472735
0.08662963
0.087681174
0.08525646
0.07787818
0.06570566
0.057971776
0.05505699
0.0548622
0.05469805
0.052939057
0.0517686
0.052051365
0.053153574
0.052975476
0.050795555
0.04958725
0.050430655
0.053249
0.05849898
0.06044656
0.05638504
0.047531188
0.036422193
0.027214587
0.025109291
0.030939102
0.043629646
0.062726974
0.13529354
0.15870434
0.18639463
0.20201397
0.19854832
0.16662276
0.13188279
0.11626589
0.11281496
0.11682397
0.12823147
0.14228839
0.15341496
0.16038936
0.15986836
0.14845395
0.1314466
0.12098515
0.11745107
0.11633533
0.11010969
0.097251
0.09030461
0.09207749
0.09706217
0.09265602
0.08981383
0.08239961
0.06985831
0.061504245
0.0580765
0.05756849
0.05714798
0.054882765
0.053117335
0.052807868
0.05332631
0.05274129
0.050750792
0.050383568
0.052577376
0.05752784
0.064591646
0.068203986
0.06486374
0.055996418
0.043602526
0.031241715
0.025271118
0.028236568
0.0394665
0.05779183
0.08160961
0.21502024
0.22726953
0.21650457
0.18015653
0.14525783
0.13123125
0.12788785
0.1280446
0.12989587
0.13267606
0.13760298
0.14362913
0.1469413
0.14263666
0.13259739
0.12562865
0.1232295
0.122671664
0.116713166
0.103339255
0.1071347
0.09825379
0.091956735
0.08732176
0.079799116
0.06869596
0.06114739
0.058013678
0.05774331
0.05789262
0.056368113
0.05485028
0.054189205
0.05392903
0.052894413
0.051538765
0.05219215
0.055328667
0.06015557
0.06726134
0.07118553
0.06802428
0.059583724
0.04711163
0.033324957
0.024307787
0.024144053
0.033350766
0.051113784
0.07490504
0.23012781
0.18875211
0.1548714
0.14117283
0.134085
0.12279081
0.11728525
0.1192376
0.12630528
0.13265574
0.1332683
0.1316284
0.1308347
0.13007915
0.12341976
0.108629644
0.11267662
0.10636282
0.095531106
0.08650756
0.079446375
0.07219571
0.06418383
0.059441805
0.058441997
0.059918463
0.061699867
0.061623454
0.060735285
0.059711874
0.05844915
0.056594074
0.05524701
0.056113303
0.05863923
0.062103927
0.06734061
0.06986433
0.067650855
0.060292423
0.048662186
0.034516335
0.023496032
0.02056837
0.027653694
0.045094788
0.070530474
0.13895875
0.11394584
0.095583916
0.09081787
0.100112855
0.118337095
0.13235039
0.13804466
0.13988024
0.13910228
0.13086647
0.11423874
0.11409265
0.10449749
0.091049254
0.07974434
0.07150447
0.06557536
0.06159419
0.06122172
0.06432569
0.069065094
0.07311404
0.074276924
0.07413268
0.0724442
0.07008636
0.06688702
0.06426686
0.06356144
0.06399351
0.06531972
0.0679906
0.069578886
0.06691289
0.06115383
0.050298452
0.035766065
0.023066223
0.01793027
0.023338914
0.040798187
0.0682652
0.10715854
0.0778591
0.0656597
0.07367605
0.10113913
0.12877578
0.14335978
0.14941186
0.14959389
0.116175294
0.11588079
0.10177463
0.08564925
0.07327306
0.06550223
0.062456608
0.06424707
0.07052934
0.079179704
0.087751806
0.093637764
0.09554297
0.09485388
0.09325224
0.09041059
0.08539021
0.079576254
0.075342774
0.072013795
0.06967318
0.06960297
0.07020348
0.06821984
0.06254643
0.05198711
0.036783338
0.022636712
0.015962243
0.020130873
0.037736654
0.06662005
0.093034625
0.10438365
0.06866109
0.049437404
0.053175867
0.08369535
0.12105107
0.14464968
0.15665013
0.15982318
0.1173417
0.121026695
0.11512232
0.09648889
0.079259574
0.06739396
0.06170255
0.06370962
0.07348263
0.087281704
0.100746095
0.110843
0.11591047
0.115761995
0.114308715
0.11302787
0.11099893
0.10575092
0.09733677
0.089111805
0.081254244
0.07480365
0.07181245
0.07110673
0.068620026
0.06270337
0.05180788
0.036052823
0.02154386
0.014677525
0.018357754
0.034769118
0.06246394
0.088275015
0.10779762
0.07012868
0.045782268
0.04378158
0.07096428
0.11133295
0.14119923
0.15899962
0.11825371
0.11704886
0.11711818
0.10690564
0.08753586
0.07152128
0.061479688
0.059026837
0.06684321
0.08282822
0.09990972
0.11282927
0.120830715
0.12300658
0.1213392
0.11957735
0.1180951
0.11616671
0.111513436
0.10399574
0.09576827
0.08618879
0.07676846
0.07167834
0.06985772
0.066586316
0.05995053
0.04856354
0.03293985
0.0196985
0.013943553
0.01702565
0.030307293
0.05341518
0.077148855
0.11837602
0.08013797
0.051562726
0.043580294
0.06529856
0.10538733
0.13936847
0.16131324
0.11070305
0.107845604
0.106236696
0.096171916
0.07902062
0.06524521
0.057789803
0.059078217
0.07060361
0.08791548
0.10359031
0.11470926
0.12118673
0.1235829
0.12263441
0.11988664
0.11747521
0.114764154
0.11067861
0.104474306
0.09752989
0.08807117
0.07751191
0.071128845
0.06854266
0.064540684
0.05724442
0.045518637
0.03035134
0.018576264
0.01380831
0.015883088
0.025471568
0.04303229
0.0638538
0.13290149
0.0927133
0.060195565
0.047450066
0.06495923
0.1051721
0.14248818
0.16766113
0.11327237
0.09644705
0.09359008
0.09327018
0.08652389
0.073133886
0.06276578
0.05930686
0.06448758
0.077154815
0.09148282
0.10412735
0.11437374
0.12208259
0.12702137
0.12736076
0.12444049
0.12140828
0.11813867
0.11372924
0.10765302
0.10078961
0.09088153
0.07936841
0.072024286
0.06864971
0.06397647
0.056266785
0.044460177
0.029674292
0.018740594
0.014221787
0.014994264
0.021165907
0.0339095
0.052452505
0.14621389
0.10058308
0.06553978
0.05186683
0.069508076
0.11198288
0.15217435
0.17856324
0.14328623
0.097747445
0.08035827
0.07871276
0.08054131
0.07873231
0.07153499
0.06702328
0.06913251
0.0775767
0.08780056
0.09561056
0.10399598
0.11410552
0.12538326
0.13492107
0.13761276
0.13528293
0.1318168
0.1281991
0.12296611
0.11537212
0.10642797
0.09446961
0.081762195
0.073908985
0.070175946
0.06533331
0.057757318
0.046233654
0.031442106
0.020349562
0.015074432
0.01403445
0.017290592
0.026859403
0.04490459
0.20053977
0.15126002
0.09812784
0.06476402
0.05670327
0.0805459
0.12704033
0.16782618
0.18190867
0.12990487
0.08164942
0.06638229
0.06579566
0.06927258
0.072880805
0.07611722
0.081817925
0.09075642
0.09907353
0.10049665
0.09795821
0.10136956
0.111065805
0.12601793
0.14242387
0.14977485
0.1490553
0.14561635
0.14110398
0.13353026
0.12142515
0.107599616
0.09290838
0.08054274
0.07438004
0.07228261
0.06878668
0.062271416
0.05132097
0.036096275
0.023539245
0.016263962
0.012871861
0.014196575
0.022627294
0.043070376
0.07416606
0.20615023
0.13666093
0.08407611
0.061654508
0.06605017
0.09867108
0.14585543
0.16808248
0.11096805
0.06937659
0.057390034
0.056904316
0.060275614
0.06853825
0.08409011
0.10173386
0.11472428
0.11623609
0.1046896
0.093581915
0.093263745
0.10157746
0.11677605
0.13637471
0.14957672
0.15252513
0.14890218
0.14128083
0.12856108
0.11176944
0.09591079
0.082909524
0.07448101
0.072996676
0.07428086
0.07292032
0.0674817
0.05676377
0.040822327
0.026691675
0.017607808
0.012507021
0.01281184
0.022484899
0.047070503
0.08405411
0.24283046
0.18342745
0.10711789
0.07048559
0.06663525
0.084784806
0.12231147
0.14686733
0.095692694
0.06355214
0.05403912
0.05299908
0.05609703
0.06817323
0.092684686
0.116597295
0.12771583
0.121388614
0.10248363
0.08809233
0.086048484
0.092169404
0.10515469
0.123693466
0.1381073
0.14228582
0.13818741
0.12792093
0.113577366
0.09751123
0.084549606
0.07251251
0.07498795
0.07849866
0.077911556
0.072058976
0.060171008
0.043094873
0.028025925
0.018210053
0.012771308
0.013535678
0.025745988
0.055423558
0.09832674
0.26257992
0.21925324
0.141406
0.08104819
0.070767164
0.085689664
0.11336434
0.14898819
0.17992395
0.16137034
0.12542903
0.0856967
0.062391996
0.054543853
0.05299425
0.056931734
0.07310128
0.101400614
0.123654306
0.13012844
0.120317996
0.10014957
0.08501232
0.08387661
0.08574879
0.095744014
0.111252785
0.12417531
0.127577
0.12303728
0.11357319
0.08167893
0.08566439
0.08407909
0.076280236
0.062119603
0.04357165
0.027887762
0.018019557
0.013158679
0.0155797005
0.031779468
0.06804097
0.116479814
0.27096182
0.23188674
0.17065358
0.099797666
0.0741061
0.088624716
0.11567825
0.14628321
0.17343909
0.18070728
0.16623938
0.1389091
0.1074636
0.08017069
0.06390679
0.05713731
0.055946708
0.06232238
0.08249867
0.10902989
0.124749064
0.12711608
0.11755562
0.09928274
0.084417045
0.08147651
0.08296955
0.09018421
0.100988865
0.11123723
0.11406678
0.11084169
0.10427612
0.08432001
0.090610445
0.09321749
0.089081645
0.078601
0.062262177
0.04273653
0.02721566
0.018220186
0.015283644
0.020534635
0.042522907
0.08555865
0.13751078
0.25819892
0.2202031
0.16950542
0.11379057
0.07750559
0.0859068
0.11430985
0.14503783
0.17290127
0.18754601
0.17484856
0.14738345
0.11841124
0.094555795
0.07737124
0.06585276
0.060106397
0.060771108
0.07118547
0.0936566
0.11387658
0.12244564
0.12188852
0.11374569
0.09821665
0.08354199
0.07673895
0.07766408
0.08189762
0.09110892
0.09805924
0.10199809
0.10222274
0.10014945
0.085273564
0.088541985
0.09354645
0.09383923
0.08755022
0.07573831
0.05930549
0.04127395
0.028259635
0.02225542
0.023052514
0.033150375
0.060991287
0.1083563
0.15932202
0.23393631
0.2245872
0.19294393
0.15145183
0.11010665
0.08019209
0.07768655
0.10113543
0.13090998
0.1589241
0.18029833
0.18314451
0.15917766
0.12846005
0.10317975
0.085906744
0.07428825
0.06498587
0.060761034
0.064760864
0.07969934
0.102075875
0.1160934
0.1192441
0.11666393
0.10912377
0.095920146
0.0818553
0.07335824
0.07017082
0.072711766
0.077058196
0.08315915
0.08846021
0.092114925
0.09302938
0.08811152
0.08331531
0.0815078
0.082867265
0.08570206
0.084886074
0.078750014
0.06817055
0.054381013
0.040656984
0.032700658
0.031754076
0.03751278
0.052350283
0.0832082
0.13049877
0.19821763
0.1876846
0.16750485
0.13652223
0.1054914
0.08252841
0.07402134
0.08488864
0.108768106
0.13420677
0.15685827
0.17191988
0.16864651
0.14346969
0.11601347
0.09557849
0.08192301
0.071751535
0.062750876
0.060127318
0.067938685
0.086677015
0.10868305
0.11844289
0.118703306
0.11477625
0.10778576
0.096642554
0.08332515
0.07355654
0.06813818
0.06690937
0.06942046
0.07375687
0.078630626
0.0831576
0.08620447
0.08618039
0.08193284
0.07768583
0.0758757
0.076456964
0.078187406
0.07678205
0.071122825
0.062124074
0.05112809
0.04148543
0.038099885
0.04160911
0.05150777
0.06961548
0.10233748
0.17627627
0.15989655
0.14310879
0.12420803
0.10262138
0.08524907
0.07645589
0.07807791
0.09082472
0.10982144
0.12906837
0.14617074
0.15701014
0.15346676
0.13283962
0.110678256
0.09384519
0.08152193
0.07037705
0.060860574
0.059971333
0.07119709
0.09249389
0.11355555
0.12076247
0.11917436
0.114822805
0.109075665
0.100348175
0.088076115
0.077498734
0.07099736
0.06852651
0.06960374
0.07229453
0.07583189
0.07910448
0.08124745
0.08080816
0.07709515
0.07398188
0.07314551
0.07413995
0.07548666
0.073217094
0.066913426
0.05847895
0.049314976
0.0425359
0.042322576
0.048903644
0.061884522
0.08330077
0.11907983
0.1695826
0.14559269
0.12640715
0.111561656
0.099733174
0.08844334
0.080958605
0.079508245
0.08456838
0.09527463
0.10849494
0.12189579
0.13453084
0.14370906
0.14322734
0.12845385
0.11057651
0.09537834
0.08240485
0.06940609
0.05934006
0.060417056
0.07400805
0.0959149
0.11509192
0.11978811
0.117061555
0.11315304
0.10946822
0.10415751
0.094017506
0.08400154
0.077887714
0.07616669
0.07783663
0.07950407
0.08032358
0.08042818
0.07994515
0.07810289
0.074762166
0.073213875
0.07423544
0.07654309
0.07768518
0.07348579
0.06530315
0.055891633
0.04716766
0.041775823
0.043287873
0.052053988
0.06826663
0.094341815
0.14620817
0.12035346
0.10324991
0.09358162
0.088858664
0.084860325
0.082861125
0.08480424
0.09102583
0.09979373
0.10852116
0.11765379
0.12754339
0.13650525
0.13897121
0.12827355
0.112563014
0.097299755
0.082434416
0.067378104
0.05758965
0.060587347
0.074870765
0.094750464
0.10978466
0.111269
0.10736501
0.10370946
0.10223746
0.1015113
0.09597355
0.089174986
0.08566171
0.08680403
0.09123087
0.092482984
0.08449131
0.07988
0.07606572
0.073342204
0.07399392
0.077497244
0.08154935
0.08200747
0.07453537
0.06312525
0.051643312
0.04215777
0.037054896
0.03970611
0.050963104
0.0715099
0.103606224
0.12968385
0.10491216
0.090278804
0.08368081
0.08234215
0.081916034
0.08295572
0.08727974
0.09529424
0.10464507
0.111644626
0.11864561
0.12681085
0.1346358
0.13751918
0.12824696
0.112938225
0.09669137
0.08015752
0.064457774
0.05664462
0.061570168
0.075128734
0.09079343
0.099653006
0.09705758
0.09101713
0.08688635
0.08639097
0.08924383
0.089161396
0.087070405
0.086829126
0.09004879
0.09521949
0.08336252
0.07701838
0.07287347
0.07141787
0.0737561
0.07864362
0.08228409
0.08048546
0.07010627
0.05664873
0.044728637
0.03597939
0.03218764
0.036595464
0.050403
0.07472843
0.11152673
0.12301952
0.099343896
0.08570385
0.079568446
0.0782966
0.07842898
0.08088148
0.08737135
0.09833962
0.11120665
0.11913401
0.12510598
0.1311841
0.13682443
0.13842052
0.1285525
0.11215359
0.09465653
0.07768041
0.06368226
0.059163094
0.06570339
0.07755786
0.08831817
0.0909698
0.084231734
0.07674241
0.07150209
0.072816014
0.078107774
0.0812369
0.082059205
0.08348471
0.08641118
0.073629975
0.071454644
0.070539236
0.07300484
0.07705808
0.07923877
0.07491982
0.06257397
0.04923618
0.03870988
0.03260058
0.03125441
0.038011074
0.05397576
0.080494225
0.11923432
0.12502772
0.1017583
0.0873394
0.08088088
0.07832289
0.076939106
0.07924521
0.087210834
0.10165155
0.1191321
0.12917739
0.1332866
0.13665009
0.13983196
0.13976353
0.128142
0.110002756
0.09179747
0.07609272
0.06575465
0.06500113
0.072187245
0.08128834
0.08679122
0.08385956
0.07415837
0.06547314
0.062330306
0.06561744
0.0720889
0.07593125
0.0778842
0.07955104
0.08086395
0.0717268
0.07236177
0.07090157
0.07173723
0.07420796
0.07470882
0.0688377
0.055924296
0.0430699
0.03380692
0.030171514
0.032433033
0.042071164
0.06005323
0.08784771
0.12675464
0.1311593
0.10890424
0.09613013
0.08910674
0.08382273
0.07893574
0.0796088
0.08796227
0.10494149
0.12593955
0.13632554
0.13822335
0.13878834
0.14004087
0.1386295
0.12517715
0.10558814
0.08771551
0.07501191
0.070004046
0.072983444
0.07948512
0.08457899
0.08462876
0.07730514
0.06709075
0.05992526
0.059331596
0.06419802
0.069903135
0.0729112
0.074540794
0.07537311
0.074653804
0.0658856
0.07248795
0.074771225
0.07159978
0.07022649
0.07017064
0.06917441
0.062763035
0.04987389
0.037709296
0.03005439
0.028724194
0.0345037
0.047335267
0.06729728
0.09580886
0.13410556
0.122603536
0.11221892
0.104825735
0.09581423
0.08461511
0.082374334
0.089619815
0.106462836
0.12729359
0.13558555
0.1352408
0.1342246
0.1342566
0.13162929
0.11697632
0.09723675
0.08135426
0.0732888
0.0744732
0.08037293
0.084531724
0.08445525
0.079175055
0.07007384
0.06285334
0.060129642
0.06152463
0.06567073
0.0685752
0.069535494
0.06965697
0.06922084
0.06741196
0.06249106
0.05799222
0.059900045
0.06701076
0.075259864
0.07736021
0.07217324
0.06807172
0.06569743
0.062903225
0.05548209
0.043430924
0.03249067
0.026728928
0.02793479
0.037172973
0.052905142
0.07437116
0.10267037
0.14187044
0.12996107
0.120392144
0.10611427
0.090295374
0.08463967
0.089050114
0.102594376
0.117948174
0.12399191
0.124138236
0.12377399
0.12352878
0.11970085
0.1048615
0.08653575
0.07386947
0.07074863
0.0770157
0.0841741
0.08522135
0.08006102
0.0711208
0.06307757
0.06077248
0.06234461
0.06507462
0.066859186
0.06663692
0.06520796
0.06414801
0.06319362
0.061908543
0.059803307
0.059036314
0.06315768
0.07080656
0.07708013
0.07652789
0.06924987
0.0630548
0.058721542
0.05419475
0.046955526
0.036172986
0.02751261
0.024251759
0.027972221
0.03960657
0.05707282
0.07903063
0.10669744
0.14613885
0.13233352
0.11306107
0.09341037
0.085351765
0.08626729
0.09488022
0.10518557
0.10995746
0.111801565
0.11335218
0.1137737
0.10948634
0.09482032
0.07823408
0.0687148
0.06964356
0.079328895
0.0867092
0.08518237
0.076373994
0.06532532
0.058978975
0.06146562
0.06681311
0.07045573
0.070665956
0.06793779
0.064509034
0.06245643
0.06134951
0.060967326
0.06098187
0.06248343
0.06676209
0.072267234
0.07571393
0.07210088
0.06246984
0.054532647
0.048894525
0.044038475
0.0378412
0.029572785
0.023848295
0.023234725
0.029031098
0.042085588
0.06018448
0.08175033
0.14250147
0.11858189
0.095587075
0.08573222
0.08323771
0.08784783
0.09466493
0.098551095
0.1009171
0.10392171
0.10549635
0.10154599
0.08732599
0.07235956
0.06561768
0.06982428
0.08211446
0.089742124
0.08597082
0.074896514
0.06226927
0.057033062
0.063367784
0.07256621
0.07826227
0.07826644
0.07364088
0.06800616
0.06469262
0.06298077
0.06260979
0.06324047
0.064401746
0.06670016
0.06963754
0.070240736
0.063702285
0.052018642
0.043119848
0.03733647
0.033509076
0.029136002
0.024054945
0.021505654
0.023552775
0.031046927
0.04502821
0.06341493
0.1521923
0.124182105
0.09920424
0.08587408
0.08184296
0.083518565
0.087225795
0.08910233
0.09112942
0.09443641
0.097286165
0.094673455
0.081536114
0.06806159
0.063287675
0.06994152
0.084117055
0.09215653
0.08801597
0.075362206
0.061124146
0.055114627
0.06344837
0.07591218
0.08471364
0.08639759
0.0815444
0.07415402
0.06948197
0.06634569
0.06457502
0.06312561
0.061032116
0.059972048
0.059518993
0.05728358
0.049118936
0.037512183
0.029604495
0.025150657
0.022864461
0.021281958
0.019701302
0.020409822
0.024619937
0.033571064
0.048365414
0.06668252
0.16169101
0.13126487
0.103247344
0.08753598
0.081279695
0.080807626
0.081591785
0.08054632
0.08035129
0.08278239
0.08663845
0.086533904
0.07627624
0.06430435
0.060213506
0.06770086
0.08302456
0.09203434
0.0888356
0.07627761
0.060468435
0.051137447
0.057451546
0.070361376
0.08105773
0.08546114
0.08316767
0.07726896
0.07215971
0.06742215
0.06274474
0.05630505
0.04997754
0.044636726
0.039863527
0.034764588
0.027670324
0.020358622
0.016356707
0.014951229
0.015006661
0.015758157
0.017160594
0.01996708
0.02574122
0.035553932
0.050952315
0.070560455
0.13794273
0.10849589
0.09034848
0.08148193
0.07808447
0.075583756
0.07153988
0.068712056
0.0693264
0.07345629
0.07707858
0.07206941
0.062265337
0.057079792
0.062064707
0.07644701
0.08626312
0.084886014
0.074638784
0.05828303
0.04608649
0.04885131
0.059506655
0.06912291
0.074100375
0.07404858
0.07154518
0.06850314
0.063174725
0.054740608
0.045349956
0.036341906
0.028120518
0.021141171
0.01553756
0.011633694
0.010006368
0.010163069
0.011345267
0.013084829
0.015397012
0.017546296
0.020682395
0.026074529
0.03569621
0.05209577
0.075152636
0.09575355
0.08329898
0.07601529
0.070240974
0.064065576
0.059379697
0.058784544
0.06416196
0.07286459
0.07456756
0.06742674
0.05946064
0.058092594
0.067031205
0.07634479
0.07704908
0.06928003
0.055043995
0.043230295
0.04476756
0.05370128
0.061784744
0.066394866
0.06706172
0.06562632
0.06327134
0.057403028
0.048300266
0.03751439
0.02681619
0.017823756
0.011104643
0.0069161654
0.0057754517
0.007488847
0.010261714
0.013133645
0.016021013
0.018855095
0.020764291
0.022601545
0.026520014
0.035365343
0.054097235
0.08923042
0.07720381
0.06749457
0.05918926
0.053620696
0.053376615
0.061591566
0.07693654
0.086517334
0.08274543
0.07185441
0.06163436
0.060326874
0.06610578
0.06748092
0.062637985
0.052882016
0.043502152
0.047067642
0.05504006
0.060611427
0.06481123
0.06589359
0.06413525
0.060117543
0.05382824
0.044375658
0.03270161
0.020839274
0.012122035
0.006416321
0.002922535
0.0040975213
0.0073800087
0.011690676
0.016093075
0.02019316
0.023659825
0.025105953
0.025412083
0.027846038
0.03676504
0.059922516
0.07206315
0.06026739
0.054187477
0.05545014
0.067145646
0.08993125
0.10722923
0.10727018
0.09540725
0.07732135
0.062237144
0.05916649
0.059401274
0.057239354
0.05263084
0.04898691
0.05440694
0.06084937
0.066860974
0.068654954
0.06902599
0.06531161
0.05972773
0.052886248
0.043083787
0.02984041
0.017434359
0.009200513
0.0036750436
0.0019627213
0.0036317706
0.0073186755
0.012387872
0.018070161
0.023794413
0.0284428
0.0296008
0.028747857
0.030334055
0.06877375
0.08299714
0.111008406
0.13358945
0.13793546
0.12837815
0.10690564
0.079154134
0.06315184
0.059393227
0.05921769
0.061101317
0.06499094
0.06939548
0.07371521
0.07589877
0.07579529
0.07430971
0.06832218
0.061303675
0.05298865
0.041802585
0.027972758
0.015779257
0.008206487
0.004143536
0.0027298927
0.0035362244
0.0069577694
0.012070656
0.018445194
0.025507808
0.031516194
0.032673597
0.031951606
0.03610748
0.15615857
0.1648224
0.15978557
0.14035898
0.10671091
0.08058298
0.07203561
0.07249236
0.078330874
0.085582435
0.08675432
0.084293365
0.08217162
0.080212295
0.07657802
0.06918019
0.06032902
0.050101697
0.038184285
0.025038958
0.014029503
0.0075017214
0.0042943954
0.0034368634
0.004610896
0.0074915886
0.012096405
0.018243909
0.02511084
0.031209469
0.03364843
0.03616631
0.17077535
0.18223834
0.18109846
0.16501778
0.13119209
0.101145685
0.0898726
0.08946067
0.095395386
0.10201371
0.09927589
0.091867745
0.08576149
0.08120388
0.07626909
0.06793636
0.057525158
0.04611385
0.034007967
0.021669209
0.0118486285
0.0064255595
0.0042409897
0.0043169856
0.0061594844
0.009250522
0.013517439
0.018819988
0.02533698
0.030977726
0.036595404
0.17789745
0.18956858
0.19122422
0.17833883
0.14667201
0.117549896
0.10576171
0.10462797
0.109368265
0.11397952
0.10737872
0.09638411
0.08745289
0.08123785
0.07512617
0.06615186
0.05467844
0.04270017
0.030671537
0.018922806
0.009916127
0.0054400563
0.004400015
0.005752504
0.008726954
0.0122951865
0.016187549
0.020716429
0.026712775
0.035648644
0.174918
0.18553776
0.18829864
0.17829347
0.1513812
0.1258418
0.11571419
0.11465818
0.11858767
0.12072897
0.11072725
0.09740144
0.087302566
0.080503166
0.074007094
0.06404781
0.05193293
0.039871156
0.028172135
0.01692921
0.008538663
0.00501889
0.0053446293
0.008371294
0.012746215
0.016410947
0.019615352
0.024640918
0.03408259
0.05153829
0.15866059
0.16582257
0.16955787
0.16370791
0.14395267
0.12424654
0.116355
0.11566907
0.11866695
0.11835933
0.10663211
0.093315184
0.083739996
0.07716918
0.070574164
0.06027901
0.048336804
0.036854684
0.02587223
0.015411675
0.008017361
0.0058363676
0.007912517
0.012760282
0.01764071
0.019959927
0.024276972
0.034519494
0.13546479
0.13686937
0.13998479
0.13885212
0.12750638
0.11429542
0.10860479
0.1081574
0.109692514
0.10752618
0.0965336
0.085258305
0.07687229
0.070252895
0.062963784
0.052503943
0.04194045
0.031731367
0.022304296
0.013910115
0.008773327
0.008535624
0.012157202
0.01712221
0.020024836
0.02402705
0.036152303
0.12259787
0.11680055
0.1160202
0.11593169
0.11065847
0.10261619
0.09879327
0.09872371
0.099687696
0.097231746
0.08815795
0.078752816
0.070870936
0.06355798
0.05512446
0.04469019
0.034595013
0.025803804
0.018658936
0.013468981
0.0114834905
0.013306856
0.017055213
0.020168364
0.025007963
0.038621187
0.06406641
0.12287551
0.10819912
0.10167664
0.099473596
0.09487319
0.089523435
0.087967336
0.08925146
0.09098786
0.08961499
0.082446694
0.07443905
0.06677371
0.05876428
0.04924327
0.03827679
0.028760076
0.021519125
0.01700002
0.01548481
0.016782522
0.020686984
0.026389122
0.035400093
0.1375565
0.112014174
0.09798795
0.08958882
0.08275914
0.0780381
0.07765311
0.08045119
0.08391547
0.0844692
0.07926136
0.07221389
0.064623356
0.05594057
0.045757055
0.034725726
0.025825202
0.020442784
0.018986106
0.021079004
0.02567017
0.03176129
0.04157895
0.059121132
0.13084966
0.105077624
0.08820206
0.07674575
0.069894195
0.068986714
0.07242036
0.07771796
0.080709994
0.07730949
0.07084519
0.063592315
0.05684173
0.04537207
0.03451532
0.027494073
0.02467078
0.026504517
0.032047868
0.03934753
0.05073023
0.07003653
0.12583601
0.099443674
0.080008686
0.068271875
0.06422442
0.06593156
0.07043147
0.07394564
0.07216072
0.067322314
0.061092436
0.054175794
0.04604441
0.038046837
0.033906102
0.034376085
0.039396763
0.047566175
0.05987811
0.1278196
0.09809679
0.07787615
0.067825496
0.06471729
0.06570715
0.06699371
0.06523305
0.06112182
0.056719303
0.052336395
0.047887385
0.04439044
0.04433191
0.04821092
0.055722415
0.06763053
0.17608255
0.13515824
0.102672935
0.083138466
0.072639406
0.0677129
0.065473795
0.062445343
0.058748424
0.055798948
0.05400908
0.052998483
0.05361855
0.0573228
0.062945664
0.06108302
0.055703044
0.059404194
0.064177155
0.06843412
0.07077074
0.07232857
0.073835135
0.075302064
0.0761193
0.07525194
0.05052018
0.049206376
0.0505476
0.053723156
0.057750702
0.061249554
0.063049436
0.06433225
0.06562841
0.067005575
0.06789708
0.06715548
0.065166354
0.062225044
0.05913031
0.05784923
0.05475706
0.050990045
0.048723698
0.048992455
0.051016033
0.05397564
0.056558847
0.057658672
0.058482826
0.059680402
0.061318576
0.06257856
0.062013805
0.05980915
0.05668968
0.05360067
0.05155003
0.049579322
0.04758829
0.12865937
0.10957301
0.09764999
0.08798772
0.07873309
0.071222186
0.06675553
0.06534749
0.06706101
0.068140686
0.06727463
0.06445581
0.060717642
0.055398703
0.05069673
0.049049318
0.049640298
0.0515666
0.053345084
0.053809524
0.05438298
0.05583608
0.05809647
0.060140252
0.059880257
0.057656705
0.054606855
0.05170107
0.048700094
0.044890225
0.040908158
0.03807193
0.037103415
0.03843403
0.04204178
0.13656902
0.107854486
0.09177965
0.082404554
0.076028585
0.07073653
0.06725377
0.06681931
0.06929004
0.07408571
0.07703608
0.07659429
0.07398373
0.069199145
0.06097716
0.053079426
0.049928367
0.04839766
0.04942292
0.05057311
0.050609887
0.051270604
0.053376794
0.056705356
0.0598197
0.060031712
0.058023512
0.05524659
0.052198052
0.048948526
0.04360777
0.037841022
0.03315264
0.030315816
0.0296942
0.031207502
0.035007298
0.21916991
0.15776998
0.11336565
0.08763057
0.07379812
0.06732112
0.06470746
0.06353915
0.06473315
0.068617105
0.07487553
0.08293271
0.0878095
0.08668381
0.08414483
0.07759786
0.06563258
0.055075705
0.04853344
0.046923637
0.046663105
0.04737401
0.047881305
0.049043357
0.051953852
0.056405008
0.060595512
0.061370075
0.05965662
0.057498157
0.05443269
0.05038774
0.044193625
0.037338912
0.031481564
0.027320564
0.0250656
0.024441361
0.02564013
0.029261708
0.035830975
0.3098554
0.24688804
0.18595034
0.13174045
0.09219855
0.070530176
0.05988282
0.054834187
0.05573052
0.058296263
0.06322515
0.07101309
0.080724955
0.09117949
0.09713274
0.096093
0.092537165
0.083410025
0.0690822
0.055413306
0.048204422
0.045244098
0.044846892
0.0453313
0.045911193
0.048058152
0.052128732
0.057599843
0.06254703
0.06378132
0.062211752
0.059514582
0.05632949
0.052072644
0.045721114
0.038742363
0.032689035
0.028155804
0.025149524
0.023017526
0.021849215
0.02248782
0.025764823
0.032368362
0.042569935
0.3247258
0.26329005
0.20643401
0.15439403
0.11027175
0.07627821
0.056637228
0.047181964
0.045392156
0.048857212
0.055025935
0.06326002
0.072470546
0.084982514
0.098851085
0.105422735
0.10430759
0.09963393
0.08845359
0.072128534
0.057035685
0.04873532
0.045289755
0.04476112
0.04574108
0.0471946
0.050159514
0.05488658
0.060812354
0.066061914
0.067173004
0.06526083
0.06226027
0.058900833
0.05470562
0.048576236
0.042096555
0.036679327
0.03270316
0.02995497
0.027157307
0.024147332
0.022016108
0.021980882
0.025161862
0.032025516
0.04290986
0.058979154
0.27366388
0.2161361
0.16759646
0.12782371
0.09153217
0.06366849
0.047462344
0.040827513
0.040978253
0.046360254
0.054644167
0.06497091
0.07726675
0.0911172
0.105318904
0.11285442
0.11146903
0.10493648
0.0931111
0.07558167
0.05929792
0.050420523
0.046990097
0.047169387
0.0489493
0.051079273
0.05423075
0.059074283
0.06509066
0.07025677
0.070990264
0.06857902
0.065258145
0.06189078
0.05797082
0.05239576
0.04692799
0.042868316
0.040428817
0.03897351
0.036233246
0.031735957
0.02698499
0.023620188
0.023029864
0.02605915
0.033089995
0.045223653
0.35184926
0.28880298
0.22298992
0.17370516
0.13432115
0.103778064
0.076936305
0.05509305
0.042778134
0.03862971
0.041125834
0.047374725
0.056978285
0.06855625
0.08303708
0.09922141
0.114222586
0.118584454
0.115754545
0.10826981
0.09658533
0.07894379
0.062027574
0.05308622
0.05007112
0.051066637
0.05393505
0.05605024
0.058728814
0.06302589
0.068710804
0.07370156
0.07414657
0.07134974
0.067765236
0.06448907
0.06109637
0.056535423
0.05277586
0.050971508
0.051054597
0.05181414
0.049548745
0.043736637
0.036617637
0.030054927
0.025466979
0.024143577
0.027064145
0.03512484
0.049964905
0.07363868
0.35391533
0.3025179
0.23826033
0.17674184
0.13478422
0.10648924
0.08538574
0.06630546
0.049697578
0.0409528
0.040055454
0.043327034
0.051368296
0.0618518
0.074386716
0.08959824
0.106200635
0.12049317
0.1219936
0.11663002
0.108652174
0.09752107
0.08086169
0.064625144
0.056248367
0.053882778
0.05554229
0.058704555
0.06023228
0.06169772
0.06478852
0.06948525
0.07415098
0.07468194
0.07191002
0.068196535
0.064992726
0.062392473
0.059696317
0.05857265
0.059850633
0.063121974
0.06626946
0.064297974
0.057498932
0.04877764
0.039815724
0.03164172
0.02586335
0.024411917
0.028260231
0.038591385
0.05717188
0.08154124
0.3101039
0.25816113
0.19588888
0.141482
0.10800415
0.08875859
0.07568306
0.063058496
0.05059594
0.044316888
0.043679953
0.048127055
0.0569458
0.06794596
0.08041561
0.09543395
0.112094164
0.12384033
0.1222685
0.11477953
0.106382966
0.0957554
0.080994844
0.06647545
0.059041142
0.05709219
0.05876589
0.061533093
0.062116265
0.062292457
0.06390673
0.06739688
0.07142615
0.072122455
0.06949848
0.06568354
0.06248665
0.060744643
0.0601421
0.06167847
0.065704644
0.07135844
0.07572204
0.073883
0.06729275
0.05868697
0.049281895
0.039506435
0.030623198
0.02524656
0.024905622
0.030751765
0.044222057
0.06387979
0.27428716
0.22289604
0.16529197
0.11825651
0.09437758
0.08408815
0.07843375
0.06965464
0.058764398
0.052996695
0.052493334
0.056880653
0.06585652
0.07673603
0.088576496
0.10270643
0.117972195
0.12723428
0.122561336
0.1131348
0.104137
0.094451845
0.081573606
0.06879002
0.062149823
0.060416758
0.061879575
0.06398076
0.06346387
0.06252104
0.06319511
0.06602216
0.06969762
0.07018322
0.067159474
0.06293416
0.05959475
0.058262944
0.05880153
0.061701775
0.06704271
0.07369524
0.078477085
0.077194095
0.07189888
0.06494069
0.05704701
0.047967255
0.03780955
0.029402137
0.025211036
0.026834786
0.035930395
0.05142826
0.070947886
0.24422884
0.19432557
0.14173263
0.104391515
0.09082091
0.089680195
0.09090066
0.08511615
0.073949456
0.06700206
0.06538409
0.06892586
0.077497005
0.08754337
0.09820855
0.11094773
0.12431079
0.13127625
0.12367737
0.11270106
0.10333276
0.09479594
0.08361822
0.07204938
0.06598097
0.064554036
0.06610125
0.067640185
0.06576872
0.063753545
0.064050436
0.066998124
0.07087022
0.07062012
0.066441596
0.061315358
0.05750239
0.055999517
0.056479573
0.059393287
0.06482911
0.07163566
0.07673371
0.07640326
0.072936356
0.06851345
0.06342912
0.05671084
0.046787918
0.03626895
0.028584898
0.02621764
0.031241357
0.042899728
0.058698595
0.07992226
0.22135782
0.17042023
0.1237396
0.097022176
0.094486296
0.103036344
0.11078775
0.10697204
0.09424311
0.08502066
0.081350684
0.08341718
0.09106779
0.100099385
0.10931355
0.120262444
0.13223523
0.13653713
0.12611794
0.11382574
0.10470569
0.0972718
0.08720493
0.0761081
0.070387185
0.06959677
0.07193172
0.07338464
0.07009834
0.06717223
0.06764537
0.07151246
0.075886786
0.07408428
0.067646325
0.060937047
0.056231737
0.053972065
0.053454757
0.05549699
0.060261905
0.066738725
0.07206303
0.07273549
0.07118291
0.06949592
0.0677923
0.06448197
0.056064904
0.044505
0.034120023
0.028083742
0.029004335
0.03694725
0.049422264
0.06730473
0.093981385
0.19743228
0.15144873
0.1093626
0.09429228
0.103584886
0.12141156
0.1345312
0.13151103
0.11674589
0.10484409
0.09867388
0.09891456
0.10579187
0.11416519
0.12227476
0.13216811
0.14180648
0.14277303
0.1297509
0.116615415
0.10803968
0.10159403
0.09190953
0.080463886
0.07486355
0.07502878
0.07903558
0.08142388
0.07717675
0.07390523
0.075145304
0.0803594
0.08461928
0.07907343
0.06902373
0.06036848
0.05468172
0.0513435
0.04952693
0.050433755
0.054167807
0.059820175
0.06490868
0.06629598
0.066162884
0.06651515
0.06752765
0.06751531
0.061638236
0.05085373
0.039416134
0.030656636
0.02779454
0.031970203
0.04157871
0.056633234
0.07974899
0.18198347
0.13508415
0.098214865
0.094712555
0.11415708
0.13781762
0.15205199
0.14712441
0.130494
0.116980374
0.10927242
0.10882276
0.11654103
0.1265006
0.1357193
0.14468467
0.1511541
0.14784265
0.13243526
0.119259894
0.11150372
0.1058681
0.09611702
0.08415359
0.07852584
0.079499364
0.085228145
0.08926773
0.08506447
0.08169347
0.0832997
0.088442326
0.089616
0.07901955
0.06656206
0.05721718
0.051229
0.047291696
0.044728637
0.044878006
0.04767829
0.052321672
0.056774735
0.05859679
0.05867392
0.059529245
0.061412156
0.063212276
0.06039709
0.052362442
0.042007446
0.032284617
0.026678205
0.027835071
0.035012364
0.047774553
0.067507744
0.174182
0.12373787
0.09168273
0.09884709
0.12503254
0.14952433
0.16001666
0.1498695
0.13023037
0.11566353
0.10813749
0.109500945
0.12063241
0.13546371
0.1470626
0.15563464
0.1586402
0.1509412
0.1336819
0.120832324
0.11422652
0.109662294
0.10035461
0.088115335
0.08247042
0.0841068
0.0913952
0.09730059
0.093357146
0.08920336
0.08973259
0.09270853
0.08950132
0.07573283
0.062877715
0.05401802
0.04826325
0.04410547
0.0412215
0.0409503
0.04315412
0.047109127
0.051080048
0.052563548
0.052841723
0.053376853
0.05528778
0.058055997
0.05790299
0.05277294
0.04424256
0.034512997
0.026996672
0.025686502
0.030813813
0.041886926
0.059332848
0.1691733
0.11711019
0.09108549
0.10859144
0.13882977
0.16069633
0.16420257
0.14502722
0.120129645
0.10504991
0.0991177
0.10343659
0.120307386
0.1408785
0.15570301
0.16364503
0.16344404
0.1522873
0.13356894
0.12169832
0.11626673
0.11318481
0.10535574
0.0934515
0.0878458
0.090402186
0.0997054
0.09643543
0.09645951
0.0896489
0.07416111
0.061461985
0.05316466
0.04775846
0.043633997
0.040545225
0.039937675
0.04173833
0.045385182
0.049218714
0.050638318
0.050569117
0.05101943
0.05272442
0.056150913
0.057843626
0.054971337
0.048094273
0.038509905
0.029307365
0.025438786
0.028535306
0.038303494
0.054468393
0.07725668
0.16682762
0.11480439
0.09856987
0.12650645
0.15844524
0.17637742
0.17083257
0.13995594
0.1085453
0.09363687
0.08998793
0.096787035
0.11706877
0.14188123
0.15870881
0.16655213
0.16485095
0.15226406
0.13370317
0.12266761
0.11849773
0.11716771
0.111860335
0.10078442
0.09535265
0.09919536
0.10524672
0.102681875
0.09348363
0.07650864
0.063468635
0.055425584
0.05050713
0.046666145
0.043421984
0.042482674
0.044125557
0.047887385
0.05186999
0.05301851
0.052666664
0.052866817
0.054682136
0.058555663
0.061268747
0.059754193
0.053985476
0.04450798
0.033621192
0.026787281
0.027469933
0.03591448
0.05140865
0.07262379
0.120244205
0.11651558
0.1528306
0.18607831
0.19987231
0.18641555
0.14565748
0.10927409
0.094856024
0.09207475
0.09751338
0.11435157
0.13641363
0.15277791
0.16114688
0.16107428
0.15107834
0.13532871
0.1256038
0.122479916
0.12295663
0.12033552
0.110541046
0.10502893
0.11504829
0.11033988
0.09922868
0.080932856
0.06731892
0.0595935
0.055586815
0.05260688
0.049526215
0.048591673
0.050365746
0.054302216
0.058110833
0.058663487
0.05807948
0.058307707
0.06012535
0.063823044
0.06633717
0.06501663
0.059809327
0.050548613
0.038411796
0.028598726
0.026327372
0.033055067
0.048263073
0.06924319
0.18179387
0.21344578
0.22458851
0.20853192
0.16354334
0.12633604
0.11242503
0.10881543
0.10979515
0.11636454
0.12720108
0.13760978
0.14561778
0.14968961
0.1463753
0.13723242
0.13053149
0.12870365
0.13007587
0.128806
0.119663596
0.12590998
0.116466045
0.10817957
0.09591395
0.07949561
0.067815185
0.062164426
0.060236156
0.059182465
0.057264328
0.056645274
0.05814761
0.061135888
0.06380594
0.06416094
0.06380528
0.06373638
0.06440467
0.0662024
0.06737715
0.06598395
0.061591208
0.053224087
0.040952682
0.029252052
0.024109542
0.028571546
0.043276012
0.06540573
0.24129719
0.22318965
0.17722547
0.14160413
0.12997603
0.12690336
0.124803424
0.1210745
0.11719167
0.11754
0.12283391
0.13163924
0.13806808
0.13841695
0.13687754
0.1368162
0.13850403
0.13726294
0.1275003
0.13720459
0.12319535
0.10973436
0.09775543
0.0859797
0.07453579
0.067962825
0.066322744
0.06755245
0.06879431
0.068146706
0.0676409
0.06853223
0.069838524
0.07081556
0.07079589
0.07010579
0.06872839
0.06687844
0.06598693
0.066102445
0.06525332
0.062068224
0.054783583
0.042734206
0.029744625
0.022231758
0.02450025
0.038558483
0.06245631
0.085048676
0.12475002
0.10683054
0.09550238
0.09655815
0.10793656
0.12531817
0.1380884
0.14364225
0.14647943
0.14859426
0.14643574
0.13525295
0.14552486
0.13399464
0.11635089
0.09958428
0.08632839
0.07727057
0.07232958
0.07266134
0.07667893
0.08182442
0.08515316
0.08513397
0.08484924
0.08440542
0.084120095
0.083494365
0.081751406
0.07918584
0.07500124
0.06972021
0.06615269
0.065689504
0.06560761
0.06354302
0.05712986
0.04503882
0.030814767
0.021303833
0.021616876
0.03540486
0.060926735
0.08552742
0.09751248
0.07712519
0.07186109
0.08283794
0.10880321
0.13444823
0.1488176
0.15625823
0.16033792
0.14515018
0.1281985
0.10723382
0.08947092
0.07750732
0.073657274
0.077233195
0.085870385
0.09610486
0.10448146
0.10848397
0.10858035
0.10749847
0.10683739
0.10593152
0.10349053
0.098656416
0.09204733
0.083327055
0.07389051
0.06773865
0.06677395
0.06716293
0.065766454
0.059788942
0.047507524
0.03226006
0.021333098
0.020253599
0.033179402
0.05919957
0.0846684
0.092979014
0.065274656
0.05348134
0.06116599
0.090488434
0.12550431
0.14918184
0.16339189
0.14015204
0.118460834
0.09646332
0.080235064
0.07263607
0.07654375
0.09038085
0.10680288
0.11982834
0.12767822
0.12971896
0.1276567
0.12618846
0.1259616
0.12594545
0.12371874
0.11673921
0.105912864
0.09216195
0.07826507
0.06949949
0.06766379
0.06778467
0.066237986
0.060173035
0.047881186
0.032904863
0.021961153
0.019883156
0.0305202
0.05411285
0.07848585
0.094907045
0.06353116
0.0461514
0.048823833
0.075810015
0.11412197
0.1444723
0.164927
0.1370148
0.12591219
0.10407758
0.084594786
0.07223821
0.07056713
0.082404435
0.1025691
0.119859815
0.13025832
0.13409746
0.13373846
0.1311447
0.12914371
0.12846303
0.12847573
0.1271956
0.12147087
0.11064887
0.0951035
0.07875264
0.06814277
0.06543946
0.06490803
0.062748075
0.056369126
0.044740736
0.03154564
0.022015452
0.01914388
0.025910437
0.04368025
0.06487286
0.1048491
0.071514666
0.048969924
0.045739114
0.06804216
0.106420636
0.14093095
0.16597909
0.124623835
0.12082118
0.11858344
0.10836065
0.090356946
0.075424135
0.06843221
0.07267934
0.088526666
0.107607365
0.121343076
0.12915683
0.13241607
0.13303494
0.13100493
0.1286856
0.12712538
0.1262356
0.124590755
0.11964679
0.10992521
0.09440076
0.076948285
0.06546742
0.062165856
0.06117052
0.059208393
0.05247408
0.04235685
0.030182302
0.021852732
0.018244922
0.021250725
0.032722592
0.05024743
0.068391204
0.12028277
0.08432406
0.056644917
0.047687948
0.06558889
0.10407883
0.14196074
0.170493
0.10410482
0.09950209
0.09814036
0.092166126
0.08050978
0.07209641
0.071873486
0.08116418
0.09633756
0.10929942
0.11914706
0.12617332
0.13169855
0.13552558
0.13526493
0.13296998
0.13077235
0.12915868
0.1267559
0.121065915
0.11082351
0.094444335
0.07592064
0.063814044
0.060052335
0.058820844
0.05701375
0.050866723
0.041621566
0.03025341
0.022321403
0.017822862
0.017756164
0.024648786
0.03919512
0.058958054
0.13647246
0.094876766
0.06295079
0.051012933
0.06767905
0.10808337
0.14914513
0.08358264
0.079485476
0.080031276
0.07962918
0.07724768
0.07842648
0.08608931
0.09779531
0.10651177
0.110265315
0.115495086
0.123301506
0.13310117
0.14241391
0.14563376
0.14401197
0.1415174
0.13936013
0.13580412
0.12765831
0.11441761
0.09552485
0.07593441
0.06386697
0.060221553
0.059290826
0.057680428
0.0529207
0.043435633
0.032743454
0.024233878
0.018348038
0.016373038
0.020180047
0.033345163
0.054864764
0.19023222
0.14599264
0.09605014
0.06342846
0.054413617
0.07515925
0.11924684
0.16185772
0.085861504
0.06746906
0.06423247
0.0663411
0.07246524
0.083557606
0.098177075
0.112525284
0.120149314
0.11572456
0.10826069
0.10907173
0.1173203
0.13163227
0.14868706
0.15812898
0.15931833
0.15758842
0.15417778
0.14727801
0.13341057
0.09358591
0.07500905
0.0652253
0.063419044
0.06392741
0.06368703
0.06002021
0.05061549
0.0385949
0.028390706
0.020687103
0.01686424
0.019308448
0.032476902
0.05623299
0.19960749
0.13573325
0.08422655
0.05981064
0.060498953
0.08826715
0.13372797
0.11764324
0.07309371
0.05769843
0.054816484
0.057784557
0.07002431
0.095053256
0.12103218
0.13572586
0.13279408
0.11550403
0.101186395
0.099282384
0.10634005
0.12074858
0.14128417
0.15753973
0.16350973
0.16274673
0.1566456
0.14422858
0.125525
0.08702421
0.07353634
0.06839025
0.069651306
0.07197094
0.0726279
0.0689832
0.058378518
0.04441738
0.03242302
0.023523211
0.018249273
0.020635068
0.034954786
0.06139964
0.23528004
0.18103254
0.108742654
0.07003826
0.06124574
0.07362187
0.1060285
0.102751076
0.06692499
0.054061174
0.05118054
0.05504203
0.07255691
0.10572708
0.1340822
0.14378291
0.13355994
0.111827254
0.095878005
0.09224063
0.096752584
0.108153105
0.12645215
0.14350063
0.15168113
0.15174204
0.14416361
0.13074517
0.11374092
0.07721251
0.07646251
0.07975048
0.08232957
0.08188069
0.07595909
0.0625447
0.046277642
0.032927275
0.023271203
0.018288076
0.022030592
0.039507866
0.069637
0.2678817
0.25507122
0.21539587
0.14244622
0.082389
0.06610173
0.07379919
0.09498453
0.1270786
0.13236547
0.09222227
0.06521648
0.054374695
0.051765144
0.057530105
0.0798735
0.114332974
0.13772601
0.14245069
0.13118416
0.11060619
0.09467584
0.08926791
0.09083426
0.0983032
0.11250985
0.12682927
0.13422287
0.13435823
0.12862456
0.08631575
0.08902961
0.0927307
0.093501925
0.08998197
0.08021784
0.063180506
0.04462701
0.030386388
0.02084881
0.017624795
0.024944901
0.047430933
0.082033694
0.26300257
0.22806734
0.17016786
0.10150379
0.070939064
0.076873064
0.09632677
0.12131512
0.1479587
0.1412099
0.1134814
0.08522743
0.06584704
0.05666828
0.05504036
0.06394768
0.08981788
0.11983454
0.13583857
0.13827312
0.12965906
0.11257261
0.096815705
0.08916426
0.08787221
0.0933038
0.10307646
0.11177719
0.11769974
0.11886865
0.11645919
0.095301926
0.10010147
0.10245514
0.10032457
0.09332961
0.080056846
0.06028378
0.040574133
0.02669233
0.01912105
0.019526005
0.032742977
0.06121576
0.099276364
0.24948889
0.21658653
0.16961205
0.115308285
0.0760749
0.07596034
0.09610361
0.12072396
0.14511955
0.16289562
0.12096381
0.098873556
0.08045298
0.06635791
0.058659732
0.059071958
0.07186639
0.098578274
0.121510744
0.1316303
0.13345087
0.12809932
0.114670396
0.09902346
0.089012146
0.0845083
0.086646736
0.092434764
0.09982735
0.103559196
0.1068964
0.09012169
0.09259993
0.09767413
0.09935635
0.09601492
0.08775169
0.07364577
0.05416584
0.03626156
0.025593042
0.022818446
0.029517949
0.049377203
0.081798315
0.12051344
0.21712905
0.21508843
0.19005555
0.15191782
0.1117717
0.080981255
0.0710938
0.086633444
0.11056697
0.13507581
0.15610778
0.16488218
0.12749916
0.1054436
0.08863723
0.0755927
0.063988626
0.057771385
0.061142266
0.077485144
0.10305786
0.120387614
0.12722868
0.12844008
0.12475008
0.114043355
0.09905881
0.08747357
0.08048171
0.07843357
0.081822515
0.086714506
0.09083432
0.095700264
0.095140934
0.08655679
0.079585135
0.07705057
0.07907432
0.08400768
0.08659047
0.084406674
0.0774526
0.06509334
0.048703134
0.035254538
0.029973507
0.033283055
0.04562646
0.06887996
0.10128546
0.1838491
0.1784833
0.16416943
0.13763326
0.10846257
0.08438754
0.07235396
0.07576102
0.09377831
0.115856946
0.13742608
0.15441215
0.11597419
0.09722316
0.083506465
0.07176721
0.06044662
0.055697322
0.062497973
0.081854105
0.10639757
0.12027395
0.12496674
0.12548089
0.12269735
0.11436659
0.10078353
0.08860618
0.08010715
0.07593715
0.07629526
0.079631746
0.0841465
0.088442266
0.089821935
0.08478075
0.07537472
0.06905109
0.06735271
0.06990063
0.07515192
0.07821339
0.07696742
0.071070075
0.060377896
0.046774983
0.037035704
0.035853505
0.04300773
0.058255196
0.08285576
0.115623
0.16518587
0.1523385
0.13994735
0.12505674
0.106086135
0.088922024
0.077768445
0.075231135
0.08193749
0.097158074
0.11496067
0.13261425
0.1453073
0.12958854
0.11057633
0.094862044
0.08210242
0.069410264
0.057512462
0.05482471
0.06507832
0.08656049
0.109253466
0.120333254
0.12302476
0.12296784
0.121260464
0.115783095
0.10466057
0.09314364
0.08459854
0.08026081
0.08000839
0.08249736
0.08534056
0.08761603
0.08603698
0.078525305
0.068998694
0.06397593
0.0638783
0.06770027
0.073606074
0.076595485
0.07461423
0.06860787
0.058629513
0.046568274
0.038778067
0.03953123
0.048639238
0.065841734
0.09307921
0.12885594
0.1620636
0.14008641
0.123940945
0.112445
0.10314977
0.09317428
0.08514798
0.081205726
0.08250612
0.08888292
0.10002017
0.11321002
0.12643379
0.13648021
0.13766724
0.12587553
0.11023843
0.09580809
0.08213472
0.06742424
0.05556184
0.05573815
0.06904942
0.090691626
0.11037725
0.11757016
0.11794591
0.11716491
0.11678249
0.115354896
0.1083172
0.0994308
0.093152046
0.09102416
0.0927245
0.09464681
0.09561366
0.09310901
0.08621526
0.07598245
0.066794336
0.06369901
0.065972924
0.07180518
0.07844812
0.0798372
0.07562542
0.06778568
0.05732125
0.045592666
0.038374007
0.03998536
0.05045551
0.070611
0.10302901
0.14166278
0.11782175
0.1032542
0.09611082
0.093351126
0.09031087
0.087991655
0.08826184
0.091837645
0.09829074
0.10631859
0.11559695
0.12552464
0.13400668
0.13634622
0.12701654
0.11240524
0.09720892
0.081311345
0.06469303
0.05440241
0.057911098
0.07270998
0.092303336
0.10654092
0.10845137
0.10545319
0.1028921
0.1035651
0.10686278
0.10595572
0.102520525
0.10129529
0.10445219
0.11094999
0.11346465
0.08631837
0.07362604
0.06597793
0.06593871
0.071394145
0.07982081
0.08618206
0.08398652
0.07565862
0.06491035
0.053191066
0.041859448
0.035615265
0.038333476
0.051008344
0.075293064
0.11439544
0.1252631
0.10234499
0.0899387
0.08566028
0.0863536
0.087310016
0.08892828
0.09301597
0.10027897
0.10961318
0.11738992
0.12447536
0.13192803
0.13818198
0.13948143
0.12962782
0.113744736
0.09646988
0.078483164
0.062022865
0.055365264
0.06215149
0.07681525
0.09192389
0.098922014
0.09471822
0.08774847
0.08347499
0.08495903
0.09083557
0.09469837
0.096604824
0.100097656
0.107031226
0.115835965
0.080575705
0.0689764
0.064508855
0.06751037
0.07519686
0.08427292
0.08807337
0.08176887
0.07079935
0.058522582
0.04718852
0.038062513
0.034470797
0.03929299
0.05418545
0.0818066
0.12489158
0.11837834
0.095014036
0.083334625
0.07942152
0.080458105
0.08275384
0.08705568
0.09510964
0.10755491
0.12246394
0.13269752
0.13890404
0.14373004
0.1467905
0.14520258
0.13260013
0.11408609
0.09458476
0.07601851
0.062250555
0.060415506
0.06970769
0.082758486
0.09254885
0.092462
0.082858324
0.073996544
0.069200635
0.071652114
0.07861245
0.08408499
0.08840424
0.09371477
0.100616455
0.0656752
0.06437844
0.06884128
0.07725674
0.085485995
0.08689612
0.07818788
0.06565857
0.05365938
0.044045985
0.0375039
0.03664124
0.043860555
0.060901403
0.090378344
0.116757214
0.09400308
0.082226515
0.07755774
0.07744789
0.07937354
0.08505654
0.096354425
0.11444491
0.1361841
0.14908463
0.15369916
0.15535152
0.15500855
0.15054339
0.13436371
0.11267722
0.091637135
0.074450135
0.06561172
0.06880319
0.07902396
0.08901429
0.09311128
0.08674288
0.07409668
0.06433284
0.061613142
0.065573156
0.07214326
0.077426195
0.08214635
0.08705437
0.09144795
0.06658125
0.06555754
0.066357374
0.07137227
0.079387724
0.08626473
0.08668858
0.07661611
0.063310206
0.051116586
0.042725563
0.038647294
0.04049039
0.0501073
0.0689435
0.099592626
0.12196964
0.1004045
0.08700621
0.081321776
0.07949889
0.07936299
0.08489889
0.09820396
0.12064469
0.1478957
0.16130978
0.16298777
0.1611849
0.15836036
0.15161574
0.13216406
0.10781896
0.08672315
0.07336682
0.07125491
0.078702986
0.08791864
0.09351593
0.09183699
0.0814513
0.06852621
0.060623944
0.060221016
0.06464356
0.069696546
0.07373494
0.07725263
0.08013189
0.080842435
0.06105548
0.06536162
0.06981796
0.07191473
0.07626724
0.082231104
0.08827472
0.08796942
0.0766024
0.06208557
0.04940003
0.041505992
0.03976375
0.04455304
0.056526423
0.07715839
0.108730495
0.13300127
0.112740934
0.10123938
0.093589604
0.08845842
0.0833348
0.087023795
0.100252986
0.12342471
0.15034276
0.16130722
0.16037357
0.1570189
0.1530509
0.14441818
0.12285882
0.09788126
0.079490066
0.072323084
0.077429175
0.087346315
0.09355402
0.09352285
0.08675462
0.07528734
0.06591678
0.062034607
0.06284237
0.065509915
0.06800723
0.069532216
0.070534945
0.07075071
0.068716705
0.06229353
0.05567187
0.055128396
0.06091982
0.07069433
0.07865125
0.08065891
0.08313185
0.087136865
0.090840876
0.08854103
0.07571113
0.059833527
0.046720922
0.039469957
0.039726853
0.04718381
0.06149912
0.08378869
0.11627561
0.12932324
0.11713338
0.107620895
0.09545362
0.08671725
0.08764565
0.09803975
0.11661208
0.1374116
0.14649999
0.14708
0.14497703
0.14090061
0.13083965
0.108967185
0.08631027
0.072954774
0.072532296
0.083003044
0.09289318
0.09468037
0.08883226
0.07829356
0.068491876
0.06455022
0.064323485
0.06511885
0.06544578
0.064686775
0.063254595
0.062425196
0.0613122
0.059332192
0.055981398
0.05456978
0.058843493
0.068080604
0.07931286
0.087661624
0.0886907
0.08885598
0.0898211
0.08997649
0.084997475
0.07151741
0.055273414
0.042417526
0.036174417
0.03823757
0.047964573
0.06393707
0.08727133
0.12030345
0.14582431
0.13044095
0.11643189
0.100699306
0.08759397
0.08562529
0.092000484
0.104575336
0.11962265
0.12793553
0.1313631
0.132186
0.12932235
0.11892074
0.09780842
0.07860142
0.070619285
0.07578719
0.08940512
0.09786916
0.0949797
0.08427954
0.071345866
0.06429589
0.0661847
0.06932157
0.06991309
0.067878366
0.06367719
0.060245395
0.05829549
0.057061136
0.056274176
0.056171477
0.05842495
0.06493664
0.07640648
0.08874005
0.09477174
0.09332311
0.09035057
0.0885607
0.08560121
0.07950038
0.06601167
0.050352395
0.038513064
0.03373438
0.03739035
0.048615873
0.06552738
0.08949208
0.14129251
0.12281424
0.10283166
0.08812964
0.08303058
0.08606112
0.09369707
0.103668034
0.11091405
0.116196334
0.11975092
0.11919886
0.10946143
0.089925945
0.07432908
0.0711053
0.08082533
0.0965786
0.10303694
0.09555268
0.08081001
0.066340685
0.062278032
0.07002717
0.076756775
0.0778873
0.073625326
0.06690818
0.061482012
0.058630645
0.057189763
0.057136536
0.0587579
0.0622648
0.069431245
0.08053011
0.094106495
0.09865153
0.09349269
0.08689588
0.08209717
0.07823831
0.071643054
0.059048176
0.04497856
0.03526807
0.032447577
0.037818134
0.050188303
0.06775707
0.09215921
0.15073061
0.12859493
0.10546732
0.088481724
0.0821566
0.08236247
0.086511254
0.09210473
0.09645331
0.10124463
0.10643911
0.10858899
0.10127431
0.08424282
0.07187581
0.07213479
0.084882975
0.101424456
0.1059407
0.0957939
0.07801837
0.06211716
0.06009388
0.07277769
0.08319163
0.08574659
0.08090478
0.07251078
0.06579697
0.062245548
0.06001532
0.05921036
0.05979407
0.062555194
0.06909007
0.079339266
0.090827286
0.09478742
0.08616078
0.07648373
0.06989217
0.06506884
0.059002697
0.04845941
0.038301706
0.03213811
0.032174647
0.039495766
0.053134024
0.07151902
0.09721249
0.13441354
0.10939324
0.090747416
0.08276093
0.08097774
0.08209413
0.083297014
0.08324689
0.08546245
0.090506434
0.09499651
0.09155977
0.07898402
0.069297254
0.0709846
0.0844751
0.101287484
0.104958355
0.09442383
0.075255334
0.057609618
0.054950237
0.06940061
0.08181465
0.08543491
0.08198768
0.07341695
0.06770456
0.06505525
0.06223637
0.058917284
0.056105077
0.05659938
0.059785545
0.06573337
0.07320094
0.07533622
0.06694251
0.057833493
0.051081777
0.045608878
0.040382862
0.033967793
0.029130757
0.028131902
0.031950593
0.041908264
0.057361066
0.07769984
0.13937998
0.113741696
0.09411353
0.084382
0.08052611
0.07866311
0.07564461
0.07119638
0.06972426
0.07300705
0.078568816
0.080726326
0.07389152
0.06629628
0.06657618
0.07763851
0.093351185
0.097711384
0.08837408
0.0714255
0.052917242
0.048974514
0.062542796
0.0747022
0.07801837
0.07452291
0.066984475
0.06302291
0.062292755
0.059625804
0.054522812
0.049338043
0.04652226
0.04534912
0.046330154
0.04888326
0.049277544
0.043845177
0.03708917
0.03130412
0.026546538
0.023196936
0.02039963
0.020794868
0.024033368
0.031127393
0.043532252
0.061651826
0.09927857
0.08709228
0.08037114
0.07549775
0.06939167
0.061937213
0.05778575
0.059722245
0.066974044
0.074908555
0.07408166
0.067114174
0.063334346
0.068588495
0.08054918
0.08597952
0.07929134
0.06508654
0.05063188
0.04674977
0.06051886
0.0718199
0.07459277
0.07184458
0.06516796
0.060510337
0.059480786
0.056753278
0.05124718
0.0446558
0.038764298
0.03483945
0.033265293
0.033191383
0.03251332
0.028613687
0.023358226
0.018557608
0.015199423
0.013152778
0.013958752
0.016934872
0.02201879
0.03052181
0.044980288
0.067647636
0.09301287
0.082351625
0.07377505
0.06495249
0.05554247
0.050409555
0.052773595
0.06298953
0.07727802
0.08230144
0.0759002
0.066768944
0.06304717
0.06783074
0.07235098
0.06849706
0.058554173
0.04862249
0.0500831
0.064362645
0.07523185
0.07669425
0.07463306
0.068926096
0.06348783
0.060466826
0.057035625
0.05075872
0.042479694
0.034248948
0.028835952
0.026001394
0.024785817
0.0235129
0.020047128
0.0155406
0.011867881
0.010340512
0.011305213
0.014177561
0.01765263
0.02263838
0.031002939
0.04795444
0.0772956
0.07775056
0.065317094
0.05441159
0.04977131
0.05401671
0.06800169
0.088566124
0.09937382
0.09451902
0.081244886
0.06750262
0.06058097
0.060511768
0.058684707
0.054039776
0.051325083
0.059044182
0.07338989
0.08209103
0.08339435
0.08198649
0.07696301
0.070143044
0.06544727
0.06044078
0.05273199
0.042779565
0.032925844
0.026502669
0.022999465
0.021204531
0.01950109
0.015936077
0.011845231
0.009492636
0.010194421
0.013882637
0.018310487
0.021772265
0.025628746
0.033680618
0.054534018
0.07928169
0.065776765
0.060899794
0.066346765
0.082574785
0.10745275
0.123333395
0.12153369
0.10817969
0.08782816
0.06756908
0.05829525
0.05661255
0.057691634
0.06390971
0.07839835
0.09035355
0.09452236
0.09353101
0.091771126
0.08650243
0.07844895
0.07156831
0.06447303
0.05557978
0.04462719
0.034166336
0.027236223
0.02330637
0.021017432
0.018789172
0.014867008
0.011094093
0.010026634
0.012904584
0.019069374
0.024674118
0.027339935
0.030175686
0.039596915
0.084477305
0.09953511
0.12505811
0.14477062
0.14797324
0.13901997
0.1188035
0.09071356
0.07248187
0.06864548
0.073176086
0.084159076
0.09927213
0.10485059
0.103562534
0.10084081
0.09720045
0.0913201
0.08245039
0.073542655
0.064697325
0.05541134
0.045158267
0.03518486
0.028126657
0.023604214
0.02057612
0.017712057
0.013901532
0.011178613
0.011690617
0.016234279
0.023751855
0.02883333
0.031182647
0.035145342
0.15766805
0.16592377
0.16290647
0.14649993
0.11754173
0.09481549
0.08883071
0.09252858
0.103209496
0.115912735
0.11643267
0.10985613
0.1035223
0.09821677
0.09236258
0.083325565
0.073539376
0.06409919
0.054909647
0.045167148
0.035279095
0.02750802
0.021977484
0.018010676
0.014933348
0.012289226
0.011473715
0.013687313
0.019096017
0.026743472
0.03133756
0.034442663
0.16177297
0.1731773
0.1754939
0.16534227
0.1387474
0.11604744
0.1088112
0.111176014
0.11942917
0.12862992
0.12449354
0.11368221
0.10451025
0.09831536
0.09284198
0.08390069
0.07390612
0.06460965
0.05573702
0.046010137
0.035279214
0.026138484
0.0193578
0.014857411
0.012464702
0.01165086
0.012739897
0.016309917
0.022146285
0.028877378
0.034289062
0.15451145
0.16754937
0.1746465
0.17016584
0.15011698
0.13031864
0.12335312
0.124928296
0.13154668
0.13717902
0.12899452
0.115182936
0.10474777
0.09849203
0.09350622
0.08482361
0.07512313
0.066284895
0.057793498
0.04757285
0.035140395
0.024214089
0.016482413
0.012331665
0.011499345
0.012446225
0.015086293
0.019660115
0.02588886
0.03361404
0.13258433
0.14503032
0.15586704
0.15899444
0.14731354
0.13273162
0.12790549
0.12954724
0.135144
0.13773572
0.12664568
0.11243063
0.10266405
0.097254455
0.09277707
0.08493191
0.076081276
0.067997396
0.059634686
0.048299313
0.03389424
0.021650791
0.013959646
0.0111022
0.011825085
0.0141993165
0.018461943
0.024379075
0.032485723
0.10387617
0.112492144
0.124990165
0.13446516
0.13256282
0.12515193
0.12278497
0.12491518
0.12896371
0.12888211
0.11778349
0.10556054
0.097239435
0.09228104
0.08795905
0.080831826
0.072814584
0.06502861
0.056138337
0.043915093
0.029494107
0.01828438
0.012110829
0.010654628
0.012693942
0.017127216
0.023905396
0.03265184
0.0870446
0.08905381
0.09859133
0.109452724
0.11467582
0.11389595
0.11464661
0.11757755
0.12087923
0.119608164
0.10988766
0.09976488
0.0922969
0.08692062
0.08166903
0.07412863
0.06557423
0.056743324
0.04689437
0.035224676
0.023493886
0.01518172
0.011031926
0.011375606
0.015813887
0.023924291
0.034680665
0.08361262
0.07817268
0.08212441
0.08995551
0.09683859
0.10041952
0.10444856
0.109208345
0.11334622
0.11256677
0.10461283
0.09606671
0.08899534
0.08299923
0.07640207
0.06717616
0.0567227
0.046218276
0.0360021
0.026481152
0.018508613
0.013232887
0.011854351
0.015276551
0.024652898
0.038473547
0.0904721
0.077929616
0.07444179
0.07731247
0.08171153
0.08658528
0.09293908
0.10021114
0.106518626
0.10754049
0.10158396
0.09397185
0.0872668
0.08050966
0.072381675
0.060705602
0.047840834
0.036218166
0.026968658
0.020476341
0.015972495
0.014160931
0.0170632
0.026767552
0.04475403
0.11037797
0.08476132
0.07347077
0.06985855
0.070141554
0.073495865
0.08049768
0.08973467
0.09856719
0.10291278
0.09912658
0.092714906
0.08728111
0.07972449
0.06847876
0.054146767
0.0397712
0.028613687
0.021811485
0.01872009
0.020473182
0.021870732
0.03500873
0.05138433
0.106624365
0.08190602
0.068665445
0.063473046
0.06320238
0.06805503
0.07636368
0.08559179
0.09184116
0.090126514
0.08492583
0.078464985
0.0707072
0.05923152
0.04545772
0.033156335
0.02516365
0.02202022
0.024397135
0.027637541
0.04109174
0.107008636
0.08128464
0.06613201
0.059953988
0.06065935
0.065207124
0.071199775
0.07477814
0.0732255
0.06870389
0.06305933
0.056382775
0.047971666
0.03824693
0.030892551
0.02767855
0.028986335
0.033534944
0.046920776
0.1134873
0.08491737
0.06777471
0.060639024
0.059150755
0.06005591
0.060756505
0.05828941
0.05391723
0.0495075
0.044961154
0.040080607
0.035289288
0.033618927
0.035497963
0.041676342
0.0532344
0.12478328
0.09213728
0.073007345
0.062464952
0.056617558
0.052698374
0.04840517
0.04442048
0.04133141
0.039438665
0.03830588
0.038404286
0.10595584
0.08080894
0.06412208
0.054015875
0.046945214
0.04249251
0.04072386
0.041273355
0.05732864
0.06072074
0.061956167
0.04518926
0.042485297
0.041829526
0.04400873
0.047937572
0.052221775
0.05507362
0.055859745
0.05654633
0.057894528
0.059885323
0.061695576
0.061532915
0.05990827
0.057643235
0.05454737
0.052318335
0.0472396
0.04460585
0.042191803
0.0416525
0.043572545
0.046637654
0.049850106
0.05182618
0.052167416
0.052651405
0.05402881
0.055790782
0.057551563
0.057340026
0.05544418
0.05220115
0.048089504
0.045217037
0.044431984
0.043537498
0.056157887
0.055122554
0.0529027
0.04968518
0.04623425
0.044345498
0.044679046
0.046319485
0.048383296
0.049688637
0.049807668
0.05036813
0.05178368
0.053840697
0.05586469
0.055788636
0.05373025
0.05044025
0.046625197
0.041428626
0.03926325
0.03812045
0.037305832
0.037647367
0.13406819
0.10514152
0.08848947
0.07825422
0.07055467
0.063390076
0.05855453
0.057184577
0.058428407
0.062278092
0.06522274
0.06503993
0.06248635
0.057946265
0.05195129
0.047273815
0.045783937
0.046125412
0.047327638
0.04800421
0.048205137
0.049022853
0.050985277
0.05384344
0.056478143
0.056595445
0.054590046
0.051495314
0.04799652
0.044358075
0.04049003
0.03645003
0.03300929
0.03093785
0.030652642
0.03210002
0.035616875
0.2182501
0.15361917
0.10878503
0.0835858
0.06982994
0.06258935
0.058344305
0.055502772
0.05547297
0.058243573
0.0637036
0.07141209
0.076402366
0.076592386
0.073144615
0.06674987
0.056444824
0.049194276
0.04587388
0.04496652
0.04573548
0.046918213
0.04756546
0.04880613
0.051654637
0.0555861
0.05894941
0.059227288
0.057725966
0.055057585
0.052057803
0.0485121
0.04339212
0.037630975
0.032530606
0.028757691
0.026555598
0.025655925
0.026446342
0.029794455
0.036415458
0.25293368
0.18382579
0.12575525
0.08645797
0.066678464
0.0553689
0.05106455
0.048505545
0.05040455
0.0544886
0.06144309
0.07079297
0.08154619
0.087735176
0.08714461
0.08264375
0.07338226
0.060483992
0.04995936
0.044492662
0.04280287
0.04351431
0.04525304
0.046787024
0.04929501
0.053269327
0.058354497
0.06274384
0.06322789
0.061292768
0.058737278
0.055927098
0.052239656
0.046519637
0.04008645
0.034349382
0.029891312
0.026747644
0.02422297
0.02243787
0.022449315
0.025390685
0.032203615
0.34129614
0.27355367
0.20928437
0.15137589
0.10449505
0.07088137
0.05200523
0.043154657
0.04132414
0.043971658
0.04902816
0.05647123
0.065914154
0.07770997
0.090662956
0.09644407
0.09498471
0.08846074
0.07751709
0.06279904
0.05000204
0.04355818
0.041454196
0.042378485
0.04474926
0.047293603
0.05092275
0.055985928
0.06194979
0.06674206
0.06713766
0.0647496
0.061698556
0.058523417
0.054626524
0.048895
0.04271239
0.037398517
0.033381462
0.030492902
0.027531028
0.024117231
0.021258354
0.020374179
0.02302134
0.03033799
0.04254067
0.060025334
0.3575617
0.28548247
0.22307825
0.16990304
0.12595242
0.088452876
0.060899734
0.04535693
0.03889811
0.038739383
0.043040097
0.050074816
0.059474766
0.07136685
0.085169435
0.09655917
0.10303229
0.09988588
0.09170967
0.08071768
0.06518102
0.051616967
0.04467094
0.042395175
0.043545187
0.04659885
0.04997897
0.054249227
0.05987084
0.06627709
0.07123101
0.07119399
0.068107545
0.064351976
0.06072998
0.056726217
0.051279366
0.045849025
0.041633785
0.03887111
0.037277102
0.03487706
0.030738354
0.02584064
0.02171427
0.020199478
0.023180068
0.031296432
0.044989705
0.36913973
0.3010671
0.2316764
0.17787665
0.13775176
0.10541475
0.0779919
0.05635488
0.043940067
0.040716946
0.041178703
0.046582818
0.054366708
0.06437975
0.077831924
0.09303427
0.10544616
0.10666555
0.10188806
0.094053745
0.08321047
0.06831694
0.054579258
0.047350466
0.04513228
0.046565533
0.050283134
0.05393809
0.058156073
0.063711345
0.070157945
0.07513714
0.074739516
0.07097012
0.06660253
0.06268275
0.058757365
0.05383736
0.049544454
0.04695201
0.046172738
0.046633184
0.045392334
0.041000247
0.034657836
0.027959168
0.022749782
0.021185398
0.024716914
0.0340147
0.050010085
0.3728156
0.31516808
0.24687153
0.18564236
0.1408034
0.111569345
0.09083986
0.07249987
0.055799186
0.046288967
0.043179512
0.045167565
0.051478565
0.060277104
0.07149029
0.08567363
0.100635946
0.11119431
0.10941523
0.10228306
0.09438807
0.08514601
0.07170123
0.058286905
0.051144958
0.04924351
0.051154256
0.05507356
0.058156848
0.061422586
0.06619197
0.07226795
0.0772903
0.07689971
0.072844505
0.06812096
0.06407827
0.060477257
0.05646926
0.05376351
0.053314924
0.055128396
0.05803907
0.057862937
0.053276837
0.04596877
0.037642002
0.029561996
0.023763001
0.022563457
0.027253509
0.038826346
0.0580678
0.080883324
0.32294214
0.2647074
0.20003057
0.14526385
0.11135197
0.09264964
0.08116901
0.068796694
0.055835783
0.048436403
0.046686947
0.049695134
0.056899488
0.06628233
0.07760322
0.09186745
0.10700905
0.114649236
0.10901308
0.10040057
0.09316796
0.08564657
0.074252784
0.06207812
0.055639327
0.054195464
0.0563156
0.059774518
0.06132239
0.062809646
0.065981805
0.07096338
0.07583821
0.07609326
0.07254207
0.06792629
0.06395078
0.06094438
0.05840397
0.057850778
0.059936285
0.06434363
0.06913364
0.06920189
0.06444043
0.057105362
0.04856783
0.03912866
0.030063331
0.024464428
0.02434659
0.031087875
0.045497894
0.06441587
0.27874964
0.22225803
0.16341144
0.11646515
0.09342641
0.083919466
0.079212725
0.071234465
0.06022477
0.053910077
0.052833796
0.05644214
0.0640291
0.073360026
0.0842669
0.097739875
0.11125982
0.11595243
0.10758793
0.09807056
0.091146946
0.08475381
0.07559246
0.065383255
0.05994588
0.05873382
0.060511053
0.06295377
0.06287557
0.062431812
0.06381047
0.067334116
0.071570516
0.07249242
0.06975162
0.06549007
0.061640263
0.059207976
0.058186173
0.059511602
0.063459754
0.06922966
0.07415879
0.073946655
0.06995934
0.064174116
0.057204604
0.04865104
0.038489044
0.029791772
0.025306582
0.027056217
0.03648466
0.051721394
0.06956512
0.29464495
0.24235272
0.18828952
0.13530302
0.09957105
0.08727014
0.0867244
0.08824545
0.08280206
0.07178354
0.06493217
0.063277364
0.06630641
0.07332516
0.08186942
0.09170061
0.10378516
0.115436435
0.11771065
0.107400835
0.09721255
0.09029144
0.0847767
0.077709675
0.06919682
0.06443703
0.063283026
0.06465781
0.066137314
0.06459153
0.06268668
0.06279445
0.065336466
0.069117785
0.07014662
0.06757522
0.063304484
0.059232473
0.05680579
0.056236267
0.058163464
0.0625096
0.06825572
0.07268554
0.072676
0.070252895
0.06701052
0.06297797
0.05709654
0.047844708
0.037544727
0.02964592
0.026959002
0.03185749
0.043347597
0.05803114
0.07663649
0.26393092
0.21211958
0.16253126
0.11564231
0.09191126
0.09029168
0.09790754
0.10474157
0.10079235
0.08876991
0.08023304
0.07691997
0.078499675
0.084204316
0.09121275
0.09951651
0.110100985
0.1201846
0.12079126
0.10903007
0.09818697
0.0914616
0.08702028
0.081430316
0.07385206
0.06939018
0.06838083
0.06977135
0.070685685
0.06781608
0.06473619
0.06413281
0.06646985
0.07032752
0.07098925
0.06769341
0.06262243
0.057788312
0.05455637
0.053153098
0.054347932
0.05806303
0.06325883
0.067489505
0.068228185
0.067590594
0.06717384
0.06660879
0.0644415
0.057293653
0.0465706
0.036381066
0.030069947
0.030541897
0.038259685
0.049672008
0.06546372
0.08808231
0.23845333
0.18710655
0.14018399
0.10227138
0.09069145
0.099613786
0.11466545
0.1256026
0.122547925
0.109109044
0.09831303
0.092708826
0.092140496
0.096102774
0.10148293
0.10828245
0.11749768
0.1264543
0.12558603
0.112472355
0.101246
0.09492898
0.091612816
0.08685893
0.07920545
0.07466388
0.074070215
0.07631105
0.07752973
0.07355571
0.069590926
0.06907302
0.07212186
0.076548815
0.07611585
0.07080549
0.063810825
0.05736506
0.052409947
0.0492208
0.049057484
0.05178106
0.056429327
0.060797155
0.062455595
0.06348193
0.06513965
0.06803775
0.06961858
0.06514579
0.055221498
0.044097066
0.035052896
0.03129953
0.034638047
0.04345286
0.05682993
0.0768891
0.21881974
0.16760826
0.122865796
0.0933435
0.09399265
0.11294669
0.13413954
0.14773303
0.14474559
0.1301189
0.11728555
0.1089834
0.10609472
0.10863125
0.11300838
0.119051635
0.12743872
0.1346373
0.13186944
0.11774969
0.10664135
0.10095519
0.09854621
0.093651
0.08498216
0.0800246
0.08012259
0.08421701
0.08719808
0.08291882
0.07883036
0.07920337
0.08390468
0.08886528
0.085274994
0.075772166
0.065528154
0.05678016
0.049623966
0.044621468
0.04329306
0.045188725
0.049346566
0.053887367
0.05640924
0.058434606
0.06151551
0.06583011
0.06976044
0.06794685
0.060201287
0.0497666
0.039374948
0.032344878
0.031801105
0.03752929
0.04870826
0.066360295
0.2063294
0.15467304
0.11029971
0.08751905
0.09915084
0.12566578
0.14955795
0.1619944
0.15686488
0.14139342
0.12748158
0.117811084
0.113939166
0.11713588
0.123259544
0.13043457
0.13808924
0.1430924
0.13759476
0.122974336
0.11213833
0.10748857
0.10566163
0.099934995
0.0900107
0.08448213
0.085140765
0.09115255
0.096681714
0.0933364
0.08965552
0.09099656
0.09663004
0.09962797
0.09049487
0.07677126
0.064180434
0.05395484
0.045668602
0.039953172
0.038181365
0.039628148
0.043442845
0.048235238
0.05154133
0.053809524
0.05639237
0.05989343
0.063866675
0.06424761
0.05936092
0.0510391
0.04124707
0.032622993
0.029186428
0.032211244
0.04133433
0.05615586
0.19999474
0.1472354
0.101887286
0.084439754
0.10514325
0.13579834
0.15800947
0.1652779
0.15518391
0.13747197
0.12314063
0.114003
0.11220306
0.119210005
0.13052166
0.14022505
0.14767826
0.14959371
0.14174837
0.12676364
0.11671913
0.1129657
0.11135769
0.10533792
0.09472245
0.088759184
0.08984691
0.09746891
0.10542101
0.10320294
0.099390686
0.10031611
0.10454035
0.103294075
0.089665174
0.07423782
0.061317503
0.051119804
0.04280728
0.03712839
0.035354793
0.036744
0.040694118
0.046251774
0.050528944
0.052823007
0.054089904
0.05576086
0.058618784
0.059980035
0.057423532
0.051468253
0.042967558
0.033718705
0.02828604
0.028941512
0.0360595
0.04935783
0.14329004
0.09662902
0.08445966
0.11310661
0.14554232
0.16344786
0.16281658
0.14442992
0.12260389
0.108306766
0.101225376
0.10302931
0.11654246
0.13439286
0.14762628
0.15440625
0.15408897
0.1439817
0.12898761
0.119868636
0.11674398
0.115748525
0.11060083
0.10017282
0.094180524
0.09599668
0.10553861
0.10991418
0.104433894
0.08815777
0.072446406
0.060139537
0.050672233
0.042880356
0.037500978
0.035934985
0.037651777
0.042382658
0.049406588
0.054926634
0.056657135
0.056503415
0.056177676
0.05733919
0.05859697
0.05745983
0.05334878
0.046019852
0.03662163
0.029284954
0.027717292
0.03297013
0.04490155
0.06263906
0.14227605
0.09495759
0.08983159
0.12652421
0.15912485
0.1723153
0.1616723
0.13164431
0.10379267
0.090245605
0.08587414
0.0913533
0.11038041
0.13406557
0.15021354
0.15720046
0.15552378
0.14505357
0.1307953
0.122499585
0.119790435
0.119834304
0.11678201
0.107379615
0.10165769
0.11621624
0.10768759
0.089768946
0.07385582
0.06233108
0.054047525
0.047291458
0.042391658
0.041218698
0.043762565
0.050007105
0.058917165
0.064789414
0.065604866
0.06380963
0.06143588
0.060518026
0.060694754
0.05953163
0.056869507
0.05070901
0.041332603
0.032198846
0.028094947
0.03130436
0.04237777
0.05968225
0.14149791
0.09840202
0.10394132
0.14904767
0.1828134
0.19250274
0.17293978
0.13060766
0.09709698
0.083511055
0.08037305
0.08599001
0.10469419
0.12899655
0.14501375
0.15257859
0.15223563
0.14493036
0.13325703
0.12605852
0.12396526
0.12518752
0.1246416
0.11668897
0.12699962
0.12294108
0.11254662
0.09347898
0.07780367
0.06772637
0.06162387
0.056806028
0.052889764
0.052581787
0.056616366
0.064617455
0.07472962
0.07955539
0.078192055
0.0743196
0.069584966
0.0658558
0.063832104
0.06235689
0.060090363
0.055204272
0.04630983
0.035567403
0.02873218
0.029681921
0.04003811
0.057677746
0.1253069
0.17368758
0.20925623
0.21852517
0.1981864
0.15027273
0.112920046
0.09812927
0.09355742
0.09517062
0.105514884
0.11983663
0.13156503
0.13925189
0.14333093
0.14220417
0.13559377
0.13080657
0.12960261
0.13164127
0.13240129
0.12615466
0.12856835
0.12085992
0.109054446
0.092237175
0.0795697
0.0731011
0.070667505
0.0690155
0.066989124
0.06769431
0.07223654
0.0800693
0.08878058
0.09188384
0.08877766
0.08268964
0.07475072
0.067435265
0.06325841
0.0615713
0.060349703
0.056888342
0.04881394
0.037219346
0.027930856
0.026474059
0.03584951
0.05466175
0.07355839
0.19484717
0.22824436
0.23709148
0.2184093
0.16872382
0.13161898
0.116906345
0.11162555
0.10937333
0.10954797
0.110556245
0.11413145
0.12059784
0.12907809
0.13600314
0.1370824
0.13655883
0.13696313
0.13907301
0.14032
0.13477385
0.13510633
0.12272948
0.11120224
0.099653065
0.088234425
0.08164197
0.08044195
0.082300305
0.0837307
0.08339077
0.08443797
0.087943554
0.09455234
0.100527406
0.1012876
0.0970183
0.088246465
0.076784074
0.06654215
0.061541438
0.060467124
0.060432553
0.05812365
0.050638914
0.038402617
0.027302802
0.023846447
0.032113373
0.0519346
0.07264888
0.124338925
0.1201458
0.11146343
0.099580765
0.09468317
0.09835225
0.10966456
0.12512696
0.13676
0.14228421
0.14528215
0.1483599
0.14933676
0.12907791
0.1131022
0.10011423
0.09188336
0.08803016
0.0893476
0.094255745
0.099839866
0.103209436
0.104022264
0.10512233
0.10786539
0.11167318
0.11463642
0.11305392
0.093783915
0.078669906
0.06631273
0.06127149
0.061039746
0.061963618
0.060441017
0.053280592
0.040478945
0.027943313
0.02260524
0.03000307
0.05016631
0.07231307
0.11129248
0.089671195
0.07701844
0.07651621
0.08837342
0.11086154
0.13298178
0.14603394
0.15367335
0.15842736
0.13868481
0.119989336
0.10274136
0.091807425
0.090067685
0.09572631
0.105498075
0.1154753
0.12366253
0.12714589
0.12703848
0.12802535
0.13062477
0.13351065
0.08171785
0.067640364
0.062692225
0.06300008
0.06441325
0.06330556
0.056429207
0.043476284
0.03010714
0.02327907
0.028868258
0.048275292
0.07052183
0.082999885
0.06370342
0.058485627
0.06850046
0.09460211
0.12464094
0.1458677
0.15939683
0.14636141
0.12873083
0.108888686
0.09386647
0.088347316
0.095866084
0.11168921
0.12671864
0.13665134
0.14232826
0.14338547
0.14278555
0.14361101
0.14655888
0.15041244
0.15158421
0.06914687
0.06396222
0.06409323
0.065160215
0.063822985
0.05745387
0.045693755
0.032963276
0.02505827
0.027620614
0.04347849
0.06387621
0.077803135
0.08198726
0.0584836
0.048737347
0.055535853
0.08088881
0.114346266
0.14159256
0.1608541
0.13160354
0.113711536
0.09663665
0.086752474
0.08863783
0.10414946
0.12372267
0.13725275
0.14250189
0.14390141
0.14348727
0.142133
0.14212698
0.14429754
0.14810687
0.15070015
0.06729877
0.061793327
0.061369717
0.06167996
0.059971333
0.05496335
0.0449363
0.034180105
0.02608192
0.024851322
0.034367263
0.050887525
0.065770924
0.088923156
0.06238228
0.04790318
0.050333917
0.07286751
0.10721207
0.13838047
0.16189271
0.12677562
0.12189102
0.11979234
0.11259639
0.09881139
0.08759582
0.084631026
0.09312898
0.11077827
0.1260683
0.13480866
0.1381889
0.13974231
0.14044964
0.1397143
0.13941264
0.14054483
0.14316821
0.1451636
0.14020813
0.07945418
0.06378412
0.058027983
0.057226002
0.057346225
0.05585879
0.05179578
0.043636084
0.034629345
0.02655077
0.022482455
0.026111126
0.03825921
0.0539999
0.10209525
0.072084785
0.05248797
0.05002737
0.06937301
0.10436815
0.13882619
0.165753
0.10510355
0.099182785
0.09761381
0.0945375
0.08827603
0.085395455
0.09049553
0.10339725
0.1166563
0.123740196
0.12856102
0.13243806
0.1367665
0.14118516
0.14277083
0.14279878
0.14326346
0.1448065
0.1453672
0.13899362
0.077144444
0.061424017
0.05537623
0.054398715
0.054814637
0.054106772
0.050468802
0.04434496
0.035770774
0.027766526
0.021861792
0.021261036
0.030023754
0.04599029
0.117539704
0.08196056
0.057697892
0.051824868
0.06977844
0.10651147
0.14385861
0.08454192
0.07873577
0.07876027
0.08131695
0.085663795
0.09425241
0.107301414
0.11919999
0.12254077
0.12002158
0.12140936
0.12691349
0.1359303
0.14632708
0.15224546
0.15359932
0.15395766
0.15455431
0.15291369
0.10058981
0.07724249
0.061615646
0.055585086
0.054813266
0.05592966
0.05640644
0.05374658
0.04734409
0.039643288
0.030689418
0.023150504
0.020145416
0.026590526
0.042717338
0.17098123
0.1287508
0.08537716
0.059188426
0.054273546
0.07452786
0.11406064
0.15294605
0.06941509
0.06443936
0.06639218
0.07598418
0.094486535
0.11574817
0.1322648
0.13576686
0.12514001
0.113841355
0.112641394
0.11951798
0.13279319
0.15036112
0.16316175
0.16857183
0.17006236
0.16931772
0.16339129
0.10139704
0.079039335
0.06510073
0.060207427
0.060475826
0.06289911
0.064789414
0.062785804
0.055601895
0.045955896
0.03581071
0.026239514
0.021277666
0.026652336
0.043144107
0.1826961
0.123363435
0.0778783
0.05710876
0.058623135
0.08332139
0.12386453
0.07832456
0.06116265
0.056955278
0.060583055
0.07686943
0.107833326
0.13591737
0.14795107
0.14046043
0.12086916
0.10600299
0.103279114
0.10900766
0.121993005
0.1419974
0.1603564
0.17063856
0.17406619
0.17157352
0.1619305
0.08297008
0.072883666
0.0695321
0.07090175
0.07407504
0.07610726
0.073093474
0.06385666
0.05223024
0.039403915
0.027995348
0.022199154
0.027927518
0.045695007
0.07318914
0.22141796
0.1689499
0.10267103
0.06695551
0.057958603
0.0678066
0.095436454
0.13292599
0.073640525
0.058963537
0.055237174
0.060402453
0.081930876
0.117681205
0.14357275
0.14923656
0.13754666
0.117236435
0.10229361
0.098064125
0.10104799
0.11034405
0.12698787
0.14511693
0.15653247
0.16102898
0.15933388
0.09172815
0.084655106
0.083277285
0.084242344
0.08587307
0.08535218
0.0788936
0.06640047
0.051843345
0.03768909
0.026007712
0.021704793
0.030269623
0.050632477
0.07943863
0.25405574
0.24327636
0.20497233
0.13668007
0.080739856
0.062610865
0.06644595
0.08284807
0.110206604
0.13660449
0.100465
0.0729478
0.06053871
0.05741912
0.06457466
0.08939892
0.12281203
0.14236844
0.14512402
0.13527703
0.11807734
0.1037339
0.09749639
0.097032785
0.10195595
0.11342645
0.1270051
0.13659245
0.14150256
0.1417405
0.10231906
0.09857631
0.096450746
0.09536654
0.09423399
0.08997184
0.07949239
0.063583374
0.046881378
0.032093287
0.022372663
0.022269547
0.035951734
0.05952412
0.2514575
0.21942729
0.1648981
0.101049185
0.06880009
0.06891173
0.08229679
0.101898134
0.12567437
0.1194877
0.09373772
0.07387692
0.06349653
0.06119263
0.07039106
0.0960536
0.123462975
0.13770455
0.14102334
0.13575655
0.12297559
0.108967245
0.10015708
0.09601045
0.09659982
0.10306615
0.11196053
0.11896753
0.123749435
0.10867101
0.10519594
0.103764474
0.101602495
0.098875225
0.095199585
0.08813542
0.07495862
0.05678481
0.039464176
0.026360631
0.020944297
0.027775586
0.047670364
0.07398361
0.24046785
0.23762554
0.2103535
0.1662069
0.11513376
0.07624394
0.06972659
0.08228743
0.10063726
0.1206882
0.13876563
0.10519147
0.088338494
0.073902726
0.06473273
0.06330234
0.07428509
0.09862977
0.120312154
0.13224405
0.13797128
0.13719344
0.12807178
0.11402458
0.102591395
0.09517175
0.092287004
0.09638715
0.10010612
0.10564196
0.11096197
0.092346966
0.09110677
0.09268767
0.092957735
0.09131658
0.08767903
0.08005422
0.066054344
0.048095882
0.032925487
0.024563372
0.026247025
0.04096687
0.065292835
0.09218502
0.20080239
0.20485848
0.18536973
0.15184331
0.11440003
0.0823946
0.06850666
0.07649499
0.09390229
0.11364174
0.13253754
0.10911971
0.09488833
0.08285755
0.0703488
0.061650455
0.061627507
0.07437909
0.09742421
0.11629403
0.12742919
0.13385558
0.13510442
0.12864125
0.11504942
0.10230875
0.092855215
0.08766061
0.08747578
0.09123886
0.09631801
0.08654106
0.07664138
0.07177061
0.07187778
0.0757007
0.078977406
0.080020726
0.07794517
0.07099295
0.057808876
0.042141795
0.031083226
0.028392017
0.03603047
0.05484408
0.07957548
0.10592955
0.17264849
0.17147827
0.1618759
0.13910377
0.111612916
0.087369144
0.07263416
0.07090694
0.08291167
0.10057944
0.11959922
0.13660067
0.10146868
0.089571655
0.07834923
0.06526238
0.05690092
0.059365153
0.07451433
0.0970695
0.114370584
0.12441993
0.1302613
0.13212347
0.12750602
0.11551124
0.10321599
0.093224585
0.08717048
0.0857867
0.0885098
0.09382808
0.09879804
0.08864391
0.073866606
0.06401235
0.060165524
0.061532915
0.06690669
0.07189375
0.07441789
0.07325375
0.06674206
0.054238796
0.040347397
0.032157004
0.032785714
0.042824328
0.06271207
0.08770299
0.11562395
0.15928483
0.14920712
0.1401596
0.12818563
0.110743165
0.09338403
0.081116796
0.07441372
0.076994956
0.08851206
0.10424417
0.12101066
0.11240113
0.09927434
0.08785325
0.07481855
0.060243964
0.05363828
0.059495866
0.07697487
0.09865767
0.113389194
0.121109724
0.12582189
0.12775171
0.12587398
0.11712217
0.10657102
0.097842276
0.092802405
0.09227884
0.09547007
0.10012299
0.08440399
0.068143606
0.058952034
0.05641812
0.05921632
0.06587249
0.07148397
0.07402319
0.07263708
0.06594199
0.053459764
0.040087402
0.033039093
0.034741342
0.04602903
0.06761998
0.09533268
0.16000211
0.1399123
0.1260637
0.1166873
0.10863036
0.09878439
0.089708745
0.08428949
0.08214426
0.08603674
0.09581286
0.10876155
0.12215859
0.124913275
0.11260539
0.09999031
0.08708495
0.07102758
0.056257963
0.053034842
0.06269598
0.081276834
0.100239575
0.110375404
0.1145429
0.11703104
0.11949903
0.12109351
0.11735976
0.11096233
0.105960846
0.10468978
0.107801914
0.112231314
0.08354479
0.06687832
0.059242845
0.058653176
0.06347197
0.07112688
0.07616848
0.07655263
0.07341659
0.065787494
0.052964985
0.03960502
0.032990456
0.035468042
0.04841447
0.07348454
0.106363
0.1420061
0.120064855
0.10722351
0.101276636
0.098954916
0.09587717
0.09294438
0.09198779
0.09425032
0.10006678
0.1086902
0.1184867
0.12790787
0.13454485
0.13526934
0.1273452
0.11478597
0.10097593
0.08468193
0.06642485
0.054072678
0.055536747
0.06816977
0.08556312
0.09892696
0.10215539
0.10104972
0.10046828
0.10348666
0.10919392
0.11152512
0.111346066
0.112709045
0.11803514
0.12736899
0.13360685
0.0808174
0.066378236
0.06191635
0.06462693
0.07194072
0.07945132
0.08117247
0.07793534
0.071738124
0.06280005
0.050797284
0.039081335
0.033783317
0.03769499
0.052860737
0.08195937
0.11863977
0.12516874
0.10394007
0.09295571
0.08975905
0.09123874
0.092862666
0.09489131
0.09905946
0.10646701
0.116999984
0.12686384
0.13445544
0.14008713
0.14277112
0.14107013
0.13122112
0.1163193
0.0994274
0.080286205
0.0627448
0.055556953
0.061825514
0.07555878
0.08908403
0.09459609
0.09017801
0.08415043
0.08192617
0.085270464
0.09249741
0.098309815
0.102938175
0.10928404
0.11909318
0.13125837
0.07321042
0.063328385
0.06302869
0.068840265
0.07777572
0.08344209
0.081169665
0.07461703
0.066538036
0.057624042
0.048107266
0.040048182
0.03741753
0.043052137
0.060201228
0.09183133
0.11501783
0.094608486
0.08439821
0.08192563
0.08451444
0.08845711
0.09418076
0.10349369
0.11750698
0.13508308
0.14763284
0.15356022
0.15560019
0.15411031
0.14876771
0.13516045
0.11631304
0.095860004
0.07631463
0.06263065
0.06193143
0.07196909
0.08469242
0.092914164
0.090669334
0.080516875
0.0727635
0.07071614
0.073909044
0.08064771
0.08701557
0.09333569
0.10116297
0.11091757
0.065395296
0.060637772
0.06382263
0.072617054
0.08266574
0.087166905
0.08204639
0.07334453
0.06416261
0.05542028
0.047941208
0.042942703
0.043087184
0.050948203
0.0699715
0.10243243
0.11119127
0.09151107
0.081089914
0.078038156
0.08009511
0.08468294
0.09294647
0.10677546
0.12769079
0.15318388
0.16839266
0.17176491
0.1698885
0.16460532
0.15539777
0.13650507
0.11346066
0.090782225
0.07307148
0.06584865
0.07155776
0.08335984
0.09327108
0.09573138
0.0874781
0.07463312
0.0670293
0.065589905
0.069025755
0.07461119
0.08034873
0.08645648
0.09339243
0.10020608
0.061168432
0.061606288
0.06775659
0.078597486
0.08978474
0.09414172
0.08688879
0.0759359
0.065086186
0.05595368
0.049724817
0.046911836
0.04945582
0.059545755
0.080248654
0.11345875
0.1153149
0.09463656
0.08343494
0.07915723
0.07974213
0.08368856
0.09322834
0.11035925
0.13669825
0.1678732
0.18318456
0.18282628
0.17743033
0.16944289
0.15702045
0.13355649
0.106154084
0.08341205
0.07058805
0.071397126
0.08207965
0.09312862
0.09892219
0.096197546
0.0846228
0.07222003
0.065888524
0.06564224
0.068712175
0.07274079
0.07698524
0.081495106
0.08590579
0.088199556
0.08373654
0.060177088
0.0635947
0.06836122
0.07696432
0.08851653
0.09974098
0.1045056
0.09549093
0.08126336
0.06780249
0.05747634
0.051625907
0.050580442
0.055249035
0.06768805
0.09043372
0.125139
0.12789184
0.10726923
0.095158875
0.08718127
0.08498758
0.08644122
0.09545857
0.11350113
0.14128315
0.17231494
0.18486887
0.18204808
0.17432475
0.16488564
0.14942938
0.122211754
0.093782425
0.074542046
0.069037914
0.077451885
0.09065217
0.09886891
0.09946495
0.09261626
0.08076751
0.07143849
0.06784153
0.06790614
0.06951487
0.07149017
0.07329768
0.07515919
0.07621771
0.07440823
0.06671029
0.057455897
0.053998888
0.056488395
0.064659715
0.07476157
0.082779706
0.09177917
0.10243565
0.11263406
0.11526728
0.10354161
0.08586323
0.06930053
0.057032168
0.051145732
0.05163747
0.058702946
0.0734244
0.09867263
0.14129788
0.12118298
0.10771966
0.09855169
0.09019232
0.087759435
0.09453893
0.10983187
0.13314778
0.15851027
0.16976565
0.16908449
0.16318214
0.15306032
0.13539249
0.10696024
0.08157021
0.06880444
0.07100397
0.08471155
0.09699994
0.10029012
0.09506315
0.084560096
0.07468337
0.070904315
0.069762945
0.06928545
0.06854057
0.067614496
0.06695598
0.06670529
0.06555575
0.062419057
0.0567348
0.05289328
0.055445373
0.06420523
0.07807779
0.091275096
0.1007061
0.10836965
0.11596662
0.122132
0.12121534
0.10678226
0.08610219
0.06697917
0.053468585
0.047730207
0.04977244
0.05885911
0.07583356
0.102856934
0.15510279
0.13462228
0.11766684
0.10426831
0.0913077
0.08611053
0.08975661
0.100599885
0.11737424
0.13696754
0.14875203
0.15242356
0.15021425
0.1413064
0.12290132
0.09579575
0.0755105
0.069651425
0.07806593
0.0940907
0.10354978
0.100985825
0.08975899
0.07658696
0.070400655
0.07241088
0.074018836
0.072478354
0.06893271
0.06504524
0.0627417
0.061515868
0.059574008
0.056969523
0.05457908
0.055176973
0.061790705
0.07448673
0.09375703
0.108534336
0.11669326
0.12106389
0.124669194
0.12663001
0.12330097
0.10678637
0.08421373
0.06376922
0.049919903
0.04472488
0.04807073
0.058629334
0.0769518
0.105152786
0.14516157
0.12527299
0.10804105
0.09179783
0.08389729
0.08472872
0.09138489
0.10211259
0.116298735
0.1274842
0.13468993
0.13614976
0.12981558
0.11288792
0.088977754
0.07426351
0.07452726
0.08770579
0.10472268
0.10990769
0.10093278
0.084750354
0.070152104
0.06817728
0.077359796
0.081740916
0.07916415
0.07253033
0.065292776
0.06216407
0.06065929
0.058377445
0.0561471
0.05572945
0.058746576
0.06844753
0.084894836
0.10608429
0.12336254
0.12787288
0.12782192
0.12728602
0.12634915
0.12130499
0.10367751
0.08053219
0.060430586
0.04749453
0.04342419
0.04795623
0.0595963
0.07869995
0.10865724
0.13157374
0.11190623
0.094332814
0.08400118
0.08186561
0.08468217
0.09090775
0.099800825
0.10801655
0.11545968
0.11995971
0.11749655
0.104411185
0.08500165
0.075356126
0.08018267
0.09644759
0.11272395
0.114069045
0.099751174
0.079146445
0.06371254
0.067141175
0.08316386
0.09094393
0.087631285
0.07822031
0.067661285
0.06398338
0.06291914
0.06036389
0.05727017
0.05685723
0.060803235
0.07235134
0.09026766
0.11287695
0.129673
0.13011259
0.12611425
0.12218213
0.118379295
0.11172509
0.09447688
0.07346451
0.05626124
0.045968473
0.0438509
0.049833357
0.06264651
0.083593726
0.11598247
0.13764197
0.116711915
0.09791702
0.08598101
0.081793785
0.0815469
0.08318108
0.08566046
0.08890933
0.09412348
0.10011953
0.10212219
0.09521347
0.08164644
0.07599306
0.08284289
0.099102736
0.114117146
0.11264926
0.096586585
0.07351196
0.057698548
0.064403
0.085728884
0.09608513
0.09221971
0.08036661
0.067138135
0.06319255
0.063919604
0.061715066
0.057098627
0.05502397
0.058344066
0.06769627
0.08236325
0.10149413
0.11648077
0.11638373
0.11060256
0.10439396
0.09813511
0.08971137
0.074929774
0.060173273
0.049290836
0.044303656
0.045352995
0.053320408
0.06827289
0.09243399
0.12969935
0.12153655
0.10214263
0.08910763
0.08304316
0.08002323
0.07772058
0.07460642
0.072034955
0.0739696
0.07960254
0.08491266
0.0842281
0.07724887
0.07381165
0.07949841
0.09292519
0.10552508
0.10426402
0.088603914
0.06801528
0.052455664
0.060872257
0.0854938
0.09624189
0.0918079
0.078573585
0.06353277
0.058086872
0.059914112
0.059090316
0.054401517
0.05033356
0.051138997
0.056451082
0.06633109
0.080001056
0.09156847
0.09214723
0.086483
0.07820934
0.069542885
0.06035018
0.05068612
0.04348713
0.040375352
0.040624797
0.045787334
0.056850493
0.075565934
0.10501999
0.10778797
0.09320092
0.08467466
0.07904333
0.073637605
0.06662899
0.060029566
0.05927682
0.06449115
0.0724839
0.07754946
0.074929774
0.07101834
0.0726918
0.081451654
0.091279805
0.09033871
0.078258336
0.061010778
0.050940096
0.062222183
0.08745837
0.09796077
0.09341055
0.08067149
0.06496996
0.05701691
0.05736363
0.057028413
0.052660406
0.04707855
0.045639217
0.04834628
0.055048764
0.06461328
0.07282537
0.07287198
0.066557705
0.056645572
0.046816766
0.039145768
0.033483684
0.031322777
0.032230854
0.03634876
0.045157492
0.060503602
0.084706604
0.09998566
0.08847129
0.07976478
0.07144779
0.061560035
0.052792847
0.051002085
0.056745052
0.06775206
0.07771045
0.07784492
0.071618736
0.06736809
0.06924242
0.07514483
0.075033665
0.06612164
0.055141747
0.05112344
0.06785035
0.093238235
0.101493835
0.09746003
0.08627164
0.07160562
0.06178254
0.059626758
0.058110833
0.053198516
0.04663986
0.043678224
0.044700563
0.04929477
0.05608201
0.061567307
0.060004532
0.052295804
0.0419752
0.031827807
0.026132226
0.023825467
0.024706602
0.027800083
0.03373164
0.045245707
0.0656721
0.09735435
0.08516365
0.073952675
0.061855853
0.05237013
0.050822914
0.057962537
0.07175946
0.08581662
0.08826882
0.08011836
0.06953573
0.06275296
0.061647654
0.06091714
0.05657226
0.052775323
0.057330787
0.07926583
0.10173714
0.1071772
0.103624165
0.09477115
0.08172363
0.07106662
0.06615162
0.062287867
0.056379616
0.04944271
0.045564353
0.045296073
0.048380077
0.05310887
0.056314945
0.05252552
0.04314089
0.032523096
0.023810804
0.020961165
0.02175361
0.024206221
0.027626812
0.033674896
0.047358394
0.07450789
0.08796877
0.074391425
0.06402898
0.06264961
0.06981856
0.08429605
0.1010623
0.1066007
0.09889221
0.084716976
0.07001853
0.05953574
0.055393755
0.054971814
0.05947095
0.073113084
0.098261595
0.11306244
0.11501914
0.110897124
0.103346705
0.09239006
0.08099437
0.07300204
0.06682038
0.06055361
0.054946423
0.05077207
0.04976952
0.051636815
0.05454278
0.055253208
0.048897028
0.038079917
0.02776599
0.021742344
0.021525264
0.024864972
0.027862966
0.030664563
0.036129653
0.053098798
0.08181107
0.08589345
0.0981158
0.115685165
0.12523109
0.12148279
0.11008233
0.09270984
0.07502639
0.066054344
0.0673812
0.07633227
0.09363878
0.1153782
0.123140156
0.11992401
0.11356634
0.106200516
0.09655136
0.085077405
0.07588434
0.06883353
0.06350458
0.05956149
0.05618149
0.054379582
0.054290354
0.054316223
0.051702976
0.043238163
0.032492578
0.024111986
0.021218777
0.024132371
0.0289163
0.031579435
0.033432364
0.040110946
0.12480593
0.13742316
0.1396401
0.13398015
0.12002057
0.10057056
0.08795118
0.08831072
0.09646356
0.11113536
0.12743902
0.12923646
0.1212827
0.1124441
0.1047824
0.09633678
0.08622098
0.07742226
0.07108718
0.067127824
0.06450194
0.060896277
0.05701828
0.053554237
0.049452364
0.04372406
0.034549832
0.025723457
0.02101636
0.02181977
0.027059495
0.031873703
0.03365451
0.035940826
0.14169282
0.14898843
0.15034604
0.14385879
0.12701213
0.11206299
0.110017955
0.11565149
0.12612605
0.13668221
0.13302624
0.12119031
0.1106323
0.10312444
0.0964843
0.08786404
0.0804348
0.075656
0.073123276
0.07094562
0.06567752
0.05830562
0.050659716
0.04282242
0.03468454
0.026129901
0.020745039
0.020216346
0.023982882
0.030225337
0.033923566
0.035417438
0.13514316
0.14648527
0.15468341
0.15552664
0.14443588
0.13099772
0.12723869
0.13057387
0.1377616
0.14326966
0.13467747
0.12023246
0.10915786
0.10270989
0.09804666
0.09131801
0.085632205
0.08267897
0.081462026
0.07877064
0.0700593
0.058077574
0.04598099
0.03515047
0.026004612
0.01998049
0.018973053
0.02190727
0.027478755
0.0328393
0.03613949
0.041798234
0.114367545
0.12776661
0.14212233
0.15139169
0.14805704
0.13870603
0.1352176
0.13730782
0.14238411
0.14383608
0.13177031
0.116999686
0.10726613
0.102858126
0.10051137
0.0960421
0.092698336
0.09134638
0.09043199
0.08539045
0.07184011
0.054861724
0.03915775
0.026463509
0.018844128
0.017540753
0.020528138
0.025256395
0.030445993
0.035900593
0.087311864
0.0990023
0.11581707
0.13186103
0.13737673
0.13420558
0.13311863
0.13563573
0.13888001
0.13705009
0.12409079
0.11113155
0.103471994
0.10078448
0.10033554
0.09838784
0.09638125
0.095036864
0.09209192
0.08302009
0.06545836
0.04610306
0.029217482
0.018533468
0.015857935
0.018905878
0.023729086
0.028175056
0.03337258
0.043158054
0.071697414
0.078160584
0.0917114
0.108757794
0.12033647
0.12464857
0.12776351
0.13144392
0.13393551
0.1301071
0.117770016
0.106732965
0.10045159
0.09843308
0.09865689
0.097191215
0.09426957
0.09011239
0.082966805
0.07012963
0.05177504
0.0335176
0.020250082
0.015055716
0.017005563
0.022404611
0.027110815
0.03215587
0.06808621
0.068549395
0.07689053
0.089772224
0.10303241
0.11234146
0.11960411
0.12563783
0.12898374
0.1252628
0.11409891
0.104656994
0.0993197
0.09764475
0.09730995
0.094067276
0.08763003
0.078789055
0.067213
0.052612543
0.036239684
0.022698283
0.015784204
0.015809655
0.021188915
0.027328372
0.03338909
0.071125686
0.06709826
0.06983036
0.07660657
0.08766788
0.0983842
0.10861319
0.117714226
0.12375283
0.12209344
0.11289835
0.10505891
0.100507975
0.098363936
0.09633309
0.08920622
0.07762653
0.06396514
0.049708962
0.035943627
0.023979127
0.01707983
0.016229212
0.020700216
0.028225541
0.036629915
0.081519604
0.068113625
0.06608474
0.06866306
0.07466102
0.08362585
0.09500921
0.10697299
0.11663282
0.118818045
0.1129328
0.10729903
0.10306376
0.09911609
0.09386313
0.08153361
0.06485009
0.048198998
0.034144998
0.023851037
0.01807046
0.017700255
0.02197063
0.029763281
0.041235387
0.07667965
0.06496853
0.06221342
0.0640167
0.06973249
0.07941002
0.09126139
0.10242164
0.1074093
0.104865134
0.10023737
0.09579146
0.09081596
0.08250415
0.06715864
0.04931712
0.0341236
0.02377981
0.018906355
0.019255757
0.023919165
0.03205335
0.045111716
0.10315162
0.07441056
0.061664462
0.05745697
0.05930394
0.06573182
0.07462758
0.083545506
0.08875686
0.08670664
0.08261037
0.077813804
0.07190949
0.06300622
0.04917276
0.035361588
0.025230289
0.020435035
0.021175444
0.026485264
0.035387337
0.048962057
0.10428268
0.07536715
0.06045699
0.05473286
0.05647713
0.060518444
0.06602621
0.06847942
0.06628209
0.062394023
0.05756694
0.05174923
0.044443965
0.035206378
0.027014256
0.023893952
0.024197936
0.030149698
0.04019302
0.112482905
0.079930425
0.061755538
0.054400444
0.052328646
0.052234232
0.05168587
0.048293233
0.044183195
0.040131092
0.036376
0.03198701
0.028015554
0.026556432
0.02902478
0.035675585
0.12759852
0.08896983
0.065957904
0.052925527
0.045279086
0.0403046
0.035611987
0.031736493
0.029159427
0.027958691
0.027854323
0.029163837
0.033349633
0.101480246
0.07120037
0.05181068
0.039658964
0.03271979
0.029006362
0.027695656
0.02892518
0.032320738
0.068430305
0.07178408
0.072936535
0.04559964
0.047671378
0.051921546
0.056596637
0.0594033
0.059540212
0.059295952
0.05961591
0.06063336
0.061772227
0.061971903
0.04277134
0.039470434
0.038971066
0.041754544
0.04632175
0.050839365
0.052892208
0.0520823
0.051387727
0.051635444
0.053063154
0.05469483
0.054591417
0.053358674
0.05231768
0.05185157
0.04601884
0.044334054
0.04220742
0.039693654
0.037871182
0.038595438
0.04173124
0.045879066
0.04950452
0.050562203
0.049104095
0.04817152
0.04864192
0.050485134
0.052256465
0.05164957
0.04921937
0.04656142
0.043853223
0.041141212
0.04019457
0.041958988
0.045876503
0.051512957
0.11034584
0.09582305
0.08351934
0.07140112
0.061338782
0.054136813
0.049851775
0.048486233
0.04818517
0.047172427
0.04545021
0.04344952
0.041956246
0.0422765
0.044303715
0.046750367
0.049110293
0.04927963
0.04770893
0.04702401
0.04784155
0.049904644
0.051918685
0.05126691
0.048437476
0.044867575
0.04065001
0.03647232
0.031306565
0.03178972
0.033739746
0.03603357
0.040049016
0.045258224
0.1382165
0.10748744
0.0899511
0.078787506
0.06937462
0.060432374
0.054344356
0.05145663
0.051403224
0.05398512
0.056242704
0.056124806
0.054206192
0.051219225
0.047921777
0.046006203
0.04598242
0.047407746
0.048633993
0.04860288
0.047136962
0.046991825
0.0482949
0.050757945
0.05281633
0.052300155
0.04957646
0.04596907
0.04157722
0.03646928
0.03293872
0.030830681
0.029085994
0.028346598
0.029082537
0.03127241
0.035655975
0.30372983
0.22616023
0.15720475
0.110781014
0.085127115
0.071131706
0.06277293
0.056468606
0.05166918
0.05016011
0.051730752
0.05624783
0.063096166
0.06790364
0.06824398
0.065295696
0.060082793
0.05299449
0.048470974
0.046631575
0.04642284
0.047071278
0.047457814
0.04720074
0.047861755
0.04998356
0.053073823
0.05569607
0.055273116
0.05262196
0.04941553
0.045796633
0.04197353
0.037995636
0.033884466
0.0300228
0.027009606
0.025128007
0.024234772
0.025187552
0.029215932
0.03715992
0.049024463
0.41207522
0.34072107
0.26327926
0.18779421
0.12597305
0.08686483
0.065654695
0.05448562
0.05208552
0.04665929
0.046135664
0.04883015
0.05461824
0.06338662
0.07418239
0.08075124
0.08054942
0.07589227
0.06750482
0.057561755
0.049445093
0.045536637
0.04464948
0.04550773
0.0470078
0.048175097
0.0500865
0.05324036
0.057270408
0.060379505
0.059725583
0.057004333
0.054035425
0.051344693
0.048365116
0.04396999
0.038882792
0.034079432
0.030070543
0.02680564
0.02368468
0.021273136
0.0213027
0.025316775
0.03426367
0.047465086
0.3645209
0.28948694
0.2166217
0.15179968
0.10222733
0.06999421
0.05299318
0.044291258
0.041696846
0.042461812
0.045522153
0.051000655
0.06006354
0.072024524
0.08481681
0.09027517
0.08811921
0.08206004
0.07243645
0.059500873
0.048836052
0.04383874
0.04284239
0.04455912
0.04770124
0.050483525
0.053741097
0.058120787
0.0631479
0.066569686
0.06534684
0.062048912
0.05893439
0.056411088
0.05357331
0.04896915
0.043760836
0.039134324
0.03539276
0.032323837
0.02844876
0.02377081
0.019959152
0.019056499
0.023065984
0.032491088
0.04617095
0.06458825
0.48977733
0.44646907
0.38067985
0.30210692
0.23113322
0.17243892
0.125377
0.08972353
0.06346625
0.048466146
0.041493356
0.04034829
0.043026745
0.04801935
0.0557009
0.06670177
0.08041096
0.09338677
0.095983386
0.09374207
0.08508867
0.07415676
0.06023425
0.04884547
0.04348564
0.042597234
0.04508567
0.04968947
0.05399698
0.058431268
0.06379032
0.069544554
0.07312572
0.071226776
0.06692368
0.062879026
0.059636354
0.056355
0.051739275
0.047099352
0.043471992
0.041037798
0.039409757
0.036384523
0.03111738
0.024975836
0.019890845
0.018278122
0.022437513
0.032405794
0.047814548
0.06837845
0.44689065
0.39206332
0.31864446
0.24179387
0.18347096
0.14134347
0.10949248
0.08354914
0.062894344
0.049773812
0.04590571
0.045291543
0.048583686
0.05286503
0.06164688
0.0737803
0.08804923
0.099720955
0.09994072
0.09353328
0.08519727
0.075083554
0.06222433
0.051053584
0.04568714
0.04493642
0.047931135
0.053337276
0.05833304
0.06326586
0.069076955
0.07520759
0.078903615
0.076449096
0.07110274
0.0659436
0.061791956
0.057979465
0.053479135
0.04965079
0.04740882
0.046777308
0.047240794
0.04590738
0.04116589
0.03410673
0.026362896
0.02031368
0.019024134
0.023991466
0.035181284
0.052488685
0.07531738
0.39619
0.33361274
0.259026
0.19239908
0.1478821
0.11892027
0.0996542
0.08271533
0.06597811
0.054866195
0.049751878
0.049768567
0.053930283
0.060518622
0.06944221
0.08144456
0.09554869
0.104319334
0.10029888
0.09192777
0.08397943
0.07591361
0.065446794
0.05519426
0.04995805
0.049293816
0.052445352
0.057940543
0.06258744
0.067076564
0.07268059
0.078909814
0.082876265
0.080231905
0.074159086
0.06813693
0.06330663
0.059197187
0.05495292
0.05209267
0.051412463
0.052870035
0.055745244
0.056242466
0.052393973
0.04518044
0.036257744
0.027314484
0.021353722
0.020930827
0.027159274
0.040415168
0.060225487
0.08172387
0.40005141
0.34234983
0.27825963
0.21013564
0.15508819
0.12126088
0.10370511
0.094181836
0.08306557
0.068948865
0.058915675
0.05442691
0.05497253
0.059926927
0.067358494
0.07701844
0.08970857
0.10224235
0.10690433
0.09824872
0.08861226
0.082016885
0.076806426
0.06940174
0.06051731
0.0555737
0.05498624
0.05805731
0.06293023
0.06610918
0.0691033
0.073690474
0.0796417
0.08403671
0.08188772
0.07579845
0.069446385
0.064321876
0.060236633
0.056505978
0.054777265
0.05579996
0.059492946
0.064521134
0.066275775
0.062931
0.056286097
0.04754293
0.037600935
0.028270066
0.022908568
0.023768306
0.032310367
0.04844421
0.06693858
0.08494425
0.40477252
0.34983635
0.29107088
0.23120451
0.17293328
0.12618494
0.10309154
0.094682574
0.09138906
0.08403915
0.071352184
0.062379956
0.05893874
0.060593963
0.06662536
0.07460129
0.08427662
0.0964787
0.107703984
0.107640624
0.095371366
0.085333765
0.08011186
0.07741672
0.07301873
0.06596899
0.061851025
0.061481953
0.064174354
0.06759888
0.06829643
0.0688591
0.07153201
0.07630408
0.0809142
0.08015269
0.07518959
0.06931639
0.06434965
0.06062305
0.05777949
0.05741352
0.060133934
0.06548929
0.07144809
0.07300383
0.07010442
0.06477088
0.057995558
0.04919368
0.038447917
0.02925998
0.024969041
0.0279693
0.039209187
0.054820478
0.071042836
0.36087126
0.30405247
0.24794638
0.19349521
0.14214504
0.106553495
0.09394902
0.093202114
0.095161915
0.08971864
0.07734448
0.06872743
0.065805614
0.068085134
0.07446027
0.08223748
0.09133643
0.10230523
0.111047626
0.107703626
0.09352416
0.08343458
0.078951836
0.07758129
0.07542896
0.07061565
0.06771004
0.06746662
0.069405854
0.07109827
0.06933153
0.067441404
0.067863405
0.07095152
0.07512492
0.07571423
0.07237148
0.06743479
0.06279886
0.05940032
0.05743587
0.058102548
0.061596274
0.06713581
0.072060406
0.07246804
0.07078254
0.06804758
0.0644688
0.058824837
0.049221277
0.03834468
0.030100644
0.027670264
0.033483744
0.045704186
0.059737325
0.075910926
0.38132483
0.32461375
0.26661533
0.21228862
0.16422772
0.11997539
0.097081244
0.09477782
0.10134053
0.10747874
0.103058994
0.089981675
0.08047229
0.07678169
0.078383386
0.083955705
0.090642095
0.09831202
0.107467175
0.11409181
0.10903633
0.094043136
0.08384156
0.07955396
0.07884711
0.078632295
0.07572758
0.073560715
0.073302805
0.07461405
0.07500696
0.07135445
0.06764734
0.066464305
0.06828445
0.07193959
0.07310432
0.070651054
0.06621885
0.06154734
0.05785513
0.055743277
0.056217134
0.05921036
0.063679576
0.067184806
0.06757969
0.06680679
0.06717092
0.06735617
0.065699816
0.05890584
0.04822749
0.037727475
0.031221092
0.03206724
0.04008192
0.051417768
0.06534785
0.084484994
0.35368377
0.29403532
0.23522395
0.18251139
0.13908869
0.10574812
0.095362306
0.10267335
0.11545694
0.12471002
0.12088519
0.106910825
0.09582853
0.09053415
0.0905233
0.09446639
0.099243164
0.10504532
0.112504005
0.117907465
0.112044334
0.096764445
0.08645022
0.08225864
0.08236033
0.08378065
0.081704676
0.079663455
0.079467654
0.08074862
0.08063537
0.07560289
0.07053679
0.06841874
0.069800675
0.07337022
0.07452023
0.071963966
0.067185104
0.06170702
0.05675137
0.053052783
0.052152216
0.053868175
0.0572142
0.060035586
0.06071061
0.06165272
0.06416428
0.06766307
0.07007563
0.06656706
0.057344317
0.046420753
0.037426174
0.03380674
0.037497103
0.04553324
0.057717264
0.074923754
0.3297137
0.2687444
0.20995086
0.15855563
0.11987388
0.097399056
0.0990175
0.1148175
0.13246363
0.1438489
0.140598
0.12593627
0.11325532
0.105730236
0.103538394
0.10548836
0.10804355
0.11218399
0.1183961
0.122892916
0.11681378
0.10143924
0.09125894
0.08812845
0.088754416
0.09097636
0.08841413
0.08592415
0.0859437
0.088172555
0.08883339
0.08318555
0.0772475
0.07510084
0.07698786
0.08109319
0.0815357
0.07744694
0.07086241
0.06343466
0.055879414
0.04989189
0.04682225
0.047341585
0.05009246
0.05312687
0.054554045
0.05646169
0.060127914
0.06535995
0.07130557
0.07078689
0.06400716
0.054329336
0.04434806
0.03718084
0.03622055
0.04137212
0.051610827
0.06737548
0.30987024
0.25046647
0.19184446
0.14122152
0.10625929
0.0929122
0.10559744
0.12814039
0.14999521
0.16224927
0.15911835
0.14470625
0.13109142
0.12152696
0.11682761
0.11673331
0.11789471
0.12083858
0.12626177
0.12964225
0.122936666
0.107726514
0.098104
0.09532696
0.09778893
0.09974116
0.09564155
0.09224725
0.09263408
0.096782625
0.10001361
0.09518868
0.089669764
0.08862972
0.092331946
0.09722322
0.095006645
0.0867458
0.07621801
0.0652532
0.054267228
0.04541701
0.041397452
0.041363835
0.04412669
0.048018932
0.05067277
0.053059697
0.056770444
0.06217277
0.067983925
0.06951785
0.06569964
0.05828446
0.04889071
0.039947152
0.035366297
0.037087798
0.045012176
0.058921695
0.2951916
0.23944896
0.18189174
0.13086367
0.096624196
0.09025818
0.112231135
0.13986057
0.16210204
0.1720168
0.16739845
0.15354985
0.13999665
0.12965494
0.12402892
0.124045014
0.12636787
0.13024718
0.13448417
0.13611293
0.12851208
0.114013255
0.10534692
0.10406339
0.106843054
0.1074909
0.10165095
0.09712762
0.0976212
0.103589535
0.1102708
0.10470533
0.109995306
0.11359024
0.10591197
0.092297256
0.07779217
0.063985705
0.051065266
0.041430473
0.03729254
0.03734094
0.04056734
0.04592347
0.050436854
0.0531677
0.0552966
0.057846725
0.061458945
0.06349856
0.061813653
0.057025373
0.0496341
0.04081589
0.034237504
0.03309059
0.03806275
0.049553633
0.066239774
0.23293489
0.17781448
0.1256966
0.09032196
0.08835155
0.1174708
0.14716566
0.16636646
0.17128795
0.16287684
0.14809
0.13505459
0.12565202
0.1218465
0.12537718
0.13155091
0.13744324
0.14123988
0.14097488
0.13254505
0.11916244
0.11222285
0.11107415
0.11367053
0.11332238
0.10618472
0.100631416
0.10090804
0.107981086
0.10834706
0.09171879
0.075828016
0.06159365
0.04882902
0.039682627
0.036027074
0.036629736
0.0409137
0.04853809
0.055702746
0.058805764
0.058625042
0.057435513
0.05750829
0.05837083
0.05791092
0.055379033
0.050134063
0.042235136
0.03467089
0.03125471
0.033585727
0.04256326
0.057144284
0.22746158
0.17696667
0.12337184
0.08580536
0.0870024
0.12200844
0.15191275
0.16644335
0.16449279
0.14978749
0.13225925
0.11953634
0.11219871
0.112192154
0.12158722
0.13403922
0.14226216
0.14584738
0.14395791
0.13498187
0.12318617
0.1168524
0.11626345
0.11848754
0.11799741
0.11037183
0.1039837
0.10404426
0.10685468
0.089699686
0.07450473
0.061379373
0.049734056
0.041513205
0.038653433
0.040334165
0.04654479
0.057378054
0.06722355
0.07001203
0.0674116
0.062032223
0.05810815
0.056714475
0.056667864
0.055537343
0.052055657
0.045345485
0.03719127
0.031633794
0.031710327
0.03867668
0.051635683
0.066102326
0.17795712
0.122730434
0.08346546
0.08840817
0.12929112
0.15952522
0.16867244
0.1578412
0.13342452
0.111112
0.098457396
0.0936839
0.09785682
0.113731265
0.1321801
0.14337045
0.14697099
0.14456141
0.13653159
0.12645102
0.121002614
0.120236814
0.12243366
0.122600675
0.11507529
0.10820645
0.10624784
0.090183675
0.07661295
0.06551039
0.0556947
0.04865408
0.0469597
0.050443113
0.059556127
0.08665818
0.08067578
0.07114673
0.06318402
0.059176445
0.057959557
0.057418346
0.055427194
0.050041556
0.041483164
0.03368807
0.03134221
0.036452472
0.04880303
0.06246966
0.17875773
0.12387538
0.08537108
0.09712154
0.14521146
0.17739183
0.18351334
0.16368127
0.12688816
0.09778786
0.08447492
0.08083695
0.086450875
0.10414028
0.12515408
0.13746732
0.14214641
0.14179641
0.13751876
0.13002443
0.12534577
0.12467474
0.12697995
0.1279602
0.12115538
0.1078639
0.09348279
0.08293146
0.07524192
0.06833273
0.06311613
0.063381195
0.06949854
0.1065554
0.096030414
0.08222574
0.06947011
0.061941028
0.05922973
0.05896032
0.058380365
0.05447495
0.045624554
0.035823405
0.030764163
0.034212768
0.04652208
0.060911894
0.071157515
0.123526275
0.093880534
0.11405206
0.16691703
0.20364821
0.20998704
0.18763489
0.14346522
0.10841459
0.09231734
0.08661425
0.08913708
0.101064384
0.11583972
0.12540072
0.13090628
0.1348033
0.13595206
0.13270599
0.13001603
0.1298219
0.13191682
0.13295418
0.12691379
0.084750354
0.10643625
0.087794125
0.07075477
0.060843945
0.0576033
0.05799043
0.05869782
0.05598408
0.047039807
0.035627604
0.028330922
0.030424595
0.04308647
0.05884546
0.06923789
0.10748446
0.13306487
0.1842404
0.22026777
0.23113966
0.21133322
0.16581821
0.12701952
0.109034896
0.10115844
0.099286735
0.102016866
0.10628444
0.11035383
0.116065025
0.12391043
0.13142467
0.13442475
0.13498688
0.13572222
0.1374473
0.13824058
0.08912027
0.069622755
0.05910313
0.056205034
0.05732137
0.058891177
0.056890905
0.047858655
0.035387456
0.026625037
0.0273723
0.040142655
0.05709833
0.068208635
0.19659108
0.22972673
0.24103397
0.22363448
0.17863286
0.13867283
0.11996269
0.111833274
0.106882095
0.10146755
0.09559566
0.093568325
0.09807652
0.10865754
0.12315649
0.13385487
0.1394636
0.14212978
0.14425784
0.1447466
0.11660522
0.11098319
0.10887742
0.09022468
0.06962532
0.059304893
0.056878626
0.058445632
0.060483277
0.059016705
0.05017227
0.037045598
0.02698654
0.02642566
0.038491488
0.05574727
0.067650974
0.09913826
0.08477175
0.07758731
0.079933405
0.09178704
0.111613154
0.13062036
0.14198554
0.14843345
0.15214145
0.1109274
0.107699454
0.111456275
0.11892986
0.1269927
0.13569325
0.14154267
0.1453346
0.14690083
0.15212017
0.07170403
0.06172794
0.05949682
0.06103152
0.06315529
0.06227815
0.05424893
0.041027546
0.029737413
0.027066171
0.03733009
0.053990185
0.06619346
0.09617072
0.07637107
0.064635515
0.06430793
0.07562935
0.098888636
0.1243341
0.14223188
0.15352666
0.10715926
0.10933274
0.121132374
0.13524264
0.14534265
0.15213424
0.1544277
0.15668565
0.15859056
0.16341782
0.17154425
0.074298024
0.064637125
0.062119365
0.06285572
0.064320266
0.06428057
0.057862163
0.04594201
0.03412795
0.028485298
0.03453791
0.048904896
0.06134814
0.095021844
0.07277638
0.057456672
0.05440992
0.06432074
0.08813918
0.117037
0.13990265
0.1558131
0.1049332
0.113392174
0.13011467
0.14351612
0.14989483
0.15046036
0.15088022
0.15188402
0.15321934
0.15728962
0.16470009
0.17422694
0.07300812
0.063928306
0.061042607
0.06082499
0.06136012
0.061307907
0.057677507
0.04843402
0.037233353
0.028731644
0.028955936
0.039099216
0.051660717
0.06494439
0.0997318
0.07627165
0.057779014
0.051392376
0.058807433
0.08166146
0.11213428
0.13843817
0.15782869
0.119567394
0.13406694
0.1413641
0.14194804
0.14209777
0.14334273
0.1457516
0.14837676
0.15229613
0.15841597
0.16622037
0.06963241
0.060972154
0.05786568
0.05767417
0.05779928
0.058625698
0.05652219
0.049459755
0.0391497
0.029084802
0.024560869
0.030386627
0.042755842
0.05884254
0.11078912
0.08599126
0.06359553
0.05301237
0.057165205
0.07846224
0.110234976
0.13940889
0.16109782
0.12820607
0.13452494
0.13317317
0.13200378
0.13352191
0.13794744
0.14463347
0.1500799
0.15455544
0.15975142
0.16573292
0.06766915
0.059005737
0.055699706
0.055289507
0.05637735
0.05814773
0.05715376
0.051362336
0.041403115
0.030569851
0.02289176
0.025514305
0.03720498
0.055152357
0.12793118
0.098682225
0.07079899
0.056046188
0.057561815
0.078071535
0.11168492
0.14354593
0.16602874
0.07739192
0.07847208
0.13839197
0.13369745
0.12491113
0.122561395
0.12650383
0.13543057
0.14785683
0.15806502
0.16434455
0.16933888
0.17379564
0.069420755
0.060259104
0.05676931
0.05683279
0.059088886
0.061770976
0.061252832
0.055464387
0.045601487
0.033358872
0.023664594
0.02399373
0.035166502
0.054354787
0.08143711
0.14960623
0.10913801
0.07446402
0.057529032
0.059037685
0.0809744
0.1165666
0.14970714
0.06754458
0.07095742
0.084983826
0.10931432
0.1331712
0.14697659
0.14516687
0.12970209
0.11636269
0.11370063
0.11918008
0.13141853
0.1496926
0.16642231
0.17680699
0.18323731
0.18626875
0.076146185
0.06676102
0.06334454
0.06430179
0.06814039
0.07213616
0.07126862
0.06374478
0.051271796
0.036922157
0.025336266
0.024428785
0.03566569
0.05579102
0.0837639
0.16167325
0.10754913
0.07094973
0.057071805
0.06227064
0.08641672
0.12224388
0.15409207
0.06842631
0.06428707
0.07010257
0.09028441
0.122327745
0.14577359
0.15204537
0.14188784
0.122894585
0.10908687
0.10610139
0.11072898
0.12205511
0.1408943
0.1608029
0.17494571
0.18337202
0.18596762
0.08723301
0.07836568
0.07479137
0.07588649
0.08002931
0.08371043
0.080877304
0.07051313
0.05480331
0.03802961
0.025377035
0.025155544
0.037430704
0.058139265
0.085543215
0.22104746
0.2040577
0.1529898
0.094293356
0.06467867
0.058621407
0.06879991
0.093955934
0.1270976
0.1547178
0.06935018
0.06627399
0.07350254
0.09669119
0.12811154
0.14620131
0.14750278
0.13664389
0.12018609
0.10774183
0.10362601
0.10541493
0.11286569
0.12760949
0.14479858
0.15831703
0.16727918
0.17135239
0.1005252
0.09064233
0.0859409
0.08560276
0.08796233
0.089348674
0.08355391
0.0700205
0.051993072
0.034246266
0.023432255
0.026540458
0.04117483
0.062176704
0.08931798
0.23811585
0.2282641
0.1915158
0.12895602
0.078950405
0.062315643
0.065050125
0.07915276
0.10342312
0.1309424
0.07361537
0.07118684
0.07903093
0.10163528
0.12743133
0.14019078
0.14164233
0.13571894
0.12323636
0.11203635
0.10599679
0.104191065
0.106886685
0.115817964
0.1277917
0.13834774
0.14665514
0.121649206
0.10882443
0.098964155
0.09244412
0.09016502
0.09028393
0.088921726
0.08008975
0.06378901
0.04459697
0.028509855
0.022304356
0.030871153
0.0483104
0.069906116
0.24147815
0.23723763
0.20801842
0.15866363
0.10111421
0.06980634
0.06669092
0.07616192
0.092307806
0.11389303
0.08757329
0.078042746
0.07551271
0.08247417
0.10197437
0.12183386
0.13312542
0.13874424
0.13806838
0.13099444
0.12021208
0.11154544
0.10582429
0.10397142
0.10763931
0.11446965
0.12129235
0.12842262
0.123603106
0.114016235
0.10506779
0.0966928
0.09047991
0.087993324
0.087132275
0.08384937
0.072460294
0.05455041
0.036346555
0.024306655
0.02511847
0.040022552
0.060053468
0.08252233
0.22172534
0.22389305
0.2016908
0.16234547
0.11653727
0.079729795
0.069093764
0.075879574
0.0893231
0.106194615
0.12421101
0.099523604
0.08775574
0.07875973
0.0744068
0.07956821
0.09643954
0.11395705
0.12686378
0.1367768
0.14177662
0.13868243
0.12754095
0.11618096
0.10710257
0.10182446
0.10177541
0.10527897
0.11050224
0.11709142
0.09612501
0.09063786
0.087551355
0.08418381
0.08172655
0.08082658
0.07989746
0.075148225
0.06223327
0.044800937
0.02996558
0.024284542
0.032911777
0.05237347
0.0728451
0.09567016
0.18671519
0.19510132
0.18063426
0.1505875
0.117415786
0.08763045
0.07137787
0.07332724
0.08488721
0.100214124
0.11694217
0.10312128
0.09436005
0.08336365
0.07271016
0.067145884
0.07268727
0.089496076
0.10764265
0.122395396
0.13440311
0.14137411
0.13999414
0.12869579
0.11612594
0.1055277
0.09870529
0.096984565
0.09962696
0.10508603
0.11163086
0.07963222
0.071733356
0.068739235
0.06966853
0.07109249
0.072532415
0.0738104
0.07298952
0.06698549
0.053632975
0.03806156
0.027407646
0.026966274
0.03945315
0.059488416
0.07924384
0.10375869
0.16372168
0.16537029
0.16730213
0.16131008
0.14162171
0.11645675
0.0938952
0.07751334
0.07225865
0.07921183
0.09238571
0.108287394
0.09886581
0.090174556
0.07629329
0.06391156
0.059863925
0.068030894
0.08616859
0.105033815
0.11977744
0.13136047
0.13796955
0.13712645
0.12717378
0.11566383
0.10543221
0.098852515
0.09736073
0.10069555
0.10712236
0.081052065
0.06713557
0.05979991
0.058161974
0.06088537
0.06516284
0.0689702
0.07149798
0.07054895
0.06341261
0.04956609
0.035309136
0.026961863
0.028635383
0.04205364
0.062085688
0.08293259
0.1111145
0.15829593
0.15050995
0.14406866
0.13404763
0.117411494
0.10076982
0.086487055
0.07822561
0.07831943
0.086773396
0.10011017
0.106486976
0.097840965
0.08585513
0.068378866
0.056571603
0.05609697
0.06733954
0.08653343
0.10395336
0.116096616
0.12573522
0.13194817
0.13228917
0.12600094
0.116901994
0.10899377
0.104581356
0.10545617
0.110753834
0.118059516
0.07760674
0.06322932
0.056377947
0.055699885
0.05994767
0.0651986
0.06983012
0.07263082
0.07121235
0.06287694
0.048247814
0.034573615
0.027419806
0.030007005
0.04449898
0.06643379
0.09064418
0.1232084
0.16290945
0.14483309
0.13304788
0.12512803
0.117287934
0.10652727
0.09691805
0.08935636
0.08621168
0.08934295
0.098629355
0.11114538
0.11833024
0.108193696
0.09704906
0.08024156
0.06168264
0.05311984
0.05699104
0.07083547
0.08856547
0.10160649
0.10929358
0.11550236
0.12153453
0.1248703
0.123289466
0.11881113
0.115487814
0.115786135
0.12147319
0.12988812
0.07831347
0.06463313
0.058927536
0.059289336
0.064305484
0.069470465
0.07281506
0.074523926
0.072292686
0.06324184
0.048423886
0.035473585
0.029389858
0.033281624
0.04999894
0.07563633
0.10334313
0.14708132
0.12730932
0.11586672
0.11032319
0.107311785
0.1031158
0.09935349
0.09835833
0.10057002
0.10788
0.11833936
0.12873268
0.13241667
0.12161744
0.1093418
0.09336817
0.073225915
0.057131767
0.054168463
0.062364817
0.07649642
0.089307606
0.09499735
0.096947074
0.099714756
0.10542601
0.11226952
0.11554694
0.116934955
0.11988312
0.12695813
0.13925648
0.15024555
0.077589214
0.06727117
0.064267516
0.06664282
0.071149826
0.07348013
0.07378757
0.073393166
0.07041681
0.062340498
0.049664617
0.0388937
0.034495533
0.04009235
0.059184015
0.08790028
0.11726922
0.12963533
0.1101796
0.10011572
0.09701073
0.09809363
0.099519014
0.10178888
0.10671455
0.115795135
0.12985218
0.14278263
0.13683373
0.12323201
0.1062302
0.086886704
0.06763822
0.057746887
0.06087166
0.071537495
0.08284426
0.08803922
0.08542156
0.08258587
0.08368182
0.088911414
0.096277416
0.10213661
0.107402086
0.114614844
0.12561768
0.14019221
0.14956671
0.06574905
0.0668571
0.07141894
0.074736714
0.073887646
0.071751416
0.069307804
0.065930426
0.060159743
0.051548123
0.044065118
0.041886806
0.048942745
0.06903005
0.098576605
0.12980908
0.14845222
0.11774039
0.09876573
0.089429796
0.08749193
0.090629935
0.095457375
0.10231966
0.11298704
0.12937129
0.1507616
0.16205096
0.15372425
0.14002252
0.121626735
0.10056943
0.080495596
0.06619644
0.06421673
0.07240474
0.08319181
0.08979666
0.087400734
0.0792231
0.07447922
0.074851215
0.07923341
0.085498095
0.091401696
0.09770477
0.10582197
0.11640328
0.1274482
0.06310779
0.06881493
0.07684052
0.08060551
0.077467024
0.073081315
0.0687896
0.06474328
0.060222447
0.054555118
0.050036788
0.05015272
0.058791995
0.07967788
0.10991067
0.14426959
0.1451925
0.11244744
0.093612134
0.084227026
0.08236188
0.0860374
0.09251541
0.10240668
0.11803138
0.14148223
0.17048365
0.18009663
0.1708976
0.1588502
0.1393848
0.11504114
0.09180087
0.07456994
0.06830412
0.07434553
0.08545172
0.09436393
0.09595561
0.08772582
0.077162325
0.072119236
0.07233691
0.075843215
0.08061123
0.085500896
0.09117663
0.09822136
0.10594052
0.11052394
0.0595842
0.06451571
0.075048685
0.08697206
0.09227878
0.08711505
0.0799163
0.07321626
0.06740183
0.06295502
0.05876285
0.056337953
0.058781803
0.06956607
0.09252936
0.1230436
0.14600563
0.114188075
0.095136225
0.08479357
0.08195132
0.085039735
0.0918476
0.10389423
0.123214364
0.15218216
0.1864087
0.20178401
0.19750303
0.18661112
0.17500979
0.15870762
0.13188756
0.10300648
0.08058214
0.069554925
0.07256609
0.08505362
0.09652239
0.10228115
0.0994426
0.08879244
0.078404546
0.07412624
0.074436426
0.07677454
0.079780936
0.08300632
0.08714175
0.09187925
0.09526014
0.0925529
0.05986935
0.064282775
0.07405925
0.08841562
0.103432596
0.10978782
0.102825284
0.09119868
0.08050656
0.07194036
0.06633884
0.06260508
0.06201738
0.06691086
0.0805521
0.10485709
0.13762164
0.12722611
0.10433197
0.092368126
0.08776277
0.08818883
0.09392446
0.10659248
0.12776035
0.15874994
0.19286376
0.20527017
0.19911706
0.18617481
0.17091644
0.14923632
0.11645639
0.0866465
0.06883937
0.06600392
0.07749939
0.09335649
0.103091
0.10481274
0.09869999
0.08861697
0.08058876
0.07780707
0.07763636
0.078374505
0.079328954
0.080605924
0.08264136
0.08440578
0.08320826
0.07513714
0.06366354
0.05677116
0.05584079
0.06069541
0.06983906
0.08020973
0.09334862
0.108950555
0.12390399
0.12970471
0.11948651
0.1028837
0.08681631
0.07431036
0.066707015
0.063325286
0.06450689
0.072324276
0.08922517
0.116969585
0.13870203
0.11754882
0.103057265
0.09443915
0.08951151
0.092737675
0.10423952
0.12386495
0.15146428
0.1816119
0.19391674
0.18922365
0.17732412
0.15995443
0.13336968
0.099037945
0.073236346
0.062677145
0.06771177
0.08441067
0.09972459
0.10487074
0.10111916
0.09219611
0.082972646
0.07971835
0.078942
0.07774842
0.07620877
0.07508731
0.075157285
0.07588327
0.07510781
0.070967615
0.06250173
0.05521959
0.05478823
0.061302304
0.07441962
0.089842975
0.10399377
0.11713034
0.13023996
0.14143568
0.14398605
0.13022524
0.108991206
0.08821225
0.07205182
0.06255692
0.05951041
0.06263864
0.07306522
0.09269208
0.12377185
0.14857191
0.12628192
0.10898173
0.09633201
0.088579595
0.087798595
0.09687662
0.112237334
0.13395005
0.15939188
0.17430878
0.17419833
0.16547757
0.14854968
0.12057239
0.088552356
0.06891072
0.06574589
0.07685852
0.09531069
0.10679567
0.10543537
0.09536564
0.08310759
0.07752299
0.080451965
0.0814625
0.07846254
0.07395017
0.07069796
0.07068622
0.07116258
0.06906527
0.06392205
0.05736792
0.05503279
0.060342968
0.07321143
0.09191728
0.11322224
0.12740171
0.1378594
0.14710844
0.15418416
0.15326
0.13646823
0.11120266
0.08720845
0.06883335
0.05828613
0.055651248
0.060184836
0.07275766
0.09395069
0.12806559
0.1577636
0.13401127
0.113388
0.09767461
0.0868718
0.08339167
0.088149905
0.098591626
0.11501056
0.1362598
0.15193957
0.15661609
0.15161163
0.13689256
0.111249626
0.08426511
0.07141632
0.07469487
0.08985722
0.10776055
0.11396468
0.10464454
0.088786125
0.074787796
0.07542986
0.085725546
0.0882982
0.08282626
0.07434654
0.06810492
0.06862384
0.069870174
0.06720984
0.06119883
0.055981338
0.057527542
0.06748837
0.085650146
0.110738635
0.13393736
0.14607525
0.15289688
0.15800744
0.16129965
0.1576364
0.1381256
0.110758245
0.085458815
0.06661457
0.05602753
0.05381763
0.059358776
0.07301444
0.096773446
0.13435888
0.13939309
0.1179741
0.101010084
0.088042736
0.08207601
0.08280784
0.0883373
0.098742545
0.11468983
0.12778842
0.13470984
0.13422042
0.12445724
0.10457736
0.08397704
0.07740915
0.08541232
0.102924824
0.11922258
0.11886293
0.10359442
0.08136392
0.067857444
0.076592386
0.09496069
0.09968829
0.09151602
0.07797247
0.06710112
0.06760979
0.07062423
0.06789249
0.060647964
0.055701733
0.05948609
0.07143319
0.092562616
0.12047744
0.14519781
0.1550321
0.1583252
0.15958226
0.1593653
0.1532082
0.13259095
0.105894685
0.08231354
0.06527358
0.055803
0.05449164
0.061213315
0.07658559
0.10348582
0.14600205
0.14515269
0.123927355
0.106954336
0.09269732
0.084085405
0.08129066
0.08203375
0.0858289
0.093292296
0.101828635
0.1088807
0.11235762
0.10896027
0.09757042
0.08467084
0.08304739
0.093028605
0.109306455
0.12207973
0.11695945
0.09759253
0.073569536
0.062144518
0.07903004
0.10527724
0.11222869
0.10149169
0.08250189
0.06522542
0.06353539
0.06863481
0.06744403
0.059957504
0.053996027
0.056886196
0.068474114
0.08776355
0.11370832
0.13783264
0.14651024
0.1476565
0.14551955
0.14190596
0.1322059
0.11409879
0.09281337
0.07517195
0.06285709
0.05638218
0.057214737
0.06608337
0.08445686
0.11582434
0.13120788
0.11345124
0.09817314
0.08757925
0.08187556
0.07855213
0.07665771
0.07617134
0.078385234
0.08402401
0.09008664
0.09251976
0.08911759
0.082793176
0.08349514
0.0922274
0.10481465
0.112969935
0.10549843
0.08762437
0.066981554
0.05863321
0.08199215
0.11421269
0.12200874
0.108789384
0.08628762
0.06357771
0.05721587
0.062404335
0.06388104
0.05753851
0.049928725
0.05044502
0.059758604
0.07576817
0.0972653
0.11752921
0.12566674
0.12527841
0.12012625
0.11167383
0.10026866
0.08522105
0.07165784
0.061966896
0.05615002
0.05464667
0.05901164
0.07129413
0.09401357
0.13097876
0.120943725
0.104100466
0.091529965
0.08333933
0.076972425
0.07099682
0.06508708
0.062812686
0.06676847
0.07441902
0.08083701
0.08212745
0.07905829
0.07894212
0.08426428
0.09270656
0.09774929
0.09068853
0.0741142
0.059975266
0.05992186
0.08963698
0.12234938
0.12911278
0.11572063
0.092294216
0.06697059
0.056337953
0.05908507
0.055386245
0.047202468
0.046984017
0.054701984
0.06833935
0.08600682
0.10238546
0.10854685
0.105650544
0.0966059
0.084463775
0.0714888
0.059753597
0.051936924
0.04810494
0.047772527
0.051333427
0.060050428
0.07661003
0.10483712
0.1487242
0.13136393
0.11269218
0.09775835
0.08669931
0.07768136
0.068774104
0.059502482
0.05458939
0.05791676
0.06672412
0.07586455
0.07980275
0.07650268
0.0729692
0.07332629
0.07714802
0.08001453
0.074469626
0.0628199
0.054240882
0.061833203
0.09814811
0.12951946
0.13372743
0.120952845
0.09954959
0.07479966
0.06155044
0.06077987
0.060806632
0.047408164
0.047001004
0.05419457
0.06614703
0.08093166
0.0938738
0.09710544
0.0908308
0.07837415
0.06325185
0.050989807
0.042200625
0.038520575
0.038387716
0.04139608
0.048413932
0.061412275
0.0836243
0.119360805
0.108543694
0.09483516
0.08340669
0.07249141
0.06168264
0.05595553
0.058891177
0.06794065
0.07824522
0.08338243
0.078859866
0.07075673
0.06515938
0.0636664
0.06373787
0.060299218
0.054865062
0.05517888
0.07280958
0.11053842
0.13576186
0.13650244
0.12482226
0.10672772
0.0851928
0.07079029
0.06612331
0.06297153
0.05684662
0.051065743
0.051688254
0.05822587
0.068863034
0.08141196
0.09142494
0.09070635
0.08053899
0.065413535
0.05022317
0.03876418
0.033367276
0.032530725
0.034110546
0.03804314
0.047197282
0.0648945
0.0949077
0.11136639
0.098567665
0.08718228
0.0768618
0.07050884
0.07180244
0.078686535
0.08777827
0.093479514
0.08869827
0.077656984
0.06716889
0.060068786
0.05642897
0.05440414
0.05573368
0.06509024
0.089366615
0.12426156
0.14065832
0.13729846
0.12627321
0.11168563
0.09416461
0.0788663
0.070911825
0.06529099
0.0600695
0.057519197
0.060114205
0.06663203
0.07614279
0.086562395
0.0927726
0.08759701
0.07359111
0.05642116
0.04188162
0.033497453
0.031444967
0.032399774
0.0343408
0.038022757
0.048398137
0.0724777
0.109638214
0.099615455
0.09152621
0.0891242
0.09183246
0.09829974
0.104732156
0.10271597
0.09335452
0.082371235
0.07259637
0.06518453
0.063087404
0.06861001
0.08233309
0.10574299
0.13285923
0.14056861
0.13304591
0.12150538
0.10884166
0.09412068
0.08056587
0.07134533
0.06563884
0.0631336
0.06522775
0.06971693
0.07564479
0.08271253
0.08905268
0.08985853
0.07979298
0.06299776
0.046545506
0.035673797
0.0315727
0.032526255
0.03444475
0.035900354
0.03901875
0.05213976
0.08642721
0.10580486
0.11284119
0.11451608
0.110129714
0.10319382
0.095546484
0.0867762
0.08289039
0.08846825
0.1007691
0.118721545
0.13681638
0.13764793
0.12654966
0.11405122
0.10274696
0.091322064
0.079977214
0.072226465
0.06858963
0.06956452
0.07468784
0.079671204
0.08303583
0.085389316
0.08568871
0.08009213
0.06565279
0.049090743
0.037261248
0.031444788
0.03170973
0.034621894
0.03621471
0.03672737
0.0409559
0.06202489
0.11665183
0.12114757
0.12230235
0.12214249
0.119894266
0.113146305
0.10697174
0.109726846
0.11785978
0.12945557
0.13951683
0.13432026
0.12045014
0.10760474
0.09795678
0.08955634
0.08106297
0.07600224
0.07570934
0.080108345
0.087090194
0.090480566
0.089262426
0.08545703
0.07878071
0.06676537
0.050157666
0.037615478
0.03133166
0.030346096
0.03375441
0.03715843
0.037466824
0.03793657
0.04808116
0.11306566
0.11943364
0.12553841
0.1325894
0.13851207
0.1358859
0.12849265
0.12777561
0.13171196
0.13805914
0.14138985
0.13095844
0.11542386
0.10340631
0.09608823
0.09091276
0.08568758
0.08410853
0.08748162
0.09473455
0.10196149
0.10142708
0.09380323
0.082751155
0.06856054
0.051363945
0.037379324
0.030743957
0.029244542
0.03198284
0.03703177
0.03941858
0.038781226
0.043756127
0.098819554
0.104298234
0.11434603
0.12875605
0.14219332
0.14628047
0.141325
0.13795137
0.13931835
0.14199269
0.13989401
0.12556523
0.1102097
0.1006186
0.09675813
0.095709205
0.09473324
0.097049415
0.103486836
0.11196363
0.11670321
0.10951918
0.09393257
0.07448274
0.053729415
0.037704825
0.029750884
0.027974308
0.030377448
0.035037637
0.039715886
0.040888965
0.04411578
0.079993784
0.08204043
0.09278816
0.1099484
0.12903118
0.140374
0.140652
0.13957763
0.14047909
0.14051461
0.13397306
0.117598236
0.10405457
0.097634554
0.09725821
0.100512385
0.103972375
0.109075904
0.11590868
0.12177777
0.12049806
0.10567695
0.082858205
0.058361173
0.039168596
0.029086232
0.026659489
0.028536558
0.032221317
0.036102533
0.039453983
0.04443729
0.07102245
0.06783408
0.07564747
0.09067285
0.110301316
0.1270991
0.1344952
0.13814807
0.1400435
0.13881451
0.12974966
0.11305851
0.10122794
0.09664607
0.0986262
0.10475415
0.11039978
0.11500317
0.11837262
0.117862284
0.10896587
0.08851093
0.06363124
0.042456508
0.029526174
0.025148332
0.026697516
0.02987051
0.03279984
0.035750985
0.042594373
0.064097464
0.06827915
0.07877958
0.09410018
0.112103224
0.12474108
0.13284522
0.13776648
0.13768363
0.12830818
0.11233044
0.102072895
0.09903175
0.10224944
0.109353006
0.11400676
0.11451453
0.111223996
0.10294056
0.087655544
0.06572771
0.04494655
0.030721724
0.024231315
0.024769306
0.028439283
0.0314914
0.034392595
0.06581205
0.066957
0.07346487
0.08338004
0.098151684
0.11221892
0.1240055
0.13226837
0.135486
0.12815231
0.11482632
0.10645187
0.10476142
0.108136356
0.11373979
0.11434722
0.107868314
0.0966751
0.08169478
0.063489676
0.044704795
0.030954301
0.023876786
0.023090065
0.02702868
0.031654656
0.03564191
0.072015226
0.06671667
0.070780516
0.0772832
0.08637738
0.09817588
0.11105645
0.12310791
0.13105893
0.12877977
0.11914092
0.11294305
0.11198014
0.114340484
0.116496086
0.10975742
0.095062196
0.07707125
0.058704138
0.04199767
0.02946496
0.023036957
0.022004962
0.025376141
0.031647503
0.038427114
0.04908508
0.090494394
0.06836504
0.06655687
0.07034123
0.07540339
0.083550096
0.09505564
0.10785729
0.11851454
0.12098563
0.115743935
0.11167538
0.110322714
0.11036414
0.107708275
0.095005214
0.07562029
0.055756807
0.039094746
0.027493954
0.021731138
0.02102846
0.024107754
0.030474544
0.04024315
0.054421008
0.08161354
0.065391004
0.06323111
0.065071106
0.070052326
0.078826785
0.08968675
0.09983963
0.104536474
0.101897836
0.09829944
0.095684946
0.0930748
0.08723444
0.07262391
0.054104626
0.037713647
0.026328743
0.020879805
0.02066803
0.024076223
0.030611753
0.0413121
0.05888188
0.116430044
0.07820386
0.062499285
0.057892382
0.059374332
0.06405729
0.07178211
0.08022624
0.08404386
0.08184743
0.07828152
0.07459134
0.07017881
0.06269944
0.04964131
0.03593582
0.025744796
0.020793438
0.021205664
0.025675654
0.033182442
0.044826925
0.063884616
0.114969194
0.07906973
0.06029731
0.052625358
0.053661883
0.05710244
0.060996473
0.06251818
0.059968114
0.05608654
0.05218637
0.047397435
0.040986
0.032378793
0.024905503
0.021614313
0.022973955
0.028848708
0.03815335
0.12335336
0.08381289
0.060044944
0.049611688
0.046050012
0.04477936
0.04301417
0.039536476
0.03568697
0.032414854
0.029415727
0.026265621
0.023507595
0.023273647
0.026608229
0.034231186
0.04603505
0.061756194
0.19013137
0.13695318
0.09131706
0.06254041
0.046686947
0.03794664
0.03233415
0.027651131
0.024007678
0.021830022
0.021257937
0.02225393
0.024896204
0.030220866
0.038928747
0.05165261
0.102498055
0.06803173
0.046095014
0.03401804
0.02709794
0.023196638
0.022087038
0.023753583
0.028060257
0.07692391
0.053761065
0.039623678
0.033428073
0.047763407
0.050635457
0.055728495
0.060969293
0.06388396
0.063539505
0.062261045
0.060968995
0.059932113
0.059025466
0.04382509
0.040421605
0.03970188
0.04326582
0.048585057
0.05345148
0.055098534
0.0531289
0.05083537
0.04931158
0.048753798
0.04861355
0.047933698
0.047512114
0.04806292
0.042231083
0.039601862
0.03661877
0.037997186
0.04223764
0.047428727
0.051555872
0.051858127
0.048540413
0.04566598
0.044343412
0.044451594
0.04488182
0.043581188
0.04147291
0.039987564
0.0396384
0.040275276
0.04159546
0.08739078
0.07331973
0.061488807
0.05300808
0.047590733
0.0452466
0.044522524
0.043524325
0.041967392
0.04038489
0.04011643
0.042030334
0.045552135
0.049825788
0.052710414
0.051914215
0.047729492
0.044908345
0.044185996
0.045285404
0.046445966
0.044632077
0.040902913
0.0372898
0.034462333
0.032103598
0.030069947
0.029764414
0.031888187
0.036619604
0.043515325
0.11393815
0.094384134
0.08217716
0.07126999
0.06073016
0.05333376
0.04907185
0.04756975
0.048514783
0.04999745
0.050154626
0.049208462
0.047991395
0.0473091
0.047952414
0.049454868
0.051644027
0.052745163
0.05103326
0.04752487
0.0456025
0.04564184
0.047377825
0.04902309
0.047320306
0.04323882
0.03881842
0.034687698
0.030553222
0.026441932
0.023379028
0.022405744
0.023367107
0.026573002
0.031636596
0.038710058
0.24167562
0.16780108
0.11730957
0.08977282
0.0749473
0.065484345
0.05738765
0.050687432
0.047867537
0.048119485
0.051376224
0.057002306
0.061141014
0.061709166
0.05990964
0.05685842
0.05381936
0.051031888
0.05064863
0.050718486
0.050813377
0.0495764
0.047288418
0.04666686
0.047691584
0.050167143
0.052061617
0.05034387
0.046229243
0.04207772
0.038143277
0.03395325
0.029530704
0.025716782
0.022641957
0.0205701
0.019869864
0.020594835
0.024351478
0.03180796
0.043082237
0.42694604
0.35664344
0.27821666
0.19915664
0.13351691
0.09162396
0.070188046
0.058761656
0.05409813
0.050101876
0.046788216
0.04566306
0.05044663
0.05846566
0.06857866
0.07480538
0.074914634
0.071125746
0.06532073
0.058113217
0.052345216
0.049583316
0.048642635
0.048976302
0.049121916
0.048590183
0.04924953
0.051401913
0.054400504
0.056280673
0.054087758
0.05020356
0.046491086
0.043362856
0.04032153
0.03653872
0.032444715
0.028438509
0.024807572
0.021603286
0.01863283
0.01753372
0.02038312
0.028757274
0.04256457
0.057698667
0.38919777
0.31065756
0.23120755
0.15934533
0.10587317
0.07383764
0.056677878
0.04838431
0.044187844
0.042699277
0.042710125
0.04726994
0.055565894
0.06761849
0.08138162
0.08903611
0.08733642
0.08061117
0.07109064
0.06033349
0.051757455
0.0476439
0.046804965
0.04830557
0.050703406
0.05229962
0.054393828
0.057585
0.061208487
0.06290132
0.0598675
0.05538994
0.051867366
0.049573064
0.04763186
0.044463694
0.040601373
0.036815166
0.033255458
0.029521704
0.024329543
0.018971324
0.016260266
0.01882404
0.028442442
0.042736053
0.057347596
0.07278901
0.4751733
0.41212016
0.3297249
0.2504024
0.18142915
0.12877506
0.09319073
0.06817818
0.053428233
0.0460999
0.0432536
0.04354179
0.04619378
0.05256629
0.06298226
0.0766201
0.09234011
0.097809374
0.093301
0.084361315
0.07320547
0.06055045
0.05058974
0.046219885
0.04616034
0.04952228
0.054778874
0.05887294
0.062523544
0.0667755
0.071103394
0.07252723
0.0680722
0.062289417
0.058012366
0.055571675
0.053813994
0.05084139
0.04761386
0.044985414
0.042905986
0.040626526
0.035589278
0.028024077
0.020679295
0.016525507
0.018701315
0.027968228
0.04125327
0.057201147
0.4720872
0.41997653
0.34421676
0.25779957
0.19119954
0.14517635
0.11447823
0.09126377
0.07217449
0.058997154
0.05337411
0.051098824
0.051379383
0.052413642
0.05917251
0.070302784
0.08482355
0.098118484
0.099315524
0.091935456
0.082203984
0.07180971
0.060148895
0.05078858
0.047016025
0.047947884
0.05295515
0.060569525
0.06668407
0.07155013
0.07669538
0.08156073
0.08271694
0.07695937
0.06950319
0.06365782
0.059895217
0.057163
0.053937674
0.05147457
0.05041051
0.050510943
0.05083096
0.04791683
0.040799797
0.031560242
0.022691667
0.01746124
0.019261956
0.027825475
0.041671872
0.0592767
0.079494655
0.42223728
0.3586138
0.27686203
0.20194715
0.15330064
0.12527996
0.10879648
0.095182
0.08003509
0.06750953
0.059615016
0.056655884
0.057718515
0.06125933
0.06814796
0.078131795
0.091688395
0.100844145
0.09662962
0.08698869
0.07823777
0.07014519
0.061516166
0.053955734
0.05106789
0.05273378
0.058603644
0.067162395
0.073808014
0.07893932
0.08435291
0.08950728
0.09080666
0.084407866
0.07560158
0.06816226
0.062859416
0.058847725
0.055210352
0.053337693
0.053684235
0.05589372
0.058929622
0.05869627
0.053349435
0.044344246
0.03361404
0.023774564
0.01881802
0.021045327
0.030281603
0.045423985
0.06451064
0.08359331
0.42667973
0.36753094
0.29885137
0.22359866
0.16407537
0.13013875
0.114542305
0.10808945
0.09995574
0.08591533
0.073242545
0.06527805
0.06257433
0.064250946
0.068777084
0.076147854
0.08687085
0.09796709
0.10154343
0.09169912
0.08094525
0.07380015
0.069272995
0.064756036
0.059708893
0.057766676
0.059810758
0.06570035
0.07371372
0.07918203
0.083293974
0.088250995
0.09356952
0.0955196
0.08931106
0.079888284
0.071431994
0.06503385
0.06010747
0.056079745
0.05459422
0.056087673
0.06023383
0.06563407
0.06754291
0.06405932
0.056470573
0.04613304
0.034584463
0.024961054
0.020919979
0.024279416
0.03533578
0.052627504
0.070400774
0.43531537
0.37651098
0.31241596
0.24632967
0.1846081
0.13741213
0.115110695
0.10902619
0.10879129
0.10376173
0.09002638
0.07743806
0.07003158
0.06817323
0.07128787
0.07681203
0.08449978
0.09488535
0.104087114
0.10107517
0.086432636
0.07537991
0.07033485
0.06938869
0.06937313
0.06720787
0.0662356
0.068374515
0.07365632
0.07993078
0.08264285
0.08441472
0.0880062
0.09310311
0.09607446
0.091112316
0.082140684
0.07358825
0.06683785
0.06155902
0.057310224
0.05609572
0.05846876
0.0640381
0.0709427
0.0739432
0.07163662
0.06606215
0.058088124
0.047688365
0.03589213
0.026786983
0.023913383
0.029515684
0.043434024
0.059812367
0.07444048
0.09114766
0.44483346
0.3875596
0.3236918
0.26194865
0.20554411
0.15452164
0.1188702
0.10611397
0.106844425
0.11041272
0.10627705
0.09240371
0.0804227
0.07421976
0.07393086
0.07853162
0.08483487
0.09260768
0.10226071
0.10841614
0.100126565
0.08255756
0.07185817
0.068437636
0.07030213
0.074178934
0.074949265
0.075268865
0.07758087
0.08188808
0.085402906
0.084189
0.082544684
0.083691
0.08756441
0.09131336
0.08875018
0.08177531
0.07429993
0.067989945
0.06286788
0.058802843
0.057902217
0.060742915
0.06672317
0.07329923
0.07553655
0.0741213
0.071128905
0.06705952
0.060364306
0.049282134
0.037293196
0.029112697
0.028284669
0.03672248
0.050548017
0.06405431
0.07814336
0.40511644
0.33921647
0.27546996
0.2207501
0.17434567
0.13163489
0.10779381
0.10445392
0.110259354
0.11655009
0.11263758
0.09835279
0.08651453
0.08095372
0.08154023
0.08669484
0.09297699
0.10016298
0.10825932
0.111404955
0.1000123
0.08134395
0.07094288
0.06836301
0.0715754
0.07774353
0.08125925
0.08333629
0.08576083
0.08875346
0.089541495
0.08465248
0.07972813
0.07812238
0.08006692
0.0836333
0.08335984
0.07904035
0.07329619
0.06776494
0.062975585
0.05921781
0.058380544
0.060817003
0.06555009
0.06981009
0.07025939
0.06997281
0.07015431
0.07053578
0.06866896
0.060857117
0.049035847
0.03785652
0.031606376
0.033798337
0.043361723
0.054875374
0.06719911
0.08327407
0.36976463
0.29842156
0.23677653
0.18657523
0.14694077
0.1160807
0.10471749
0.10979867
0.12088686
0.12950605
0.12591517
0.11081034
0.0980584
0.091852605
0.09188092
0.09643984
0.10158771
0.10725272
0.11324012
0.11451799
0.10191131
0.082995236
0.072750926
0.070420146
0.07407516
0.08206749
0.087848485
0.09100592
0.09340501
0.095460296
0.09432346
0.08691603
0.07959813
0.07600242
0.07636535
0.07943851
0.08033353
0.07778674
0.0733366
0.068247914
0.063198686
0.05880028
0.057041943
0.05804193
0.060748875
0.06272662
0.062393486
0.06273407
0.065622985
0.06965256
0.072487295
0.06879091
0.059070528
0.047527075
0.038236618
0.035206974
0.03969574
0.048341453
0.059212208
0.073726594
0.33898997
0.26569235
0.20511532
0.1582396
0.12602139
0.10751581
0.10781211
0.12025058
0.13557708
0.14594436
0.14263761
0.12679106
0.112731576
0.10510409
0.103927255
0.10709357
0.11025894
0.11361545
0.11788261
0.11796945
0.105630696
0.087056756
0.07689762
0.074664354
0.07907611
0.0888319
0.09553766
0.09866226
0.10101515
0.10291648
0.1012485
0.09239727
0.08352482
0.07868445
0.07833767
0.08119613
0.08242029
0.080455184
0.07635164
0.07090747
0.06444132
0.05791402
0.05414325
0.05333948
0.05451405
0.055502236
0.055018485
0.05603963
0.059650958
0.06632459
0.07252276
0.07266694
0.0661332
0.0563491
0.04633397
0.03952235
0.039126933
0.044122815
0.053558707
0.0673604
0.31406504
0.24073422
0.18028617
0.13803422
0.11097455
0.10385108
0.11458206
0.13321042
0.15157342
0.162709
0.15976644
0.1438595
0.12889588
0.11993432
0.11700976
0.1181345
0.11866844
0.120040774
0.122867346
0.122389436
0.110854805
0.093045354
0.08306897
0.0813297
0.087185085
0.0980888
0.10424167
0.106542826
0.108814895
0.11167234
0.11126268
0.102341235
0.09288573
0.087916195
0.08796805
0.09117842
0.09181261
0.088799834
0.08341348
0.076101124
0.066408694
0.056314647
0.050197005
0.04814452
0.04895103
0.050540924
0.050731838
0.051651895
0.05529976
0.061871648
0.06869364
0.07225883
0.06923759
0.06250191
0.053634405
0.044993877
0.04032713
0.041731596
0.04894811
0.061973512
0.29692245
0.22489601
0.164285
0.122927964
0.10068381
0.10242885
0.12226641
0.14592814
0.16581059
0.17673188
0.17391407
0.15969849
0.14538813
0.13530207
0.13029236
0.12918186
0.12781954
0.12747276
0.12919265
0.12798035
0.11690682
0.10007191
0.09083623
0.09118116
0.09804118
0.109137475
0.11366463
0.11453575
0.1167171
0.12148112
0.10665566
0.108635426
0.11245972
0.11037314
0.10332441
0.0937534
0.082014024
0.06744689
0.053597867
0.046004772
0.043796837
0.045470953
0.049197495
0.051412404
0.05226302
0.053984582
0.05779332
0.063370824
0.06699312
0.06674415
0.06330222
0.057080686
0.04890114
0.041935265
0.039650083
0.04381448
0.05463606
0.070279896
0.28594708
0.21788013
0.15749902
0.1134609
0.09333378
0.100913346
0.1280554
0.1545859
0.17350942
0.18165702
0.17818356
0.16631931
0.15400851
0.14406812
0.13812327
0.1364823
0.1352086
0.13497084
0.13505799
0.13254589
0.1216948
0.10641843
0.09901637
0.10010928
0.10827482
0.118308544
0.12076354
0.11993325
0.121655524
0.12812924
0.1277864
0.11440247
0.099419236
0.083345056
0.065405846
0.05041027
0.043068647
0.041684568
0.04499221
0.052000582
0.05771959
0.059081733
0.05782211
0.05635947
0.057043076
0.058991253
0.059966862
0.05930847
0.05618751
0.050073683
0.042752385
0.03784728
0.038534105
0.045791924
0.058249176
0.27847016
0.2164073
0.15715265
0.1099776
0.08765727
0.09838128
0.13086969
0.15796614
0.17380536
0.17787594
0.17224586
0.16123152
0.15039605
0.14184469
0.13742775
0.1381343
0.13923466
0.13994211
0.13913256
0.13513494
0.12472111
0.111855805
0.106235385
0.10826039
0.115675986
0.12397623
0.124427855
0.12188262
0.1226663
0.13006896
0.11660445
0.09885675
0.0823136
0.063524246
0.04955548
0.04338813
0.04336679
0.04892385
0.059990644
0.06980908
0.07187998
0.067111075
0.05982232
0.05460328
0.053885877
0.055052042
0.056168377
0.055506527
0.051603675
0.04477477
0.03847432
0.035692275
0.039480507
0.04899305
0.06052202
0.21708173
0.16012442
0.11022061
0.08297211
0.094573736
0.13142407
0.15808088
0.17001349
0.16918749
0.15973002
0.14745992
0.13750798
0.13069499
0.1294182
0.13496524
0.14073801
0.14260715
0.14097935
0.13611716
0.12688565
0.11672783
0.112514615
0.11418122
0.120584965
0.12741268
0.1259479
0.121524155
0.09766638
0.082089424
0.06551808
0.052748084
0.048137784
0.050067067
0.058716595
0.06775069
0.057320237
0.0533998
0.0536052
0.05540645
0.056489766
0.054673493
0.048623383
0.041060686
0.035657942
0.036477506
0.043346524
0.05335045
0.21890056
0.16413689
0.11121905
0.07968265
0.09158158
0.13271058
0.15968287
0.16760969
0.16055322
0.14418602
0.12794411
0.117435336
0.11245322
0.11520624
0.12677616
0.13757575
0.14130813
0.13988733
0.13565463
0.1291148
0.12154406
0.117905915
0.11899817
0.12432444
0.12970692
0.12640512
0.11504489
0.099705696
0.08589262
0.07233566
0.062008023
0.05933845
0.07972717
0.0644604
0.056386948
0.05502391
0.05657929
0.058828294
0.058819413
0.05362892
0.044570267
0.037029505
0.035160005
0.040007412
0.049393773
0.058113575
0.16625762
0.11262298
0.08016813
0.09481609
0.14161581
0.17111194
0.17670846
0.16200602
0.13485956
0.111278236
0.0987044
0.0944581
0.099368095
0.11419088
0.1281246
0.13365746
0.1340754
0.13327765
0.13097972
0.12615645
0.12308437
0.123814285
0.1280433
0.1316421
0.12636733
0.07220143
0.060061038
0.055901706
0.05748135
0.06041807
0.06183076
0.057187915
0.047213435
0.037354887
0.03317654
0.037193894
0.046520054
0.054796398
0.114442825
0.08617252
0.10677439
0.15841675
0.19366896
0.20039475
0.18264467
0.14646608
0.11444181
0.097789824
0.0911988
0.09376508
0.10504401
0.11596656
0.121147394
0.124346256
0.12782311
0.13042212
0.12926465
0.12787455
0.12854207
0.13116956
0.1326353
0.09905714
0.07474524
0.05980158
0.055263698
0.05573553
0.058864117
0.06110221
0.05667156
0.045778573
0.034729302
0.029203832
0.033001006
0.043091953
0.05159521
0.11467385
0.097349524
0.122244656
0.17403829
0.21019983
0.22310984
0.20766497
0.16786915
0.12933093
0.10858679
0.09865081
0.09644872
0.10063434
0.10496384
0.1077078
0.112158954
0.119249105
0.12720633
0.1312784
0.13245815
0.1332078
0.13449132
0.13371211
0.10100061
0.07477367
0.059791923
0.053541362
0.054322302
0.05745107
0.06000328
0.05584365
0.044747055
0.03300613
0.02663052
0.029832244
0.04024571
0.049182713
0.13854784
0.18338656
0.21899748
0.23454767
0.2229864
0.18259406
0.14003551
0.116720855
0.10452491
0.09903675
0.09634763
0.09400529
0.09361112
0.09792632
0.10767323
0.12136006
0.1317417
0.1364246
0.13830984
0.13887584
0.13616556
0.1032452
0.07653737
0.061475933
0.055172443
0.055218816
0.058115065
0.06102717
0.057504356
0.046505988
0.03418845
0.026609838
0.028746963
0.038879097
0.048246264
0.09837544
0.09165621
0.083583176
0.079763174
0.08352339
0.09506923
0.11341739
0.13008898
0.13958275
0.14380664
0.14469272
0.15275943
0.15564746
0.1591453
0.16377878
0.08122337
0.066295326
0.059854984
0.058728695
0.060997427
0.06422925
0.061849117
0.051746666
0.03877288
0.029233038
0.029289424
0.038362443
0.04794079
0.08701533
0.074560404
0.06843418
0.07150489
0.08362764
0.105185926
0.12708533
0.14125633
0.14914167
0.15149236
0.15820181
0.16250795
0.16302383
0.16465056
0.16756272
0.17193693
0.18129921
0.086945474
0.07278323
0.06583458
0.063357174
0.064104915
0.06702846
0.06657058
0.058255315
0.045768797
0.034121573
0.030065596
0.03658116
0.046050727
0.055541694
0.08480984
0.06967509
0.061688423
0.06371963
0.07601863
0.09872216
0.123668015
0.14163047
0.15273136
0.16100913
0.15783036
0.15516716
0.15529495
0.15790373
0.16291058
0.17246294
0.1870594
0.087409735
0.07517493
0.06835514
0.06473386
0.06368154
0.0659588
0.06714082
0.061808705
0.050683677
0.037497878
0.028935313
0.031684637
0.040748537
0.05224693
0.06791127
0.08838284
0.07090789
0.060465634
0.060825467
0.0723874
0.09555268
0.12233305
0.14300048
0.15568554
0.15094715
0.14473248
0.14240837
0.14394438
0.14917552
0.15643245
0.1663211
0.17963398
0.19412702
0.08478969
0.074046314
0.06740743
0.06345379
0.06188017
0.0638417
0.06642699
0.06318092
0.05308777
0.039312124
0.027830482
0.027304709
0.035690486
0.048749328
0.06649995
0.09804648
0.07758492
0.063547075
0.061196804
0.07134038
0.09470129
0.12320262
0.14577162
0.1591931
0.14968622
0.13781744
0.13180256
0.13180715
0.13699013
0.14668113
0.15728289
0.16797626
0.1799382
0.19161063
0.08407879
0.07359141
0.06678933
0.06281316
0.061565876
0.06416541
0.06764579
0.06532204
0.055534005
0.041119516
0.027907968
0.025003612
0.03281206
0.046912134
0.066274345
0.11313325
0.08711779
0.06801778
0.06261021
0.07130188
0.095306754
0.12615418
0.14988148
0.16317898
0.15521258
0.14171553
0.12656987
0.12150413
0.12429702
0.13351095
0.14861625
0.16383654
0.17636657
0.18765771
0.19688517
0.08825284
0.0768317
0.06922954
0.065125346
0.06479198
0.068742394
0.07270104
0.06984836
0.05926287
0.04377055
0.02879101
0.024638891
0.032254815
0.047341287
0.06792724
0.13166052
0.09520334
0.07044721
0.063257694
0.07208735
0.09740764
0.12987608
0.15434492
0.16635835
0.0809055
0.10143542
0.14943343
0.15765393
0.15151322
0.13232946
0.11746585
0.11364716
0.11812317
0.12964034
0.14871395
0.16903096
0.18480176
0.19697005
0.20489722
0.09920573
0.085901916
0.07680333
0.072550714
0.07381916
0.07971841
0.08346486
0.078347325
0.064757526
0.04661262
0.030034006
0.025280774
0.033374965
0.049502373
0.07084006
0.17491865
0.14244765
0.095540404
0.06933755
0.06377053
0.07434255
0.10043442
0.13185906
0.15593165
0.16537946
0.087370574
0.111445665
0.13906032
0.15330058
0.15460509
0.14175445
0.12420094
0.11177492
0.10882807
0.11238819
0.12238747
0.14032865
0.16102648
0.1780675
0.1914028
0.19983768
0.1129657
0.09689051
0.0857743
0.08076644
0.08234143
0.08929318
0.092421055
0.08452779
0.06711757
0.046287477
0.029242694
0.02570951
0.035110056
0.051800728
0.072530925
0.20402712
0.18591416
0.13815033
0.088991284
0.067472875
0.06631297
0.07915151
0.104507744
0.1331141
0.1542387
0.15995705
0.08496523
0.095873475
0.11824417
0.1395185
0.14811641
0.14498496
0.13486516
0.12261039
0.112852156
0.109247744
0.11040765
0.116567016
0.12966806
0.1456914
0.16003394
0.1724639
0.18274075
0.121089816
0.10363668
0.09059101
0.08440089
0.08550584
0.09211171
0.09347731
0.08299035
0.063537836
0.041760385
0.026441157
0.026299953
0.037786067
0.05464822
0.07555944
0.22115993
0.21169752
0.17786789
0.123206556
0.081125975
0.06801206
0.071926236
0.086396575
0.10984838
0.13407665
0.14970863
0.15063924
0.09301978
0.093544245
0.102580905
0.11904436
0.13340288
0.13781905
0.13699645
0.1339624
0.12741566
0.119706035
0.11454344
0.11224347
0.11374837
0.12088257
0.13123614
0.14156717
0.15164721
0.14105701
0.120797575
0.10227513
0.08936763
0.082942486
0.08417094
0.090174854
0.09013587
0.07724714
0.05629939
0.035408676
0.023913622
0.028487146
0.042609155
0.060120642
0.081822395
0.22326118
0.22124493
0.19640553
0.15419155
0.10485768
0.076607645
0.07244718
0.08024025
0.09549242
0.11649281
0.13462484
0.14291877
0.10524595
0.09977418
0.09831214
0.10236037
0.11146474
0.1210894
0.12767786
0.13357759
0.13772655
0.13697124
0.13033509
0.12265587
0.11652732
0.113493025
0.11515784
0.12031913
0.12730545
0.13626456
0.13912565
0.12387842
0.108368516
0.093771756
0.08295381
0.07848251
0.08046931
0.08596593
0.08432841
0.069680095
0.048374474
0.02976191
0.023499012
0.033350766
0.049550414
0.06735158
0.09041834
0.20518917
0.2117002
0.19297588
0.16066957
0.12239605
0.08945733
0.07665002
0.07946074
0.08982557
0.10543728
0.12368137
0.13473749
0.11252719
0.106472254
0.099761724
0.09335214
0.091569364
0.09762138
0.10751748
0.119817495
0.1324628
0.14307708
0.14628983
0.13915229
0.12869817
0.11922991
0.113010645
0.11160976
0.11422992
0.119710624
0.12785333
0.1057688
0.0958482
0.08791548
0.08009255
0.074466586
0.07311916
0.07606888
0.0806185
0.0765447
0.060551703
0.040403903
0.025550842
0.024906218
0.03856522
0.055182874
0.0728389
0.09957111
0.17782849
0.18863297
0.17716622
0.15285951
0.12441516
0.09845936
0.08184469
0.07961297
0.08666003
0.098772526
0.11431253
0.12935996
0.111469746
0.109030426
0.10197377
0.0907436
0.08003032
0.07704079
0.08447856
0.09882045
0.115181506
0.13135982
0.14406717
0.14778078
0.13980764
0.12788504
0.11725563
0.11026478
0.10870618
0.11175996
0.11840725
0.12691134
0.09165549
0.07996845
0.073157966
0.070286214
0.068442285
0.06743008
0.06908047
0.07247198
0.074919164
0.06829077
0.051728427
0.033709288
0.0225752
0.024899185
0.038944483
0.05490285
0.07356578
0.10536188
0.15861994
0.16163313
0.16573828
0.16267616
0.14720976
0.12510413
0.10398924
0.08876753
0.08210462
0.0853886
0.09481019
0.10791707
0.12273556
0.10942447
0.10546553
0.09355688
0.07799047
0.067162395
0.06663972
0.078066766
0.09543872
0.1131224
0.1295436
0.14145434
0.14432794
0.13669199
0.12559134
0.115977585
0.11035091
0.11042267
0.11568749
0.12454665
0.080614686
0.06874353
0.062895834
0.062231004
0.063168526
0.06525594
0.06863159
0.072120965
0.07254416
0.06371164
0.046954155
0.030490398
0.021428764
0.024812162
0.038575053
0.055060387
0.07613653
0.11238873
0.17413616
0.16079855
0.15503693
0.15093893
0.14259171
0.12759906
0.11051291
0.096794784
0.08894998
0.088364065
0.09512311
0.10609287
0.119592786
0.115332246
0.11061239
0.101529
0.08312929
0.06660688
0.05862212
0.062224627
0.076594114
0.09452832
0.110545635
0.12464589
0.13526708
0.13876534
0.13327426
0.12515152
0.1183812
0.115774274
0.119320035
0.12809926
0.13925421
0.07912004
0.06684667
0.061188042
0.061239302
0.06376934
0.066779554
0.07097942
0.07424468
0.07293612
0.06231612
0.045770824
0.030785799
0.023134887
0.027308464
0.042361617
0.061230183
0.08550531
0.12473136
0.17078865
0.15355957
0.14381695
0.13725144
0.1293137
0.117268205
0.10621458
0.099271834
0.097063124
0.10161048
0.11151683
0.12344855
0.1272713
0.119780004
0.11164594
0.09552735
0.07323384
0.05867344
0.055647075
0.06309062
0.078148186
0.09318894
0.10489577
0.115762174
0.12580597
0.13121945
0.12935734
0.12547064
0.123340786
0.1257307
0.13496345
0.1480428
0.08263016
0.07061279
0.065217435
0.06509626
0.06688511
0.06945109
0.07344687
0.07641864
0.07417518
0.06315112
0.04785204
0.034730077
0.028629243
0.03442061
0.052387416
0.07466346
0.10126656
0.15663207
0.13896126
0.12874526
0.123316586
0.11907256
0.11310011
0.10864711
0.10802913
0.11271447
0.12407112
0.13788086
0.14871377
0.14385885
0.13381308
0.1226964
0.10837251
0.08662075
0.06558472
0.056601048
0.05828005
0.06772989
0.0798381
0.08866161
0.09557009
0.103378356
0.11218768
0.11916953
0.12137282
0.122286975
0.12554586
0.13387257
0.14924133
0.16473979
0.084982514
0.07602763
0.071359396
0.069827974
0.06877726
0.06932479
0.07231712
0.07515943
0.07383162
0.06496906
0.052448332
0.041930795
0.037770092
0.045503855
0.066467464
0.09150201
0.11886674
0.16761035
0.1388148
0.12096232
0.11136478
0.10769135
0.10747403
0.107931554
0.110435665
0.1172784
0.13002002
0.14927763
0.16655749
0.14928699
0.13592583
0.120030224
0.10027653
0.078661025
0.0638172
0.061147034
0.0665195
0.074879766
0.080868185
0.0827477
0.08553922
0.090862215
0.09798688
0.10454047
0.10864502
0.11253178
0.118817985
0.12965149
0.14576674
0.15840816
0.07503742
0.07312596
0.07046491
0.06726313
0.06650251
0.06827611
0.07091516
0.07169694
0.066449225
0.057396173
0.049497128
0.04728198
0.056145906
0.07802355
0.10463202
0.15363157
0.1252873
0.10747886
0.09838313
0.096015275
0.098544955
0.103367686
0.11112285
0.123832345
0.14367282
0.17418057
0.16386884
0.14981562
0.13175404
0.11101568
0.09110224
0.07499963
0.06877041
0.07208097
0.07905221
0.084216714
0.08411473
0.081355214
0.08156377
0.08513194
0.090158045
0.09511846
0.098989785
0.10336089
0.10991573
0.11978316
0.13192737
0.13804287
0.071326435
0.07432765
0.07389909
0.06969875
0.068065345
0.06863922
0.070756614
0.07219446
0.06923926
0.062817454
0.057139874
0.05671704
0.067086816
0.088974476
0.1167261
0.14670897
0.11809361
0.10012311
0.0912559
0.08975983
0.09397107
0.10123783
0.112145066
0.12916142
0.15473503
0.1777556
0.16445488
0.1442405
0.120271444
0.09780842
0.08175528
0.07493222
0.07801449
0.08594793
0.09273249
0.09425652
0.089594305
0.0842728
0.08324587
0.08551639
0.08877963
0.0916785
0.09416735
0.09772456
0.10322106
0.11051625
0.11681646
0.07303238
0.08224696
0.0848372
0.0805279
0.07659596
0.07496244
0.07512152
0.0759393
0.07372528
0.06896287
0.06538981
0.06720567
0.07918757
0.10152793
0.12925804
0.14984232
0.11810386
0.099530995
0.09019339
0.08880758
0.093753636
0.10218114
0.11477375
0.13501006
0.16501921
0.19221205
0.17817026
0.15932083
0.13036239
0.10159218
0.08163828
0.07295793
0.07704657
0.08858359
0.09902203
0.10429114
0.102556765
0.09548992
0.08968884
0.088899255
0.08997083
0.091442525
0.09221721
0.09288818
0.09517914
0.09898633
0.102787495
0.10221994
0.093808055
0.06252009
0.07058364
0.08419901
0.09884006
0.10453874
0.09896588
0.09138614
0.085667014
0.082440436
0.081180215
0.0786106
0.07490277
0.073656976
0.078384876
0.09281552
0.11573845
0.14280176
0.12862182
0.105755866
0.094952166
0.092720866
0.0967924
0.104899526
0.118968606
0.14107907
0.17353815
0.21041441
0.22168577
0.21090716
0.19241399
0.17196655
0.1443848
0.10821223
0.07988429
0.06561983
0.06573862
0.07939041
0.096678436
0.10761976
0.11064994
0.10672277
0.099081695
0.0943957
0.09357244
0.09358585
0.09315878
0.09226394
0.091888964
0.09317982
0.095170856
0.094804704
0.08741987
0.0747897
0.064997554
0.06027031
0.060845494
0.066254675
0.075127184
0.088334024
0.10523069
0.121913016
0.12909836
0.1209901
0.10817379
0.096540034
0.08809674
0.08337277
0.079743445
0.07741457
0.07914764
0.08756292
0.10532242
0.12962574
0.1327008
0.115951955
0.101816535
0.09509581
0.09534055
0.10213792
0.116636515
0.13887197
0.17087293
0.20468175
0.21605664
0.20536333
0.18550843
0.15958506
0.12478566
0.08731216
0.0641582
0.05718535
0.06486976
0.08414215
0.102249086
0.10992235
0.1083588
0.10129535
0.094653904
0.09308344
0.092840135
0.09114671
0.08869207
0.08682293
0.08711177
0.08890772
0.089116395
0.08477068
0.0739246
0.06273329
0.058327854
0.061143696
0.071030974
0.08474934
0.098433375
0.11307979
0.12908429
0.14359516
0.1487571
0.13756055
0.11926818
0.10161185
0.08788079
0.07944685
0.07481402
0.07387209
0.07838684
0.090096235
0.111243665
0.13886672
0.1439442
0.12049192
0.10316044
0.09229231
0.08835536
0.09278852
0.10578579
0.1260755
0.15528703
0.18770158
0.2013511
0.19398046
0.17549717
0.14768547
0.11120814
0.077189624
0.06048143
0.060281098
0.07337403
0.09434271
0.10876149
0.10981524
0.10191882
0.09189987
0.08859414
0.092205346
0.09245294
0.08833128
0.082891226
0.079921484
0.082078576
0.085244775
0.08438659
0.07737559
0.06573123
0.05826956
0.06005609
0.070262134
0.08835471
0.10885465
0.12353909
0.13705558
0.15028936
0.16137183
0.16332543
0.14857578
0.12558717
0.103530705
0.08603865
0.07474619
0.069155574
0.0690195
0.07543695
0.08964515
0.114591
0.14666814
0.15013945
0.12503505
0.10462111
0.09077871
0.083646476
0.08473021
0.09392792
0.11007041
0.13475418
0.16498703
0.18181741
0.17787528
0.16180891
0.13651061
0.10375446
0.07592726
0.06601536
0.07153773
0.08789396
0.10749531
0.11538899
0.108522475
0.09447795
0.082930684
0.086299
0.0967896
0.09737545
0.0898515
0.08002257
0.074424446
0.078161955
0.08352542
0.082294285
0.07295078
0.061520994
0.057855904
0.064802766
0.08110601
0.105413735
0.13036978
0.14520836
0.15660238
0.16660017
0.17428744
0.17347127
0.15518516
0.12913507
0.10502255
0.08531666
0.07237989
0.0659042
0.06626624
0.07417035
0.09101415
0.11996055
0.1574626
0.15476799
0.12924248
0.108621895
0.093785524
0.084166646
0.08120203
0.08501822
0.09536177
0.113685906
0.13837862
0.15545082
0.15579414
0.14478433
0.12631166
0.10044414
0.08061457
0.07696825
0.08634597
0.10352093
0.120628
0.120693624
0.105947554
0.08739048
0.07670665
0.089957476
0.10883421
0.110198915
0.098333776
0.08213943
0.0707162
0.07435304
0.08206415
0.08129287
0.05936581
0.057742536
0.06759852
0.087169826
0.115171015
0.14276397
0.15776938
0.16697627
0.17398089
0.1784218
0.17505312
0.15439576
0.12828642
0.10459012
0.085600674
0.07240677
0.06547701
0.066628814
0.07632446
0.096455276
0.13042003
0.17342937
0.13525921
0.11642349
0.101944804
0.09008038
0.082554996
0.08080536
0.084204495
0.093636334
0.10994673
0.123230994
0.1269958
0.12300736
0.11357677
0.09807849
0.08715218
0.08829433
0.09869337
0.11278492
0.1243301
0.117782414
0.098233044
0.078544855
0.07327545
0.098605394
0.12683105
0.12913966
0.113048494
0.089021206
0.06818682
0.067439556
0.07689649
0.078900754
0.056465566
0.05370617
0.0633443
0.08290404
0.11071473
0.13847232
0.15316546
0.16060674
0.16483486
0.16583544
0.15990335
0.14039105
0.118478
0.099030554
0.083949566
0.072788715
0.06716001
0.06996411
0.082214355
0.106287956
0.14608818
0.12647128
0.11136943
0.097347915
0.08621675
0.079859495
0.07717264
0.07837397
0.08448988
0.09295857
0.099170685
0.101498604
0.099199355
0.09338611
0.08916068
0.09242988
0.101047516
0.110483944
0.11426085
0.10379803
0.08410281
0.068326175
0.07348716
0.10974115
0.14430559
0.1471582
0.1272527
0.09701866
0.06777269
0.06008798
0.06904876
0.07422984
0.05144185
0.047277987
0.056073487
0.0739941
0.09873515
0.12327248
0.13659394
0.14193964
0.14214331
0.13793534
0.1286555
0.111902
0.09670824
0.08423972
0.07513517
0.068775654
0.06684685
0.07247901
0.08779657
0.116350174
0.13785207
0.1207332
0.10443127
0.09065318
0.08104187
0.07407874
0.06961328
0.068976045
0.07336223
0.080832064
0.08723521
0.089641154
0.087949336
0.085627854
0.08804858
0.093720555
0.09916288
0.098844826
0.08754438
0.07127845
0.06226164
0.07647973
0.123725474
0.15971333
0.16017449
0.13798237
0.10501212
0.07202315
0.05925864
0.065567076
0.048121393
0.044376016
0.05322516
0.070184946
0.092348635
0.11352271
0.124473214
0.12630779
0.12129122
0.11084497
0.09781426
0.08430523
0.07325894
0.06650764
0.063126326
0.062106967
0.06451422
0.0736599
0.09308976
0.12752438
0.13193285
0.113484025
0.09751099
0.085093975
0.07523048
0.06721556
0.062544644
0.06460965
0.07245886
0.08068222
0.08496088
0.08357847
0.079200864
0.07854068
0.080972254
0.08326453
0.08123988
0.07181376
0.06092912
0.060447633
0.08445549
0.1365006
0.16870409
0.16541457
0.14338094
0.11214644
0.0797618
0.06441164
0.06665665
0.06885469
0.04552859
0.05513972
0.07180035
0.092270434
0.11062658
0.11835098
0.11575943
0.105501354
0.091049075
0.07538742
0.0625363
0.055383682
0.05242008
0.052631795
0.055615008
0.062196553
0.07581198
0.10109788
0.14297688
0.12683755
0.10848868
0.09445912
0.0828982
0.07330197
0.06716496
0.0679971
0.0746339
0.081932664
0.08549893
0.08184099
0.073693156
0.06867266
0.067557454
0.067761004
0.065598965
0.05966139
0.055870295
0.06407863
0.09564817
0.14702296
0.17165375
0.16441405
0.14380533
0.116951525
0.08847785
0.07239872
0.070150375
0.06840366
0.05020666
0.050957084
0.061912
0.078600824
0.09790802
0.11386925
0.11754894
0.109535456
0.09425187
0.07615358
0.0597564
0.04929042
0.044643104
0.04364854
0.045547247
0.05107391
0.061689496
0.08114517
0.11458671
0.11193013
0.100220144
0.09165609
0.085841954
0.08485937
0.08749807
0.090717494
0.09141809
0.08568436
0.0742926
0.064991
0.060267746
0.05885613
0.05759853
0.055800915
0.05944681
0.07512975
0.108958125
0.15252173
0.1670959
0.15649897
0.13777041
0.11600524
0.09309548
0.077498615
0.071731925
0.066784084
0.05576849
0.061090827
0.07362759
0.09047699
0.108534396
0.121299624
0.11918193
0.10508895
0.084926546
0.06579912
0.050756574
0.042548597
0.039769113
0.039859354
0.042316496
0.04907608
0.06387389
0.09170252
0.122659385
0.1143772
0.10808402
0.10409874
0.101845324
0.10057938
0.0987463
0.093162715
0.082315326
0.07170075
0.06555629
0.063117266
0.062313437
0.06371838
0.0720104
0.08982754
0.11825526
0.14871782
0.15426075
0.14126801
0.12376225
0.105954766
0.08818263
0.07563162
0.06808305
0.062681854
0.05984372
0.06350827
0.07379687
0.087058544
0.102181554
0.11635667
0.122808635
0.113358974
0.093203485
0.072505295
0.055893123
0.044309318
0.039224267
0.038399458
0.039152205
0.041314542
0.048699975
0.069630206
0.105377614
0.10114086
0.093033075
0.08509958
0.08020711
0.07855463
0.07821536
0.080084085
0.08882481
0.10374421
0.123758435
0.14220393
0.14074844
0.12595117
0.10954636
0.095080316
0.08215642
0.07173133
0.06498599
0.062079847
0.06530744
0.07573378
0.088521
0.100146234
0.11071342
0.11816037
0.11562979
0.09808457
0.076884866
0.05967778
0.04719317
0.04012412
0.03856373
0.03908527
0.03946805
0.040986538
0.051328182
0.0838415
0.11091167
0.10770792
0.10239345
0.09851062
0.0976097
0.09928173
0.10034448
0.100842714
0.10672331
0.116366446
0.12823617
0.1368494
0.12959045
0.11368084
0.09887868
0.08755863
0.07823378
0.07018018
0.066334605
0.06844205
0.07775462
0.09288776
0.10560715
0.11309576
0.11687565
0.11532259
0.102657795
0.08097994
0.062390447
0.049251437
0.041408062
0.03922963
0.040478945
0.040970385
0.04014623
0.042553246
0.062200963
0.10966605
0.106606305
0.106947005
0.111349404
0.11897981
0.12343651
0.12227601
0.12339902
0.12738651
0.13243598
0.1332758
0.12056631
0.10463041
0.09209657
0.084073186
0.078214884
0.073599815
0.07442224
0.08241594
0.09717125
0.11462098
0.12417227
0.12483978
0.119549215
0.106761396
0.086342394
0.06554121
0.05036229
0.041767597
0.039202213
0.04149115
0.04398513
0.042945802
0.04163772
0.050649166
0.10263789
0.10013646
0.10435486
0.11490697
0.12947619
0.1391601
0.13768154
0.13525546
0.13441998
0.1341592
0.1284681
0.11223972
0.096689105
0.087231755
0.08375049
0.083013535
0.08393788
0.090782404
0.104124784
0.12202203
0.13806307
0.14060932
0.131176
0.113925934
0.0918082
0.06953341
0.051317334
0.041139185
0.038148046
0.04048574
0.04542935
0.04687351
0.044340372
0.048264086
0.088834286
0.084741
0.09109223
0.10547799
0.12475991
0.14013898
0.14298797
0.14105958
0.1383251
0.13372838
0.12216365
0.10353845
0.08973229
0.083648324
0.084676385
0.090506196
0.09825778
0.109822154
0.1250915
0.141123
0.1504786
0.14272135
0.12251794
0.09749824
0.07354307
0.05321455
0.04050696
0.03641814
0.038006723
0.042152107
0.045830548
0.045424163
0.04776752
0.07987988
0.07161856
0.07768983
0.09249455
0.11327976
0.13324589
0.14211875
0.14376783
0.14169198
0.13486421
0.11929411
0.09933001
0.08712423
0.08382851
0.08877516
0.09962571
0.11180681
0.12425244
0.13654959
0.1456449
0.14494812
0.12780887
0.102229595
0.07654512
0.05524063
0.04081911
0.03512609
0.035725653
0.038596988
0.041154444
0.04243374
0.046141446
0.065650165
0.07071704
0.08341414
0.101306975
0.12274951
0.1365431
0.14276868
0.14349806
0.13759476
0.12088132
0.10077852
0.08971608
0.088759005
0.096561134
0.11059457
0.123217344
0.13208818
0.1372571
0.13665277
0.12603927
0.10338837
0.07786721
0.056052983
0.040882528
0.033981383
0.034248352
0.036854208
0.038663805
0.03961748
0.04454851
0.0668174
0.06814307
0.07821077
0.09256691
0.111779094
0.12735116
0.13701838
0.14280754
0.14064628
0.12609166
0.107445
0.09860277
0.09933704
0.108603895
0.1225183
0.13125342
0.13231814
0.12787068
0.11755675
0.099874735
0.07623339
0.054860175
0.03975761
0.032239318
0.032363653
0.03617263
0.038579702
0.03972745
0.04500276
0.07329023
0.068819284
0.07702696
0.088774204
0.10251784
0.11606884
0.1274805
0.13713717
0.14007425
0.13224727
0.118019104
0.1112535
0.1134398
0.1224007
0.13270015
0.13331854
0.12418699
0.10982996
0.09206283
0.07157993
0.051339805
0.03694743
0.029671371
0.02925849
0.03420967
0.03918588
0.041947246
0.048590958
0.08960587
0.070370495
0.07413727
0.08355892
0.09247875
0.10215092
0.113309324
0.12450117
0.13237041
0.13068318
0.12207013
0.11799306
0.11993021
0.12572485
0.13079643
0.123419225
0.10629451
0.08598536
0.065761626
0.04744661
0.033729434
0.026784003
0.025877655
0.02987367
0.036915183
0.04340613
0.05246359
0.121454954
0.07785809
0.07003951
0.07509518
0.08101416
0.08740252
0.096586704
0.10727209
0.116641045
0.11945641
0.11538899
0.11272389
0.11323959
0.11560047
0.114910185
0.10260576
0.08253676
0.061883926
0.04422283
0.031380832
0.02459246
0.023476481
0.026618302
0.033167243
0.042675793
0.055415273
0.101044536
0.07254243
0.067370415
0.0694747
0.07297927
0.079494
0.08818936
0.09714043
0.10268021
0.10077053
0.098107874
0.096651495
0.095604956
0.09077382
0.07656777
0.057818294
0.04103613
0.029049635
0.022900939
0.022288144
0.025639474
0.032125056
0.042316914
0.058485508
0.09228891
0.0685671
0.06100869
0.060031354
0.063720524
0.06965864
0.076402545
0.08146185
0.07986736
0.07666987
0.07392079
0.070661366
0.063874245
0.050771832
0.036831856
0.026562095
0.021593034
0.022192955
0.027010858
0.03460431
0.045738697
0.13759369
0.09126258
0.06451368
0.053143322
0.0504269
0.052591503
0.055591524
0.05674088
0.054780066
0.051217794
0.047913313
0.04430461
0.038680255
0.030562937
0.02407533
0.021310568
0.02362883
0.030788839
0.04104358
0.14182556
0.0924446
0.06112957
0.047058344
0.04232365
0.040770113
0.038123906
0.03504014
0.031197608
0.028063416
0.025600731
0.023341656
0.021489799
0.022162855
0.026505232
0.035263658
0.048221827
0.06412536
0.14967209
0.09686935
0.06296408
0.044861972
0.03570229
0.030222833
0.025467932
0.021743417
0.019583523
0.019170105
0.020578206
0.023732126
0.029449701
0.107833326
0.070307136
0.047391474
0.034129918
0.026090682
0.021822453
0.020776689
0.022707224
0.027539968
0.06006515
0.04357159
0.046771765
0.04272884
0.043156028
0.047611177
0.053819418
0.05937457
0.0612967
0.05877191
0.0550071
0.051241934
0.04794836
0.045256555
0.043594956
0.044026196
0.04642272
0.04529929
0.041275263
0.03906548
0.04027003
0.045519233
0.0515216
0.056007206
0.056004643
0.051537693
0.046833694
0.04305023
0.04023564
0.03793502
0.035785317
0.03486085
0.03556955
0.037765563
0.041107416
0.045141995
0.04336804
0.0411461
0.041275084
0.0446468
0.04960674
0.05448389
0.057465017
0.055588245
0.049028933
0.0441038
0.041017354
0.039265335
0.03768307
0.034671605
0.03164637
0.029789686
0.029278636
0.029802442
0.030929208
0.033353925
0.12534189
0.10258329
0.088180065
0.07606989
0.063830614
0.054727197
0.049303174
0.04691243
0.046879947
0.047520638
0.047234595
0.04801023
0.047988355
0.04927939
0.05174035
0.054929197
0.05766207
0.05870956
0.055579543
0.049053907
0.044715464
0.042674482
0.042332172
0.041959584
0.0383479
0.033592284
0.029767573
0.026537538
0.023934782
0.021512091
0.020216823
0.021030068
0.024673462
0.031367242
0.039818585
0.049012065
0.18452483
0.12733436
0.0965637
0.08035362
0.069959104
0.060230255
0.051810086
0.04767531
0.047171354
0.049147964
0.053047657
0.05577129
0.057219982
0.05739218
0.056855023
0.057195246
0.057112038
0.057124138
0.057412088
0.05699998
0.05384797
0.048900843
0.045938075
0.045336187
0.04624194
0.04659325
0.04330641
0.038103938
0.033153057
0.028960288
0.025087535
0.020788312
0.016866863
0.014423668
0.014158785
0.01649201
0.022143483
0.030915022
0.042457104
0.21627533
0.14564455
0.09897947
0.07603848
0.06813496
0.058223307
0.05174309
0.044414163
0.044836998
0.04854542
0.055830956
0.064113915
0.070108056
0.071110904
0.069367826
0.065710604
0.06184435
0.05821252
0.056057513
0.055014372
0.054231226
0.052318573
0.049404442
0.048196256
0.04886073
0.050491035
0.050917447
0.04738933
0.042220175
0.03753531
0.033730805
0.030224621
0.02601844
0.021635294
0.017754078
0.014705837
0.013000071
0.013322055
0.017886817
0.027337015
0.041638494
0.05860424
0.40593064
0.32833767
0.24835801
0.17359054
0.114872694
0.08064389
0.06356716
0.055969775
0.04833734
0.044068694
0.04285109
0.045713782
0.054151177
0.065630615
0.07806033
0.08578259
0.08452135
0.07897502
0.07170349
0.063776195
0.05727738
0.053689957
0.052398026
0.052707493
0.05316043
0.05263853
0.05304432
0.05476004
0.056842864
0.05684966
0.05230522
0.046677172
0.042265892
0.039315224
0.037090063
0.034128726
0.030694008
0.027100503
0.023283184
0.019191742
0.014891207
0.013085663
0.016704977
0.027387619
0.044715106
0.062058806
0.073614
0.49613303
0.43868333
0.35703415
0.27382928
0.19769919
0.13776863
0.09772313
0.07408738
0.060582876
0.05220121
0.04751134
0.04471761
0.04517418
0.050652802
0.060830355
0.075505435
0.09199047
0.09854275
0.094216466
0.08516163
0.07471877
0.06400716
0.05555713
0.051594675
0.051339447
0.054057002
0.057948172
0.06017697
0.06213659
0.06474501
0.06709176
0.06617695
0.059746563
0.05281067
0.047991157
0.045509636
0.04443389
0.042952538
0.04113823
0.0391559
0.036655724
0.032733977
0.025818467
0.018279493
0.014341295
0.017407596
0.029678285
0.046762228
0.061357975
0.072630644
0.49662584
0.45124757
0.37870818
0.2882526
0.20989466
0.15413928
0.11907327
0.09780848
0.080984354
0.06821883
0.059473395
0.056536913
0.051127017
0.051559627
0.057287097
0.06841099
0.08424318
0.100428045
0.10366559
0.0956741
0.08447212
0.07334292
0.062392294
0.054155886
0.05124712
0.053121984
0.059215546
0.06747693
0.07292378
0.076471865
0.07990384
0.08257586
0.080467165
0.07133472
0.061975718
0.055559874
0.052326083
0.051200688
0.05032611
0.050035357
0.0504027
0.050774753
0.049517095
0.043157935
0.032815993
0.02267915
0.0167799
0.019140244
0.030053437
0.04411179
0.05824673
0.0713312
0.44783646
0.38731438
0.30361193
0.21736759
0.16030216
0.1307534
0.11673403
0.10754156
0.0954206
0.08276367
0.07231492
0.06556672
0.062170565
0.062191308
0.06523794
0.075743556
0.090328336
0.10227871
0.09941608
0.088486016
0.077647984
0.06853968
0.060479105
0.054806054
0.05408764
0.058327556
0.06742895
0.07940704
0.087584436
0.092359066
0.096441746
0.099230826
0.09631199
0.08491045
0.07291931
0.06403077
0.058605015
0.05568385
0.05403924
0.054496765
0.056885302
0.060284317
0.06278038
0.05958855
0.050307453
0.038096905
0.02640754
0.019258201
0.020475745
0.02892214
0.041915476
0.056623578
0.07111466
0.08492088
0.449773
0.39351183
0.32526064
0.24126202
0.1728636
0.13653833
0.1226325
0.12018329
0.11667746
0.10535979
0.091698825
0.08018863
0.07303488
0.07004303
0.07053387
0.07529271
0.08469677
0.09550983
0.100806475
0.09127945
0.07882297
0.069747865
0.064242244
0.060842037
0.05902034
0.06076008
0.06689477
0.0777235
0.091169834
0.099894345
0.10461104
0.10861701
0.111445546
0.10852164
0.09636378
0.08273512
0.07173383
0.06396246
0.0586918
0.05554843
0.055865586
0.059333324
0.0649097
0.0705989
0.070833445
0.06434971
0.05339676
0.040483296
0.028309345
0.021134019
0.021891713
0.029925704
0.043239534
0.05895686
0.0732612
0.45887148
0.40274704
0.33915132
0.26820743
0.19925612
0.14598769
0.12427509
0.12028414
0.12378907
0.12280661
0.11103392
0.09657341
0.08509147
0.07872838
0.07754803
0.07928556
0.084294975
0.092822015
0.10118681
0.0979135
0.08257222
0.069750786
0.063152015
0.061713755
0.06374645
0.06637019
0.07066691
0.07818389
0.08941448
0.10191554
0.10849953
0.11132336
0.1142993
0.117124975
0.115214765
0.10384238
0.089978695
0.078045964
0.06885898
0.06174028
0.05687082
0.056360066
0.060052097
0.06697786
0.07461256
0.07715011
0.07342976
0.06552148
0.05481851
0.042024612
0.029972136
0.023296714
0.024494708
0.033599555
0.048698127
0.063960195
0.07673615
0.47216296
0.4165941
0.3519532
0.28549755
0.2228083
0.16658634
0.12880313
0.1180076
0.120718
0.12713236
0.12636983
0.11361003
0.09899628
0.08850044
0.08396798
0.084903
0.08813965
0.09361315
0.10128844
0.10549259
0.095124304
0.07554692
0.06332719
0.059110403
0.06132126
0.06853461
0.07594663
0.08287054
0.091395795
0.101988435
0.11164272
0.11366534
0.11271298
0.113542914
0.116074145
0.11593944
0.106856644
0.09428787
0.08288723
0.07358903
0.06558162
0.059239447
0.057505548
0.060681343
0.06770271
0.07565653
0.07880545
0.07722062
0.073141694
0.06676936
0.057101965
0.043986022
0.032144606
0.026279926
0.029081643
0.040869534
0.055853724
0.068473876
0.080619335
0.43418562
0.3647753
0.29660797
0.2379052
0.18852359
0.1446042
0.120254874
0.11636233
0.12239057
0.12973052
0.12827551
0.11465067
0.10044497
0.091558576
0.089238286
0.09233105
0.0968281
0.10268533
0.10925567
0.109650075
0.09348029
0.07181752
0.060360134
0.05782914
0.06262654
0.07402569
0.085935116
0.09563434
0.10514182
0.11459762
0.12000376
0.11564785
0.109517515
0.10697973
0.10821003
0.10969478
0.10434759
0.094963014
0.085696995
0.077584445
0.06989068
0.06285542
0.059909582
0.061754107
0.067287505
0.07316536
0.07486111
0.07466501
0.07443303
0.07361072
0.069576204
0.059109926
0.045605958
0.034541845
0.030442417
0.036055565
0.04810822
0.059989154
0.07099509
0.3876866
0.30998665
0.24638313
0.1981374
0.16006315
0.12899029
0.116048574
0.11826664
0.12763941
0.13603324
0.13438791
0.1200701
0.10583556
0.097726166
0.096499026
0.100595
0.10546732
0.11084783
0.11566776
0.11308116
0.09410715
0.07155299
0.060645223
0.058936417
0.06498551
0.07870436
0.09410924
0.10650557
0.11697954
0.1247105
0.12566423
0.11557031
0.10472691
0.09864277
0.09770501
0.09954399
0.097712755
0.09227991
0.0859434
0.07970959
0.07305145
0.06600636
0.062012196
0.0618515
0.064438105
0.06667256
0.06616336
0.066586256
0.06856918
0.073135614
0.07498217
0.06944746
0.05791682
0.045487344
0.036707997
0.03561294
0.04227239
0.051683784
0.061817646
0.07372677
0.34423774
0.26418322
0.20708287
0.16774833
0.13747329
0.11971921
0.11705786
0.12632316
0.13891017
0.1488474
0.14743441
0.13223833
0.11689854
0.10813916
0.106785595
0.11075246
0.11454284
0.11812019
0.120491445
0.11624175
0.0965305
0.07433891
0.06368542
0.062209547
0.06873083
0.0844506
0.102696955
0.11667031
0.12723207
0.13353258
0.13154519
0.11767721
0.10360527
0.095023215
0.09231335
0.093780816
0.093839645
0.091175675
0.08723819
0.08256203
0.07638425
0.068698466
0.06313205
0.060680747
0.06035161
0.05962658
0.057391167
0.05759597
0.061586022
0.06735039
0.0742892
0.07356864
0.06593895
0.055281103
0.045137465
0.039316297
0.040360212
0.046221077
0.054942727
0.06666881
0.30776286
0.23052293
0.17629558
0.14185196
0.12162489
0.11619347
0.1235466
0.13797754
0.15352023
0.16479814
0.16349363
0.14731127
0.1306302
0.12101686
0.11912179
0.12211889
0.12370473
0.124711335
0.12533695
0.11982423
0.10100162
0.07958627
0.06897783
0.067597926
0.07519126
0.09311992
0.11272448
0.12699401
0.13739759
0.14288896
0.13979506
0.12403655
0.10826385
0.09834379
0.094751656
0.09591144
0.09651369
0.09502995
0.09235984
0.08826983
0.08121908
0.07138991
0.0634644
0.05896145
0.05706346
0.055384338
0.05231315
0.05132866
0.054512203
0.061537623
0.06963402
0.07265818
0.06938416
0.06230396
0.053482413
0.045485377
0.041836858
0.04368359
0.05040109
0.06147313
0.07713568
0.28378457
0.20747995
0.1534574
0.12297964
0.111192465
0.11615491
0.13175559
0.15112776
0.16854918
0.1799559
0.17855674
0.16222864
0.14553285
0.1355384
0.13278615
0.13402027
0.1328566
0.13086498
0.12977636
0.124085784
0.10693967
0.08639926
0.07593113
0.075237334
0.08451885
0.10427362
0.12417489
0.13762218
0.14717269
0.15327781
0.120720804
0.111041784
0.10788876
0.10910791
0.10882026
0.10636473
0.10292429
0.09760547
0.087447226
0.07352352
0.06305891
0.057518423
0.05601698
0.0558064
0.053461492
0.05081898
0.051179945
0.05568117
0.06291586
0.067837715
0.068339825
0.065445065
0.05980438
0.05228883
0.045745432
0.04367286
0.047418952
0.057091653
0.071347535
0.27346307
0.19494921
0.13989174
0.11091548
0.10364109
0.11631483
0.13914734
0.16180944
0.17960429
0.1896643
0.18809134
0.1748758
0.16072232
0.15119857
0.14705509
0.14584506
0.14178336
0.13696033
0.13497466
0.12853271
0.112582445
0.09334773
0.08384466
0.08461732
0.095954716
0.11711776
0.13643616
0.14826894
0.15665358
0.16380012
0.13306648
0.12608522
0.11842406
0.10863769
0.093428016
0.07384229
0.062627494
0.05893284
0.05475688
0.05333489
0.05592531
0.059863508
0.062440097
0.06321764
0.061603785
0.05693674
0.049974978
0.04491663
0.04490763
0.051267922
0.06284267
0.07481885
0.26884806
0.19298899
0.13624054
0.104490876
0.096991956
0.114192784
0.1423896
0.16667765
0.18258798
0.19023752
0.18892938
0.17992395
0.16989857
0.16167367
0.1566053
0.15383798
0.14843655
0.14356202
0.13870752
0.13078064
0.115451396
0.09880501
0.09159589
0.0945881
0.1065436
0.1270532
0.14443058
0.15376002
0.16091925
0.16969323
0.128326
0.11281347
0.055449963
0.050888658
0.051611006
0.054591835
0.057726204
0.05954951
0.058352053
0.053112984
0.046466947
0.042885303
0.044639528
0.051796436
0.061053514
0.07127911
0.26660728
0.19754869
0.13946426
0.10254794
0.09085703
0.109665215
0.1421541
0.16610491
0.17986268
0.18487817
0.18347228
0.17713147
0.17008889
0.1635412
0.15904278
0.15669245
0.15149927
0.1464926
0.13955593
0.13022828
0.11681336
0.10590893
0.0997656
0.10180241
0.11310345
0.13165873
0.14622068
0.15242559
0.15813178
0.05027461
0.047697008
0.049979866
0.05418378
0.05820352
0.059838533
0.056726873
0.049666166
0.04333955
0.040848374
0.043584287
0.050239444
0.058514953
0.266576
0.2055099
0.1471501
0.10298377
0.08533442
0.10299963
0.13836253
0.16258258
0.17424905
0.1767925
0.17388946
0.16846657
0.16273183
0.15721393
0.15458554
0.15459913
0.15226936
0.14628583
0.13842046
0.12916815
0.118763626
0.11059755
0.10516888
0.107625544
0.11700839
0.1325922
0.14302862
0.09086716
0.070515275
0.054658115
0.048399508
0.049136817
0.05325204
0.058625102
0.06258023
0.06139195
0.054418445
0.04603094
0.039867282
0.0388788
0.043188155
0.049806535
0.21346736
0.15587097
0.10637367
0.08123624
0.0963285
0.1349886
0.16006118
0.16995376
0.16924775
0.16239053
0.1539706
0.147129
0.14242345
0.14223582
0.14680076
0.14726049
0.1421935
0.13515633
0.12847447
0.12188655
0.11507577
0.11040187
0.111809194
0.11962545
0.13154775
0.13668358
0.06316793
0.052936196
0.050853252
0.054385185
0.059975147
0.0655148
0.06603998
0.05953133
0.049163043
0.04019779
0.03647411
0.0386765
0.04396391
0.21607524
0.16034538
0.109612405
0.08035964
0.09480369
0.13772249
0.1656267
0.17441505
0.16829634
0.15284967
0.13691747
0.1263591
0.12088728
0.12272102
0.1304515
0.13405615
0.13192785
0.12886643
0.12699366
0.124421656
0.118896544
0.1157347
0.11667138
0.12219435
0.12958753
0.12864667
0.07277471
0.05859059
0.053578377
0.05532843
0.060076118
0.066159666
0.067102075
0.060323477
0.049219072
0.038873017
0.033168316
0.0344702
0.039300203
0.11108655
0.084795
0.10208148
0.14924192
0.18155283
0.19214451
0.1820404
0.15701884
0.13111365
0.11466974
0.10680902
0.10679239
0.112844706
0.117337346
0.11873549
0.12032384
0.12264633
0.12416202
0.12241262
0.12077159
0.12134224
0.12441617
0.12654972
0.078011215
0.060956478
0.05463952
0.0536682
0.056461096
0.06236708
0.06304598
0.056033373
0.04479307
0.034159064
0.028359652
0.029967189
0.034631312
0.040370286
0.11109394
0.09291065
0.11462307
0.16282153
0.20007664
0.21319008
0.20353305
0.17194414
0.1370604
0.11505914
0.103276074
0.09924257
0.10132331
0.10478902
0.106970906
0.11016303
0.115576744
0.12235671
0.1257512
0.12627965
0.12636054
0.12652326
0.12351823
0.08126497
0.06296325
0.054495335
0.052026212
0.054372728
0.058795035
0.059554756
0.052993953
0.042040527
0.031235218
0.02526462
0.026962101
0.031857967
0.037763596
0.10534191
0.12853509
0.17316443
0.2081784
0.2268554
0.22041875
0.18538076
0.14420593
0.116606176
0.101734936
0.09480935
0.09450108
0.09473419
0.095164955
0.09872985
0.10712302
0.1195122
0.12852699
0.13167638
0.13157904
0.12912792
0.12158364
0.08677608
0.06830609
0.05816561
0.054447234
0.054789662
0.05843991
0.05964899
0.0537799
0.043111622
0.031820238
0.02488929
0.02623117
0.03139299
0.03775829
0.097619176
0.091139555
0.08889133
0.08562994
0.084254265
0.08827287
0.09924197
0.116238594
0.13044846
0.13653725
0.1369052
0.13267177
0.12134236
0.0960989
0.07725537
0.06628984
0.060491383
0.058983862
0.061735213
0.06347984
0.058674455
0.048477232
0.036261857
0.027453005
0.027463317
0.032658458
0.039806724
0.086863816
0.08385879
0.078192055
0.07595909
0.08080876
0.093449235
0.11328465
0.13124597
0.14027566
0.14198577
0.13709134
0.12259257
0.16472536
0.16684592
0.1728397
0.10708916
0.08950102
0.077807665
0.07013434
0.066092014
0.06678313
0.06921077
0.06632841
0.057207286
0.044002235
0.03203243
0.02958405
0.03434801
0.04222417
0.053736567
0.08153409
0.07438576
0.07180631
0.077088535
0.09070498
0.11208671
0.13191235
0.14258611
0.14536405
0.13994873
0.12236035
0.15507007
0.15430486
0.1580435
0.16631508
0.18154031
0.11109698
0.096945286
0.08604711
0.07713109
0.07056832
0.06891215
0.071539044
0.07061124
0.06271267
0.04874915
0.0345276
0.029729366
0.033939004
0.0425601
0.054895878
0.08464086
0.07534069
0.071542144
0.076823354
0.09087032
0.11345446
0.13424456
0.14551687
0.1480115
0.14102876
0.12043679
0.15609378
0.14548188
0.1409086
0.1424917
0.15007138
0.16194701
0.17845196
0.19988579
0.22146618
0.110280395
0.09883106
0.088876724
0.07981342
0.072203934
0.0694415
0.07225269
0.07240808
0.06506461
0.05069673
0.03483665
0.028751671
0.032848835
0.04219687
0.055185854
0.093274176
0.080212235
0.07392627
0.077902436
0.0923962
0.11657876
0.13856983
0.14986992
0.1513024
0.14222044
0.11876017
0.089440525
0.14125437
0.13137054
0.12956077
0.13515615
0.14767629
0.16376126
0.18160337
0.20150411
0.21938896
0.11167061
0.100865126
0.09090108
0.08170909
0.074071586
0.0715366
0.074640274
0.07476753
0.066835046
0.051501334
0.03474009
0.028317392
0.032719135
0.042851567
0.05652058
0.075039566
0.10617894
0.086915314
0.076500356
0.07898122
0.09402394
0.12037611
0.14406908
0.155258
0.15501732
0.14397508
0.118442774
0.08875096
0.14686269
0.12837869
0.12095064
0.122416854
0.131661
0.14906418
0.16949618
0.18889594
0.20743507
0.22223383
0.11949617
0.106864214
0.09551376
0.08549321
0.078357995
0.07701582
0.08049381
0.07924312
0.06944412
0.05246252
0.034767687
0.028330505
0.033609986
0.04510373
0.059899688
0.07856959
0.13609278
0.12039703
0.09194684
0.07753354
0.07945871
0.09561479
0.1241194
0.14927101
0.15982854
0.15809119
0.14529473
0.11955309
0.091649115
0.16436386
0.16506958
0.15498972
0.1349119
0.119172454
0.11442858
0.117857754
0.12875175
0.1484006
0.17163461
0.19232559
0.21047145
0.22409177
0.11835551
0.10323501
0.091941774
0.08509779
0.08575547
0.08970773
0.086406946
0.073121965
0.053700924
0.03505826
0.029047966
0.03556609
0.04864925
0.06449771
0.08350158
0.1574977
0.12817353
0.09218389
0.07740009
0.0808385
0.09826648
0.12727463
0.15140587
0.16045606
0.15692234
0.14414233
0.12076831
0.09776813
0.13948554
0.15865284
0.16115332
0.15568691
0.14200455
0.12630892
0.11508596
0.111976266
0.115021944
0.12418771
0.1413135
0.1621381
0.18116337
0.19860941
0.2129597
0.14591044
0.12450755
0.10605651
0.092621386
0.086472094
0.08959544
0.09471327
0.08906859
0.0731715
0.05182326
0.033394396
0.028694212
0.036400437
0.050451696
0.06690949
0.086397946
0.18525559
0.16725361
0.12718439
0.09130883
0.0801115
0.08584243
0.10362464
0.12997657
0.15143818
0.15742129
0.15307355
0.14023918
0.12189311
0.10611975
0.10209495
0.10951847
0.1265608
0.14721644
0.15493792
0.15240347
0.14357704
0.13438088
0.12521714
0.117865086
0.11498916
0.116066754
0.1216625
0.13353616
0.14873213
0.16349703
0.17852694
0.19393355
0.14462936
0.12054914
0.10021353
0.086621165
0.0817399
0.086787164
0.09279895
0.08653051
0.06938082
0.04721433
0.030007958
0.027448893
0.036589503
0.051112175
0.06779188
0.08913231
0.2022627
0.19309562
0.16442895
0.12146413
0.091561615
0.08511108
0.093116105
0.11061597
0.1338492
0.15049648
0.15277582
0.14579976
0.13438892
0.12299025
0.11550319
0.115710914
0.12321353
0.13553989
0.14649516
0.1425609
0.13882744
0.13499111
0.1332773
0.13092905
0.12639672
0.12256116
0.12067324
0.121999145
0.12814528
0.13730639
0.14761025
0.16023868
0.13371634
0.11006737
0.09102851
0.079095066
0.07624364
0.08323145
0.089835584
0.08286053
0.064590275
0.0422678
0.026384473
0.02637285
0.03691703
0.051845074
0.06904757
0.18076146
0.20643777
0.20444202
0.18454474
0.15191871
0.11486536
0.09369427
0.09184098
0.10125321
0.117881894
0.13774318
0.14852339
0.1461314
0.13652068
0.12760478
0.123705864
0.123701036
0.12560982
0.12927777
0.13279259
0.1326853
0.12710834
0.12617683
0.13052839
0.13729054
0.14127636
0.138228
0.13225257
0.12682009
0.12438655
0.1258564
0.13012218
0.13811773
0.14944553
0.1376912
0.1169191
0.09741759
0.08206743
0.07325697
0.072835386
0.0816257
0.088591695
0.08071947
0.06080389
0.03784567
0.023258507
0.025677323
0.0375064
0.05264467
0.07151425
0.10452932
0.16106546
0.18990034
0.19737923
0.18458402
0.16152829
0.13349706
0.10819191
0.09686071
0.09885472
0.10879648
0.12430847
0.14055628
0.14490145
0.13769883
0.12711781
0.12141305
0.124094546
0.12777066
0.12647277
0.12241697
0.1158039
0.110770464
0.10900891
0.11603713
0.1287288
0.14264685
0.15064377
0.14700282
0.13820201
0.12978339
0.12504083
0.123951375
0.12741607
0.13529885
0.14659429
0.12487227
0.11006814
0.09720385
0.08488166
0.07489514
0.06977779
0.07162762
0.08116704
0.086817324
0.077145815
0.055989325
0.033097267
0.019964516
0.023985982
0.036192715
0.051576138
0.073479
0.11532563
0.15299284
0.16778785
0.18012989
0.17522222
0.1570301
0.13634002
0.11703265
0.103514075
0.10004836
0.104899704
0.11532062
0.12929583
0.14093202
0.14037532
0.12962246
0.12125063
0.1188578
0.12378758
0.12518114
0.11717701
0.105646074
0.09500545
0.09129864
0.09683013
0.11021221
0.1274904
0.14370763
0.15152282
0.14642954
0.13715768
0.12709373
0.121925235
0.12300336
0.12852776
0.13838303
0.15043879
0.099253476
0.08779454
0.080769
0.07482338
0.069658816
0.06766701
0.07072353
0.079146504
0.08218843
0.07008189
0.049019516
0.02785337
0.016558647
0.02074498
0.032433152
0.048170447
0.07303649
0.12117249
0.16160089
0.16036242
0.16524047
0.16485387
0.15317678
0.13556284
0.12032837
0.109006286
0.10401714
0.10611838
0.113177955
0.12377006
0.13567537
0.14313644
0.11959189
0.11978692
0.12338489
0.11808157
0.102641344
0.087623596
0.07933366
0.08092874
0.09195298
0.10831988
0.12627065
0.14170462
0.15068829
0.14326233
0.13443178
0.12614703
0.12260717
0.12585628
0.1349895
0.14760244
0.089361906
0.07869834
0.07400441
0.0708012
0.068479955
0.06813496
0.07177436
0.07868016
0.0788033
0.06548637
0.045122325
0.026027977
0.016210794
0.0205217
0.03232938
0.049090445
0.07609314
0.12693036
0.17769855
0.16565341
0.15989566
0.1579948
0.15188754
0.13809818
0.12388104
0.113934636
0.108827114
0.110627055
0.117480576
0.1265145
0.1368103
0.14646524
0.12387937
0.12446058
0.12195158
0.10722268
0.08816135
0.074549735
0.07076192
0.0772292
0.09094906
0.10738397
0.12627965
0.14153582
0.14797705
0.14231074
0.13397461
0.12832594
0.12812334
0.13535637
0.14865953
0.16458815
0.10845345
0.09024668
0.07916546
0.07469952
0.07198423
0.07016826
0.070697725
0.07454121
0.0801307
0.07825351
0.06466788
0.045807183
0.02851218
0.019755363
0.025051594
0.038321733
0.056590736
0.084961236
0.13628751
0.17841667
0.16389132
0.15500402
0.14988923
0.14257139
0.13048673
0.120228946
0.11526364
0.11711818
0.12567657
0.13717157
0.14793128
0.13723242
0.13235974
0.12964326
0.118171155
0.095004976
0.07629979
0.067044735
0.06772077
0.07811242
0.091174364
0.10805702
0.12432104
0.13809371
0.1440261
0.1398542
0.13475746
0.13305831
0.13739944
0.15039855
0.16811442
0.09707832
0.08563757
0.07945907
0.07513803
0.07193887
0.07262725
0.07700616
0.08209419
0.07960695
0.06719309
0.05057633
0.035330236
0.027888775
0.035321236
0.051349163
0.07152152
0.100174785
0.19116265
0.16832608
0.15229243
0.14317346
0.137941
0.1327483
0.12557375
0.12146962
0.12360358
0.13320303
0.15088332
0.16757238
0.17755675
0.16082972
0.14979583
0.14112258
0.13015777
0.109788656
0.08445215
0.06922728
0.06448281
0.06908113
0.07891554
0.092469096
0.1054036
0.11891848
0.12991291
0.1348198
0.13313007
0.13165432
0.13400578
0.14285481
0.16062748
0.17956829
0.10295737
0.09195179
0.08259606
0.074287355
0.06946421
0.07015717
0.07574803
0.08208901
0.08108741
0.071143925
0.057463646
0.044779062
0.039455235
0.05015081
0.069961786
0.09192121
0.119312644
0.17492777
0.15093148
0.13456506
0.12518007
0.120639384
0.11875707
0.118104935
0.121528745
0.13130128
0.14935082
0.17505169
0.19503069
0.1689012
0.1553142
0.14088953
0.12232649
0.09914571
0.07879031
0.06892264
0.06759423
0.073714316
0.082924485
0.092603266
0.10249227
0.1113891
0.11841208
0.121732235
0.12148917
0.122042954
0.12610805
0.13582462
0.1524924
0.16689265
0.08868134
0.07815522
0.06818479
0.06329709
0.065514565
0.072263
0.08038825
0.0816915
0.07453501
0.06359881
0.053271115
0.04992968
0.06321913
0.08566511
0.10888225
0.161977
0.13625282
0.11935848
0.11001885
0.10651511
0.1075511
0.111748815
0.12043446
0.13556671
0.1590364
0.18208599
0.16732442
0.14850605
0.13005626
0.1110149
0.09233707
0.07979727
0.07591796
0.07794297
0.08335
0.08994478
0.0968743
0.10331255
0.108932376
0.11259884
0.1137234
0.11294091
0.11353803
0.117247105
0.12541139
0.13766539
0.14546162
0.08172989
0.06514007
0.06261903
0.06559241
0.07276654
0.08153117
0.08435589
0.07914555
0.070096076
0.061458766
0.060182035
0.07450575
0.09750593
0.15435421
0.12692922
0.10942894
0.10043317
0.098332345
0.101950645
0.10919756
0.120667756
0.13847333
0.16482967
0.18850023
0.1760127
0.15539032
0.13169289
0.112389624
0.09784591
0.088881195
0.08616638
0.088418126
0.09220338
0.09659225
0.10073954
0.10475993
0.10909033
0.1121642
0.11317736
0.111685455
0.10929376
0.10898352
0.11168319
0.11769098
0.12475258
0.12547076
0.07732803
0.08073354
0.077575505
0.07149649
0.06943846
0.07213408
0.07849842
0.08668256
0.08968985
0.08541328
0.07788527
0.07126552
0.071783185
0.08611673
0.10794842
0.15224612
0.1239146
0.10558796
0.096684754
0.09602553
0.10197979
0.11121738
0.123949766
0.14314747
0.17150235
0.19738865
0.18204486
0.16177207
0.13257283
0.10639584
0.09059751
0.08439398
0.08752841
0.09526467
0.10233563
0.10632384
0.109833956
0.111662805
0.11424279
0.11736953
0.11841601
0.117097855
0.113364756
0.10931587
0.10810524
0.10985905
0.11338496
0.11453068
0.10805756
0.07024497
0.07959986
0.08944929
0.09185833
0.08707553
0.08366501
0.08396226
0.08776879
0.09398508
0.09603721
0.09217876
0.086423874
0.082353115
0.08494127
0.09871602
0.11848384
0.12686479
0.10727781
0.097773194
0.097574055
0.105992615
0.11561048
0.129448
0.15068412
0.18145126
0.21835345
0.22904909
0.21345711
0.19271076
0.16820556
0.13594109
0.10101867
0.07845771
0.06916505
0.07189077
0.08617681
0.10286009
0.11311746
0.11767864
0.11825025
0.11887419
0.120127976
0.12118131
0.120182276
0.11741692
0.112871766
0.10910618
0.10837984
0.109544694
0.10978383
0.103809476
0.07110131
0.06727278
0.067084014
0.07051033
0.07946247
0.09303379
0.1073212
0.11375427
0.1084519
0.10148895
0.097001135
0.09607482
0.0984512
0.09879595
0.09550297
0.09190154
0.09159541
0.0967471
0.11000121
0.12981725
0.13002622
0.107932985
0.099758685
0.09605861
0.100949824
0.11102414
0.12766063
0.15205538
0.18507218
0.22179776
0.23058373
0.2129317
0.18330729
0.1492644
0.1102792
0.07590181
0.059016705
0.056237757
0.06570023
0.086490214
0.10658741
0.11660153
0.11857188
0.116401315
0.11486453
0.115790725
0.11547333
0.11259431
0.1078859
0.1040113
0.10321653
0.10562861
0.10715908
0.10386914
0.091959834
0.068283916
0.06626308
0.06985372
0.07788247
0.086304724
0.09801209
0.11276746
0.12728894
0.13377094
0.12658101
0.11509961
0.10495758
0.098272085
0.09572899
0.09362352
0.09106207
0.09036583
0.093093514
0.10191995
0.11750454
0.13991958
0.13249075
0.10872489
0.09699088
0.08922356
0.09027666
0.09949541
0.11708367
0.143278
0.17785943
0.21346724
0.22201401
0.20389551
0.17155921
0.13377577
0.094222784
0.06496698
0.053767443
0.056198955
0.06992608
0.09258318
0.110474825
0.1155476
0.11249477
0.107758045
0.107948065
0.111415565
0.110298395
0.104545176
0.09723085
0.09290868
0.095318496
0.101554394
0.10351032
0.09675175
0.081520915
0.06449574
0.06920862
0.08113617
0.09552091
0.10663825
0.11907989
0.13306415
0.14601094
0.15076649
0.14060283
0.12479544
0.11006403
0.09892154
0.09234935
0.08722955
0.084513545
0.08542669
0.09091914
0.10406655
0.12415391
0.15056592
0.14266825
0.115206
0.09664047
0.085281074
0.08222592
0.088012695
0.103212476
0.1277439
0.16172546
0.19643062
0.20569468
0.18801922
0.15798903
0.123161614
0.08838779
0.065503776
0.059634805
0.06603229
0.08188045
0.10316312
0.1151073
0.11394918
0.1057117
0.09872669
0.104701936
0.11344129
0.11177516
0.102303326
0.090976834
0.08406681
0.08863449
0.09762007
0.09990066
0.063806355
0.064380646
0.074344695
0.09268379
0.11280829
0.1260463
0.13827157
0.1508345
0.16193348
0.16491687
0.15198123
0.13283813
0.11515683
0.10110843
0.09079003
0.08342379
0.08011842
0.082107246
0.09041375
0.10798818
0.13347042
0.16388232
0.14884096
0.120976985
0.101561666
0.08794254
0.08074844
0.08143538
0.09086645
0.10973209
0.13890976
0.17111969
0.18130314
0.16652328
0.14355671
0.11561078
0.089684606
0.07433617
0.07316214
0.081707716
0.09705359
0.11344844
0.118560016
0.10880023
0.09674615
0.09456825
0.109048784
0.125108
0.12315732
0.10941845
0.0917778
0.07873583
0.08198959
0.092858374
0.09688181
0.06008768
0.06237614
0.07594687
0.098935306
0.12357634
0.13835847
0.15013117
0.16156602
0.17098916
0.17277467
0.15830809
0.13798922
0.11964786
0.10476625
0.09229046
0.0827716
0.07896805
0.08189231
0.09335405
0.11598617
0.14698488
0.15696621
0.13140291
0.11242461
0.0979808
0.08665973
0.08054346
0.08219081
0.09223038
0.11167812
0.13633174
0.14665097
0.13905817
0.12538451
0.10873145
0.09409094
0.086836934
0.08882153
0.09681535
0.107551396
0.11651808
0.11357713
0.09913087
0.08719689
0.09095383
0.121429265
0.14674658
0.14483607
0.12595141
0.09985274
0.07595235
0.0733282
0.08544326
0.0934822
0.053005338
0.05563861
0.07031375
0.09432787
0.12007791
0.13593012
0.14683467
0.15688127
0.16441643
0.16515869
0.1518898
0.1342603
0.11887336
0.10590929
0.093675375
0.083324194
0.079702735
0.0842765
0.09913832
0.12719685
0.16442847
0.14423764
0.12616867
0.110655844
0.09543967
0.08321726
0.07769936
0.078879
0.08773059
0.102594495
0.1126647
0.1127516
0.10845786
0.10114944
0.09510028
0.093444884
0.09656584
0.10188824
0.10665721
0.1073035
0.09814614
0.08393264
0.07743549
0.09414995
0.13877141
0.1704188
0.16749108
0.14351368
0.10947424
0.075766206
0.06636095
0.07844901
0.08891606
0.04564786
0.04832065
0.06283462
0.08537221
0.109135985
0.12409055
0.13337278
0.13954347
0.14254487
0.13998097
0.1283353
0.11574739
0.10552138
0.096897006
0.08780807
0.07962257
0.077842414
0.084705174
0.10318786
0.13759977
0.14027542
0.122822344
0.104221225
0.087931275
0.07743114
0.072383225
0.073667824
0.08170581
0.09141606
0.09664214
0.09726393
0.09527832
0.0919162
0.09132403
0.09396148
0.09676653
0.0973652
0.09304547
0.082033396
0.07156813
0.073780656
0.102600455
0.15632182
0.18909127
0.18248725
0.15462744
0.11704272
0.07960564
0.066394866
0.07653546
0.08562088
0.04217887
0.045933843
0.061058223
0.082889855
0.10481101
0.11796045
0.12409687
0.12506431
0.12171435
0.11393857
0.10246664
0.09306902
0.08667344
0.082029164
0.07699245
0.072729945
0.074234486
0.08458811
0.10774428
0.14931029
0.15568203
0.13582176
0.11488676
0.09605849
0.082066
0.073328674
0.069856405
0.07390505
0.08320367
0.09053737
0.093290925
0.09160018
0.08632165
0.083482385
0.084398866
0.08574343
0.08447993
0.07842845
0.06825817
0.06316239
0.074466884
0.112534046
0.17037833
0.19915879
0.18770444
0.15801936
0.1219722
0.086078346
0.07170886
0.07831603
0.08413726
0.04256457
0.04852891
0.06515139
0.087338805
0.10823095
0.11897826
0.120793104
0.115855336
0.10611498
0.09329176
0.08180916
0.07384205
0.06949532
0.06729865
0.065772474
0.06633693
0.0719769
0.08687568
0.11612594
0.15197623
0.12956625
0.108769655
0.0935182
0.08269936
0.07764357
0.080207884
0.088091195
0.09404141
0.095080316
0.09068459
0.08074033
0.07342887
0.07210761
0.07279116
0.07179803
0.06673813
0.060100734
0.060985684
0.07885277
0.12166339
0.17819428
0.19787306
0.18238395
0.15482414
0.12238276
0.09171432
0.078376174
0.081606984
0.08322626
0.047067463
0.056307316
0.07512754
0.098493576
0.11874342
0.12607431
0.12223011
0.11054045
0.095067084
0.079729855
0.06725037
0.05981034
0.056211054
0.0555557
0.05749476
0.062095106
0.07250857
0.09364706
0.1313076
0.12978864
0.113841236
0.10414314
0.098939
0.100688994
0.1048885
0.105798125
0.10209608
0.09318048
0.0783636
0.06635553
0.06260097
0.06300455
0.06362599
0.061724603
0.0598346
0.0661366
0.08690739
0.1265564
0.17260724
0.1832031
0.16595268
0.14126223
0.114709675
0.09161842
0.081432104
0.08169776
0.07879925
0.056057274
0.0697211
0.09118259
0.1156171
0.13409507
0.13557243
0.12359196
0.106389284
0.08783257
0.07077539
0.05749935
0.05038798
0.04749328
0.047879994
0.05166936
0.06017232
0.07663679
0.10719496
0.13841003
0.12725282
0.121922255
0.121041
0.12107915
0.117391884
0.1098519
0.097926855
0.08182353
0.06795317
0.062069476
0.06202495
0.06390083
0.06507599
0.067028284
0.07613647
0.09561974
0.12537807
0.155514
0.15833521
0.14109123
0.11958921
0.09950608
0.08365792
0.07699746
0.07413179
0.06867105
0.059560418
0.068932354
0.086622775
0.10876989
0.1309995
0.14329284
0.13513595
0.11667943
0.09762329
0.07914072
0.06167549
0.04985732
0.044460416
0.04283166
0.043862402
0.048525095
0.0603292
0.08537954
0.11767644
0.105742574
0.09005231
0.07625276
0.06979364
0.068947256
0.071816504
0.0748598
0.07858819
0.08778638
0.10274625
0.12221044
0.1391325
0.13591361
0.11917102
0.10118353
0.086404145
0.07592273
0.06983048
0.06496549
0.060673237
0.060611844
0.069904745
0.08652979
0.10540122
0.12500656
0.14099431
0.14306879
0.12653208
0.10584617
0.08626509
0.06812948
0.053403616
0.045040846
0.042122304
0.04159367
0.0424816
0.04760152
0.06553513
0.11563212
0.100425065
0.08679408
0.080785155
0.08028269
0.0842042
0.089229226
0.0932408
0.10000819
0.10956836
0.12044579
0.12741888
0.11876619
0.10330546
0.08879244
0.07818568
0.0704878
0.06407124
0.060021818
0.060467064
0.06954372
0.08831346
0.1086396
0.1258443
0.13980108
0.14636523
0.13790643
0.11568123
0.093084514
0.07346231
0.05810994
0.048151612
0.044106722
0.043188274
0.042681217
0.042903483
0.051026106
0.08152455
0.12605155
0.110230744
0.095745444
0.09039515
0.0918448
0.098885536
0.10681224
0.10998887
0.11250317
0.11628038
0.12027246
0.11974019
0.10770011
0.092623234
0.08101231
0.07373619
0.06788075
0.06277192
0.06281972
0.071056545
0.0891785
0.11433327
0.13435239
0.14595026
0.15054816
0.14612204
0.12845445
0.10139382
0.077748716
0.060854733
0.05069256
0.04678321
0.046786427
0.04648745
0.04481429
0.045892417
0.06446153
0.11555821
0.09829074
0.09404254
0.099007905
0.11066985
0.122878194
0.12541944
0.12390685
0.122820854
0.12112647
0.11415368
0.09878671
0.08453953
0.07545209
0.070960164
0.06889391
0.06937724
0.076776624
0.09340179
0.11831981
0.14506292
0.15901095
0.16005504
0.15281963
0.13755536
0.11187428
0.08218473
0.061685085
0.0505929
0.047090948
0.049142838
0.051355302
0.049616396
0.04746473
0.11518574
0.09390575
0.0903995
0.09853977
0.11437714
0.13087732
0.13549417
0.13261706
0.12755889
0.12052107
0.10753405
0.08957356
0.07642317
0.069582164
0.06922263
0.07433218
0.082983375
0.09810358
0.11985397
0.1456871
0.16654646
0.16936952
0.1584447
0.14034748
0.11660427
0.087504745
0.06285381
0.04948312
0.045152485
0.046758056
0.051011443
0.051820457
0.04901266
0.05381447
0.1116907
0.08701438
0.08542949
0.09670216
0.11310643
0.13303673
0.14144117
0.1400885
0.13383931
0.122547984
0.10430509
0.084141314
0.072019875
0.06818169
0.07254082
0.084418535
0.09992629
0.11876494
0.13989586
0.15993756
0.1705671
0.16203362
0.14156842
0.11653489
0.09024942
0.06591731
0.04984379
0.043790698
0.044007897
0.046875954
0.04895723
0.047762334
0.050944746
0.08292967
0.07884663
0.08993286
0.108928084
0.13055569
0.14296013
0.14489675
0.13992769
0.12777638
0.106336236
0.084759116
0.073955715
0.07338405
0.082497716
0.09963405
0.117905796
0.1349107
0.15030545
0.1609562
0.16018355
0.1420623
0.115851104
0.08950347
0.06690192
0.05077207
0.043563902
0.04306054
0.044953346
0.046102345
0.04573357
0.0828715
0.075033784
0.08417767
0.10313994
0.12552303
0.14028484
0.14565498
0.14452094
0.13545161
0.11460006
0.092897
0.08373284
0.08622748
0.098993
0.11839801
0.13418627
0.14433944
0.15022022
0.15000796
0.13891208
0.11448139
0.08736938
0.064760864
0.049414873
0.04257846
0.042862535
0.04525304
0.046245098
0.04572463
0.049301386
0.091015756
0.07538509
0.08214599
0.09920454
0.11952335
0.13417137
0.14197135
0.1454075
0.14250588
0.12711138
0.10872704
0.101527095
0.10603839
0.11989403
0.13743365
0.14596611
0.145257
0.13950747
0.1284957
0.10956323
0.08353311
0.060564578
0.045345247
0.038840592
0.04060018
0.045648396
0.048009396
0.048036993
0.051884532
0.10763377
0.0788784
0.080917776
0.09473777
0.11012238
0.12203026
0.13111109
0.13827538
0.14102077
0.13386154
0.121537864
0.117159724
0.12171531
0.13353431
0.14560026
0.14487344
0.13459742
0.11911899
0.10050529
0.07851595
0.05625063
0.040837944
0.033900857
0.034862757
0.041755497
0.047896326
0.05022937
0.13438761
0.086300254
0.07829738
0.08711249
0.0979197
0.10650796
0.11520523
0.124103904
0.13086343
0.13061148
0.12433845
0.122062325
0.12569475
0.1335516
0.1395818
0.13240713
0.1148864
0.09413457
0.07309079
0.05321628
0.037742913
0.030101478
0.029748619
0.03516358
0.043755352
0.050536513
0.057728052
0.102870286
0.078291714
0.07842761
0.08496815
0.09049958
0.097491145
0.106086016
0.11479306
0.11955702
0.11815882
0.11692464
0.11884093
0.1228261
0.12288362
0.110384464
0.089548945
0.06801683
0.04924214
0.03509897
0.027427137
0.026537001
0.030816555
0.038731337
0.04871154
0.059977233
0.087679446
0.072921276
0.07263827
0.075038016
0.07993555
0.087014794
0.09530306
0.10181677
0.102728546
0.1015591
0.101646125
0.10180706
0.097562194
0.08220333
0.06216216
0.04422754
0.031411946
0.025022447
0.024949074
0.029423773
0.03701985
0.04756266
0.1158824
0.07905805
0.06465745
0.060744762
0.062844396
0.0676465
0.07336748
0.0776521
0.07737136
0.07576865
0.07421881
0.07202488
0.06557518
0.051984847
0.037455022
0.027045786
0.022539616
0.02456659
0.031186223
0.039994895
0.10838568
0.070230246
0.05351895
0.049572587
0.05128163
0.054063857
0.05488628
0.052182376
0.049034894
0.04595214
0.04265815
0.037355125
0.029491186
0.023349166
0.021334589
0.024907827
0.034034133
0.045835435
0.16434354
0.10225189
0.063527405
0.047177076
0.0418579
0.04081279
0.039077044
0.03495598
0.0307616
0.027245581
0.024642646
0.022455215
0.020735502
0.0216223
0.026426792
0.10179198
0.06433338
0.04533422
0.03627181
0.030705392
0.025429249
0.02113825
0.018713534
0.018377364
0.02006197
0.023454607
0.11309594
0.07419628
0.05051428
0.036212742
0.027441323
0.02242297
0.021503448
0.023973703
0.08662313
0.08684671
0.083726585
0.079304814
0.054091334
0.060900986
0.06731874
0.0702762
0.06793922
0.06297296
0.05718857
0.051621914
0.04704696
0.0446406
0.04988861
0.044115126
0.041531622
0.0440495
0.049777806
0.056343198
0.061284542
0.061719775
0.05707556
0.050958216
0.044935703
0.03919655
0.034636617
0.032025754
0.03230369
0.035125673
0.039779663
0.04544741
0.051155567
0.053901613
0.050278664
0.04569733
0.042856514
0.04294485
0.047053993
0.05293101
0.058330536
0.0613575
0.058314025
0.05205959
0.045571625
0.039930344
0.034913242
0.030563772
0.02733177
0.025949478
0.026741743
0.029326439
0.033086836
0.037120044
0.041619062
0.04690522
0.088418305
0.07058978
0.06034881
0.0537346
0.051577628
0.050497413
0.050391197
0.04889357
0.04768324
0.04729104
0.049277782
0.053046346
0.057594776
0.060967743
0.061979115
0.0580678
0.05064857
0.04428953
0.039646327
0.036159456
0.03247732
0.02802062
0.024774075
0.023284137
0.022947252
0.02360183
0.024596334
0.026520073
0.030145407
0.03588718
0.2894951
0.20582718
0.14125222
0.10617757
0.09621978
0.07720256
0.07009494
0.056019664
0.049780786
0.047750592
0.048952997
0.05183804
0.05412489
0.053910792
0.05511558
0.057095647
0.058948457
0.06069255
0.061897576
0.06275588
0.062032998
0.057689905
0.05076468
0.045587957
0.04254669
0.040670633
0.038183212
0.0333122
0.028187275
0.024273992
0.021425962
0.01925379
0.01692897
0.015432477
0.01580429
0.018918633
0.025419474
0.03457725
0.045144677
0.05620849
0.3194939
0.23795271
0.15954047
0.106875956
0.08180827
0.07010174
0.06422883
0.05317211
0.0467574
0.04486668
0.04861611
0.054236054
0.061128676
0.064510345
0.06612748
0.0667997
0.06678289
0.06599927
0.064150214
0.06274688
0.06154281
0.0599128
0.056255996
0.05117148
0.047905028
0.046542168
0.046001017
0.044263363
0.0393911
0.033535123
0.028524578
0.024614096
0.021166861
0.017358005
0.013573945
0.010832131
0.010181785
0.012534142
0.019011617
0.029369414
0.042883933
0.057904005
0.0720008
0.4220143
0.34763026
0.26758295
0.1887896
0.12405056
0.086268425
0.07309973
0.061015427
0.053099275
0.046138644
0.0432297
0.046161056
0.0522393
0.062998414
0.07428008
0.08042961
0.08055788
0.07747501
0.07325268
0.06835359
0.0636096
0.060587227
0.058808267
0.057756245
0.056033373
0.05330676
0.051849544
0.05179572
0.05199194
0.050215065
0.04463142
0.038372993
0.033260822
0.029465795
0.02645713
0.022938728
0.01890266
0.0149873495
0.011731327
0.00992614
0.0109452605
0.016757607
0.028263569
0.044876397
0.06384808
0.07777071
0.50550795
0.4544291
0.3771463
0.29410934
0.21500236
0.14840704
0.10352218
0.079108655
0.06679082
0.05842662
0.051728845
0.046646237
0.04533732
0.050002277
0.059332013
0.0733574
0.08912146
0.096107304
0.09268278
0.08483666
0.07638359
0.06826192
0.061559916
0.05797535
0.057035387
0.058079362
0.059485435
0.059398472
0.059533596
0.06034857
0.06075239
0.058078766
0.05088353
0.04354602
0.038093865
0.0347054
0.03278935
0.030793011
0.028382957
0.025550365
0.021992087
0.017633319
0.013091207
0.011870325
0.017067432
0.030111015
0.050141215
0.068591714
0.07953054
0.08394092
0.5114416
0.47498786
0.408247
0.31844074
0.23336017
0.1674012
0.12285519
0.0991078
0.0842309
0.073601246
0.06491983
0.057997763
0.052487254
0.051187336
0.056111038
0.06702536
0.08398837
0.10165036
0.106864095
0.0991925
0.08754313
0.07656366
0.066586554
0.05939883
0.056699336
0.05800569
0.06272125
0.06860232
0.07154226
0.07308847
0.074510574
0.07473993
0.07041782
0.060396552
0.05084157
0.044150412
0.040525973
0.039394855
0.03924197
0.039474368
0.03949386
0.038181007
0.03423643
0.026333869
0.018122375
0.014585197
0.019290805
0.034059763
0.053048372
0.06784439
0.077028394
0.08222407
0.47415763
0.4212889
0.33943182
0.24491686
0.17525709
0.13614112
0.117895305
0.109312415
0.0999257
0.08928567
0.080313265
0.071309865
0.062164605
0.05970627
0.064036846
0.0750764
0.09154862
0.107503
0.107801855
0.09607357
0.08291143
0.072072625
0.063482106
0.058233976
0.058107495
0.06305295
0.072797894
0.08454579
0.09133607
0.09438467
0.096289694
0.096199214
0.08975804
0.075850606
0.06271291
0.05333823
0.04798776
0.046158314
0.046735644
0.04932642
0.05278516
0.055494666
0.054938734
0.047359586
0.035351336
0.024176955
0.018396378
0.022236168
0.034679115
0.049412966
0.06267202
0.07258415
0.079913676
0.504309
0.46995705
0.4196744
0.35314292
0.26325715
0.18464804
0.14139372
0.12538213
0.12366027
0.12401557
0.11711055
0.10576874
0.093183994
0.082345426
0.074572384
0.07156396
0.07307452
0.08274716
0.0964421
0.10595602
0.09891224
0.08475304
0.072615325
0.06454772
0.060151994
0.059283555
0.063082695
0.07210982
0.0865702
0.11196494
0.09498626
0.07831609
0.06548345
0.056862652
0.05217105
0.05131811
0.05452031
0.060248017
0.06651974
0.07025492
0.066239536
0.055250943
0.04157144
0.029152155
0.022222161
0.023914695
0.032733202
0.045107722
0.057872117
0.06905037
0.0781368
0.4745348
0.42603338
0.36360902
0.29049754
0.2129696
0.15233332
0.12842822
0.12521315
0.1305551
0.13317436
0.12610418
0.1135816
0.10024691
0.08980447
0.083572745
0.08139545
0.08428615
0.092256665
0.101613164
0.10165697
0.08764964
0.07239938
0.06250042
0.05829084
0.059346437
0.06390786
0.07200569
0.084604025
0.09327155
0.07794428
0.06619233
0.05789864
0.054136157
0.0560928
0.062246084
0.070443094
0.0772903
0.076924086
0.069366276
0.05784321
0.04459095
0.03217852
0.024666965
0.024890006
0.031999826
0.043741047
0.057385802
0.06923199
0.07905656
0.48430282
0.43688053
0.37545824
0.30989474
0.24451959
0.17722797
0.13494772
0.123521626
0.12767535
0.13566661
0.13823676
0.12971562
0.1163646
0.10369259
0.095177114
0.09173328
0.09141946
0.09458959
0.1010198
0.105676055
0.09697425
0.0770601
0.062053323
0.05486518
0.054752767
0.061293542
0.07168764
0.08430439
0.10008687
0.08916485
0.0758701
0.06468266
0.05748415
0.056871295
0.061845064
0.07012814
0.078127325
0.08011913
0.07627648
0.06913823
0.05931288
0.046941996
0.034383297
0.026658416
0.026398063
0.0337646
0.047082424
0.06085229
0.071644604
0.08153033
0.45104557
0.38968676
0.32311636
0.2605626
0.20420831
0.15335786
0.12703449
0.12393618
0.13100517
0.139252
0.14073652
0.13075191
0.11710811
0.105849326
0.09988904
0.09949255
0.10127157
0.10507643
0.11026132
0.10978234
0.09286094
0.06934744
0.055490196
0.050828576
0.054007888
0.06541568
0.08163202
0.09893745
0.11760813
0.08566302
0.073375225
0.06310135
0.059131503
0.061436415
0.06812978
0.07472497
0.07669407
0.07589382
0.0738017
0.06982446
0.061763704
0.048986852
0.03639394
0.028952181
0.029829264
0.039443493
0.05292821
0.064425945
0.07398796
0.08484113
0.4060188
0.33335352
0.26822907
0.21805066
0.17424232
0.13968372
0.124731004
0.1262222
0.13429344
0.14223951
0.14304966
0.13211304
0.11844492
0.10859299
0.104979694
0.10721898
0.11078626
0.11505562
0.11862117
0.11353743
0.090871096
0.06573218
0.053061843
0.05009991
0.05555582
0.07077283
0.09211862
0.11392301
0.13531715
0.103833616
0.09411514
0.08322781
0.07143736
0.06447935
0.06312293
0.065809846
0.068591
0.06874126
0.06946808
0.07141787
0.073088825
0.071431756
0.06262112
0.04974228
0.038101852
0.03248626
0.035749793
0.04560107
0.056136012
0.06557572
0.07509416
0.3518979
0.27430528
0.2181651
0.18067384
0.1510334
0.13066053
0.12503082
0.13060272
0.14040786
0.14935309
0.1505109
0.13890445
0.12451351
0.11484581
0.11224651
0.115790606
0.11993474
0.12338543
0.12487626
0.11666185
0.091490984
0.066002846
0.05402112
0.051959038
0.058652103
0.07608396
0.1012665
0.12684327
0.15021133
0.1051569
0.09935701
0.09113097
0.07977617
0.07089424
0.06583768
0.06370002
0.061785877
0.059004366
0.059324384
0.063091934
0.06859684
0.072475076
0.06922847
0.05984187
0.048731327
0.039852142
0.036915362
0.04100281
0.048458874
0.05676651
0.06627476
0.37844455
0.30325502
0.22717267
0.18289155
0.15214998
0.1342187
0.12643361
0.12954831
0.13974458
0.1521123
0.16271812
0.16448873
0.15165466
0.13555783
0.12505531
0.12270868
0.12631911
0.12914205
0.13052857
0.1296162
0.11914688
0.093844175
0.069128394
0.057520628
0.055752456
0.06304574
0.08289254
0.11140776
0.13925976
0.16356033
0.10701245
0.10394317
0.0977748
0.08682394
0.07669181
0.06900257
0.063678145
0.050957024
0.053922057
0.06049931
0.06749165
0.06908405
0.06456381
0.05678153
0.048286915
0.042076766
0.04090047
0.044158816
0.05068618
0.059985638
0.34800065
0.2664178
0.19577807
0.15458709
0.13095492
0.12351763
0.12673992
0.1377762
0.15222472
0.16712016
0.17892712
0.18057847
0.16596687
0.14826757
0.13749892
0.13538921
0.13825327
0.13847542
0.1367147
0.133124
0.12188715
0.09805024
0.074424386
0.062870204
0.061319113
0.07007474
0.092445076
0.12317848
0.15218288
0.17567575
0.11260337
0.110948026
0.10529184
0.09388256
0.04802698
0.0524987
0.059728265
0.06362444
0.06446278
0.061187804
0.055633724
0.049049675
0.04428625
0.043688893
0.047442198
0.055223525
0.06636298
0.32435203
0.24846977
0.17551243
0.13446963
0.11645287
0.11676437
0.12903261
0.14715242
0.16530669
0.18142289
0.19307333
0.1935882
0.17833501
0.16145587
0.15148199
0.14953274
0.15088415
0.14758348
0.14228725
0.13627595
0.12493831
0.102909625
0.0806098
0.069536865
0.06894106
0.07940698
0.103958786
0.13614416
0.16489393
0.18746126
0.1218971
0.11510867
0.048166394
0.052154362
0.057329893
0.060628355
0.061689377
0.06031263
0.05614698
0.050227344
0.04636562
0.046685696
0.051931083
0.061549902
0.07214928
0.31750447
0.24588048
0.1671912
0.123983026
0.10651398
0.11069012
0.1296255
0.15357721
0.17411304
0.18968254
0.19917339
0.19879526
0.18716645
0.17451513
0.16673064
0.16430116
0.16303074
0.1557926
0.14740628
0.13931978
0.12706679
0.106357634
0.08625376
0.076847136
0.07777351
0.08987695
0.11630237
0.14928734
0.17686081
0.19672364
0.04946494
0.05388552
0.05797696
0.06076759
0.060671866
0.05622405
0.05065477
0.04744208
0.04863596
0.054674566
0.06285584
0.07167548
0.24928236
0.17141712
0.12314248
0.10073197
0.10357171
0.12598604
0.15407044
0.17559642
0.18927509
0.19654304
0.19692856
0.19111466
0.18431115
0.17889625
0.17521632
0.17092425
0.16055226
0.15104347
0.14006579
0.1260519
0.10723972
0.090848744
0.08384901
0.085915744
0.09868145
0.12474871
0.15639973
0.18095827
0.04356861
0.047078133
0.052542448
0.058133423
0.0617823
0.06028527
0.05480945
0.04890108
0.045508087
0.046485245
0.051377833
0.058231294
0.25522524
0.18334842
0.12864453
0.09949404
0.09621936
0.11894226
0.14985025
0.1721617
0.18505812
0.19141334
0.1930278
0.1916523
0.18886381
0.18459266
0.17986453
0.17335409
0.16183037
0.15080076
0.13809752
0.12447792
0.1090191
0.09765637
0.09057999
0.091938615
0.10301036
0.1268729
0.1545248
0.17397755
0.04138595
0.043616712
0.049264252
0.056339264
0.06270182
0.06433582
0.05959946
0.052097857
0.044886112
0.041095495
0.042586148
0.047650993
0.05648625
0.26198465
0.19914335
0.14168137
0.10318315
0.089687586
0.10948074
0.14281201
0.16638958
0.17928344
0.1854999
0.18799782
0.1887576
0.18749243
0.18321687
0.1774543
0.17011178
0.16045219
0.14754373
0.13531041
0.12388641
0.11344254
0.10116243
0.094649315
0.095336795
0.104892075
0.12463111
0.14561558
0.05165422
0.04336351
0.043551505
0.048378646
0.055839002
0.06393695
0.06793666
0.06522375
0.05651647
0.046628058
0.038763106
0.037646055
0.04078585
0.0475626
0.06223786
0.26688343
0.21393657
0.15646732
0.10849166
0.085439086
0.10010177
0.13603443
0.16124344
0.17476428
0.18029988
0.18134719
0.180035
0.17692167
0.17156142
0.16597569
0.16098666
0.15168852
0.14093912
0.1317293
0.12345147
0.114669204
0.10392195
0.097711325
0.0978173
0.105163515
0.12008256
0.13247067
0.060589373
0.048951924
0.046156228
0.049408674
0.055975795
0.06460798
0.07016367
0.06865436
0.060642064
0.04935342
0.038730085
0.03439963
0.035425246
0.04107797
0.053207457
0.26484054
0.22017217
0.16534036
0.11450094
0.08478117
0.09517062
0.13364637
0.16188627
0.17546362
0.17761981
0.17183197
0.16290128
0.1546269
0.14669341
0.14217436
0.1397714
0.13503593
0.13023567
0.12605709
0.12155771
0.114938736
0.10663444
0.10155457
0.101385176
0.10653061
0.1151104
0.118406415
0.071760416
0.056631804
0.051150322
0.050842702
0.054987907
0.062659025
0.06835765
0.06688702
0.059084892
0.04782784
0.036541104
0.031020343
0.03139603
0.03550917
0.045646966
0.069856524
0.21139878
0.1623702
0.11574924
0.08820456
0.09839946
0.1393761
0.17072266
0.18476403
0.18215162
0.16658068
0.14726311
0.13234067
0.121897876
0.11666918
0.11560601
0.116815984
0.118227065
0.11807114
0.116912484
0.11456102
0.110426486
0.10715371
0.10646838
0.10859966
0.11030465
0.10626626
0.080524325
0.062555134
0.05425632
0.050750613
0.05131787
0.056961
0.06138909
0.05994171
0.053011894
0.042664647
0.031894565
0.026603699
0.02688837
0.030408382
0.039458394
0.060356796
0.15225863
0.11449897
0.093028665
0.107839465
0.14979744
0.18360668
0.19976836
0.1946826
0.17092758
0.14186162
0.12057465
0.107219875
0.100684464
0.10079026
0.10520059
0.10781133
0.10902065
0.11128312
0.1147688
0.115585566
0.114144504
0.11244053
0.11072457
0.1060074
0.09672636
0.088075876
0.06839043
0.057311475
0.05126059
0.04994881
0.052550435
0.05600196
0.0551489
0.04905963
0.039440215
0.02899301
0.02386719
0.024164975
0.027968168
0.036258757
0.054965675
0.116080225
0.10184038
0.11955863
0.15981996
0.19392407
0.21330541
0.20908725
0.17922789
0.14123636
0.115207076
0.09929216
0.09281188
0.09386289
0.0966599
0.09782618
0.100256085
0.10628182
0.115511835
0.12130028
0.12144071
0.118299246
0.11255294
0.10200471
0.089113176
0.0980531
0.07757515
0.064730585
0.05639404
0.051926553
0.052078247
0.054780185
0.05446905
0.049360752
0.039626837
0.02896148
0.023634374
0.023884416
0.027832448
0.03600043
0.05324012
0.21527398
0.21290463
0.13870865
0.10953009
0.09339374
0.0876984
0.08877969
0.08934981
0.090120494
0.094192564
0.103155196
0.11678338
0.12646818
0.12776583
0.12316924
0.11369562
0.09832287
0.0826416
0.08208734
0.10547811
0.15623677
0.14085305
0.11234683
0.09126222
0.07703811
0.06642771
0.059080422
0.056326807
0.057979643
0.05837506
0.05398059
0.044428885
0.03247708
0.025784433
0.025838673
0.030094087
0.03887081
0.05471337
0.09894657
0.08665788
0.08326614
0.084958434
0.08523834
0.0867241
0.09216964
0.1029129
0.11878258
0.1301257
0.13168597
0.1258992
0.11383724
0.09500337
0.07662761
0.073260784
0.089796364
0.12840867
0.15228468
0.12922126
0.11013788
0.09508026
0.082288146
0.071231544
0.06444633
0.06440067
0.065401316
0.0618127
0.05205506
0.0382272
0.02988398
0.029302657
0.03376931
0.042612255
0.057400107
0.08054185
0.081529796
0.08459729
0.085211754
0.087225616
0.09352124
0.10507083
0.120899856
0.13134843
0.13205284
0.12539095
0.11221641
0.09156394
0.071519196
0.066123545
0.07405621
0.09856689
0.15400714
0.13805038
0.123628795
0.10982305
0.09592718
0.081947446
0.07141143
0.06938827
0.07037109
0.06722802
0.0569461
0.04213071
0.032505512
0.03179592
0.03645146
0.045122743
0.058371663
0.08481884
0.0884372
0.08791864
0.08957493
0.09603381
[truncated: 1,806,513 more chars]
